# Supplementary material for: Probing decoherence in molecular 4f qubits
Source: Chem Sci. 2024 Oct 30;15(48):20328–37. doi: 10.1039/d4sc05304d (PMC11575486; doi:10.1039/d4sc05304d)
Supplement: SC-015-D4SC05304D-s001 [file SC-015-D4SC05304D-s001.zip › data_archive/perpendicular_0p001pct/T2/3806_3c6K_T2]

     index            Time [ns]         Intensity []         Intensity []

         1                    0             10216603             -7158907
         2                    8              9037961             -6160670
         3                   16              9081219             -5867964
         4                   24              9026626             -5801182
         5                   32              8719208             -5630170
         6                   40              8287055             -5555483
         7                   48              8170626             -5039968
         8                   56              7744629             -5124440
         9                   64              7785525             -4946990
        10                   72              7819101             -4820969
        11                   80              7972622             -4981657
        12                   88              7860018             -5171806
        13                   96              7977254             -5318153
        14                  104              8248631             -5339941
        15                  112              8170735             -5508446
        16                  120              8115996             -5543215
        17                  128              8240246             -5503485
        18                  136              8292589             -5466660
        19                  144              8228541             -5588990
        20                  152              8124456             -5442002
        21                  160              7909046             -5299859
        22                  168              7825877             -5232791
        23                  176              7637073             -5087976
        24                  184              7782570             -4987588
        25                  192              7674018             -4933496
        26                  200              7723740             -5016277
        27                  208              7688792             -5135203
        28                  216              7986392             -5299914
        29                  224              8180934             -5557367
        30                  232              8360618             -5437040
        31                  240              8247946             -5573743
        32                  248              8410183             -5662517
        33                  256              8363898             -5643095
        34                  264              8281697             -5645560
        35                  272              8440156             -5583199
        36                  280              8234614             -5638801
        37                  288              8374428             -5558582
        38                  296              8162683             -5401557
        39                  304              8313134             -5281439
        40                  312              8069258             -5353184
        41                  320              8075070             -5251244
        42                  328              8270982             -5395320
        43                  336              8659833             -5655953
        44                  344              8733663             -5724844
        45                  352              9033594             -5897737
        46                  360              9269876             -6039844
        47                  368              9272098             -6047061
        48                  376              9327979             -5920216
        49                  384              9446679             -6140224
        50                  392              9341253             -6057456
        51                  400              9266144             -6106591
        52                  408              9119426             -5987339
        53                  416              9186063             -5969270
        54                  424              8944190             -5720829
        55                  432              8840211             -5799280
        56                  440              8927789             -5695701
        57                  448              8958404             -5816420
        58                  456              9103654             -5963147
        59                  464              9231345             -6269879
        60                  472              9517514             -6290473
        61                  480              9870457             -6330704
        62                  488              9890825             -6607612
        63                  496             10008458             -6637318
        64                  504             10318663             -6393263
        65                  512             10168324             -6487296
        66                  520             10037424             -6484444
        67                  528             10077227             -6277566
        68                  536             10077364             -6427747
        69                  544              9860210             -6359453
        70                  552              9593776             -6237819
        71                  560              9691782             -6239825
        72                  568              9657012             -6180025
        73                  576              9763670             -6300702
        74                  584              9860000             -6373029
        75                  592             10141364             -6600038
        76                  600             10317748             -6668656
        77                  608             10419651             -6868393
        78                  616             10805414             -6854881
        79                  624             10688793             -7014373
        80                  632             10741946             -6865449
        81                  640             10562556             -6888646
        82                  648             10616683             -6773127
        83                  656             10444583             -6874654
        84                  664             10436752             -6738064
        85                  672             10146797             -6654077
        86                  680             10239711             -6305727
        87                  688             10100514             -6274056
        88                  696             10261196             -6357812
        89                  704             10335345             -6652036
        90                  712             10406351             -6560211
        91                  720             10580762             -6719271
        92                  728             10807881             -6927782
        93                  736             10937862             -7018911
        94                  744             11083217             -7185785
        95                  752             11356639             -7257260
        96                  760             11478700             -7256306
        97                  768             11457029             -7435105
        98                  776             11257152             -7246009
        99                  784             11270866             -7141465
       100                  792             11147827             -7200795
       101                  800             11223360             -7112165
       102                  808             11174901             -6854098
       103                  816             11224701             -6988405
       104                  824             10927733             -7116545
       105                  832             11139315             -7068573
       106                  840             11494406             -7084856
       107                  848             11634394             -6868059
       108                  856             11536332             -6998601
       109                  864             12080407             -7186968
       110                  872             12047652             -7372167
       111                  880             12061246             -7479755
       112                  888             11834755             -7678926
       113                  896             11862857             -7413408
       114                  904             11872471             -7322747
       115                  912             11650462             -7158294
       116                  920             11425969             -7254001
       117                  928             11435315             -7278241
       118                  936             11364182             -7286589
       119                  944             11250733             -7199383
       120                  952             11263156             -7184618
       121                  960             11323370             -7025836
       122                  968             11215482             -6938168
       123                  976             11124383             -7201784
       124                  984             11165262             -7069760
       125                  992             11381079             -7034356
       126                 1000             11644919             -7070984
       127                 1008             11404459             -7444152
       128                 1016             11180860             -7316971
       129                 1024             11130381             -7163570
       130                 1032             11159772             -6953587
       131                 1040             10719189             -7031211
       132                 1048             10723499             -6847179
       133                 1056             10720852             -6945149
       134                 1064             10681158             -6737263
       135                 1072             10553673             -6820843
       136                 1080             10433815             -6650727
       137                 1088             10417924             -6626889
       138                 1096             10318663             -6448035
       139                 1104             10249000             -6519214
       140                 1112             10146236             -6420047
       141                 1120             10389613             -6538883
       142                 1128             10306400             -6595463
       143                 1136             10283172             -6648934
       144                 1144             10192472             -6519872
       145                 1152             10203369             -6606081
       146                 1160             10105084             -6504861
       147                 1168             10079979             -6479179
       148                 1176             10139255             -6487915
       149                 1184             10337651             -6559842
       150                 1192             10339254             -6572595
       151                 1200             10269513             -6576511
       152                 1208             10171834             -6449908
       153                 1216             10205206             -6452980
       154                 1224             10140537             -6357956
       155                 1232             10007461             -6352790
       156                 1240             10181731             -6469371
       157                 1248             10017135             -6249297
       158                 1256             10036088             -6336832
       159                 1264             10146060             -6456517
       160                 1272             10040745             -6595910
       161                 1280             10159787             -6561168
       162                 1288             10168610             -6460625
       163                 1296             10352578             -6559322
       164                 1304             10399690             -6464995
       165                 1312             10375144             -6734395
       166                 1320             10434415             -6709871
       167                 1328             10493612             -6631242
       168                 1336             10463179             -6619410
       169                 1344             10297206             -6432786
       170                 1352             10156975             -6309593
       171                 1360             10110628             -6398686
       172                 1368              9909655             -6141281
       173                 1376              9805364             -6139570
       174                 1384              9936747             -6235520
       175                 1392              9974289             -6289701
       176                 1400              9823334             -6403997
       177                 1408              9937688             -6236564
       178                 1416              9809949             -6204008
       179                 1424              9908596             -6296970
       180                 1432              9752822             -6099848
       181                 1440              9987989             -6292271
       182                 1448              9893248             -6139221
       183                 1456              9758535             -6152986
       184                 1464              9655177             -6219939
       185                 1472              9520552             -5911747
       186                 1480              9325161             -5789073
       187                 1488              9112045             -5545547
       188                 1496              8968332             -5639928
       189                 1504              8972568             -5523346
       190                 1512              8749646             -5447582
       191                 1520              8914165             -5573006
       192                 1528              8806222             -5579753
       193                 1536              8815148             -5648910
       194                 1544              8916896             -5472672
       195                 1552              8768451             -5669137
       196                 1560              8989733             -5571804
       197                 1568              9064819             -5633518
       198                 1576              9086349             -5797323
       199                 1584              9068276             -5683765
       200                 1592              8921829             -5588545
       201                 1600              8733012             -5609036
       202                 1608              8667585             -5443756
       203                 1616              8465647             -5204431
       204                 1624              8253024             -5288243
       205                 1632              8364299             -5171633
       206                 1640              8286423             -5220479
       207                 1648              8382504             -5301417
       208                 1656              8434420             -5078553
       209                 1664              8533504             -5223285
       210                 1672              8465587             -5313829
       211                 1680              8612465             -5425415
       212                 1688              8601605             -5340812
       213                 1696              8566740             -5245164
       214                 1704              8568165             -5450400
       215                 1712              8644466             -5355314
       216                 1720              8567546             -5316999
       217                 1728              8213482             -5276491
       218                 1736              8356935             -5103663
       219                 1744              8233163             -5205966
       220                 1752              8098364             -4983815
       221                 1760              8057516             -4922693
       222                 1768              8279704             -4988835
       223                 1776              8216265             -5191948
       224                 1784              8293921             -5074342
       225                 1792              8308375             -5218290
       226                 1800              8434262             -5294815
       227                 1808              8660037             -5461174
       228                 1816              8599402             -5406127
       229                 1824              8556154             -5423790
       230                 1832              8641356             -5578784
       231                 1840              8435905             -5337855
       232                 1848              8547011             -5289770
       233                 1856              8434827             -5364029
       234                 1864              8477687             -5357355
       235                 1872              8555757             -5251698
       236                 1880              8266028             -5338676
       237                 1888              8337825             -5248661
       238                 1896              8243064             -5111127
       239                 1904              8499529             -5249512
       240                 1912              8367673             -5222587
       241                 1920              8648526             -5197487
       242                 1928              8623215             -5286869
       243                 1936              8509263             -5640691
       244                 1944              8756814             -5480099
       245                 1952              8673332             -5537988
       246                 1960              8716832             -5430397
       247                 1968              8797724             -5596584
       248                 1976              8797393             -5551869
       249                 1984              8990726             -5436390
       250                 1992              8978353             -5451963
       251                 2000              9011019             -5608772
       252                 2008              9156573             -5429426
       253                 2016              8948914             -5486049
       254                 2024              8867355             -5440059
       255                 2032              8887944             -5450191
       256                 2040              9077188             -5609127
       257                 2048              9191481             -5586569
       258                 2056              9307089             -5527651
       259                 2064              9359010             -5818599
       260                 2072              9482604             -5705112
       261                 2080              9569606             -5647675
       262                 2088              9546558             -5914832
       263                 2096              9504172             -5805639
       264                 2104              9567244             -5797630
       265                 2112              9674192             -5721986
       266                 2120              9566131             -5692829
       267                 2128              9937432             -5654558
       268                 2136              9572096             -5722498
       269                 2144              9464762             -5740679
       270                 2152              9419927             -5594319
       271                 2160              9340363             -5793676
       272                 2168              9633460             -5753047
       273                 2176              9480424             -5697130
       274                 2184              9559678             -5698090
       275                 2192              9697845             -5892001
       276                 2200              9585545             -5946321
       277                 2208              9652382             -5988573
       278                 2216              9621095             -5998451
       279                 2224              9877878             -5972324
       280                 2232              9822547             -5936611
       281                 2240              9921277             -5948259
       282                 2248              9823903             -6053186
       283                 2256              9835077             -6133104
       284                 2264              9695168             -5803122
       285                 2272              9746828             -6151695
       286                 2280              9697635             -5806200
       287                 2288              9840881             -5985293
       288                 2296              9731589             -5925290
       289                 2304              9903500             -5996660
       290                 2312              9894039             -6138786
       291                 2320             10102609             -6203655
       292                 2328             10239732             -6143524
       293                 2336             10399671             -6036795
       294                 2344             10308213             -6220437
       295                 2352             10268763             -6253729
       296                 2360             10240660             -6239466
       297                 2368             10357436             -6182352
       298                 2376             10498414             -6193926
       299                 2384             10415602             -6158531
       300                 2392             10255517             -6199016
       301                 2400             10305771             -6204936
       302                 2408             10486869             -6107226
       303                 2416             10452496             -6207028
       304                 2424             10415322             -6191760
       305                 2432             10687293             -6306238
       306                 2440             10628218             -6442801
       307                 2448             10658458             -6290669
       308                 2456             10892737             -6491156
       309                 2464             10742564             -6517032
       310                 2472             10673490             -6370175
       311                 2480             10547004             -6332772
       312                 2488             10452787             -6189711
       313                 2496             10444504             -6422733
       314                 2504             10253042             -6229308
       315                 2512             10317792             -6359982
       316                 2520             10234839             -6211961
       317                 2528             10291381             -6220582
       318                 2536             10431404             -5971537
       319                 2544             10371361             -6139296
       320                 2552             10195677             -6138043
       321                 2560             10362300             -6172118
       322                 2568             10287630             -6341359
       323                 2576             10405949             -6203204
       324                 2584             10312038             -6180721
       325                 2592             10092036             -6184820
       326                 2600             10114495             -5901109
       327                 2608              9717720             -6023679
       328                 2616              9751780             -5816261
       329                 2624              9675326             -5557202
       330                 2632              9400474             -5669133
       331                 2640              9622931             -5762845
       332                 2648              9489326             -5737268
       333                 2656              9782658             -5669531
       334                 2664              9683598             -5638434
       335                 2672              9677024             -5750821
       336                 2680              9638567             -5863208
       337                 2688              9658190             -5730244
       338                 2696              9752831             -5887908
       339                 2704              9630162             -5965511
       340                 2712              9643197             -5999554
       341                 2720              9698271             -5648136
       342                 2728              9585875             -5735634
       343                 2736              9403986             -5593509
       344                 2744              9024227             -5669335
       345                 2752              9061201             -5299859
       346                 2760              9196069             -5233767
       347                 2768              9098029             -5451650
       348                 2776              9220277             -5561049
       349                 2784              9280809             -5561198
       350                 2792              9294761             -5713682
       351                 2800              9313372             -5769244
       352                 2808              9330224             -5784521
       353                 2816              9369084             -5697382
       354                 2824              9441339             -5709775
       355                 2832              9464528             -5626263
       356                 2840              9508459             -5885701
       357                 2848              9229309             -5589401
       358                 2856              8935413             -5392140
       359                 2864              9008315             -5237139
       360                 2872              8618355             -5011787
       361                 2880              8671776             -5019521
       362                 2888              8377336             -4958411
       363                 2896              8474076             -5077810
       364                 2904              8524410             -5097918
       365                 2912              8498904             -4978457
       366                 2920              8624794             -5217291
       367                 2928              8448220             -5291610
       368                 2936              8640979             -5181078
       369                 2944              8570810             -5148317
       370                 2952              8509172             -5029651
       371                 2960              8671048             -5013525
       372                 2968              8329672             -4931431
       373                 2976              8158503             -4806592
       374                 2984              7942306             -4677707
       375                 2992              7797261             -4638428
       376                 3000              7547484             -4459624
       377                 3008              7353647             -4336499
       378                 3016              7208467             -4392841
       379                 3024              7083010             -4346502
       380                 3032              7046147             -4375770
       381                 3040              7195258             -4186264
       382                 3048              7215804             -4213624
       383                 3056              7229661             -4493922
       384                 3064              6993703             -4408454
       385                 3072              7152192             -4341370
       386                 3080              7137867             -4189612
       387                 3088              7172141             -4315441
       388                 3096              6974198             -4224417
       389                 3104              6850601             -4051606
       390                 3112              6880855             -4100137
       391                 3120              6690870             -3935650
       392                 3128              6557222             -3925364
       393                 3136              6308529             -3862455
       394                 3144              6316091             -3917771
       395                 3152              6482429             -4028981
       396                 3160              6500294             -3926897
       397                 3168              6717063             -4025556
       398                 3176              6717313             -4035105
       399                 3184              6804965             -4001400
       400                 3192              6918129             -3942521
       401                 3200              6955072             -4076341
       402                 3208              7008102             -4047371
       403                 3216              6877799             -4101754
       404                 3224              6885787             -4200951
       405                 3232              6809083             -4001338
       406                 3240              6772972             -4011981
       407                 3248              6603656             -4008874
       408                 3256              6484247             -3929733
       409                 3264              6535327             -3891307
       410                 3272              6358714             -3877196
       411                 3280              6426403             -3825356
       412                 3288              6493591             -3798228
       413                 3296              6627318             -3877269
       414                 3304              6535274             -3980315
       415                 3312              6664398             -4056823
       416                 3320              6762448             -4155861
       417                 3328              6803838             -4095638
       418                 3336              6895004             -4252334
       419                 3344              6771297             -4225301
       420                 3352              6928790             -4191136
       421                 3360              6770637             -4026834
       422                 3368              6764583             -4069032
       423                 3376              6817523             -4032252
       424                 3384              6744064             -4077787
       425                 3392              6757591             -4104851
       426                 3400              6699093             -4171521
       427                 3408              6703521             -4179532
       428                 3416              6742090             -4133624
       429                 3424              6817264             -4220272
       430                 3432              6978012             -4296425
       431                 3440              7260189             -4381236
       432                 3448              7313201             -4375136
       433                 3456              7299881             -4450304
       434                 3464              7457554             -4541714
       435                 3472              7244403             -4500181
       436                 3480              7437000             -4505180
       437                 3488              7356525             -4482141
       438                 3496              7287265             -4556212
       439                 3504              7403394             -4540028
       440                 3512              7332857             -4543132
       441                 3520              7356956             -4636670
       442                 3528              7484687             -4542003
       443                 3536              7334204             -4568624
       444                 3544              7624390             -4569614
       445                 3552              7454084             -4719722
       446                 3560              7593326             -4663350
       447                 3568              7766170             -4870384
       448                 3576              8025084             -4750497
       449                 3584              8211578             -4762319
       450                 3592              8230039             -4989954
       451                 3600              8207294             -4982850
       452                 3608              8463951             -4930155
       453                 3616              8476866             -4959203
       454                 3624              8532107             -5187806
       455                 3632              8514099             -5230844
       456                 3640              8717526             -5166513
       457                 3648              8602266             -5241203
       458                 3656              8568280             -5307424
       459                 3664              8554333             -5282152
       460                 3672              8603199             -5140994
       461                 3680              8666074             -5241893
       462                 3688              8685877             -5202747
       463                 3696              8951399             -5548238
       464                 3704              8838031             -5484446
       465                 3712              9063870             -5521144
       466                 3720              9117152             -5368016
       467                 3728              8915234             -5422492
       468                 3736              9099296             -5527176
       469                 3744              9077522             -5468377
       470                 3752              9056128             -5446242
       471                 3760              9195016             -5462196
       472                 3768              9126881             -5517158
       473                 3776              9157457             -5495942
       474                 3784              8955580             -5481505
       475                 3792              8924159             -5373999
       476                 3800              8828951             -5477478
       477                 3808              8828561             -5350269
       478                 3816              8956270             -5395971
       479                 3824              9270789             -5493326
       480                 3832              9080653             -5497099
       481                 3840              9157156             -5501029
       482                 3848              9210931             -5695873
       483                 3856              9355028             -5553793
       484                 3864              9195285             -5560595
       485                 3872              9173273             -5697158
       486                 3880              9448348             -5714420
       487                 3888              9292712             -5616997
       488                 3896              9507338             -5610222
       489                 3904              9288768             -5758005
       490                 3912              9241820             -5681325
       491                 3920              9356454             -5721835
       492                 3928              9386502             -5568901
       493                 3936              9176612             -5764150
       494                 3944              9222354             -5677625
       495                 3952              9258512             -5622449
       496                 3960              9502889             -5696261
       497                 3968              9453558             -5567807
       498                 3976              9587468             -5742481
       499                 3984              9480202             -5654800
       500                 3992              9524651             -5550873
       501                 4000              9451583             -5579979
       502                 4008              9503097             -5623522
       503                 4016              9439692             -5767672
       504                 4024              9301836             -5733868
       505                 4032              9529387             -5635172
       506                 4040              9446142             -5755574
       507                 4048              9475968             -5680159
       508                 4056              9557200             -5553536
       509                 4064              9409003             -5740180
       510                 4072              9294811             -5562349
       511                 4080              9334141             -5725714
       512                 4088              9451480             -5637093
       513                 4096              9315546             -5681938
       514                 4104              9291065             -5795850
       515                 4112              9340073             -5709421
       516                 4120              9148525             -5560622
       517                 4128              9101015             -5476958
       518                 4136              9059180             -5515950
       519                 4144              8972222             -5452865
       520                 4152              8993954             -5593104
       521                 4160              8957327             -5566412
       522                 4168              9039111             -5440318
       523                 4176              8969177             -5580254
       524                 4184              8990709             -5530450
       525                 4192              8911187             -5509238
       526                 4200              8924932             -5537810
       527                 4208              8854238             -5443364
       528                 4216              8725605             -5447895
       529                 4224              8835372             -5453179
       530                 4232              8657046             -5538518
       531                 4240              8814878             -5269476
       532                 4248              8755870             -5215166
       533                 4256              8679903             -5353055
       534                 4264              8419913             -5275601
       535                 4272              8583580             -5266292
       536                 4280              8823737             -5510671
       537                 4288              8807514             -5344707
       538                 4296              8846805             -5324024
       539                 4304              8939426             -5588968
       540                 4312              8919876             -5450173
       541                 4320              9025335             -5233622
       542                 4328              8969565             -5452319
       543                 4336              8984402             -5343264
       544                 4344              8749660             -5520927
       545                 4352              8838923             -5559893
       546                 4360              8735368             -5418982
       547                 4368              8617129             -5447597
       548                 4376              8679736             -5287213
       549                 4384              8562726             -5257053
       550                 4392              8662354             -5144767
       551                 4400              8622438             -5263717
       552                 4408              8715934             -5236600
       553                 4416              8639393             -5245614
       554                 4424              8785166             -5211255
       555                 4432              8803299             -5478640
       556                 4440              8612223             -5281093
       557                 4448              8716324             -5328991
       558                 4456              8810604             -5373395
       559                 4464              8638708             -5388009
       560                 4472              8494951             -5162448
       561                 4480              8403528             -5335363
       562                 4488              8335616             -4952854
       563                 4496              8288975             -5092019
       564                 4504              8176864             -5035894
       565                 4512              8011230             -4873983
       566                 4520              8107518             -4853266
       567                 4528              7889987             -4889229
       568                 4536              8029242             -4977595
       569                 4544              7884153             -4865760
       570                 4552              7908363             -4783834
       571                 4560              7966168             -4824127
       572                 4568              7790366             -4845362
       573                 4576              7747633             -4742639
       574                 4584              7651176             -4509269
       575                 4592              7356603             -4649541
       576                 4600              7504608             -4556555
       577                 4608              7504122             -4371787
       578                 4616              7214613             -4307213
       579                 4624              7149226             -4324565
       580                 4632              7066761             -4298527
       581                 4640              7007504             -4352570
       582                 4648              6949685             -4269088
       583                 4656              6910269             -4160429
       584                 4664              6878735             -4187269
       585                 4672              6887494             -4175047
       586                 4680              6785038             -4263218
       587                 4688              6770959             -4260897
       588                 4696              6928495             -4387190
       589                 4704              6767090             -4233646
       590                 4712              6789215             -4002879
       591                 4720              6948615             -4058404
       592                 4728              6929147             -3988479
       593                 4736              6745441             -4283175
       594                 4744              6603378             -4058410
       595                 4752              6696089             -4052779
       596                 4760              6635076             -3889573
       597                 4768              6534154             -3950030
       598                 4776              6510295             -4024296
       599                 4784              6419454             -3977422
       600                 4792              6281730             -3766920
       601                 4800              6260003             -3684957
       602                 4808              6279896             -3820498
       603                 4816              6394208             -3838415
       604                 4824              6335192             -3732084
       605                 4832              6285502             -3733110
       606                 4840              6227081             -3807472
       607                 4848              6279884             -3800015
       608                 4856              6314123             -3791793
       609                 4864              6413790             -3734662
       610                 4872              6220082             -3862865
       611                 4880              6234036             -3845213
       612                 4888              6282549             -3862049
       613                 4896              6104080             -3718935
       614                 4904              6033810             -3665268
       615                 4912              6061746             -3713185
       616                 4920              5840999             -3657743
       617                 4928              5989770             -3639095
       618                 4936              5816890             -3707523
       619                 4944              5942359             -3664400
       620                 4952              5745441             -3659162
       621                 4960              5838838             -3703996
       622                 4968              6165256             -3565333
       623                 4976              5858103             -3590292
       624                 4984              5958076             -3769197
       625                 4992              6009915             -3666662
       626                 5000              6031567             -3726220
       627                 5008              6027491             -3833083
       628                 5016              5964149             -3862534
       629                 5024              6073111             -3621822
       630                 5032              5948688             -3786199
       631                 5040              5856668             -3777663
       632                 5048              5932599             -3600058
       633                 5056              5909065             -3645163
       634                 5064              5988922             -3616259
       635                 5072              5925029             -3546507
       636                 5080              5947165             -3689806
       637                 5088              6068792             -3665617
       638                 5096              6021154             -3804558
       639                 5104              6200910             -3880153
       640                 5112              6448319             -3900904
       641                 5120              6516149             -4110874
       642                 5128              6701510             -4075389
       643                 5136              6676832             -4120200
       644                 5144              6674794             -4129300
       645                 5152              6836441             -4233734
       646                 5160              6640202             -4138286
       647                 5168              6785549             -4019186
       648                 5176              6739059             -4022744
       649                 5184              6731311             -3995821
       650                 5192              6558486             -4100429
       651                 5200              6720882             -4034862
       652                 5208              6779735             -4115192
       653                 5216              7062683             -4072484
       654                 5224              6959656             -4224141
       655                 5232              7093752             -4575322
       656                 5240              7335084             -4466236
       657                 5248              7421415             -4475114
       658                 5256              7438122             -4514257
       659                 5264              7501189             -4554866
       660                 5272              7587609             -4515604
       661                 5280              7527459             -4523818
       662                 5288              7479725             -4558136
       663                 5296              7577528             -4515137
       664                 5304              7455839             -4411924
       665                 5312              7462338             -4492953
       666                 5320              7231149             -4445224
       667                 5328              7393951             -4492647
       668                 5336              7301680             -4540143
       669                 5344              7390855             -4554754
       670                 5352              7432296             -4581829
       671                 5360              7577350             -4606256
       672                 5368              7775831             -4708903
       673                 5376              7934498             -4778236
       674                 5384              7732545             -4747961
       675                 5392              7823911             -4736224
       676                 5400              7890637             -4762080
       677                 5408              7886825             -4820467
       678                 5416              7737987             -4787796
       679                 5424              7897428             -4610495
       680                 5432              7440278             -4527585
       681                 5440              7545051             -4475004
       682                 5448              7259949             -4429261
       683                 5456              7305046             -4517439
       684                 5464              7433791             -4482714
       685                 5472              7473619             -4638051
       686                 5480              7655239             -4654033
       687                 5488              7652470             -4615756
       688                 5496              7848069             -4897577
       689                 5504              7706377             -4800751
       690                 5512              7817617             -4882836
       691                 5520              7762940             -4895101
       692                 5528              7920378             -4863406
       693                 5536              7983020             -4843435
       694                 5544              8039791             -4664367
       695                 5552              7796427             -4829323
       696                 5560              7727243             -4743287
       697                 5568              7726025             -4679622
       698                 5576              7639044             -4610154
       699                 5584              7479678             -4550939
       700                 5592              7457611             -4576802
       701                 5600              7686660             -4690336
       702                 5608              7743659             -4634815
       703                 5616              7628411             -4679723
       704                 5624              7808356             -4679421
       705                 5632              7879859             -4752289
       706                 5640              7806327             -4664609
       707                 5648              7788643             -4788232
       708                 5656              7738046             -4830097
       709                 5664              7710372             -4856575
       710                 5672              7574057             -4623660
       711                 5680              7629056             -4635030
       712                 5688              7595508             -4605449
       713                 5696              7593202             -4525445
       714                 5704              7439893             -4618540
       715                 5712              7565768             -4627986
       716                 5720              7442117             -4626272
       717                 5728              7639881             -4541752
       718                 5736              7473890             -4617674
       719                 5744              7692158             -4766298
       720                 5752              7703711             -4749643
       721                 5760              7717544             -4701740
       722                 5768              7898449             -4957220
       723                 5776              7835100             -4887508
       724                 5784              8007988             -4724321
       725                 5792              7883028             -4910170
       726                 5800              7900837             -5005458
       727                 5808              7940329             -4753720
       728                 5816              7758159             -4721930
       729                 5824              7670540             -4781132
       730                 5832              7783438             -4690580
       731                 5840              7602573             -4720190
       732                 5848              7699915             -4706981
       733                 5856              7494309             -4613282
       734                 5864              7481878             -4590567
       735                 5872              7654779             -4715052
       736                 5880              7760533             -4636876
       737                 5888              7642057             -4615913
       738                 5896              7438859             -4570154
       739                 5904              7654237             -4799093
       740                 5912              7446194             -4548351
       741                 5920              7424681             -4537648
       742                 5928              7609292             -4612431
       743                 5936              7483898             -4581189
       744                 5944              7579078             -4639022
       745                 5952              7428340             -4614803
       746                 5960              7327150             -4524496
       747                 5968              7488997             -4575857
       748                 5976              7324540             -4490550
       749                 5984              7414732             -4645214
       750                 5992              7235228             -4582591
       751                 6000              7276264             -4423694
       752                 6008              7446885             -4650312
       753                 6016              7440250             -4568502
       754                 6024              7335151             -4483847
       755                 6032              7265297             -4426333
       756                 6040              7278534             -4371534
       757                 6048              7063576             -4391313
       758                 6056              7056672             -4333124
       759                 6064              7053955             -4304739
       760                 6072              6666756             -4081025
       761                 6080              6853708             -4110203
       762                 6088              6716278             -4319228
       763                 6096              6738606             -4078905
       764                 6104              6685832             -3856942
       765                 6112              6564897             -4118111
       766                 6120              6600961             -4083122
       767                 6128              6634844             -4177995
       768                 6136              6590605             -4070211
       769                 6144              6648380             -3947245
       770                 6152              6594016             -4020744
       771                 6160              6454404             -4039893
       772                 6168              6363363             -3979004
       773                 6176              6384950             -3864779
       774                 6184              6395924             -3865213
       775                 6192              6348692             -3973233
       776                 6200              6413146             -3986253
       777                 6208              6297560             -4010352
       778                 6216              6538137             -4018138
       779                 6224              6697528             -3963871
       780                 6232              6478712             -4101298
       781                 6240              6542634             -4071100
       782                 6248              6464441             -4010941
       783                 6256              6545050             -3982404
       784                 6264              6559992             -3919461
       785                 6272              6365292             -4029203
       786                 6280              6483371             -4038024
       787                 6288              6240711             -3685507
       788                 6296              6256985             -3886464
       789                 6304              6192753             -3728680
       790                 6312              6077207             -3881233
       791                 6320              6154841             -3737478
       792                 6328              6111170             -3850363
       793                 6336              6088828             -3658487
       794                 6344              6169940             -3853941
       795                 6352              6098619             -3763289
       796                 6360              6030231             -3943982
       797                 6368              6163461             -3753524
       798                 6376              6194865             -3700247
       799                 6384              6238025             -3769457
       800                 6392              6131633             -3576204
       801                 6400              6130941             -3668831
       802                 6408              5784761             -3618369
       803                 6416              5745588             -3613184
       804                 6424              5656330             -3559477
       805                 6432              5653124             -3261599
       806                 6440              5670266             -3168624
       807                 6448              5473978             -3340386
       808                 6456              5475190             -3344814
       809                 6464              5579255             -3398342
       810                 6472              5413611             -3311729
       811                 6480              5505851             -3341573
       812                 6488              5623227             -3264513
       813                 6496              5555315             -3317663
       814                 6504              5333412             -3404730
       815                 6512              5402554             -3335562
       816                 6520              5545419             -3237251
       817                 6528              5410347             -3173073
       818                 6536              5178418             -3224876
       819                 6544              5202354             -3122937
       820                 6552              4897693             -3068107
       821                 6560              5044253             -3064798
       822                 6568              5060275             -2927295
       823                 6576              5068603             -3105719
       824                 6584              5089816             -3224876
       825                 6592              5106047             -3289568
       826                 6600              5255697             -3223552
       827                 6608              5318389             -3278214
       828                 6616              5476875             -3399838
       829                 6624              5535898             -3563642
       830                 6632              5444361             -3323224
       831                 6640              5584333             -3486997
       832                 6648              5564275             -3378825
       833                 6656              5690211             -3356876
       834                 6664              5707818             -3310285
       835                 6672              5655179             -3383797
       836                 6680              5578323             -3202735
       837                 6688              5661647             -3119000
       838                 6696              5599094             -3469518
       839                 6704              5768909             -3479020
       840                 6712              5703265             -3357474
       841                 6720              5756504             -3519220
       842                 6728              5766013             -3491799
       843                 6736              5902361             -3546861
       844                 6744              5926129             -3638375
       845                 6752              6028974             -3533710
       846                 6760              6100866             -3603328
       847                 6768              6106600             -3704323
       848                 6776              6113344             -3571110
       849                 6784              6231421             -3564563
       850                 6792              5961322             -3610724
       851                 6800              5910286             -3687271
       852                 6808              6037316             -3636909
       853                 6816              6090107             -3580905
       854                 6824              6031972             -3638143
       855                 6832              6175179             -3595312
       856                 6840              6118264             -3605679
       857                 6848              6056542             -3667246
       858                 6856              6230287             -3594739
       859                 6864              6388152             -3648744
       860                 6872              6382755             -3873086
       861                 6880              6365494             -3748305
       862                 6888              6386334             -3612853
       863                 6896              6215080             -3694575
       864                 6904              6432911             -3766605
       865                 6912              6208266             -3576705
       866                 6920              6205627             -3679263
       867                 6928              6121768             -3684417
       868                 6936              6101839             -3704229
       869                 6944              5904686             -3650755
       870                 6952              5954113             -3539154
       871                 6960              5924814             -3526256
       872                 6968              5946138             -3529349
       873                 6976              5932516             -3576808
       874                 6984              6111364             -3544336
       875                 6992              6042150             -3559468
       876                 7000              6252199             -3745718
       877                 7008              6225770             -3668438
       878                 7016              6144714             -3673346
       879                 7024              6182503             -3776136
       880                 7032              6343008             -3908186
       881                 7040              6317766             -3828367
       882                 7048              6244715             -3952242
       883                 7056              6502177             -3878345
       884                 7064              6464762             -3772462
       885                 7072              6299600             -3766422
       886                 7080              6336884             -3790039
       887                 7088              6494007             -3793269
       888                 7096              6360024             -3742452
       889                 7104              6416617             -3720226
       890                 7112              6273654             -3790076
       891                 7120              6426671             -3894684
       892                 7128              6507387             -3935637
       893                 7136              6595888             -3759988
       894                 7144              6708200             -3758525
       895                 7152              6519206             -3730765
       896                 7160              6474702             -3919350
       897                 7168              6688762             -3968697
       898                 7176              6555414             -4082499
       899                 7184              6380058             -3999532
       900                 7192              6585261             -3937998
       901                 7200              6216656             -3823241
       902                 7208              6551560             -3793508
       903                 7216              6351585             -3731244
       904                 7224              6254801             -3784918
       905                 7232              6347569             -3866072
       906                 7240              6275780             -3801486
       907                 7248              6189678             -3838154
       908                 7256              6351911             -3764572
       909                 7264              6437719             -3667363
       910                 7272              6330125             -3890046
       911                 7280              6191555             -3822143
       912                 7288              6432711             -3832795
       913                 7296              6198007             -3915897
       914                 7304              6252783             -3810168
       915                 7312              6281644             -3862015
       916                 7320              6290086             -3790454
       917                 7328              6144344             -3651660
       918                 7336              5953537             -3572770
       919                 7344              6042565             -3524715
       920                 7352              6024942             -3533647
       921                 7360              5793118             -3583652
       922                 7368              5967923             -3439920
       923                 7376              5797551             -3577157
       924                 7384              5816524             -3533819
       925                 7392              5835944             -3459046
       926                 7400              5883709             -3454178
       927                 7408              5859573             -3264691
       928                 7416              6027264             -3487708
       929                 7424              5705162             -3387538
       930                 7432              5774788             -3291338
       931                 7440              5822471             -3391686
       932                 7448              5683750             -3342511
       933                 7456              5846455             -3509355
       934                 7464              5600510             -3450607
       935                 7472              5752348             -3388449
       936                 7480              5720118             -3474625
       937                 7488              5608722             -3276341
       938                 7496              5614648             -3270057
       939                 7504              5543972             -3352411
       940                 7512              5667919             -3252129
       941                 7520              5728374             -3271635
       942                 7528              5523640             -3406498
       943                 7536              5672461             -3418796
       944                 7544              5674143             -3349402
       945                 7552              5634836             -3344775
       946                 7560              5471237             -3359364
       947                 7568              5462682             -3231145
       948                 7576              5463075             -3320836
       949                 7584              5398023             -3124935
       950                 7592              5259585             -3152880
       951                 7600              5197700             -3232605
       952                 7608              5397008             -3087147
       953                 7616              5289347             -3167489
       954                 7624              5366599             -3221841
       955                 7632              5424335             -3028989
       956                 7640              5339856             -3171374
       957                 7648              5167818             -3223124
       958                 7656              5173480             -3015496
       959                 7664              5023216             -3023994
       960                 7672              4939039             -3035573
       961                 7680              4827253             -2993771
       962                 7688              5043302             -3003147
       963                 7696              4905879             -3070676
       964                 7704              4933206             -2906992
       965                 7712              4870169             -2984917
       966                 7720              4989283             -2907940
       967                 7728              4728945             -2927082
       968                 7736              4762589             -2917162
       969                 7744              4835307             -2787972
       970                 7752              4661044             -2938285
       971                 7760              4581584             -2790537
       972                 7768              4734018             -2862424
       973                 7776              4726277             -2812293
       974                 7784              4722454             -2615288
       975                 7792              4682999             -2698634
       976                 7800              4558037             -2517716
       977                 7808              4452656             -2686489
       978                 7816              4311257             -2478299
       979                 7824              4409242             -2705000
       980                 7832              4484259             -2536704
       981                 7840              4485242             -2624349
       982                 7848              4240668             -2580509
       983                 7856              4390464             -2617476
       984                 7864              4287790             -2611812
       985                 7872              4333867             -2619283
       986                 7880              4392853             -2580764
       987                 7888              4451097             -2571581
       988                 7896              4373698             -2752682
       989                 7904              4260762             -2634733
       990                 7912              4282481             -2722406
       991                 7920              4314444             -2488903
       992                 7928              4227042             -2460293
       993                 7936              4146723             -2524509
       994                 7944              4153492             -2471545
       995                 7952              4207765             -2518746
       996                 7960              4146281             -2456750
       997                 7968              4113954             -2470209
       998                 7976              4238772             -2368697
       999                 7984              4231256             -2513932
      1000                 7992              4234158             -2571328
      1001                 8000              4071667             -2492933
      1002                 8008              4090491             -2441851
      1003                 8016              4112522             -2438266
      1004                 8024              4117994             -2436359
      1005                 8032              4102880             -2532076
      1006                 8040              4013521             -2546113
      1007                 8048              4031945             -2426987
      1008                 8056              3930055             -2568271
      1009                 8064              4007211             -2389476
      1010                 8072              3962841             -2470892
      1011                 8080              3943917             -2420238
      1012                 8088              4069105             -2523077
      1013                 8096              3974935             -2377443
      1014                 8104              4172186             -2394470
      1015                 8112              3967085             -2542307
      1016                 8120              4157003             -2583670
      1017                 8128              4068208             -2465183
      1018                 8136              4122069             -2417414
      1019                 8144              4224919             -2558572
      1020                 8152              4298321             -2474360
      1021                 8160              4157067             -2440099
      1022                 8168              4291798             -2396475
      1023                 8176              4162167             -2487956
      1024                 8184              4168824             -2591759
      1025                 8192              4366727             -2544346
      1026                 8200              4166544             -2555651
      1027                 8208              4235645             -2505132
      1028                 8216              4198567             -2503180
      1029                 8224              4170821             -2426397
      1030                 8232              4396233             -2539914
      1031                 8240              4468354             -2469447
      1032                 8248              4622784             -2621787
      1033                 8256              4545761             -2626980
      1034                 8264              4599245             -2779447
      1035                 8272              4574206             -2690529
      1036                 8280              4559680             -2708144
      1037                 8288              4660991             -2643127
      1038                 8296              4533879             -2715775
      1039                 8304              4665639             -2965699
      1040                 8312              4723731             -2806694
      1041                 8320              4546786             -2641953
      1042                 8328              4552565             -2790976
      1043                 8336              4590921             -2745991
      1044                 8344              4601451             -2692140
      1045                 8352              4665930             -2714473
      1046                 8360              4654962             -2690349
      1047                 8368              4621680             -2772115
      1048                 8376              4707902             -2804757
      1049                 8384              4743843             -2844584
      1050                 8392              4674116             -2782248
      1051                 8400              4680581             -2867184
      1052                 8408              4778157             -3031170
      1053                 8416              4650991             -2829445
      1054                 8424              4701962             -2737816
      1055                 8432              4803977             -2756610
      1056                 8440              4728826             -2753585
      1057                 8448              4784226             -2787863
      1058                 8456              4694560             -2775704
      1059                 8464              4552103             -2736096
      1060                 8472              4550614             -2700392
      1061                 8480              4625118             -2701611
      1062                 8488              4528959             -2644053
      1063                 8496              4602314             -2701827
      1064                 8504              4715386             -2700048
      1065                 8512              4797559             -2804495
      1066                 8520              4811849             -2793948
      1067                 8528              4555110             -2787030
      1068                 8536              4838037             -2769687
      1069                 8544              4891388             -2801724
      1070                 8552              4605502             -2825396
      1071                 8560              4744452             -2938428
      1072                 8568              4852167             -2800289
      1073                 8576              4784981             -2805230
      1074                 8584              4762025             -2739098
      1075                 8592              4763572             -2785675
      1076                 8600              4771367             -2782788
      1077                 8608              4723413             -2753399
      1078                 8616              4780049             -2943162
      1079                 8624              4733060             -2859774
      1080                 8632              4777908             -2844791
      1081                 8640              4697496             -2955160
      1082                 8648              4683797             -2931926
      1083                 8656              4927447             -2976692
      1084                 8664              4890464             -3012076
      1085                 8672              4926342             -2993888
      1086                 8680              4811511             -2983217
      1087                 8688              4955359             -2836336
      1088                 8696              4948185             -3029370
      1089                 8704              4811835             -2889293
      1090                 8712              4642489             -2905708
      1091                 8720              4731675             -2825426
      1092                 8728              4781669             -2829400
      1093                 8736              4707181             -2815161
      1094                 8744              4781170             -2869374
      1095                 8752              4740073             -2992661
      1096                 8760              4710927             -2802712
      1097                 8768              4642273             -2953669
      1098                 8776              4653130             -2778591
      1099                 8784              4717179             -3034230
      1100                 8792              4747395             -2815853
      1101                 8800              4793075             -2796811
      1102                 8808              4733068             -2959086
      1103                 8816              4749586             -2992080
      1104                 8824              4629553             -2816727
      1105                 8832              4768993             -2834935
      1106                 8840              4508533             -2868596
      1107                 8848              4695028             -2742781
      1108                 8856              4707168             -2651963
      1109                 8864              4480966             -2742331
      1110                 8872              4411204             -2803148
      1111                 8880              4553624             -2689386
      1112                 8888              4429918             -2739261
      1113                 8896              4405278             -2721379
      1114                 8904              4606610             -2681477
      1115                 8912              4451515             -2733642
      1116                 8920              4507579             -2501008
      1117                 8928              4617683             -2730630
      1118                 8936              4512573             -2840365
      1119                 8944              4687888             -2746061
      1120                 8952              4500811             -2683935
      1121                 8960              4610262             -2842990
      1122                 8968              4429257             -2738682
      1123                 8976              4472347             -2739170
      1124                 8984              4426424             -2809233
      1125                 8992              4361226             -2684847
      1126                 9000              4385955             -2636381
      1127                 9008              4433369             -2567477
      1128                 9016              4291825             -2743633
      1129                 9024              4377982             -2676185
      1130                 9032              4341129             -2531470
      1131                 9040              4412421             -2807612
      1132                 9048              4488887             -2763075
      1133                 9056              4538796             -2556610
      1134                 9064              4524835             -2746380
      1135                 9072              4485162             -2693258
      1136                 9080              4339572             -2711600
      1137                 9088              4559496             -2754750
      1138                 9096              4447731             -2741436
      1139                 9104              4331361             -2683384
      1140                 9112              4378239             -2576087
      1141                 9120              4311353             -2581493
      1142                 9128              4300460             -2470684
      1143                 9136              4331366             -2478629
      1144                 9144              4062483             -2495147
      1145                 9152              4189615             -2300955
      1146                 9160              4205923             -2641187
      1147                 9168              4105985             -2519529
      1148                 9176              4056108             -2452711
      1149                 9184              4000180             -2519441
      1150                 9192              4139329             -2474574
      1151                 9200              4099313             -2467359
      1152                 9208              4080978             -2390378
      1153                 9216              4129970             -2470316
      1154                 9224              4099960             -2309793
      1155                 9232              3890385             -2474077
      1156                 9240              4064591             -2418006
      1157                 9248              3740366             -2301466
      1158                 9256              3834689             -2304955
      1159                 9264              3739828             -2307208
      1160                 9272              3647120             -2273502
      1161                 9280              3736841             -2350526
      1162                 9288              3544114             -2169576
      1163                 9296              3595578             -2258505
      1164                 9304              3586006             -2104450
      1165                 9312              3482375             -2176528
      1166                 9320              3650530             -2324499
      1167                 9328              3734748             -2244886
      1168                 9336              3673833             -2099434
      1169                 9344              3649743             -2300779
      1170                 9352              3677856             -2142284
      1171                 9360              3707858             -2217596
      1172                 9368              3414334             -2050511
      1173                 9376              3653899             -2034076
      1174                 9384              3403674             -2070830
      1175                 9392              3427256             -2093386
      1176                 9400              3350110             -2161792
      1177                 9408              3386979             -2055969
      1178                 9416              3366149             -1995389
      1179                 9424              3425862             -2123417
      1180                 9432              3448185             -2025752
      1181                 9440              3433575             -2058250
      1182                 9448              3187420             -1993678
      1183                 9456              3248560             -2104841
      1184                 9464              3273232             -2020084
      1185                 9472              3282357             -1986254
      1186                 9480              3200842             -1866336
      1187                 9488              3331451             -2066187
      1188                 9496              3099342             -1957925
      1189                 9504              3100700             -1928246
      1190                 9512              3118586             -2019746
      1191                 9520              2891859             -1910064
      1192                 9528              3025968             -1866582
      1193                 9536              3063100             -1848077
      1194                 9544              3008574             -1881118
      1195                 9552              3040159             -1796009
      1196                 9560              2909102             -1801914
      1197                 9568              2960792             -1916865
      1198                 9576              2906807             -1874955
      1199                 9584              2857412             -1729193
      1200                 9592              2901401             -1845140
      1201                 9600              2887349             -1710419
      1202                 9608              2843551             -1829445
      1203                 9616              2765856             -1700248
      1204                 9624              2869122             -1781731
      1205                 9632              2828279             -1832033
      1206                 9640              2772930             -1856248
      1207                 9648              2732844             -1660010
      1208                 9656              2833388             -1806823
      1209                 9664              2762769             -1782688
      1210                 9672              2868920             -1665622
      1211                 9680              2758205             -1823755
      1212                 9688              2786304             -1853425
      1213                 9696              2858103             -1774986
      1214                 9704              2650729             -1717847
      1215                 9712              2827057             -1780816
      1216                 9720              2787435             -1868286
      1217                 9728              2814195             -1835230
      1218                 9736              2792943             -1843314
      1219                 9744              2845027             -1767518
      1220                 9752              2828572             -1789881
      1221                 9760              2757322             -1775830
      1222                 9768              2856431             -1887817
      1223                 9776              2906676             -1859423
      1224                 9784              2833033             -1828373
      1225                 9792              2880224             -1916541
      1226                 9800              3023758             -1800016
      1227                 9808              2944219             -1882699
      1228                 9816              2775188             -1832308
      1229                 9824              3026221             -1835151
      1230                 9832              3006421             -1699809
      1231                 9840              2928683             -1830086
      1232                 9848              2968936             -1843530
      1233                 9856              2931317             -1833758
      1234                 9864              2975382             -1948194
      1235                 9872              2913855             -1922423
      1236                 9880              3068135             -1917854
      1237                 9888              3159292             -1955073
      1238                 9896              3043968             -1893506
      1239                 9904              2926445             -1886591
      1240                 9912              3133239             -1765768
      1241                 9920              3283436             -1898773
      1242                 9928              3207731             -2052315
      1243                 9936              3110486             -2052423
      1244                 9944              3141999             -2029280
      1245                 9952              3190208             -2011853
      1246                 9960              3013884             -2024205
      1247                 9968              3121578             -1988758
      1248                 9976              2961532             -2013424
      1249                 9984              3256365             -1991154
      1250                 9992              3137469             -1912903
      1251                10000              3082273             -1924569
      1252                10008              3165394             -1951757
      1253                10016              3161413             -1893365
      1254                10024              3344782             -1895876
      1255                10032              3214398             -2014563
      1256                10040              3224254             -1981304
      1257                10048              3222541             -2015706
      1258                10056              3163370             -2111977
      1259                10064              3219910             -1972941
      1260                10072              3242460             -2039495
      1261                10080              3207742             -2212955
      1262                10088              3260717             -2016702
      1263                10096              3240283             -1844835
      1264                10104              3348586             -1860735
      1265                10112              3265464             -1930836
      1266                10120              3230085             -1878220
      1267                10128              3272737             -2122678
      1268                10136              3117235             -1978743
      1269                10144              3211526             -2025220
      1270                10152              3247510             -2034301
      1271                10160              3384209             -2137183
      1272                10168              3513086             -2011228
      1273                10176              3433387             -1887413
      1274                10184              3283259             -2032619
      1275                10192              3475157             -2011020
      1276                10200              3303437             -2098106
      1277                10208              3388323             -2001728
      1278                10216              3275545             -1946959
      1279                10224              3402257             -2002486
      1280                10232              3289400             -2096369
      1281                10240              3327258             -2015006
      1282                10248              3226603             -1994185
      1283                10256              3363934             -2059555
      1284                10264              3323387             -1985423
      1285                10272              3207377             -2099766
      1286                10280              3337265             -1887483
      1287                10288              3322437             -2145605
      1288                10296              3312014             -2135338
      1289                10304              3332987             -2166324
      1290                10312              3276633             -2027251
      1291                10320              3270005             -1886161
      1292                10328              3275590             -2053052
      1293                10336              3231130             -2040211
      1294                10344              3241495             -1809113
      1295                10352              3225217             -2002227
      1296                10360              3085166             -1933614
      1297                10368              3232709             -1883488
      1298                10376              3162998             -1918215
      1299                10384              3061084             -1831689
      1300                10392              3049852             -1745570
      1301                10400              3008225             -1845015
      1302                10408              3072410             -1956434
      1303                10416              3124266             -1788212
      1304                10424              3170361             -1863594
      1305                10432              2978785             -1986265
      1306                10440              2985177             -1939301
      1307                10448              3025319             -1961801
      1308                10456              2986111             -1975013
      1309                10464              3035075             -1730909
      1310                10472              2893865             -1724576
      1311                10480              3004666             -1714203
      1312                10488              2914077             -1867726
      1313                10496              2941598             -2038982
      1314                10504              2772062             -1936718
      1315                10512              2782012             -1680558
      1316                10520              2862483             -1879633
      1317                10528              2915810             -1853783
      1318                10536              2815159             -1868555
      1319                10544              3030115             -1788451
      1320                10552              3030265             -1760834
      1321                10560              3158112             -1888004
      1322                10568              2937242             -1856787
      1323                10576              2847688             -1964212
      1324                10584              3088883             -1916445
      1325                10592              2967883             -1840518
      1326                10600              2836475             -1999918
      1327                10608              2910931             -1881239
      1328                10616              2709838             -1850790
      1329                10624              2819967             -1884580
      1330                10632              2797326             -1949013
      1331                10640              2842182             -1732023
      1332                10648              2704744             -1857324
      1333                10656              2873352             -1740228
      1334                10664              2672750             -1782615
      1335                10672              2768031             -1798807
      1336                10680              2684046             -1801305
      1337                10688              2656145             -1666851
      1338                10696              2836757             -1719175
      1339                10704              2593529             -1772243
      1340                10712              2642926             -1721415
      1341                10720              2743130             -1843966
      1342                10728              2671969             -1680012
      1343                10736              2768631             -1707243
      1344                10744              2660863             -1832730
      1345                10752              2647940             -1804378
      1346                10760              2453425             -1686279
      1347                10768              2603982             -1680100
      1348                10776              2628461             -1755341
      1349                10784              2441550             -1861797
      1350                10792              2383284             -1539040
      1351                10800              2527349             -1552053
      1352                10808              2590651             -1678810
      1353                10816              2361079             -1642930
      1354                10824              2367316             -1633359
      1355                10832              2529713             -1541836
      1356                10840              2499870             -1653433
      1357                10848              2329558             -1643433
      1358                10856              2376986             -1622022
      1359                10864              2343915             -1531873
      1360                10872              2308834             -1585093
      1361                10880              2388968             -1514524
      1362                10888              2345154             -1513239
      1363                10896              2291755             -1583283
      1364                10904              2467782             -1456514
      1365                10912              2292576             -1425262
      1366                10920              2295322             -1607835
      1367                10928              2281182             -1447688
      1368                10936              2186493             -1589143
      1369                10944              2345469             -1344504
      1370                10952              2299955             -1564512
      1371                10960              2253745             -1443281
      1372                10968              2299434             -1348818
      1373                10976              2130152             -1527724
      1374                10984              2190850             -1602869
      1375                10992              2185001             -1416144
      1376                11000              2274591             -1401076
      1377                11008              2132245             -1513035
      1378                11016              2219520             -1399331
      1379                11024              2172494             -1401285
      1380                11032              2240063             -1483667
      1381                11040              2160073             -1291059
      1382                11048              2310133             -1355229
      1383                11056              2186833             -1394942
      1384                11064              2227037             -1276010
      1385                11072              1995548             -1329857
      1386                11080              2153290             -1308807
      1387                11088              1934787             -1362950
      1388                11096              2023121             -1349825
      1389                11104              2132214             -1257338
      1390                11112              2236496             -1320770
      1391                11120              2124052             -1276761
      1392                11128              2059315             -1392406
      1393                11136              1862986             -1370669
      1394                11144              1849207             -1386956
      1395                11152              2031680             -1256766
      1396                11160              1951488             -1203080
      1397                11168              1994153             -1312871
      1398                11176              1961569             -1257514
      1399                11184              1908794             -1358942
      1400                11192              1908845             -1122992
      1401                11200              2057759             -1350786
      1402                11208              1971603             -1155923
      1403                11216              1975603             -1203782
      1404                11224              2146824             -1201349
      1405                11232              1904349             -1299858
      1406                11240              2053469             -1243210
      1407                11248              1833691             -1354931
      1408                11256              2091409             -1223096
      1409                11264              2069011             -1165075
      1410                11272              1816259             -1246999
      1411                11280              1900416             -1284246
      1412                11288              1776853             -1238062
      1413                11296              1914435             -1298194
      1414                11304              1933861             -1236733
      1415                11312              1865644             -1358961
      1416                11320              1955299             -1331302
      1417                11328              2056185             -1215442
      1418                11336              1905377             -1183809
      1419                11344              1995081             -1273142
      1420                11352              1984197             -1246712
      1421                11360              2015998             -1348421
      1422                11368              1886916             -1425518
      1423                11376              1910817             -1339679
      1424                11384              1870865             -1217804
      1425                11392              1767726             -1239603
      1426                11400              2139477             -1239817
      1427                11408              2109279             -1271374
      1428                11416              1867126             -1168089
      1429                11424              2036578             -1333097
      1430                11432              1853891             -1233237
      1431                11440              1959938             -1235166
      1432                11448              2078258             -1288894
      1433                11456              1974719             -1265486
      1434                11464              1942498             -1319250
      1435                11472              1940050             -1290946
      1436                11480              1971101             -1365306
      1437                11488              1926994             -1219855
      1438                11496              1971788             -1208858
      1439                11504              1969899             -1244588
      1440                11512              1971618             -1175890
      1441                11520              1893826             -1241131
      1442                11528              1923393             -1292325
      1443                11536              1874268             -1183677
      1444                11544              1971644             -1022283
      1445                11552              1899524             -1236662
      1446                11560              2080362             -1209361
      1447                11568              1982096             -1259092
      1448                11576              1841798             -1210657
      1449                11584              2105331             -1148980
      1450                11592              2067756             -1186382
      1451                11600              1893486             -1180837
      1452                11608              1918665             -1180450
      1453                11616              1896132             -1285061
      1454                11624              1971461             -1264533
      1455                11632              2060477             -1351014
      1456                11640              2079887             -1166499
      1457                11648              2057597             -1257123
      1458                11656              2000618             -1213341
      1459                11664              1926618             -1204201
      1460                11672              1996040             -1159074
      1461                11680              2056758             -1234392
      1462                11688              1988639             -1355452
      1463                11696              2022611             -1295122
      1464                11704              1982411             -1266518
      1465                11712              2096765             -1291076
      1466                11720              2184049             -1355237
      1467                11728              2113841             -1227215
      1468                11736              1869425             -1297436
      1469                11744              2098838             -1242427
      1470                11752              2064654             -1298320
      1471                11760              1942933             -1178859
      1472                11768              2017327             -1248463
      1473                11776              1975727             -1172908
      1474                11784              2025269             -1212159
      1475                11792              2026171             -1210688
      1476                11800              2078574             -1384093
      1477                11808              1882594             -1346256
      1478                11816              2076848             -1304593
      1479                11824              2093175             -1192579
      1480                11832              2061231             -1335425
      1481                11840              2014070             -1248933
      1482                11848              1940871             -1216188
      1483                11856              1988440             -1153218
      1484                11864              1784371             -1239008
      1485                11872              1932822             -1263613
      1486                11880              1861371             -1172489
      1487                11888              1884012             -1110646
      1488                11896              1833744             -1125206
      1489                11904              1888253             -1164139
      1490                11912              1802629             -1259004
      1491                11920              1886715             -1171995
      1492                11928              1754012             -1216910
      1493                11936              1760153             -1199272
      1494                11944              1836964             -1128898
      1495                11952              1778020             -1236356
      1496                11960              1775227             -1117984
      1497                11968              1676816             -1112495
      1498                11976              1647281             -1158912
      1499                11984              1580155             -1138668
      1500                11992              1560769             -1120434
      1501                12000              1704888             -1080648
      1502                12008              1640605             -1071624
      1503                12016              1700623             -1075593
      1504                12024              1538941             -1012309
      1505                12032              1662165              -998074
      1506                12040              1592590             -1055815
      1507                12048              1559183             -1017712
      1508                12056              1659155             -1076211
      1509                12064              1697734             -1184812
      1510                12072              1472476             -1063500
      1511                12080              1672047             -1134417
      1512                12088              1519459             -1138104
      1513                12096              1616058             -1238950
      1514                12104              1653528             -1115073
      1515                12112              1655554             -1044367
      1516                12120              1613662             -1138545
      1517                12128              1657132             -1073013
      1518                12136              1533325              -905199
      1519                12144              1728287              -991908
      1520                12152              1557709              -995207
      1521                12160              1634486             -1029209
      1522                12168              1603276              -891860
      1523                12176              1548936             -1082349
      1524                12184              1449914              -962708
      1525                12192              1480876             -1062218
      1526                12200              1438684             -1076258
      1527                12208              1509671              -896920
      1528                12216              1653421             -1012011
      1529                12224              1300001             -1098119
      1530                12232              1342528              -977113
      1531                12240              1527236             -1134802
      1532                12248              1488564              -834579
      1533                12256              1479748              -837468
      1534                12264              1438000             -1103552
      1535                12272              1499330              -996637
      1536                12280              1401004              -794411
      1537                12288              1469515              -900514
      1538                12296              1434597             -1006458
      1539                12304              1514234              -906001
      1540                12312              1435983              -950076
      1541                12320              1378974             -1091224
      1542                12328              1336712              -944564
      1543                12336              1251373              -998581
      1544                12344              1364778              -917858
      1545                12352              1354354              -948575
      1546                12360              1312840              -856450
      1547                12368              1335439              -765434
      1548                12376              1333278              -930665
      1549                12384              1270884              -860024
      1550                12392              1242224              -857906
      1551                12400              1253400              -826883
      1552                12408              1317257              -751709
      1553                12416              1066060              -888174
      1554                12424              1335729              -877245
      1555                12432              1089397              -797509
      1556                12440              1238136              -796706
      1557                12448              1126831              -888256
      1558                12456              1341892              -832586
      1559                12464              1154706              -706422
      1560                12472              1159827              -871653
      1561                12480              1189619              -958725
      1562                12488              1306983              -799146
      1563                12496              1093699              -886828
      1564                12504              1125529              -815964
      1565                12512              1198776              -766548
      1566                12520              1009290              -697849
      1567                12528              1294919              -795720
      1568                12536              1312917              -866367
      1569                12544              1126602              -764240
      1570                12552              1159604              -869011
      1571                12560              1135879              -785819
      1572                12568              1295046              -763257
      1573                12576              1265717              -763506
      1574                12584              1237433              -691143
      1575                12592              1100664              -777504
      1576                12600              1198657              -706965
      1577                12608              1280263              -728940
      1578                12616              1206516              -853655
      1579                12624              1076848              -762208
      1580                12632              1282382              -650773
      1581                12640              1155206              -649731
      1582                12648              1172457              -667938
      1583                12656              1042451              -675606
      1584                12664              1169255              -860410
      1585                12672              1155757              -788739
      1586                12680              1096975              -729312
      1587                12688              1091329              -808297
      1588                12696              1148486              -772689
      1589                12704              1047115              -685325
      1590                12712              1114457              -838849
      1591                12720              1088439              -869633
      1592                12728              1203648              -771023
      1593                12736              1064921              -775127
      1594                12744              1154332              -776836
      1595                12752              1177144              -797638
      1596                12760              1020085              -812443
      1597                12768              1035887              -744633
      1598                12776              1085538              -896175
      1599                12784              1082239              -764515
      1600                12792               986086              -684619
      1601                12800              1096574              -631469
      1602                12808              1025853              -607937
      1603                12816              1051096              -700476
      1604                12824               978000              -713856
      1605                12832              1080806              -777253
      1606                12840              1145730              -685000
      1607                12848               985788              -648371
      1608                12856               960842              -776514
      1609                12864               918148              -711032
      1610                12872              1066672              -725162
      1611                12880               903405              -799044
      1612                12888               986580              -688892
      1613                12896              1166962              -573017
      1614                12904              1032196              -838988
      1615                12912               910271              -707257
      1616                12920               866184              -802034
      1617                12928               955565              -708939
      1618                12936              1187172              -789751
      1619                12944              1041675              -732510
      1620                12952              1009400              -680306
      1621                12960              1022922              -773709
      1622                12968              1172158              -710367
      1623                12976               957047              -800170
      1624                12984              1072048              -718552
      1625                12992               960042              -694232
      1626                13000              1023342              -738137
      1627                13008              1279374              -751031
      1628                13016              1105727              -723217
      1629                13024               980179              -819434
      1630                13032               975650              -806867
      1631                13040              1044266              -758869
      1632                13048              1003922              -581152
      1633                13056              1068167              -676341
      1634                13064              1116536              -781516
      1635                13072               989492              -662335
      1636                13080               996128              -586975
      1637                13088               892436              -830663
      1638                13096              1066225              -785022
      1639                13104              1111656              -683293
      1640                13112               984952              -795951
      1641                13120              1156675              -565144
      1642                13128              1106579              -806769
      1643                13136               890990              -761703
      1644                13144              1092182              -681869
      1645                13152              1109392              -570682
      1646                13160              1065341              -732677
      1647                13168              1158380              -792977
      1648                13176              1140679              -627537
      1649                13184              1250103              -648145
      1650                13192              1030262              -873734
      1651                13200              1106092              -814319
      1652                13208              1221628              -683613
      1653                13216              1006461              -716506
      1654                13224              1060763              -622660
      1655                13232              1012618              -638689
      1656                13240              1102885              -673037
      1657                13248              1108982              -677080
      1658                13256              1043680              -716172
      1659                13264              1081315              -686464
      1660                13272              1058434              -815092
      1661                13280              1046618              -651354
      1662                13288              1012715              -723036
      1663                13296               967319              -789191
      1664                13304               927585              -712196
      1665                13312              1130648              -714864
      1666                13320              1082635              -767397
      1667                13328              1068050              -823890
      1668                13336              1054895              -516207
      1669                13344              1069911              -703799
      1670                13352              1019520              -860028
      1671                13360              1210951              -807985
      1672                13368              1067590              -591169
      1673                13376              1067175              -672078
      1674                13384              1100476              -753226
      1675                13392              1010241              -720331
      1676                13400               902223              -788678
      1677                13408              1002394              -771637
      1678                13416              1108432              -701983
      1679                13424               847473              -602446
      1680                13432               993344              -660599
      1681                13440               871381              -670061
      1682                13448               912007              -752721
      1683                13456              1082881              -633295
      1684                13464              1048754              -637266
      1685                13472               985914              -724917
      1686                13480               958779              -527178
      1687                13488               996610              -786596
      1688                13496               870878              -724909
      1689                13504               878866              -645216
      1690                13512               929079              -702424
      1691                13520               852623              -729696
      1692                13528               993939              -774359
      1693                13536               910039              -642598
      1694                13544               846440              -682517
      1695                13552               994228              -692229
      1696                13560               900517              -503319
      1697                13568               927155              -700314
      1698                13576               785216              -678954
      1699                13584              1005657              -711077
      1700                13592               944776              -648549
      1701                13600               927098              -707122
      1702                13608               974490              -744213
      1703                13616               876685              -455188
      1704                13624              1018029              -653438
      1705                13632               898706              -605834
      1706                13640               853158              -821035
      1707                13648               965661              -727275
      1708                13656               828364              -725360
      1709                13664               901674              -653691
      1710                13672              1019049              -643649
      1711                13680               989476              -590282
      1712                13688               913154              -684024
      1713                13696               988030              -588165
      1714                13704               908763              -809371
      1715                13712              1041618              -501232
      1716                13720               825451              -556081
      1717                13728               966385              -730974
      1718                13736               903611              -734063
      1719                13744              1072204              -714750
      1720                13752               777404              -689861
      1721                13760               873615              -534208
      1722                13768               912991              -506421
      1723                13776               972278              -671424
      1724                13784               714467              -597222
      1725                13792               853107              -517725
      1726                13800               735979              -596450
      1727                13808               893613              -482687
      1728                13816               776305              -571336
      1729                13824               780643              -731102
      1730                13832               860372              -578525
      1731                13840               888902              -669152
      1732                13848               749785              -828248
      1733                13856               743248              -461448
      1734                13864               683766              -571088
      1735                13872               862741              -498447
      1736                13880               737797              -658344
      1737                13888               668233              -514723
      1738                13896               751789              -599171
      1739                13904               721464              -554354
      1740                13912               634175              -525521
      1741                13920               634117              -607319
      1742                13928               685946              -556186
      1743                13936               497376              -508194
      1744                13944               625988              -471021
      1745                13952               719849              -521438
      1746                13960               739185              -482563
      1747                13968               754085              -517769
      1748                13976               672803              -548032
      1749                13984               555845              -391432
      1750                13992               587337              -614723
      1751                14000               716937              -616510
      1752                14008               587383              -569616
      1753                14016               644805              -475948
      1754                14024               632817              -486147
      1755                14032               623684              -472867
      1756                14040               641152              -508431
      1757                14048               682478              -502612
      1758                14056               707804              -455603
      1759                14064               514624              -571164
      1760                14072               588432              -468046
      1761                14080               655175              -476637
      1762                14088               662610              -583216
      1763                14096               559136              -445757
      1764                14104               557350              -448020
      1765                14112               528684              -413558
      1766                14120               823539              -561506
      1767                14128               581298              -422942
      1768                14136               681849              -524605
      1769                14144               483348              -417057
      1770                14152               469596              -494840
      1771                14160               406500              -446280
      1772                14168               656597              -435429
      1773                14176               496170              -489802
      1774                14184               556876              -454672
      1775                14192               528767              -431478
      1776                14200               625743              -486038
      1777                14208               478816              -354544
      1778                14216               440582              -454964
      1779                14224               557094              -514931
      1780                14232               447511              -459404
      1781                14240               764119              -368528
      1782                14248               560329              -463922
      1783                14256               535797              -428074
      1784                14264               494401              -382913
      1785                14272               624223              -328844
      1786                14280               535984              -400796
      1787                14288               611085              -379464
      1788                14296               446487              -512383
      1789                14304               556558              -415424
      1790                14312               591009              -332043
      1791                14320               511228              -423593
      1792                14328               485467              -291650
      1793                14336               400463              -511100
      1794                14344               471306              -475767
      1795                14352               531469              -408207
      1796                14360               468481              -460422
      1797                14368               483173              -356576
      1798                14376               493646              -456238
      1799                14384               519227              -331370
      1800                14392               502493              -442326
      1801                14400               456230              -444268
      1802                14408               464044              -524747
      1803                14416               451472              -405813
      1804                14424               407001              -306656
      1805                14432               520028              -394552
      1806                14440               523744              -458011
      1807                14448               528787              -326258
      1808                14456               546484              -443257
      1809                14464               448354              -322806
      1810                14472               607895              -269126
      1811                14480               508062              -401457
      1812                14488               448613              -267047
      1813                14496               594426              -314405
      1814                14504               512910              -345223
      1815                14512               428856              -449046
      1816                14520               397681              -535362
      1817                14528               341777              -502653
      1818                14536               612402              -500156
      1819                14544               507950              -441201
      1820                14552               374278              -409781
      1821                14560               620959              -379630
      1822                14568               555384              -326452
      1823                14576               484230              -565388
      1824                14584               383097              -276271
      1825                14592               409274              -362652
      1826                14600               517559              -280183
      1827                14608               438132              -437993
      1828                14616               539767              -226471
      1829                14624               465394              -287476
      1830                14632               407301              -359675
      1831                14640               541142              -401451
      1832                14648               564266              -610264
      1833                14656               408391              -319876
      1834                14664               507832              -280054
      1835                14672               481111              -548202
      1836                14680               541647              -449560
      1837                14688               428676              -456360
      1838                14696               361618              -429329
      1839                14704               526853              -380445
      1840                14712               372446              -384269
      1841                14720               406823              -341586
      1842                14728               539703              -362175
      1843                14736               494200              -481832
      1844                14744               347054              -439547
      1845                14752               420150              -428797
      1846                14760               428524              -342808
      1847                14768               415456              -537561
      1848                14776               555673              -523369
      1849                14784               404992              -367932
      1850                14792               465254              -427554
      1851                14800               459598              -466682
      1852                14808               559461              -440135
      1853                14816               446865              -448867
      1854                14824               492189              -357013
      1855                14832               381925              -416474
      1856                14840               417108              -340402
      1857                14848               631250              -428596
      1858                14856               632464              -412172
      1859                14864               529198              -354184
      1860                14872               437361              -405945
      1861                14880               487726              -330554
      1862                14888               465980              -324521
      1863                14896               513804              -334802
      1864                14904               582707              -245181
      1865                14912               445011              -460215
      1866                14920               473058              -294187
      1867                14928               563223              -535058
      1868                14936               412297              -337359
      1869                14944               539375              -349426
      1870                14952               540351              -375505
      1871                14960               419058              -363513
      1872                14968               375470              -450980
      1873                14976               448889              -377221
      1874                14984               374971              -333856
      1875                14992               395012              -450924
      1876                15000               442570              -330418
      1877                15008               463069              -331392
      1878                15016               449861              -170269
      1879                15024               442454              -359877
      1880                15032               438629              -171086
      1881                15040               463571              -320665
      1882                15048               479943              -391232
      1883                15056               449454              -417132
      1884                15064               460240              -359810
      1885                15072               457748              -437812
      1886                15080               404734              -324045
      1887                15088               352124              -359154
      1888                15096               371160              -344073
      1889                15104               384211              -368278
      1890                15112               328697              -326237
      1891                15120               424308              -364135
      1892                15128               377718              -347189
      1893                15136               507509              -320322
      1894                15144               492358              -324775
      1895                15152               438160              -275228
      1896                15160               436124              -366517
      1897                15168               301185              -258926
      1898                15176               361281              -157692
      1899                15184               347336              -320822
      1900                15192               236988              -339395
      1901                15200               239199              -139362
      1902                15208               369059              -397194
      1903                15216               552299              -443484
      1904                15224               301686              -266285
      1905                15232               268993              -296554
      1906                15240               386104              -259054
      1907                15248               328822              -150793
      1908                15256               471814              -257566
      1909                15264               366069              -226803
      1910                15272               271053              -377055
      1911                15280               536511              -319084
      1912                15288               447828              -411857
      1913                15296               403486              -325471
      1914                15304               245079              -315664
      1915                15312               272023              -357211
      1916                15320               290606              -295187
      1917                15328               401589              -370592
      1918                15336               448473              -312150
      1919                15344               370092              -294469
      1920                15352               338049              -335979
      1921                15360               204144              -367529
      1922                15368               259232              -420294
      1923                15376               279564              -295526
      1924                15384               345017              -377981
      1925                15392               205307              -278126
      1926                15400               383714              -348659
      1927                15408               379432              -311280
      1928                15416               271039              -271553
      1929                15424               300379              -288415
      1930                15432               299706              -384067
      1931                15440               365078              -225975
      1932                15448               215230              -198242
      1933                15456               162012              -362662
      1934                15464               359852              -387086
      1935                15472               338848              -366784
      1936                15480               388902              -273507
      1937                15488               403039              -271523
      1938                15496               320973              -289184
      1939                15504               274272              -382341
      1940                15512               197507              -282668
      1941                15520               402050              -301175
      1942                15528               271624              -375041
      1943                15536               378537              -374509
      1944                15544               227594              -284819
      1945                15552               260702              -290560
      1946                15560               397688              -128015
      1947                15568               373172              -218678
      1948                15576               232088              -414396
      1949                15584               349229              -339159
      1950                15592               407134              -301840
      1951                15600               322198              -219882
      1952                15608               276109              -317329
      1953                15616               340406              -273682
      1954                15624               301273              -275449
      1955                15632               316991              -344725
      1956                15640               243401              -259998
      1957                15648               404575              -202304
      1958                15656               233286              -132237
      1959                15664               193201              -291353
      1960                15672               299040              -166697
      1961                15680               309517              -268474
      1962                15688               251481              -185482
      1963                15696               309331              -236150
      1964                15704               277764              -314450
      1965                15712               426130              -212479
      1966                15720               155790              -242287
      1967                15728               350645              -265857
      1968                15736               201720              -212940
      1969                15744               135691              -167983
      1970                15752               162696              -305359
      1971                15760               155223              -283621
      1972                15768               251517              -304074
      1973                15776               225867              -307675
      1974                15784               274403              -360604
      1975                15792               247485              -330862
      1976                15800               372387              -311519
      1977                15808               338763              -194301
      1978                15816               290144              -304226
      1979                15824               199601              -331747
      1980                15832               165095              -296544
      1981                15840               161205              -219340
      1982                15848                11092              -354250
      1983                15856               254755              -271778
      1984                15864               164270              -258101
      1985                15872               181211              -255521
      1986                15880               295291              -261511
      1987                15888               213962              -239557
      1988                15896               234455              -233328
      1989                15904               251035              -232368
      1990                15912               232008              -202720
      1991                15920               162804              -252074
      1992                15928               144177              -288207
      1993                15936               272095               -73411
      1994                15944               162226              -285002
      1995                15952               187050              -265698
      1996                15960               256184              -249036
      1997                15968               121725              -201993
      1998                15976               184081              -224703
      1999                15984               331448              -242519
      2000                15992               367513              -194148
      2001                16000               208394              -147847
      2002                16008               171950              -234351
      2003                16016               202239              -152591
      2004                16024               354202              -163285
      2005                16032               312473              -259644
      2006                16040               235974              -338749
      2007                16048               173563              -254217
      2008                16056               271085              -222446
      2009                16064               110205              -326338
      2010                16072               -37539              -259456
      2011                16080               117840              -220711
      2012                16088               222145              -186960
      2013                16096                62561              -104877
      2014                16104               205331              -358005
      2015                16112                94429              -126075
      2016                16120               249841              -232449
      2017                16128               264138              -204165
      2018                16136                 4457              -207472
      2019                16144               283638               -97507
      2020                16152                79898              -213117
      2021                16160               208710              -205451
      2022                16168               170477              -178862
      2023                16176               184732              -346033
      2024                16184               125243              -178332
      2025                16192               128333              -268164
      2026                16200                -8449              -169489
      2027                16208               296108              -377994
      2028                16216               245851              -122567
      2029                16224               332677              -313977
      2030                16232                69314              -180124
      2031                16240               178332              -163609
      2032                16248               127023              -177026
      2033                16256                36455               -12446
      2034                16264               190015              -160748
      2035                16272               161941              -308371
      2036                16280               153254              -149735
      2037                16288               156493              -274627
      2038                16296               152299              -206639
      2039                16304                11590              -244607
      2040                16312               211986               -70375
      2041                16320               128826              -247822
      2042                16328               201422              -190016
      2043                16336               207498              -147667
      2044                16344               103155              -224118
      2045                16352               257692              -199998
      2046                16360               239629              -265494
      2047                16368               122543              -138739
      2048                16376               192729              -171557
      2049                16384               120531              -239760
      2050                16392               175180              -139228
      2051                16400               102870              -217634
      2052                16408               205133              -210981
      2053                16416                88104              -432440
      2054                16424               205404               -94493
      2055                16432               236419               -55401
      2056                16440               247017              -205092
      2057                16448               198199              -212159
      2058                16456               112577              -230244
      2059                16464               114681              -287130
      2060                16472               197991              -410444
      2061                16480               136190              -297886
      2062                16488                78687              -206923
      2063                16496               179979              -249349
      2064                16504                25870              -291139
      2065                16512                82917              -436898
      2066                16520                71101              -210591
      2067                16528               300200               -68726
      2068                16536               130150              -108104
      2069                16544               170222               -58200
      2070                16552                97657               -68021
      2071                16560               213905              -185314
      2072                16568               330378              -182841
      2073                16576               158628              -141694
      2074                16584               -49518              -151967
      2075                16592               152994              -253026
      2076                16600                92459              -204521
      2077                16608                91530              -159788
      2078                16616               114444               -57383
      2079                16624               115887              -149025
      2080                16632                80927               -88410
      2081                16640                60352              -261274
      2082                16648                65014              -154427
      2083                16656               145552              -282666
      2084                16664               131055              -207703
      2085                16672               256872              -219741
      2086                16680                -3871              -197418
      2087                16688               112392              -149529
      2088                16696               -12064              -139455
      2089                16704               236022              -267496
      2090                16712               150400              -203262
      2091                16720                54362              -117046
      2092                16728               184291              -171500
      2093                16736                24038              -183944
      2094                16744               154352              -168948
      2095                16752                78730               -67217
      2096                16760               105332              -143116
      2097                16768                25253              -297573
      2098                16776               151385               -45805
      2099                16784               219129              -179608
      2100                16792               177037              -266319
      2101                16800                31779               -23443
      2102                16808               110398              -162694
      2103                16816               -40824              -186476
      2104                16824               164500              -161178
      2105                16832                84787              -168244
      2106                16840                75579              -144832
      2107                16848                68158              -174593
      2108                16856               234295              -204960
      2109                16864               270488               -79025
      2110                16872               111326              -224961
      2111                16880               117279              -227148
      2112                16888               217992              -119295
      2113                16896               176793              -115234
      2114                16904                90660              -161448
      2115                16912               170832              -150340
      2116                16920                55110              -245140
      2117                16928               137688               -72974
      2118                16936               169014              -109806
      2119                16944               115245               -48696
      2120                16952                 4824               -99850
      2121                16960                84330              -175163
      2122                16968               278448              -307325
      2123                16976                40394               -32654
      2124                16984                 5626              -148430
      2125                16992               147366              -115139
      2126                17000               197394              -109805
      2127                17008                29867              -330505
      2128                17016                71300              -146823
      2129                17024                60345              -179448
      2130                17032               153128              -154465
      2131                17040               151970              -208027
      2132                17048                80678              -327980
      2133                17056               178729              -116327
      2134                17064               -34088              -156499
      2135                17072               254544              -305062
      2136                17080                72774              -181412
      2137                17088               141097               -85248
      2138                17096               183433              -264003
      2139                17104                60033               -97940
      2140                17112               -68619              -177442
      2141                17120                66444               -34954
      2142                17128               163701              -174664
      2143                17136                78720              -107296
      2144                17144               117545               -93008
      2145                17152                62583              -172272
      2146                17160               -11160              -151487
      2147                17168                23539              -125663
      2148                17176               173866              -179053
      2149                17184                42421              -202530
      2150                17192               147656                36206
      2151                17200                34197               -50677
      2152                17208                16216              -229608
      2153                17216               124333              -184943
      2154                17224                69830              -209167
      2155                17232               146031              -321016
      2156                17240               -33045              -188130
      2157                17248               229610               -91648
      2158                17256               140855              -284740
      2159                17264               144775               -28508
      2160                17272               -74056              -206239
      2161                17280               147039               -50673
      2162                17288               -34647               -48577
      2163                17296               175425              -184151
      2164                17304                  104              -213686
      2165                17312               117601              -115019
      2166                17320               225843              -159072
      2167                17328                30404              -161038
      2168                17336               106166              -106469
      2169                17344               268171               -74276
      2170                17352                51001              -267794
      2171                17360               156717              -201615
      2172                17368                36845              -188422
      2173                17376                81883              -127524
      2174                17384               151425              -100277
      2175                17392                86381               -73535
      2176                17400               109441              -219567
      2177                17408               149828              -128000
      2178                17416                72623              -184747
      2179                17424               -53500               -82127
      2180                17432                77561              -237689
      2181                17440               118318              -140430
      2182                17448               151607              -105533
      2183                17456                 5111              -193691
      2184                17464                21711              -281821
      2185                17472               137050              -168103
      2186                17480                49627               -78822
      2187                17488                36234              -150635
      2188                17496                96735              -254848
      2189                17504                81841              -150913
      2190                17512                35296              -153353
      2191                17520                51516              -199630
      2192                17528                32288               -68720
      2193                17536              -107938              -121786
      2194                17544                30762               -96191
      2195                17552                63529              -167900
      2196                17560               114270              -151271
      2197                17568                -9642               -59848
      2198                17576               -23691               -87635
      2199                17584                66338              -172517
      2200                17592                80186              -104327
      2201                17600                36044               -66602
      2202                17608                -8843              -166349
      2203                17616                -4634              -112520
      2204                17624                50875              -106739
      2205                17632                 -834              -177080
      2206                17640                85050              -171848
      2207                17648                39162               -11228
      2208                17656               226099              -126062
      2209                17664               -47263               -73728
      2210                17672                 2922              -218709
      2211                17680                 9147              -167535
      2212                17688               112846               -38267
      2213                17696                88791              -250643
      2214                17704                20600              -171864
      2215                17712                27698              -111620
      2216                17720               -67906              -213858
      2217                17728               -58018              -194942
      2218                17736                56698               -34279
      2219                17744               -70488               -40846
      2220                17752                13192               -83089
      2221                17760                 6481              -137890
      2222                17768               -41382               -70685
      2223                17776                13549              -117976
      2224                17784                 5507               -79794
      2225                17792               116151              -202154
      2226                17800                92987              -160981
      2227                17808                38643              -132737
      2228                17816                45484              -229176
      2229                17824               110305               -49693
      2230                17832              -195342              -119647
      2231                17840               -28584               -25011
      2232                17848               -74221               -69030
      2233                17856                56829               -38595
      2234                17864               109855              -122774
      2235                17872               -93606              -185099
      2236                17880               174577              -157232
      2237                17888               -34799              -210504
      2238                17896               178588              -170944
      2239                17904                31854              -199717
      2240                17912               -67527              -122611
      2241                17920               -29603              -135391
      2242                17928               -89370               -99171
      2243                17936               -15217               -36502
      2244                17944                15059               -13648
      2245                17952                32357              -117587
      2246                17960               -73509              -285149
      2247                17968               -20765               -45348
      2248                17976               117951               -79588
      2249                17984                95845               -70637
      2250                17992                89340              -118170
      2251                18000               -95978               -76339
      2252                18008               175211              -221173
      2253                18016               167654               -73315
      2254                18024                10537               -76456
      2255                18032                25539              -271457
      2256                18040                67831               -24941
      2257                18048                85388               -95202
      2258                18056                95782              -109012
      2259                18064                24673              -143127
      2260                18072               -57266              -151735
      2261                18080               -13338              -108255
      2262                18088               124559              -184711
      2263                18096               -94924                22575
      2264                18104                  966               -48995
      2265                18112                82924              -168218
      2266                18120               -63860              -119388
      2267                18128                25398               -39194
      2268                18136                49050               -99294
      2269                18144                66250              -145454
      2270                18152                10443               -92707
      2271                18160               118299              -306206
      2272                18168               142259               -92864
      2273                18176                17954              -214586
      2274                18184                35921              -112182
      2275                18192                22469              -103198
      2276                18200               205213               -85310
      2277                18208                98704               -51299
      2278                18216               -30032              -112325
      2279                18224                67443                58168
      2280                18232               143964              -153020
      2281                18240              -114967              -115933
      2282                18248                 5343                60388
      2283                18256                10579              -256381
      2284                18264              -153755              -289355
      2285                18272                54608               -18816
      2286                18280                67936               -11838
      2287                18288               -56926               -35002
      2288                18296                42293              -115760
      2289                18304                31455              -106374
      2290                18312               130686              -105095
      2291                18320               -93155              -235066
      2292                18328                37693              -175104
      2293                18336              -112633              -100959
      2294                18344               -14032              -153377
      2295                18352               105826              -164034
      2296                18360                63775               -52307
      2297                18368               -46587               -54026
      2298                18376                51549              -147121
      2299                18384              -118842              -170347
      2300                18392               -17118               -35617
      2301                18400                32198              -169661
      2302                18408                61300              -106249
      2303                18416               133643                 2583
      2304                18424               -32491              -107801
      2305                18432               -57905              -174746
      2306                18440               -15166               -93093
      2307                18448               -99243               -37957
      2308                18456                25971               -51244
      2309                18464                38730              -132293
      2310                18472                 8117              -172645
      2311                18480              -117750               -15971
      2312                18488                36740              -261680
      2313                18496              -142112              -230585
      2314                18504                64490               -68851
      2315                18512                39883               -29492
      2316                18520               -50253              -158354
      2317                18528                99089               -84722
      2318                18536               138772              -194402
      2319                18544               -13855               -82699
      2320                18552                22954                10386
      2321                18560               -38072              -137500
      2322                18568                -2223               -60077
      2323                18576                21982               -34205
      2324                18584                75417                28272
      2325                18592               -96493              -147877
      2326                18600                -8800               -61384
      2327                18608               -74444               -62326
      2328                18616               -10159               -95201
      2329                18624               -84659               -23351
      2330                18632               -47851              -147225
      2331                18640                 9440                13367
      2332                18648               108134              -139118
      2333                18656                46672              -142103
      2334                18664                21215               -55684
      2335                18672              -191694              -231242
      2336                18680               130441              -169761
      2337                18688                27910              -118328
      2338                18696                29403                15159
      2339                18704               134371              -148095
      2340                18712               -89344               -97487
      2341                18720                -5692              -192369
      2342                18728                 3885              -189346
      2343                18736               -78441              -184596
      2344                18744               -54584              -127006
      2345                18752               -50049              -156442
      2346                18760               -84412               -92691
      2347                18768               -56247              -104712
      2348                18776              -138212               -81245
      2349                18784                33631               -28291
      2350                18792               -96125               -70228
      2351                18800               -11564              -159776
      2352                18808               113991              -135603
      2353                18816               -68480                -3210
      2354                18824               -10208              -123132
      2355                18832                25764               -29098
      2356                18840                 7145              -218831
      2357                18848                20787               -73661
      2358                18856               134261               -93374
      2359                18864              -167008                47774
      2360                18872                89739              -203998
      2361                18880                 4048              -120777
      2362                18888                69418              -170536
      2363                18896               -87430              -263668
      2364                18904               -15463               -78508
      2365                18912                35993              -186911
      2366                18920               129772              -165669
      2367                18928                16310               -54476
      2368                18936               -93157              -148096
      2369                18944               215446              -105165
      2370                18952              -152219               -92883
      2371                18960               -33423              -151133
      2372                18968                -5230              -114862
      2373                18976               -74387              -165101
      2374                18984               -89706              -167375
      2375                18992               -69347              -132501
      2376                19000                72221               -70769
      2377                19008              -176049              -167500
      2378                19016              -182090                18805
      2379                19024              -127272                91704
      2380                19032               -81562              -153828
      2381                19040               -66809              -116529
      2382                19048                74314                11110
      2383                19056               -61787               -79298
      2384                19064                -5913               -33267
      2385                19072              -132301               -74527
      2386                19080               -56040              -168322
      2387                19088                90341              -178747
      2388                19096                25425              -143575
      2389                19104                26275              -139207
      2390                19112               -15076              -209627
      2391                19120               -59610               -91516
      2392                19128              -229465              -213664
      2393                19136              -192218               -16428
      2394                19144                69492              -195383
      2395                19152               -11332               -85565
      2396                19160               -69725              -292042
      2397                19168                63446                15274
      2398                19176              -126831               -89560
      2399                19184               104956               -41843
      2400                19192                90461               -37641
      2401                19200               156375               -36061
      2402                19208               142920                -8950
      2403                19216               -23201               -72323
      2404                19224               -60724               -77881
      2405                19232               -27356              -161643
      2406                19240               -64487              -155102
      2407                19248                -2281              -163303
      2408                19256               -15974              -139474
      2409                19264                46750              -212302
      2410                19272               -71778              -120200
      2411                19280              -133488              -100870
      2412                19288                40555               -48657
      2413                19296                51257               -68887
      2414                19304                -8586               -27155
      2415                19312              -145726              -111144
      2416                19320               -63358               -92117
      2417                19328               169040               -84413
      2418                19336               -27343               -34842
      2419                19344               -67615               -76497
      2420                19352              -111049               -17766
      2421                19360               -67983              -213482
      2422                19368               -29329               -16562
      2423                19376               -13389              -155286
      2424                19384                 8332               -79741
      2425                19392                53770              -121930
      2426                19400                53214               -61071
      2427                19408               -86900                -9793
      2428                19416                -8826                67240
      2429                19424               101658                64899
      2430                19432              -140989              -225718
      2431                19440              -113276               -29127
      2432                19448               -55535               -92506
      2433                19456               -37818                 3950
      2434                19464               -86847                -8831
      2435                19472              -108914                29120
      2436                19480                -4487               -57320
      2437                19488              -127057                46224
      2438                19496               -71719              -197068
      2439                19504                15630                47906
      2440                19512               -91689                 3682
      2441                19520               -41100              -112990
      2442                19528               -18946              -123248
      2443                19536                 1961              -191098
      2444                19544               -57115              -116988
      2445                19552                98421               -28367
      2446                19560               -82191                51971
      2447                19568               -62810              -131768
      2448                19576               -53300              -179793
      2449                19584               -22205               -75194
      2450                19592               -46788              -274894
      2451                19600               -74215               -63598
      2452                19608                34393              -110920
      2453                19616               -93899              -173249
      2454                19624               -48242              -174848
      2455                19632               -10358              -131627
      2456                19640              -162715                12910
      2457                19648               -59285              -157413
      2458                19656              -123206              -174840
      2459                19664                -2654               -74333
      2460                19672                57074               -95772
      2461                19680               -33099              -149685
      2462                19688                83684              -108334
      2463                19696              -201679               -82649
      2464                19704                  780              -302368
      2465                19712              -120503               -36270
      2466                19720              -138321              -107497
      2467                19728                50935              -107499
      2468                19736              -216589               -59280
      2469                19744               -54612               -66494
      2470                19752               137580              -200615
      2471                19760              -172148               -66214
      2472                19768                11446              -226164
      2473                19776               -57076                24010
      2474                19784               -36951                40268
      2475                19792               -83684                46064
      2476                19800              -187780              -174216
      2477                19808               -27369                70411
      2478                19816               -49893              -212128
      2479                19824                75697              -127786
      2480                19832              -140580              -180345
      2481                19840              -147727              -174593
      2482                19848               -71671              -115620
      2483                19856               -63607              -148091
      2484                19864              -154294              -112947
      2485                19872               -93381                55221
      2486                19880              -197306              -119209
      2487                19888               -54624              -137047
      2488                19896              -206054              -168331
      2489                19904               -83253              -131814
      2490                19912               105443              -133840
      2491                19920               -92281                85983
      2492                19928               -51535              -128563
      2493                19936                11336              -128480
      2494                19944               -47726              -150776
      2495                19952                46187               -31952
      2496                19960              -232991              -215494
      2497                19968               -14376                -3302
      2498                19976              -138094                27761
      2499                19984                50916               -96704
      2500                19992               -24358              -135187
      2501                20000               -77532              -185173
      2502                20008              -186012              -124148
      2503                20016              -165022               -61002
      2504                20024                46131                 4914
      2505                20032                 3181               -48768
      2506                20040                58504                10198
      2507                20048               -65105               -42494
      2508                20056                22892              -153372
      2509                20064               -39279              -161562
      2510                20072              -137087               -46589
      2511                20080                16937               -24571
      2512                20088              -159924              -156459
      2513                20096               -45875                -3589
      2514                20104                -7737              -216204
      2515                20112               -24859              -117527
      2516                20120                -6333              -143056
      2517                20128                57189              -141350
      2518                20136               -36673               -23570
      2519                20144               -44572               -18589
      2520                20152                31476                13402
      2521                20160              -119740               -52116
      2522                20168               -30076              -186516
      2523                20176                15863              -148697
      2524                20184               -99569               -80848
      2525                20192               -25917                  721
      2526                20200                -4836               -98211
      2527                20208                98848              -132384
      2528                20216                30089                74537
      2529                20224               -44057                -8613
      2530                20232              -107490                34913
      2531                20240              -170529              -142285
      2532                20248               -27373              -103912
      2533                20256                64738              -127334
      2534                20264              -135224               -81549
      2535                20272               -83449              -194293
      2536                20280              -207859                -7260
      2537                20288               117604               -47989
      2538                20296               -24463              -197746
      2539                20304               -70364                 5530
      2540                20312              -135877               -15946
      2541                20320               -61512               -67735
      2542                20328               -76377              -149998
      2543                20336               -57536                72387
      2544                20344               -21943               -95317
      2545                20352                17948              -101579
      2546                20360              -136504              -310115
      2547                20368               -24983              -137333
      2548                20376               -63648               -26833
      2549                20384               -10709               -98593
      2550                20392                 -599              -209849
      2551                20400              -128594               -22101
      2552                20408                10836               -77352
      2553                20416               -77490               -79321
      2554                20424                19956              -103831
      2555                20432               -72269               -85018
      2556                20440              -124532               -12663
      2557                20448              -137927              -124953
      2558                20456               -87603              -134427
      2559                20464              -110874               -67474
      2560                20472               -78078               -51885
      2561                20480              -185793              -125358
      2562                20488               -16393               -45153
      2563                20496               -26440               -53374
      2564                20504              -105265               -23836
      2565                20512               -70892              -241643
      2566                20520               -53674              -107724
      2567                20528               -21595              -102366
      2568                20536                69372                16688
      2569                20544               -90480               -73897
      2570                20552                 7295              -134441
      2571                20560               -42477              -156830
      2572                20568               -97833              -210855
      2573                20576                82253              -123668
      2574                20584              -106146               -64811
      2575                20592                92804              -206119
      2576                20600              -106792              -192306
      2577                20608               -99267               -31119
      2578                20616              -124252              -194640
      2579                20624               -74232              -155239
      2580                20632              -140494               -62059
      2581                20640               -73130              -154680
      2582                20648               -74615              -150105
      2583                20656              -156324              -143271
      2584                20664               -79985              -107142
      2585                20672                25996               -15615
      2586                20680                38240              -151087
      2587                20688              -179060                84248
      2588                20696               -98003               -91027
      2589                20704               -80822              -114687
      2590                20712                35838               -63926
      2591                20720               -69586              -115456
      2592                20728               -30400                56323
      2593                20736               -58589                44541
      2594                20744                56466              -170697
      2595                20752                12668               -93496
      2596                20760              -164467              -146999
      2597                20768              -133471              -136724
      2598                20776                14985               -99530
      2599                20784               -89790              -132475
      2600                20792               -41736              -190818
      2601                20800               -94386               -74473
      2602                20808               -20448                -4948
      2603                20816                 6757              -128721
      2604                20824              -142811              -102765
      2605                20832               -46413              -220133
      2606                20840                64072              -109991
      2607                20848               -68890              -139112
      2608                20856              -159824              -153551
      2609                20864              -114151              -204376
      2610                20872               -30163                11450
      2611                20880               -66180               -78866
      2612                20888              -125079               -51232
      2613                20896               -52859                14253
      2614                20904               -12706               -60917
      2615                20912                -1808              -117797
      2616                20920              -146661               -86003
      2617                20928                68141               -70360
      2618                20936                 8217                -7442
      2619                20944              -163170               -37260
      2620                20952               -40551               -11481
      2621                20960               -51695              -133033
      2622                20968               -46056              -131288
      2623                20976               -41453               -97902
      2624                20984               -47316               -49480
      2625                20992                96789              -154792
      2626                21000               -57960               -34109
      2627                21008               -12778              -122636
      2628                21016               -28313              -101539
      2629                21024              -138853               -41901
      2630                21032              -116544              -175716
      2631                21040               -20111              -160523
      2632                21048              -145085                29717
      2633                21056               -72729               -50942
      2634                21064                 5401               -23191
      2635                21072              -106010               -46573
      2636                21080               -69664               -62772
      2637                21088               -97869               -10020
      2638                21096                 1761               -56207
      2639                21104               -63336               -42482
      2640                21112               -32345               -54190
      2641                21120               -18907                54609
      2642                21128               -62155              -159809
      2643                21136               -49502               -40344
      2644                21144               -39120               -74496
      2645                21152                21578               -89393
      2646                21160                68886              -192841
      2647                21168               -52618              -111314
      2648                21176              -103560              -151896
      2649                21184               -21662               -33485
      2650                21192                63756               -29431
      2651                21200                53622              -188030
      2652                21208               -21380               -71125
      2653                21216              -136126              -124449
      2654                21224               -55812              -190697
      2655                21232               -37271              -146608
      2656                21240                 2014               -76560
      2657                21248                22293               -73073
      2658                21256               -29755                 4567
      2659                21264              -100130               -21871
      2660                21272               -90209              -191859
      2661                21280                20293               -16861
      2662                21288                42075              -171066
      2663                21296                71731              -307344
      2664                21304              -142366              -117880
      2665                21312               -61221               -92970
      2666                21320                -8811              -100867
      2667                21328               -72121              -291845
      2668                21336               135848              -118024
      2669                21344                64605               -30720
      2670                21352               -79321              -113948
      2671                21360               -21370               -65662
      2672                21368              -105255              -107504
      2673                21376              -146245                23751
      2674                21384                 2758              -159233
      2675                21392                69796              -127907
      2676                21400                -5933               -52915
      2677                21408                -3243              -140473
      2678                21416               -66623              -104127
      2679                21424               -88827              -121556
      2680                21432                33444              -228680
      2681                21440               -18092               -93783
      2682                21448                68806              -118084
      2683                21456              -106841               -61838
      2684                21464               -35496              -214204
      2685                21472                19098              -106551
      2686                21480               -11822               -50449
      2687                21488               -20646                51168
      2688                21496               -87135               -73288
      2689                21504               -20109              -111345
      2690                21512                19963               -11659
      2691                21520               -84125              -144558
      2692                21528                 1179                44477
      2693                21536                 9189              -208771
      2694                21544              -110224              -151066
      2695                21552                44617               -61356
      2696                21560               -49154                69362
      2697                21568              -162058                11544
      2698                21576               -14786              -152720
      2699                21584              -105107              -199894
      2700                21592              -211707              -110567
      2701                21600              -235037              -163262
      2702                21608               -65653                56767
      2703                21616                10653               -10448
      2704                21624              -189230              -164296
      2705                21632                 -759              -128681
      2706                21640                35142              -218550
      2707                21648              -115190               -20336
      2708                21656              -109286              -205483
      2709                21664              -177827               -17557
      2710                21672              -145434              -211524
      2711                21680              -164544               -86000
      2712                21688               -81246              -159894
      2713                21696              -189841              -188686
      2714                21704                29423               -92278
      2715                21712               -68150                26331
      2716                21720               -53334              -129944
      2717                21728               -95075                31511
      2718                21736              -241847               -38220
      2719                21744                18839              -130827
      2720                21752                 4246               -31938
      2721                21760                23485              -131317
      2722                21768               -14515               -78908
      2723                21776               -57200              -125370
      2724                21784              -186989                -3237
      2725                21792               -26414               -83475
      2726                21800                 -106               -85463
      2727                21808              -131606              -182921
      2728                21816              -220304              -123989
      2729                21824               -15826                44432
      2730                21832              -100666              -173048
      2731                21840               -30445                12619
      2732                21848               -70787                33198
      2733                21856               -31618              -103186
      2734                21864               -38858               -11022
      2735                21872                21212              -214466
      2736                21880              -133244               -38364
      2737                21888               -17142              -142621
      2738                21896                18564               -30050
      2739                21904               -71326                27857
      2740                21912               -90479               -14112
      2741                21920               131113               -98782
      2742                21928              -185373              -131554
      2743                21936               -98334              -140932
      2744                21944                39048               -11983
      2745                21952                38779                75491
      2746                21960              -109213               -84642
      2747                21968              -168805               -88932
      2748                21976                 -478              -116065
      2749                21984                -6461               -91896
      2750                21992                97712              -143809
      2751                22000              -222027               -94629
      2752                22008               -77661               -56608
      2753                22016               -74050              -102801
      2754                22024              -123796              -137035
      2755                22032              -127735              -106067
      2756                22040               -50612              -142348
      2757                22048               -10167              -124836
      2758                22056              -177099                 6066
      2759                22064              -113563              -121434
      2760                22072               -39238                14941
      2761                22080                18415               -16263
      2762                22088               -57119               -47667
      2763                22096               -38708              -168229
      2764                22104              -199745                55964
      2765                22112              -102476               -31277
      2766                22120                18113                29004
      2767                22128                35499               -79286
      2768                22136               -86016                30623
      2769                22144              -117139               -91836
      2770                22152              -144745              -193061
      2771                22160               -62477              -122697
      2772                22168               -77180                -9143
      2773                22176               -57020              -104666
      2774                22184                -2357               110246
      2775                22192               -27998               -26318
      2776                22200               -85949                18664
      2777                22208               -56727              -104657
      2778                22216                35949                34657
      2779                22224              -139354               -23863
      2780                22232               137111                 2711
      2781                22240                21953                -3137
      2782                22248              -109229                 1455
      2783                22256               -32217              -118869
      2784                22264               -67828               -92622
      2785                22272              -176497               -35509
      2786                22280               -55853              -191124
      2787                22288              -108218              -146294
      2788                22296              -100389                 -326
      2789                22304                32629                42656
      2790                22312               -63785              -102112
      2791                22320               -26381                49663
      2792                22328              -191639               -25860
      2793                22336              -123296               -27232
      2794                22344               -81420              -194160
      2795                22352               -43866               -58123
      2796                22360               -29635              -200310
      2797                22368               -97317               -39887
      2798                22376               -91137              -124454
      2799                22384              -116344              -137849
      2800                22392               -93634                41631
      2801                22400              -100266               -48477
      2802                22408               -57384              -116308
      2803                22416              -193401              -274015
      2804                22424              -139942              -224555
      2805                22432               -61622               -11166
      2806                22440                13119               -93764
      2807                22448               -50953              -259650
      2808                22456              -154314               -64411
      2809                22464               -37047               -53245
      2810                22472               -70605                19781
      2811                22480               -45994              -188410
      2812                22488              -121849               -67119
      2813                22496               -44979               -71550
      2814                22504              -131258               -74265
      2815                22512              -104719               -94822
      2816                22520              -117753              -146139
      2817                22528              -109152               -77690
      2818                22536              -102785                26953
      2819                22544               -69340               -23907
      2820                22552               -76440              -134034
      2821                22560              -124624              -145362
      2822                22568                39556              -110850
      2823                22576                 8441               -56191
      2824                22584                62329              -134514
      2825                22592               -24376               -43156
      2826                22600               -15141              -135276
      2827                22608               -71280               -83820
      2828                22616              -136038              -145476
      2829                22624              -152654              -166131
      2830                22632              -164383              -115233
      2831                22640               -79959               -51379
      2832                22648                23672               -85027
      2833                22656                47187              -103105
      2834                22664                50837               -22519
      2835                22672               -44237                  130
      2836                22680               -57685              -182309
      2837                22688              -124113               128345
      2838                22696              -257380              -168945
      2839                22704              -123435               -84889
      2840                22712               -74221                49824
      2841                22720                54786               -68078
      2842                22728               -97857              -139523
      2843                22736              -127678               -63215
      2844                22744               -25743              -161542
      2845                22752                78274               -74130
      2846                22760               -72056               -56392
      2847                22768                97416              -147616
      2848                22776                 7798               -22072
      2849                22784               104575               -60681
      2850                22792              -145078               -41135
      2851                22800                  -26              -184414
      2852                22808                21232               -15548
      2853                22816               -43375              -142308
      2854                22824              -261063               -66439
      2855                22832                40300              -110413
      2856                22840               -76713               -97440
      2857                22848                -3373               -20694
      2858                22856               -34328               -61003
      2859                22864               -76820               -75133
      2860                22872                63293               -65884
      2861                22880               -59194              -103468
      2862                22888               -54355              -155714
      2863                22896              -109257              -156120
      2864                22904               -60564              -113353
      2865                22912               -45258               -97340
      2866                22920                 8809              -201973
      2867                22928              -108499               -63082
      2868                22936               -17254               -25891
      2869                22944               -89106              -144825
      2870                22952              -189084              -141555
      2871                22960              -114620              -110306
      2872                22968              -179269               -83545
      2873                22976                  680              -181876
      2874                22984                11630              -163057
      2875                22992                 7457                11173
      2876                23000               -85606              -142295
      2877                23008                10182              -297451
      2878                23016                 1926              -122193
      2879                23024               -63812               -38804
      2880                23032               -88975                26728
      2881                23040               156394               -91840
      2882                23048                 9032              -169170
      2883                23056               -53093               -29692
      2884                23064               -38359              -186535
      2885                23072              -190152               -69180
      2886                23080                40858              -120988
      2887                23088              -172905               -73673
      2888                23096                86900              -158388
      2889                23104               -81443               -67489
      2890                23112               -57630               -62290
      2891                23120              -179614               -32524
      2892                23128               -61693                13597
      2893                23136              -219506               -94116
      2894                23144               -58819              -104284
      2895                23152              -152491                16038
      2896                23160              -220986               -22818
      2897                23168               -38837              -163961
      2898                23176               -99021               -65295
      2899                23184               -77600              -193348
      2900                23192               -30606                22252
      2901                23200              -149869               -14953
      2902                23208              -172101              -145102
      2903                23216               -77755               -85862
      2904                23224                -4631              -105790
      2905                23232                35743                -7136
      2906                23240               -57795              -165807
      2907                23248              -101317              -157080
      2908                23256              -174172               -60834
      2909                23264                39071                -7376
      2910                23272              -166291                 4077
      2911                23280                 -909               -88235
      2912                23288                56138               -46508
      2913                23296               -33900              -105564
      2914                23304               -92456               -92111
      2915                23312              -108788               -72714
      2916                23320               -84286                 3310
      2917                23328                17051               -44460
      2918                23336               -78399              -214589
      2919                23344              -155412              -182670
      2920                23352               -16978              -224051
      2921                23360                23172              -103238
      2922                23368              -158295                35491
      2923                23376              -184582              -206478
      2924                23384               -77019              -114785
      2925                23392               -59215              -134786
      2926                23400              -119829               -74027
      2927                23408              -161232                56506
      2928                23416              -120647                 9027
      2929                23424              -183422                44640
      2930                23432                -5110              -109277
      2931                23440               -37490              -141902
      2932                23448                36135               -65527
      2933                23456               -43068               -81439
      2934                23464              -195898               -55807
      2935                23472               -25411              -105558
      2936                23480              -222876              -106781
      2937                23488               -64979              -101361
      2938                23496                16268               -59562
      2939                23504               -49100               -50063
      2940                23512               -56653               -27624
      2941                23520              -154557                56975
      2942                23528               -32078                73232
      2943                23536               -80129               -24441
      2944                23544               -55459                65094
      2945                23552               -18648                22122
      2946                23560              -169933               -52967
      2947                23568              -131552              -203617
      2948                23576              -114778              -110185
      2949                23584               -55669               -70713
      2950                23592                 8931              -194520
      2951                23600                37855               -73299
      2952                23608                 3385                31727
      2953                23616               -85884               -66334
      2954                23624              -123443                15138
      2955                23632                28880               -10569
      2956                23640               -69281              -236459
      2957                23648                -3301              -133216
      2958                23656               -15002               -26309
      2959                23664               -60790               -37550
      2960                23672              -210565              -209361
      2961                23680                79085                69633
      2962                23688                11463              -101462
      2963                23696                71691                 1887
      2964                23704                -3375              -113704
      2965                23712                -1334              -260127
      2966                23720               -69125               -43259
      2967                23728              -118000              -118623
      2968                23736                 4254               -70850
      2969                23744              -113999              -203362
      2970                23752              -156392              -154765
      2971                23760               -72617                -1955
      2972                23768                86840               -69974
      2973                23776               103992              -183084
      2974                23784              -103951               -99771
      2975                23792                60866                17868
      2976                23800               -72208              -141869
      2977                23808               -68664               -31445
      2978                23816               -28418               -99732
      2979                23824               -28257                 8999
      2980                23832              -141443              -122429
      2981                23840               -48294              -135613
      2982                23848              -124862               -77862
      2983                23856              -122779               -89390
      2984                23864               -92506               -81398
      2985                23872              -114451              -161530
      2986                23880              -126688              -182655
      2987                23888               -14862               -11925
      2988                23896              -137781              -110659
      2989                23904              -224030               -53050
      2990                23912              -122421              -100565
      2991                23920              -116844               -75359
      2992                23928                50640              -182514
      2993                23936              -170667               -70822
      2994                23944               -39237                24523
      2995                23952                11921               -78771
      2996                23960              -138178               -65259
      2997                23968              -226118              -139740
      2998                23976               -44440              -152778
      2999                23984                60007               -46169
      3000                23992              -157045               -99280
      3001                24000              -143158                 8713
      3002                24008               -32363               -52181
      3003                24016                26389                -7953
      3004                24024               -93404              -140842
      3005                24032              -119017              -182747
      3006                24040              -177120               -21073
      3007                24048               -58922               -86409
      3008                24056              -228694               -64716
      3009                24064               -38658              -106658
      3010                24072              -150095                 3272
      3011                24080              -248820               -93347
      3012                24088              -230132               -71654
      3013                24096              -147150               -85887
      3014                24104               -98225              -114395
      3015                24112               -79581               112847
      3016                24120              -120870               -51254
      3017                24128              -198439              -180411
      3018                24136               -98201               -78111
      3019                24144              -107899              -111134
      3020                24152              -160216                62049
      3021                24160              -112153               -40865
      3022                24168              -101008                40598
      3023                24176               -64475               -66261
      3024                24184              -139502              -103603
      3025                24192              -119999               -91666
      3026                24200               -27222               -26604
      3027                24208              -194390              -181463
      3028                24216               -15749               -70579
      3029                24224               -37984              -100532
      3030                24232              -101393              -100758
      3031                24240               -70631              -163590
      3032                24248               -13425               -68144
      3033                24256               -62601              -137329
      3034                24264               -77040              -126725
      3035                24272               -54798              -108517
      3036                24280              -171519              -144206
      3037                24288               -74102               -18317
      3038                24296                -5181              -210672
      3039                24304               -43277               -65898
      3040                24312                -8630                -8275
      3041                24320                85288               -75548
      3042                24328               -24563              -202030
      3043                24336              -106472               -67584
      3044                24344                -7975               -62670
      3045                24352              -257912              -224420
      3046                24360                 8280               -66722
      3047                24368               -67181               -38970
      3048                24376              -122126               -69328
      3049                24384               -17739               -20381
      3050                24392               -11774                42293
      3051                24400              -119723              -103402
      3052                24408              -110371              -130254
      3053                24416              -195065              -157734
      3054                24424                35080              -103963
      3055                24432               -43554              -170620
      3056                24440              -175313              -286130
      3057                24448               -73929                55381
      3058                24456               -96017              -253204
      3059                24464              -226765              -135099
      3060                24472               -65168                17700
      3061                24480                21087              -173598
      3062                24488                24148               -72998
      3063                24496              -120122              -121455
      3064                24504              -105985              -127986
      3065                24512               -51237              -105811
      3066                24520               -57489               -78473
      3067                24528               -46473              -228445
      3068                24536               -15867                60596
      3069                24544              -113707              -152761
      3070                24552               -85401               107445
      3071                24560              -208015               -82893
      3072                24568               -67054               -74976
      3073                24576              -261656              -201077
      3074                24584               -97695               -53783
      3075                24592               -19924               -59407
      3076                24600               -95148               -86954
      3077                24608               -90076               -44317
      3078                24616               -34936               -55770
      3079                24624                 9356               -65855
      3080                24632              -116849               -52739
      3081                24640               -99786               -81241
      3082                24648               -82641                72191
      3083                24656                25707               -80737
      3084                24664              -147971              -165362
      3085                24672               -54520              -250749
      3086                24680              -148509              -183575
      3087                24688              -136784              -160972
      3088                24696              -111071               -95484
      3089                24704              -147308               -82475
      3090                24712               -13668               -80321
      3091                24720                -1703              -129112
      3092                24728              -144627              -134135
      3093                24736              -264965              -110063
      3094                24744              -140527                -8870
      3095                24752               -89211              -128071
      3096                24760               -96074                10223
      3097                24768               -18406               -60017
      3098                24776               -80805                -9892
      3099                24784               -31718               -35592
      3100                24792                79331               -56741
      3101                24800              -111245              -161410
      3102                24808               -23570               -67188
      3103                24816               -76003               -49380
      3104                24824                62451               -97035
      3105                24832                 1450                 9446
      3106                24840                -4751               -97592
      3107                24848                93651                46251
      3108                24856                19613               -64019
      3109                24864              -304295              -152654
      3110                24872               -14770               -86040
      3111                24880               -47165               -30578
      3112                24888                81090               -62631
      3113                24896               -92837              -122483
      3114                24904                96796               -87207
      3115                24912               -64374               143951
      3116                24920               -42046               -60376
      3117                24928               -79024                33819
      3118                24936              -131310               -38783
      3119                24944               -63979              -175261
      3120                24952              -139277               -19885
      3121                24960               -60151              -161265
      3122                24968               -51483                51964
      3123                24976               -21548              -160127
      3124                24984              -286027               -59598
      3125                24992              -201026               -33049
      3126                25000               -63829               -79881
      3127                25008              -105178               -18503
      3128                25016              -148063              -133796
      3129                25024               -80213              -175832
      3130                25032              -171049               -45275
      3131                25040               -91776              -127825
      3132                25048              -117951              -110240
      3133                25056               -13521              -188735
      3134                25064              -157721               -95337
      3135                25072               -11674               121781
      3136                25080              -188592              -112044
      3137                25088              -205393               -15540
      3138                25096               -83143               -82981
      3139                25104              -280745              -165161
      3140                25112               -25792                12335
      3141                25120              -114370               -90150
      3142                25128              -121404              -136719
      3143                25136              -148658               -56450
      3144                25144              -162981               -16329
      3145                25152               -50707               -33730
      3146                25160              -149284               -84877
      3147                25168                22183              -178217
      3148                25176              -111429              -169144
      3149                25184               -38629                 5023
      3150                25192               -84554              -163908
      3151                25200               -11560               -10719
      3152                25208               -83288                20268
      3153                25216                -9430                25034
      3154                25224               -15810               -43568
      3155                25232               100473                53786
      3156                25240              -148364              -127990
      3157                25248              -137205              -112024
      3158                25256              -112730               -90559
      3159                25264               -18653               -32503
      3160                25272               -69326               100996
      3161                25280               -26160               -25163
      3162                25288              -146824                17406
      3163                25296              -131244               -93181
      3164                25304               102062                -3775
      3165                25312               -24490                25456
      3166                25320              -266534                54806
      3167                25328              -131257               -49158
      3168                25336              -123497               -83310
      3169                25344               -70147               -40989
      3170                25352              -240285                28050
      3171                25360                31742               -95209
      3172                25368               -60778              -124138
      3173                25376                69008               -60350
      3174                25384               -12143               -41841
      3175                25392               -80781              -116361
      3176                25400               -90511               -32801
      3177                25408                15943                88207
      3178                25416               -66743              -186758
      3179                25424               -57072               -50625
      3180                25432                45051              -199377
      3181                25440                41474              -140085
      3182                25448              -156089              -100206
      3183                25456               -32013               -34288
      3184                25464              -212065               -67247
      3185                25472               -73123              -115050
      3186                25480              -202375                29974
      3187                25488               -68246              -175586
      3188                25496               -68412               -84179
      3189                25504               -58189               -25833
      3190                25512               -90301              -144638
      3191                25520               -83063              -218974
      3192                25528               -52926               -70799
      3193                25536              -187865              -282712
      3194                25544               -24347              -161937
      3195                25552               -11632              -101167
      3196                25560               -61869              -145982
      3197                25568               -86045              -115037
      3198                25576               110876              -345268
      3199                25584              -345116                18762
      3200                25592               -95522                 1125
      3201                25600                  249              -135953
      3202                25608               -21729              -173637
      3203                25616              -211649              -136212
      3204                25624                12797              -170899
      3205                25632               -86215                94543
      3206                25640               -90149               -99423
      3207                25648              -133008               -34422
      3208                25656              -196913              -197775
      3209                25664              -112332               -95911
      3210                25672               -53477                 1622
      3211                25680                99046               -69977
      3212                25688               140932                -3303
      3213                25696               -43710                 4036
      3214                25704               -88178              -122617
      3215                25712              -178024               -77434
      3216                25720                30546              -150791
      3217                25728               -46455               -67812
      3218                25736               -12004              -298204
      3219                25744                36583               -20464
      3220                25752               -19728               -67711
      3221                25760               -37440                  454
      3222                25768              -180509              -241599
      3223                25776                65550              -216301
      3224                25784                 7153                -1298
      3225                25792              -182986              -217382
      3226                25800               -22283              -169188
      3227                25808               -76975                 -433
      3228                25816               140573              -102133
      3229                25824              -208418               -49640
      3230                25832              -127320              -228563
      3231                25840              -154201                56615
      3232                25848               140957              -183629
      3233                25856               -25761                12299
      3234                25864               -15391              -210893
      3235                25872               -82739               -45064
      3236                25880                -5879               -40480
      3237                25888               -43353              -109711
      3238                25896               -71920               -88474
      3239                25904              -170370              -133642
      3240                25912              -114063              -118009
      3241                25920               -63743               -14740
      3242                25928              -116329              -194140
      3243                25936               -23373              -120239
      3244                25944               -50721              -101465
      3245                25952              -164412               -34706
      3246                25960               -75278               -76231
      3247                25968                -8718                26620
      3248                25976               -85031                33255
      3249                25984               -57914              -116588
      3250                25992               -14224              -110784
      3251                26000               -91837                 6221
      3252                26008                29173               -37200
      3253                26016              -150427              -116308
      3254                26024               -43584              -226927
      3255                26032                 9272              -229382
      3256                26040               -81637                38508
      3257                26048               -48986                 6700
      3258                26056               -96039              -193284
      3259                26064               -13062               -14272
      3260                26072               -71509               -66115
      3261                26080               -28527               -42473
      3262                26088               -74857               -72846
      3263                26096              -131277              -142164
      3264                26104              -168443              -383452
      3265                26112               -24095               -10415
      3266                26120              -129338                20644
      3267                26128                36044               -93235
      3268                26136               -77570              -137283
      3269                26144                34560               -74987
      3270                26152                92801               -37770
      3271                26160              -101333                 6334
      3272                26168              -185392                -4328
      3273                26176                59990               -81790
      3274                26184               -61887              -168895
      3275                26192               -25738              -153125
      3276                26200               -31633              -151969
      3277                26208              -166614              -104846
      3278                26216               -29451                -4365
      3279                26224              -167131              -176747
      3280                26232               -28919               -29731
      3281                26240              -184224                51807
      3282                26248               -42285              -218318
      3283                26256              -187778               -76338
      3284                26264               116931               -10986
      3285                26272              -150894              -126867
      3286                26280                64076               -27414
      3287                26288                 -858               -24041
      3288                26296               -64104              -104519
      3289                26304               -78115                -2076
      3290                26312                15724               -43483
      3291                26320               -27845               -71291
      3292                26328              -191203               -40883
      3293                26336              -123304              -235023
      3294                26344               -75489               -46990
      3295                26352              -165137              -322348
      3296                26360               -42529               -92198
      3297                26368               -64682               -65671
      3298                26376               -45144               -36804
      3299                26384              -136704              -170679
      3300                26392               -22285               -11637
      3301                26400              -112249               -84165
      3302                26408               -16841              -107434
      3303                26416              -115657              -163265
      3304                26424              -122600               -43903
      3305                26432              -179895               -20634
      3306                26440               -90982              -134005
      3307                26448                32048               -61093
      3308                26456              -138812               -52687
      3309                26464               -63481              -139338
      3310                26472              -186175              -217919
      3311                26480               -34900               -26250
      3312                26488               -35372               -24253
      3313                26496              -118627               -12418
      3314                26504               -19631               -13883
      3315                26512              -213881              -131428
      3316                26520              -204096              -186551
      3317                26528               -45855              -285958
      3318                26536               -46911               -21128
      3319                26544                64200               -52515
      3320                26552               -67352               -97434
      3321                26560               -67511              -173941
      3322                26568              -174044               -79546
      3323                26576              -187249               -42232
      3324                26584               -76129               -66695
      3325                26592                 9727               -69738
      3326                26600                -9369              -139212
      3327                26608              -106759               -10556
      3328                26616               -77343               -74106
      3329                26624               -61733               -66078
      3330                26632                 7877                21708
      3331                26640              -164115              -144711
      3332                26648              -104835               -38857
      3333                26656              -164786               -53358
      3334                26664              -175512               -88131
      3335                26672              -142052               -27021
      3336                26680              -227955                18598
      3337                26688              -201532               -99484
      3338                26696               -53037              -116704
      3339                26704              -140194              -233145
      3340                26712               -38234               -64202
      3341                26720              -210391               -65752
      3342                26728               -37569               -59556
      3343                26736                -9651              -175407
      3344                26744              -223211               -89149
      3345                26752               -49818               -84842
      3346                26760              -189374               -46600
      3347                26768               -32257              -144565
      3348                26776                35733              -113590
      3349                26784               -68913                19102
      3350                26792              -151041              -123724
      3351                26800              -141430               -97705
      3352                26808              -195008              -134037
      3353                26816               -28950                35228
      3354                26824              -103926              -164908
      3355                26832              -116477               -88352
      3356                26840               -38644              -266979
      3357                26848              -124982              -120578
      3358                26856               -34165              -111328
      3359                26864              -168582               -76134
      3360                26872               -81118               128474
      3361                26880              -151374               -64060
      3362                26888              -159577               -54511
      3363                26896               -32476               -42560
      3364                26904               -48243              -154194
      3365                26912                48870               -41823
      3366                26920              -149022              -261617
      3367                26928              -153880              -103427
      3368                26936              -159071               -60163
      3369                26944                -3151               -52937
      3370                26952              -149454               -20104
      3371                26960              -136828               -97458
      3372                26968                41868               -44103
      3373                26976              -187336               -10333
      3374                26984              -177889                 1966
      3375                26992                -1112                 9794
      3376                27000              -213365              -166374
      3377                27008               -40342              -143590
      3378                27016               -70669               -72487
      3379                27024              -128992               -44155
      3380                27032              -172430              -102293
      3381                27040               -65201              -110771
      3382                27048               -44523                20480
      3383                27056               -73517              -103153
      3384                27064               -79246              -130186
      3385                27072               -28976              -103357
      3386                27080               -66815               -81647
      3387                27088               -43392              -135555
      3388                27096               -39012              -161823
      3389                27104                 7469              -169871
      3390                27112               -65785              -109867
      3391                27120               -98736                12257
      3392                27128                29259              -109363
      3393                27136               -98499              -134443
      3394                27144              -121823              -120344
      3395                27152                17739               -54461
      3396                27160                -2156               -57146
      3397                27168                 3383               -54129
      3398                27176              -106568               -56889
      3399                27184               -47314               -52999
      3400                27192              -117804               -82775
      3401                27200              -136801              -126713
      3402                27208               -23925               -64861
      3403                27216                78635                32453
      3404                27224              -206275                -8002
      3405                27232               -41563                -7327
      3406                27240               -72601               -42183
      3407                27248                 8206              -175590
      3408                27256              -133221               -93463
      3409                27264                 9379               -75463
      3410                27272               -85179               -55218
      3411                27280              -128211              -190896
      3412                27288               -76588               -85537
      3413                27296               -51510               -20657
      3414                27304              -210501                30785
      3415                27312                62969              -190936
      3416                27320               -35515              -247156
      3417                27328               -21237               -70474
      3418                27336               -66638              -202268
      3419                27344               -78893              -118133
      3420                27352              -183015               -70084
      3421                27360               -98788              -172149
      3422                27368               -25337               -74066
      3423                27376               -39221                30886
      3424                27384                56936               -70103
      3425                27392               -40344               -59864
      3426                27400               -57508              -112841
      3427                27408                39012               -82703
      3428                27416              -100462              -182012
      3429                27424               -43588              -175694
      3430                27432              -122336               -37259
      3431                27440               -42145              -115985
      3432                27448              -204298               -60338
      3433                27456                -9203              -235194
      3434                27464                -1323              -138411
      3435                27472              -138199              -218394
      3436                27480               -53236              -138966
      3437                27488              -119522              -216930
      3438                27496              -186680               -88078
      3439                27504               -89088              -100978
      3440                27512               -19413               -53515
      3441                27520              -159349              -204637
      3442                27528               -88189               -64018
      3443                27536               -33409               -12621
      3444                27544              -169612              -151864
      3445                27552              -198821               -73330
      3446                27560               -49009              -153368
      3447                27568                28174               -61954
      3448                27576               -51944               -80341
      3449                27584               -68230              -167841
      3450                27592              -231571               -18425
      3451                27600                 1499               -70781
      3452                27608               -11296               -51158
      3453                27616               -48452                13252
      3454                27624               -48090              -171431
      3455                27632                95583              -127782
      3456                27640              -256833              -144719
      3457                27648              -144002              -161166
      3458                27656              -300938              -145210
      3459                27664               -78919               -84126
      3460                27672               -81168                -2485
      3461                27680               -94714               -78273
      3462                27688               -27154               -11954
      3463                27696                -4575              -165804
      3464                27704               -92385                -9532
      3465                27712              -169833               -96844
      3466                27720                27082              -102423
      3467                27728                 9068               -64484
      3468                27736              -114963              -104517
      3469                27744               -50398              -115154
      3470                27752              -133700               -76706
      3471                27760              -131658               -41571
      3472                27768               -74791              -246775
      3473                27776                 5969              -108025
      3474                27784               -38071               139240
      3475                27792                 6294              -113384
      3476                27800              -260531                -3337
      3477                27808               -57419               -36283
      3478                27816               -67020              -132702
      3479                27824              -123957              -119231
      3480                27832                28110              -112907
      3481                27840               -63070               -28350
      3482                27848                28767              -135667
      3483                27856               -35135                -8274
      3484                27864              -102937               -33561
      3485                27872               -59660               -54393
      3486                27880               -69051               -67499
      3487                27888               -68016               -56842
      3488                27896               -91675               -81353
      3489                27904               -35146               -33553
      3490                27912               -59098              -125397
      3491                27920                45338                35704
      3492                27928              -166703              -145841
      3493                27936               -51748               -86227
      3494                27944              -197360                 5169
      3495                27952              -161015               -87749
      3496                27960               -96220              -195499
      3497                27968               -61528               -42584
      3498                27976              -211380              -200198
      3499                27984              -127124               -23973
      3500                27992               -67352              -144498
      3501                28000               -11392               -79160
      3502                28008               -86025               -43971
      3503                28016                61589              -132945
      3504                28024               -58172              -113735
      3505                28032                29699              -174251
      3506                28040              -193652              -213846
      3507                28048              -145412              -151083
      3508                28056              -249405              -212015
      3509                28064              -257168              -148077
      3510                28072              -128092              -250140
      3511                28080              -190237              -152155
      3512                28088              -117551              -137911
      3513                28096                34399              -171946
      3514                28104              -214484              -154870
      3515                28112               -92192               -94082
      3516                28120               -62115                -7867
      3517                28128                51204              -144609
      3518                28136              -214303                21248
      3519                28144               -57602                53925
      3520                28152              -141368              -137355
      3521                28160              -195778              -127775
      3522                28168                -5717               -75013
      3523                28176               -13554               -28474
      3524                28184              -134016               -92780
      3525                28192                 9018              -117941
      3526                28200               -62400                -3311
      3527                28208                27883              -118550
      3528                28216                 8825              -131184
      3529                28224              -122618              -157876
      3530                28232              -110046              -102286
      3531                28240               -25712               -96142
      3532                28248              -190723              -113869
      3533                28256                 6237               -88135
      3534                28264                37418                42693
      3535                28272              -167735               -14342
      3536                28280              -105423                -7801
      3537                28288               -95510              -202647
      3538                28296                 9401              -145128
      3539                28304               -96364              -123915
      3540                28312                49621               -76938
      3541                28320               -85922                57019
      3542                28328              -177312               -85009
      3543                28336               -14051               -39192
      3544                28344               -68199              -218336
      3545                28352               -13906              -180213
      3546                28360              -209779              -108033
      3547                28368              -119426                 1250
      3548                28376              -161939               -95803
      3549                28384              -110898              -139055
      3550                28392              -119735              -189576
      3551                28400                18034              -190931
      3552                28408              -137181              -111742
      3553                28416              -140811               -64260
      3554                28424               102851               -63592
      3555                28432                31845                13027
      3556                28440              -149257               -58234
      3557                28448              -278723              -131861
      3558                28456              -106627               -99509
      3559                28464              -114373              -249036
      3560                28472                 9200               -26441
      3561                28480               -49835              -128447
      3562                28488              -204560               -36526
      3563                28496                16224              -102683
      3564                28504              -191620                -7435
      3565                28512               -99318               -27450
      3566                28520              -173684               -50878
      3567                28528              -209194               -47705
      3568                28536               -37021                79284
      3569                28544              -202748              -107324
      3570                28552               -94131              -185064
      3571                28560              -111167                 9782
      3572                28568              -181602               -39698
      3573                28576              -282841              -207785
      3574                28584                19558              -165839
      3575                28592              -147049               -65510
      3576                28600              -159331              -141535
      3577                28608              -241963               -78482
      3578                28616                -6073              -160033
      3579                28624              -148144              -134261
      3580                28632                26632               -95243
      3581                28640              -126559              -107277
      3582                28648              -111150              -133054
      3583                28656               -23933              -143520
      3584                28664               -35458               -49929
      3585                28672               -67480              -218280
      3586                28680               -42302               -49382
      3587                28688              -148638              -245486
      3588                28696               -62956              -169699
      3589                28704                85961              -162487
      3590                28712               -62393               -11890
      3591                28720                37320              -161620
      3592                28728               -62981                -4248
      3593                28736              -263261              -181285
      3594                28744               -45195                 -818
      3595                28752               -52057               -73471
      3596                28760               -93248               -51855
      3597                28768              -101151               -93396
      3598                28776              -180179               -87948
      3599                28784                -8780                53220
      3600                28792                -1540              -117200
      3601                28800              -119955              -141917
      3602                28808               -48008              -108005
      3603                28816               -34294              -131440
      3604                28824               -37128               -30490
      3605                28832              -150978              -171953
      3606                28840              -169074              -122567
      3607                28848              -162231               -92144
      3608                28856               -76524              -134679
      3609                28864               -49340              -140120
      3610                28872               -19433               -44701
      3611                28880                -6063              -117998
      3612                28888               -98320              -108843
      3613                28896              -144257               -62225
      3614                28904              -127341              -221996
      3615                28912               -62495                15728
      3616                28920               -90101              -205978
      3617                28928              -130661               -43127
      3618                28936               -61601               -65614
      3619                28944                25884               -80396
      3620                28952              -143691               -46796
      3621                28960              -155277              -156902
      3622                28968                61946              -208655
      3623                28976               -15904                12160
      3624                28984              -244240              -127139
      3625                28992               -40325               -13044
      3626                29000               -61257               -96075
      3627                29008              -224862               -51643
      3628                29016               -21106              -102219
      3629                29024              -208749              -208809
      3630                29032               -89442                50265
      3631                29040              -106902              -149359
      3632                29048              -118675              -117093
      3633                29056              -136095              -196837
      3634                29064               -88132               -87232
      3635                29072              -196367               -93640
      3636                29080                18562              -169155
      3637                29088               -15893              -138329
      3638                29096              -116504              -120960
      3639                29104              -106425                  625
      3640                29112              -103053              -187945
      3641                29120              -154911              -105999
      3642                29128               -96638              -243245
      3643                29136               -86213              -127178
      3644                29144               -18235               -70744
      3645                29152                72579              -162241
      3646                29160              -125913              -153936
      3647                29168              -226521               -69779
      3648                29176               -89477               -81203
      3649                29184                63411              -140728
      3650                29192               -55314              -175861
      3651                29200                 6723              -189265
      3652                29208                 4574               -74090
      3653                29216              -100258               -22425
      3654                29224               -54401               -22008
      3655                29232              -140464                -1942
      3656                29240              -125970              -231284
      3657                29248               -69702              -124814
      3658                29256               -25209              -154192
      3659                29264                -2598              -141896
      3660                29272               -32842                 2590
      3661                29280              -144940               -89988
      3662                29288                17087               -43553
      3663                29296               -80461                18842
      3664                29304              -111887               -39819
      3665                29312                -6227              -261773
      3666                29320              -134570              -141575
      3667                29328                55433              -141763
      3668                29336              -128633               -47305
      3669                29344               -86740                44615
      3670                29352               -84906               -21509
      3671                29360               -83948                -6034
      3672                29368                56134              -161770
      3673                29376               131625                -6786
      3674                29384               -46846                -6189
      3675                29392               -64470               -61387
      3676                29400                 8089                -3351
      3677                29408               -32706               -24821
      3678                29416                 -396                 4518
      3679                29424              -101998               -76553
      3680                29432                55372              -195601
      3681                29440                 2742              -263201
      3682                29448              -219527                23132
      3683                29456               -15106              -135123
      3684                29464               195920              -192040
      3685                29472               -30948               -67960
      3686                29480               -71066              -123257
      3687                29488              -114923                 9063
      3688                29496               -84409              -189907
      3689                29504               -46031                 1384
      3690                29512               -49945               -40536
      3691                29520              -185988              -115913
      3692                29528               -97719               -86389
      3693                29536                  309              -138683
      3694                29544              -164901              -109523
      3695                29552                -3648                -8101
      3696                29560              -119927              -161012
      3697                29568              -121435              -100124
      3698                29576               -16854                60933
      3699                29584              -149580              -171736
      3700                29592              -165390               -77700
      3701                29600              -161965              -112480
      3702                29608                49894               -41578
      3703                29616              -339280              -190275
      3704                29624              -130047              -161371
      3705                29632               -40268               -86989
      3706                29640              -189460                60482
      3707                29648                49762              -225644
      3708                29656                 6906              -167965
      3709                29664               -30690               -30222
      3710                29672               -23709               -45642
      3711                29680               -27616              -166479
      3712                29688              -145540                75673
      3713                29696               -59305              -160480
      3714                29704              -117052                46876
      3715                29712               108898               -86465
      3716                29720               -86317               -19798
      3717                29728              -121121              -133321
      3718                29736              -153566              -136145
      3719                29744              -107034              -131570
      3720                29752               -16424              -122197
      3721                29760                 8184              -288554
      3722                29768                -9396              -100653
      3723                29776              -161365              -188763
      3724                29784               -14054              -167715
      3725                29792              -126465               -92879
      3726                29800              -177776                 4395
      3727                29808              -164887               -72895
      3728                29816               -28491              -161150
      3729                29824              -102023              -139379
      3730                29832              -209266               -89464
      3731                29840               -81516              -113556
      3732                29848              -171565               -72145
      3733                29856               -69166              -167554
      3734                29864              -114761              -143202
      3735                29872              -139239              -108037
      3736                29880              -142710               -68236
      3737                29888               -12428              -134786
      3738                29896               -84105              -103546
      3739                29904              -110763              -218884
      3740                29912              -166606               -31703
      3741                29920               -47157               -92532
      3742                29928              -250329               107698
      3743                29936               -81643                16400
      3744                29944              -251869              -218124
      3745                29952              -239471              -216581
      3746                29960               -56062              -143502
      3747                29968              -149415               -42922
      3748                29976               -53840               -87882
      3749                29984              -189334              -115681
      3750                29992               -45277              -249273
      3751                30000               -52268              -105479
      3752                30008              -158941              -106727
      3753                30016              -134158               -61377
      3754                30024               -73210                89138
      3755                30032               -53201              -101409
      3756                30040               -29848               -39319
      3757                30048                  -90               -91920
      3758                30056               -23273              -211817
      3759                30064              -115009              -133569
      3760                30072              -128604               -53134
      3761                30080               -97697               -41584
      3762                30088               -91391                34870
      3763                30096              -115583               -49838
      3764                30104               -19241               -77208
      3765                30112              -104391               -36558
      3766                30120               -90356              -124562
      3767                30128                36575              -142758
      3768                30136              -115707               -74206
      3769                30144                12389                -1697
      3770                30152              -124285               -61777
      3771                30160                47782              -155584
      3772                30168              -107347              -161290
      3773                30176              -163064              -191171
      3774                30184                 5508              -150032
      3775                30192               -97201               -94809
      3776                30200               -82731              -248312
      3777                30208               -67942                 9487
      3778                30216              -110562              -179895
      3779                30224              -145245               -75398
      3780                30232              -131567              -254702
      3781                30240              -144092              -165976
      3782                30248                20468               -28574
      3783                30256              -177758              -197624
      3784                30264               -73121               -83720
      3785                30272               -83522               -95115
      3786                30280              -208931              -110435
      3787                30288               -47652              -209584
      3788                30296               -46715              -232999
      3789                30304              -144613              -189084
      3790                30312               -59591                79463
      3791                30320                 -779              -194775
      3792                30328               -11370               -45900
      3793                30336                15720                -3735
      3794                30344              -183873               -95295
      3795                30352              -154508              -140851
      3796                30360              -181508              -193407
      3797                30368              -297105              -122348
      3798                30376               -67871               -40120
      3799                30384              -137697                30264
      3800                30392              -195512               -75416
      3801                30400              -180247              -123957
      3802                30408                 1123              -241155
      3803                30416              -172142              -154992
      3804                30424              -147863              -209633
      3805                30432              -130996              -143681
      3806                30440              -149635               -64855
      3807                30448               -81990               -89292
      3808                30456               -37450              -255420
      3809                30464               -88095               -81073
      3810                30472              -207527              -161076
      3811                30480               -15574               -93951
      3812                30488                25590               -10433
      3813                30496               -90806               -95540
      3814                30504              -183605              -194682
      3815                30512               -59737              -135068
      3816                30520              -118843               -46284
      3817                30528              -108201               -52624
      3818                30536              -267712              -142744
      3819                30544               -45212              -114802
      3820                30552               -41789                79703
      3821                30560              -111705              -160074
      3822                30568                  714              -258955
      3823                30576              -163948              -348951
      3824                30584               -52777                50087
      3825                30592              -188320              -133487
      3826                30600              -137186              -185471
      3827                30608                 6586               -18260
      3828                30616              -183846              -163351
      3829                30624               -35414               -15962
      3830                30632                72962               -37214
      3831                30640               -90036               -59596
      3832                30648               -72147                63291
      3833                30656              -127402               -23427
      3834                30664                74266               -93542
      3835                30672               -64072                 9400
      3836                30680               -76910               173105
      3837                30688              -118761              -202861
      3838                30696               -37168              -168353
      3839                30704               -73136                -2187
      3840                30712               -58325               -96834
      3841                30720                -7707               -18384
      3842                30728              -125226              -152097
      3843                30736              -149639              -167648
      3844                30744               -93212               -57992
      3845                30752              -182297              -104990
      3846                30760               -53243              -152394
      3847                30768                 3288              -239234
      3848                30776              -107016               -10127
      3849                30784              -115433               -80291
      3850                30792              -150625                72091
      3851                30800               -69672              -189700
      3852                30808              -108598               -89113
      3853                30816               -96686               -68884
      3854                30824               -88050                66982
      3855                30832               -23849                -9160
      3856                30840              -127983              -131594
      3857                30848               -64748              -155987
      3858                30856               -55099              -157608
      3859                30864              -219274              -134692
      3860                30872              -109729               -36901
      3861                30880              -137342               -57013
      3862                30888                21003              -165818
      3863                30896              -169835              -158452
      3864                30904               -77738               -42923
      3865                30912              -129369                -3231
      3866                30920              -121753                -5742
      3867                30928              -176312              -148629
      3868                30936                39747               -14656
      3869                30944               -90196               -33255
      3870                30952              -151417              -125824
      3871                30960              -215323              -221147
      3872                30968               -83684               -65881
      3873                30976              -152848              -217452
      3874                30984              -139939                -7178
      3875                30992               -42983               -94673
      3876                31000               -20424              -117328
      3877                31008               -14468              -169826
      3878                31016              -200569              -128263
      3879                31024              -306994              -207625
      3880                31032              -102656              -203691
      3881                31040               -27531              -113242
      3882                31048              -123174              -168522
      3883                31056               -56321              -130679
      3884                31064              -122409              -130561
      3885                31072               -91536              -175778
      3886                31080               -74746              -145550
      3887                31088              -154261                  908
      3888                31096              -132773              -164816
      3889                31104                33805              -167302
      3890                31112                 3760               -38444
      3891                31120              -129093              -177514
      3892                31128              -105172               -34449
      3893                31136                41713              -112796
      3894                31144               -94316               -63796
      3895                31152               -74765               -88616
      3896                31160              -123349              -113322
      3897                31168               -41639                33903
      3898                31176              -105161              -209538
      3899                31184              -110915               -52650
      3900                31192               -92482                12490
      3901                31200               -53332               -67418
      3902                31208                63785              -132924
      3903                31216               -13798              -128961
      3904                31224              -169252              -106339
      3905                31232              -181655              -150848
      3906                31240              -158585               -70552
      3907                31248              -141749               -36902
      3908                31256                90898              -188969
      3909                31264              -155566              -125502
      3910                31272               -76081              -125100
      3911                31280                -2545               -16406
      3912                31288               -91195              -142710
      3913                31296               -26517               -23462
      3914                31304              -175786                 -549
      3915                31312              -106879                -1174
      3916                31320               -97769              -146541
      3917                31328               -45481                 2768
      3918                31336              -135714                -3562
      3919                31344                45387               -34066
      3920                31352               -57882               -71428
      3921                31360               -56915              -107896
      3922                31368               -84210              -104894
      3923                31376              -103692               -43431
      3924                31384                19756              -316933
      3925                31392              -203388              -110292
      3926                31400                -8277               -33644
      3927                31408               -88671               -82775
      3928                31416               -19109                10361
      3929                31424               -30496              -100795
      3930                31432              -157624                 -253
      3931                31440               -87462              -222120
      3932                31448              -122448              -124897
      3933                31456              -216507                 8988
      3934                31464              -177262               -37605
      3935                31472                39198              -142654
      3936                31480              -105258               -16464
      3937                31488              -226216                26840
      3938                31496              -171166               -75141
      3939                31504              -206925              -184831
      3940                31512                -7392              -123212
      3941                31520              -108310              -211242
      3942                31528               -22480               -58106
      3943                31536                15645              -181544
      3944                31544               -98296              -120753
      3945                31552               -17928              -170191
      3946                31560              -120712              -119381
      3947                31568                50620               -85653
      3948                31576               -73207              -129273
      3949                31584              -230219                12864
      3950                31592              -250706              -149694
      3951                31600              -179120               -33578
      3952                31608              -219517               -87480
      3953                31616              -123933              -170721
      3954                31624                48736              -132847
      3955                31632               -85723              -124407
      3956                31640              -147805               -92942
      3957                31648              -227144              -127861
      3958                31656               -40915               -62913
      3959                31664              -113039              -131773
      3960                31672               -61513               -40685
      3961                31680              -111551              -249759
      3962                31688                57465              -267387
      3963                31696              -149322              -177406
      3964                31704              -118380               -83316
      3965                31712               -15515              -141088
      3966                31720              -223727               -65276
      3967                31728                63094              -212548
      3968                31736               -89520              -163181
      3969                31744              -201333              -240540
      3970                31752               -29183              -249730
      3971                31760               -56461               -87055
      3972                31768              -144023              -105154
      3973                31776               -65329               -87864
      3974                31784               -73972              -113561
      3975                31792               -37284               -97181
      3976                31800              -207279              -164649
      3977                31808               -75560              -100717
      3978                31816               -51199                17479
      3979                31824              -204441              -192976
      3980                31832               -98490               -74170
      3981                31840              -115908               -88123
      3982                31848               -85281               -97139
      3983                31856              -142598               -48425
      3984                31864              -210380               -36118
      3985                31872               -32955               -50530
      3986                31880              -202195               -57721
      3987                31888               -39425              -201298
      3988                31896              -157881              -126214
      3989                31904               -58382              -141065
      3990                31912               -18246              -154185
      3991                31920               -81355              -249568
      3992                31928              -214385                45937
      3993                31936               -41886              -219907
      3994                31944               -44009              -204072
      3995                31952               -97213              -208616
      3996                31960               -84362              -211642
      3997                31968              -247985              -189354
      3998                31976              -110294              -126927
      3999                31984              -134033               -38913
      4000                31992              -280218              -346803
      4001                32000              -130898               -23883
      4002                32008               -62808               -68145
      4003                32016              -162308              -171030
      4004                32024              -160411              -141146
      4005                32032               -87167              -133691
      4006                32040                 1525               -83441
      4007                32048               -27250              -116147
      4008                32056               -83079                13256
      4009                32064               -78620              -171888
      4010                32072              -159591               -88922
      4011                32080               -23481               -65635
      4012                32088              -205688               -43968
      4013                32096               -62578              -140119
      4014                32104              -100834               -73565
      4015                32112               -81893              -187752
      4016                32120               -41131              -292214
      4017                32128               -92370              -152144
      4018                32136              -177395              -213885
      4019                32144                82439              -142460
      4020                32152                47784              -150312
      4021                32160               -25046                21266
      4022                32168              -240931               -96808
      4023                32176              -263915              -114358
      4024                32184                27302               -74366
      4025                32192              -196381               -80833
      4026                32200              -144679               -89095
      4027                32208              -190333               -47965
      4028                32216              -185242                40013
      4029                32224              -237909                27406
      4030                32232               -20788              -168563
      4031                32240               -20999                12240
      4032                32248              -110368               -41073
      4033                32256               -84888               -95587
      4034                32264               -50688               -25534
      4035                32272                69029               153745
      4036                32280              -138924              -118895
      4037                32288              -190068               -55686
      4038                32296                19565              -126447
      4039                32304              -113077               -95190
      4040                32312               -73946              -155013
      4041                32320              -126820               -20987
      4042                32328               -45254               -72715
      4043                32336               -23464              -124127
      4044                32344               -57026               -99216
      4045                32352                12210               -41311
      4046                32360              -189380              -129612
      4047                32368                57862              -117992
      4048                32376              -110274               -39310
      4049                32384               -80057              -156709
      4050                32392               -67672               -86397
      4051                32400                -2014              -131042
      4052                32408               -94864              -106190
      4053                32416              -153674               -25425
      4054                32424               -20126               -72759
      4055                32432              -118062               -84412
      4056                32440              -126026                46664
      4057                32448               -95495              -120492
      4058                32456               -30353               -55015
      4059                32464               -75283                  240
      4060                32472               124278              -103802
      4061                32480              -149708                  -28
      4062                32488                 1552              -195335
      4063                32496              -253409               108809
      4064                32504              -119563              -146603
      4065                32512              -108646               -29881
      4066                32520              -128024               -87432
      4067                32528               -61707              -141928
      4068                32536              -101250               -97021
      4069                32544              -144188              -280408
      4070                32552               -29384                27907
      4071                32560              -184691               -62226
      4072                32568              -170876                45397
      4073                32576              -119266              -218312
      4074                32584              -147222               -70330
      4075                32592              -175417               -69359
      4076                32600              -204679              -137917
      4077                32608              -109658              -185692
      4078                32616              -120523              -242183
      4079                32624               -56453                -1447
      4080                32632              -184827               -84972
      4081                32640              -126930              -153970
      4082                32648               -51385              -316092
      4083                32656              -124688              -199555
      4084                32664               -97812                29357
      4085                32672               -22259              -161005
      4086                32680                59666                17027
      4087                32688               -92389              -124755
      4088                32696              -150522              -127228
      4089                32704               -79034              -219252
      4090                32712                18406              -118266
      4091                32720              -258933              -200667
      4092                32728               -44383               -66586
      4093                32736                -1278               -16608
      4094                32744              -144146              -169021
      4095                32752               -88907              -107252
      4096                32760                  923               -53597
      4097                32768               -75181              -154736
      4098                32776                -6107               -28702
      4099                32784               -60227              -128631
      4100                32792              -114691               -73960
      4101                32800                -1200              -273331
      4102                32808              -135145               -92148
      4103                32816              -192727              -200167
      4104                32824               -31849               -44985
      4105                32832               -42555               -93976
      4106                32840              -153769              -143678
      4107                32848              -172988              -105987
      4108                32856               -58797              -193339
      4109                32864               -79418               -50977
      4110                32872              -159792              -156381
      4111                32880              -152805              -179102
      4112                32888              -106427               -76802
      4113                32896               -58932               -57306
      4114                32904              -241741              -121069
      4115                32912               -78358               -77811
      4116                32920               -54892                 4173
      4117                32928              -184940              -159592
      4118                32936              -157755              -112982
      4119                32944              -112501              -104212
      4120                32952                 5725              -185144
      4121                32960              -222197               -12289
      4122                32968              -163816               -32776
      4123                32976               -97425               -15777
      4124                32984              -161333              -145721
      4125                32992               -31274               -50789
      4126                33000               -44186              -213992
      4127                33008              -130233              -158957
      4128                33016               -62150                54732
      4129                33024              -214880              -285963
      4130                33032              -131794              -143338
      4131                33040              -191781              -185028
      4132                33048                45382              -108810
      4133                33056               -39106              -177224
      4134                33064               -59649              -147089
      4135                33072                36132               -77099
      4136                33080               -25748              -155920
      4137                33088               -54034               -36929
      4138                33096              -101479              -225539
      4139                33104              -168486               -12746
      4140                33112               -63562               -54248
      4141                33120               -62611               -58200
      4142                33128                10122               -98098
      4143                33136              -157927                19079
      4144                33144              -106713              -165403
      4145                33152               -83648              -237013
      4146                33160              -169706              -154005
      4147                33168                 -957               -74075
      4148                33176                -5869              -124313
      4149                33184                 1581               -58900
      4150                33192              -196731              -115731
      4151                33200              -207238              -183335
      4152                33208              -149420               -92669
      4153                33216                 -907               -98617
      4154                33224              -242819              -118947
      4155                33232                13774               -82478
      4156                33240              -151432              -161983
      4157                33248              -101421              -111563
      4158                33256              -170492              -120398
      4159                33264              -145092              -166181
      4160                33272               -78210              -153122
      4161                33280               -72015              -166464
      4162                33288               -32490               -81109
      4163                33296              -195344               -91427
      4164                33304               -11123               -37349
      4165                33312                 9449               -70456
      4166                33320              -147495               -98518
      4167                33328               -64374               -86385
      4168                33336               -99582              -157219
      4169                33344              -115488              -148819
      4170                33352               -57997               -66124
      4171                33360               -55735               -72490
      4172                33368              -122947              -151621
      4173                33376               -26683                51959
      4174                33384                37355              -167776
      4175                33392               109581               -98367
      4176                33400              -153792              -112253
      4177                33408               -77074              -104608
      4178                33416              -114208               -51318
      4179                33424               -89605                70433
      4180                33432                15311              -150448
      4181                33440              -156623               -53627
      4182                33448              -100315               -53385
      4183                33456              -244502              -256512
      4184                33464              -175036              -116857
      4185                33472              -104100               -70981
      4186                33480              -165639              -129380
      4187                33488              -107038               -89545
      4188                33496               -54716               -76089
      4189                33504              -195836              -240469
      4190                33512              -223543              -107500
      4191                33520              -200779              -138727
      4192                33528              -230767              -102595
      4193                33536              -153789               -33737
      4194                33544              -135133              -248910
      4195                33552               -96380                 2138
      4196                33560              -156148              -137184
      4197                33568               -30713              -138451
      4198                33576              -104153              -149171
      4199                33584              -102630               -26224
      4200                33592               -36867               -59359
      4201                33600              -192837               -80401
      4202                33608                57643               -75379
      4203                33616               -22504              -119052
      4204                33624              -213877               -60227
      4205                33632              -196921                -7717
      4206                33640              -138432               -92074
      4207                33648               -77326               -99101
      4208                33656              -134712              -104333
      4209                33664              -122647              -103690
      4210                33672              -107558              -134205
      4211                33680              -106787               -20716
      4212                33688               -87832              -268274
      4213                33696               -43941              -164754
      4214                33704               -30643              -183691
      4215                33712              -153857              -239603
      4216                33720               -46542                45500
      4217                33728              -240622              -245525
      4218                33736               -24371              -210505
      4219                33744              -180548              -212676
      4220                33752               -40606              -110339
      4221                33760              -147820              -128887
      4222                33768              -187635              -144989
      4223                33776              -167646               -94342
      4224                33784               -20315              -160997
      4225                33792              -148621               -73351
      4226                33800               -34697               -52466
      4227                33808                19581              -122769
      4228                33816              -171963              -130605
      4229                33824               -93856              -139153
      4230                33832               -57268                 9713
      4231                33840              -162953               -57382
      4232                33848               -94874              -114770
      4233                33856               -84183                97298
      4234                33864              -113633              -117471
      4235                33872               -95324              -131331
      4236                33880               -84426              -183522
      4237                33888              -239920               -80982
      4238                33896               -39813               -91987
      4239                33904              -248766              -181400
      4240                33912               -10682                -3414
      4241                33920                 1734               -59340
      4242                33928              -137310               -99790
      4243                33936              -182359              -237809
      4244                33944              -130751                 2066
      4245                33952              -141555              -125884
      4246                33960               -29466              -110439
      4247                33968                15702              -215547
      4248                33976               -78544              -271869
      4249                33984               -22982                54788
      4250                33992               -66169              -200312
      4251                34000               -22471              -268463
      4252                34008               -77497              -140055
      4253                34016              -141359                17766
      4254                34024              -135667               -70551
      4255                34032               -58513              -220761
      4256                34040              -166050               -36144
      4257                34048              -163966              -152697
      4258                34056              -329721              -200877
      4259                34064              -136002              -166561
      4260                34072               -33686               -45376
      4261                34080              -164120              -296586
      4262                34088              -198402              -156411
      4263                34096                52565               -53682
      4264                34104              -141299               -42980
      4265                34112              -106053               -75895
      4266                34120               -46629              -227132
      4267                34128               -55548               -95342
      4268                34136               -92037                25165
      4269                34144              -156628                20003
      4270                34152              -222802               -44058
      4271                34160              -156838               -95230
      4272                34168              -113039               -26557
      4273                34176               -50725              -216112
      4274                34184              -231936               -27507
      4275                34192              -204164              -220260
      4276                34200              -164012              -194035
      4277                34208               -26642              -137117
      4278                34216              -163035               -47829
      4279                34224              -182091               -62703
      4280                34232              -126390               -91260
      4281                34240                10921               -40874
      4282                34248              -258416              -137470
      4283                34256               -32171              -116557
      4284                34264              -164033               -57573
      4285                34272               -29341              -126834
      4286                34280              -161307               -28333
      4287                34288              -166903              -122636
      4288                34296                36228              -124831
      4289                34304              -135248              -171448
      4290                34312              -172788              -172105
      4291                34320               -84074              -143700
      4292                34328               -45600              -190194
      4293                34336               -90152              -187862
      4294                34344               -68130              -167242
      4295                34352              -158854                23485
      4296                34360              -124960              -122534
      4297                34368              -223789              -123247
      4298                34376              -151626              -238237
      4299                34384              -100565              -134506
      4300                34392              -188718               -65710
      4301                34400              -124338              -148245
      4302                34408                 6899              -114594
      4303                34416               -90533               -20355
      4304                34424               -12724              -139095
      4305                34432               -39670               -81519
      4306                34440               -21677               -34980
      4307                34448               -80533                 4224
      4308                34456              -116863                75002
      4309                34464                 3224              -188271
      4310                34472               -22202              -220373
      4311                34480              -221667               -51507
      4312                34488              -322037              -107052
      4313                34496                  122              -125999
      4314                34504              -130663              -154015
      4315                34512              -188026                30719
      4316                34520              -212938              -205976
      4317                34528               -55425              -194194
      4318                34536               -93157              -217353
      4319                34544              -100679               -70491
      4320                34552              -104273               -50777
      4321                34560              -150551              -194396
      4322                34568               -48391                 9006
      4323                34576               -22635               -76782
      4324                34584                34198               -33591
      4325                34592              -161631               -77142
      4326                34600              -135465              -153516
      4327                34608               -78748               -50827
      4328                34616              -135208                39922
      4329                34624                -6244               -43955
      4330                34632              -170836                20867
      4331                34640                14065              -232713
      4332                34648               -34216              -218001
      4333                34656               -63286               -85617
      4334                34664                -8972               -97794
      4335                34672              -117638              -121565
      4336                34680               -54020               -56827
      4337                34688              -245826                 5069
      4338                34696                 3566              -115899
      4339                34704               -46186              -114981
      4340                34712                -5450                47744
      4341                34720              -265801               -85581
      4342                34728                  247              -112491
      4343                34736               -88579                12624
      4344                34744               -68135              -140188
      4345                34752              -114438                -6077
      4346                34760              -167440              -178868
      4347                34768               -34684               -78039
      4348                34776              -200610              -145655
      4349                34784              -177576              -168100
      4350                34792               -78931              -102384
      4351                34800              -235238              -111926
      4352                34808                -7399              -121407
      4353                34816              -147838              -214884
      4354                34824              -131356              -231316
      4355                34832              -145380               -94475
      4356                34840              -240233              -215553
      4357                34848              -142498               -99910
      4358                34856              -158587              -153403
      4359                34864               -73626               -94156
      4360                34872                -9350               -48834
      4361                34880              -214959               -22688
      4362                34888               -64791                  763
      4363                34896              -187458               -30414
      4364                34904              -161706                56002
      4365                34912              -199427               -69506
      4366                34920              -108912                42254
      4367                34928               -37650              -102365
      4368                34936              -184726                22046
      4369                34944                 3792              -112498
      4370                34952              -165391               -96904
      4371                34960                23225              -171586
      4372                34968               -43397              -134646
      4373                34976               -74884              -113962
      4374                34984              -149962               -12344
      4375                34992               -32629              -109368
      4376                35000                -3681              -125664
      4377                35008              -236032               -98226
      4378                35016              -152538              -105957
      4379                35024              -224083              -205319
      4380                35032               -33743              -174560
      4381                35040               -96241              -234578
      4382                35048              -157628              -137361
      4383                35056              -185251               -96294
      4384                35064              -143865              -144966
      4385                35072              -334314               -84368
      4386                35080                93111              -190712
      4387                35088              -136915              -104637
      4388                35096               -89188              -124035
      4389                35104              -114635              -202839
      4390                35112              -139400              -184936
      4391                35120              -204227               125209
      4392                35128               -76868              -165824
      4393                35136              -167622               -98337
      4394                35144              -209460                95612
      4395                35152                12645               -71214
      4396                35160              -135667              -192831
      4397                35168               -53878              -122262
      4398                35176               -89750                 5137
      4399                35184                38347               -33870
      4400                35192                26661              -140503
      4401                35200              -137797                25502
      4402                35208               -67695              -185505
      4403                35216              -243639              -118198
      4404                35224               -67783               -41989
      4405                35232              -179257              -116890
      4406                35240                95351               -51727
      4407                35248               -15620              -156942
      4408                35256               -82139               -96111
      4409                35264               -52216              -103736
      4410                35272              -143465              -151274
      4411                35280               -89145              -144992
      4412                35288               -26000               -78780
      4413                35296              -150681               -86273
      4414                35304               -60472              -129563
      4415                35312              -183155                41511
      4416                35320                -2562              -203850
      4417                35328                43027              -161835
      4418                35336                23288               -42298
      4419                35344              -105389               -12621
      4420                35352               -52860                  -94
      4421                35360               -24053              -129171
      4422                35368              -218289               -28597
      4423                35376                37976              -122744
      4424                35384              -190444               -30429
      4425                35392               -28470                18388
      4426                35400                25866              -128782
      4427                35408                -9517              -204759
      4428                35416              -115394               -97423
      4429                35424               -29881              -127680
      4430                35432              -143464               -84276
      4431                35440               -77282              -113330
      4432                35448              -159881               -93525
      4433                35456              -165065              -210507
      4434                35464               -20706               -86115
      4435                35472               -62667              -149696
      4436                35480              -103243               -78053
      4437                35488              -210194              -196630
      4438                35496              -149508              -208526
      4439                35504              -135347               -96044
      4440                35512              -266828               -21339
      4441                35520                44137               -54652
      4442                35528              -293750               -35068
      4443                35536              -166011              -326732
      4444                35544              -222552              -174868
      4445                35552               -89788               -92110
      4446                35560               -90042              -157103
      4447                35568              -264555              -170110
      4448                35576               -64522              -198596
      4449                35584               -51609              -238637
      4450                35592              -165064                34841
      4451                35600              -171923              -147497
      4452                35608                35106               -69331
      4453                35616              -146106               -31844
      4454                35624               -58985              -117555
      4455                35632               -21075               -73590
      4456                35640              -156919              -126304
      4457                35648               -82289               -87371
      4458                35656               -34042              -155072
      4459                35664              -114266              -212132
      4460                35672               -81335              -142511
      4461                35680              -102280                -7184
      4462                35688               -33075              -137704
      4463                35696              -130543               -75173
      4464                35704               -39862              -164713
      4465                35712               -86618               -21164
      4466                35720              -127755              -161619
      4467                35728              -245589               -40570
      4468                35736               -91871              -239324
      4469                35744               -96383              -174098
      4470                35752              -158662               -57881
      4471                35760              -150092              -118302
      4472                35768              -194542                 5426
      4473                35776              -172860               -72130
      4474                35784              -161222              -158391
      4475                35792                20793              -176929
      4476                35800              -199415                21523
      4477                35808                15573              -146639
      4478                35816                40427              -220996
      4479                35824              -159857              -139084
      4480                35832               -79693                 8564
      4481                35840              -103759               -75606
      4482                35848               -93560              -155478
      4483                35856               -95699               -20830
      4484                35864              -180119              -108933
      4485                35872               -22075              -177495
      4486                35880              -231425               -75345
      4487                35888              -135255               -20265
      4488                35896              -270152              -105193
      4489                35904               -74302              -200095
      4490                35912              -239242               -66937
      4491                35920              -168267              -155964
      4492                35928              -115838               -72541
      4493                35936               -67272              -157809
      4494                35944               -14442               -95099
      4495                35952                46970               -40301
      4496                35960              -162804              -201976
      4497                35968               -64633               -99723
      4498                35976              -194877               -40232
      4499                35984              -211795              -157075
      4500                35992               -23646               -30878
      4501                36000              -101310               -72566
      4502                36008              -104691              -155452
      4503                36016              -183380              -148341
      4504                36024              -100165              -115813
      4505                36032              -134192               -26642
      4506                36040               -17538              -155288
      4507                36048                 2145               -90266
      4508                36056              -129410                20190
      4509                36064               -48024               -87754
      4510                36072               -85931               -67618
      4511                36080               -41463              -112018
      4512                36088              -161384              -181361
      4513                36096               -14228              -130790
      4514                36104              -117901              -207635
      4515                36112                13681              -176655
      4516                36120              -170587              -104968
      4517                36128              -162724                68656
      4518                36136              -230362               -51104
      4519                36144              -138989              -158185
      4520                36152               -56904              -187052
      4521                36160                84233               -62600
      4522                36168               -93325              -206349
      4523                36176               -85035              -147941
      4524                36184               -72839              -138766
      4525                36192              -134772              -165201
      4526                36200              -170347               -29573
      4527                36208               -70087               -38163
      4528                36216              -211933              -118729
      4529                36224              -114453              -140106
      4530                36232              -132434               -58134
      4531                36240              -118372               -36004
      4532                36248               -98372              -281186
      4533                36256               -83893                -3914
      4534                36264              -160154                -5670
      4535                36272              -118610              -201199
      4536                36280               -94876               -99255
      4537                36288               -57082              -241109
      4538                36296               -30321               -44793
      4539                36304              -139971              -107015
      4540                36312              -149176              -185156
      4541                36320               -97207              -191650
      4542                36328               -13253              -124075
      4543                36336               -56099               106648
      4544                36344                49019                -7284
      4545                36352              -102866              -250305
      4546                36360               -56530               -15710
      4547                36368               -45679               -55414
      4548                36376              -112218              -184213
      4549                36384              -136371              -113934
      4550                36392               -84672              -248419
      4551                36400               -84832               -64735
      4552                36408              -139908              -154547
      4553                36416              -182728              -121113
      4554                36424              -157948               -41028
      4555                36432                 9585               -76692
      4556                36440               -17871               -81995
      4557                36448              -114613              -147016
      4558                36456              -267041                19115
      4559                36464                23738              -115752
      4560                36472              -233760              -186755
      4561                36480              -229450               -45482
      4562                36488                47343               -86978
      4563                36496              -198989              -163439
      4564                36504              -115041              -109186
      4565                36512               -11055               -44459
      4566                36520               -67577              -208641
      4567                36528               -13412                -1388
      4568                36536               -74414              -208304
      4569                36544              -150016               -23557
      4570                36552              -193490              -278832
      4571                36560               -81332               -26577
      4572                36568               -39573              -181908
      4573                36576              -283329                -4206
      4574                36584               -70301              -164864
      4575                36592              -274163               -26528
      4576                36600              -222946              -116661
      4577                36608              -173700              -114357
      4578                36616               -29466              -134219
      4579                36624               -93489              -129028
      4580                36632               -83438                -1476
      4581                36640              -187346              -133793
      4582                36648              -110066              -141079
      4583                36656              -131415                -2514
      4584                36664              -265199               -55169
      4585                36672              -184954              -154057
      4586                36680                26311              -225597
      4587                36688               -32190              -107086
      4588                36696                18290              -105945
      4589                36704               -65629              -230948
      4590                36712              -113494               -67255
      4591                36720               117435               -51122
      4592                36728               -58511              -183786
      4593                36736               -16340              -100023
      4594                36744               -98452              -121316
      4595                36752              -141329              -104864
      4596                36760              -176563              -173922
      4597                36768              -181271              -136135
      4598                36776              -200502               -69894
      4599                36784                29641              -115990
      4600                36792               -97296              -177665
      4601                36800              -127955              -140345
      4602                36808              -117868                 9328
      4603                36816                47033                -2478
      4604                36824               -23438              -120849
      4605                36832              -129418               -86781
      4606                36840              -104389               -24011
      4607                36848              -145218              -181531
      4608                36856               -16907              -138655
      4609                36864              -141936               -69642
      4610                36872               -14819              -199841
      4611                36880              -188290              -140593
      4612                36888               -54090              -110101
      4613                36896              -280321              -261287
      4614                36904              -205079               -32493
      4615                36912                  572              -187402
      4616                36920               -28794               -80083
      4617                36928              -157954              -117829
      4618                36936               -96281              -240150
      4619                36944              -147492              -131508
      4620                36952               -53938                -5470
      4621                36960              -137128              -218809
      4622                36968               -60744               -89845
      4623                36976               -74466              -210503
      4624                36984              -146447               -50807
      4625                36992              -181031              -164372
      4626                37000              -256748                44329
      4627                37008               -23359               -65527
      4628                37016              -201875              -168853
      4629                37024              -239458              -160831
      4630                37032              -155833               -78421
      4631                37040               -60407              -132028
      4632                37048                46837              -127097
      4633                37056              -127934              -117235
      4634                37064               -87065              -205530
      4635                37072               -75473               -74002
      4636                37080              -244895                14625
      4637                37088                88796               -39030
      4638                37096              -268785                 7530
      4639                37104               -31547              -101574
      4640                37112              -178784              -124275
      4641                37120              -224558               -19834
      4642                37128              -146661              -278843
      4643                37136               -38876              -135474
      4644                37144               -34057               -74692
      4645                37152              -172528               -20518
      4646                37160                16319              -241586
      4647                37168              -291398              -201644
      4648                37176                22434              -141936
      4649                37184              -142270               -91256
      4650                37192              -234988               -44807
      4651                37200              -116751               -70277
      4652                37208               -97255              -145588
      4653                37216              -149032              -264604
      4654                37224              -172633               -79651
      4655                37232               -94312               -63988
      4656                37240              -277858               -42704
      4657                37248               -99351              -133706
      4658                37256              -139584              -237467
      4659                37264              -200730              -155745
      4660                37272               -77830              -187093
      4661                37280              -102663              -205724
      4662                37288              -249059              -138586
      4663                37296              -101772              -128615
      4664                37304              -117540              -128299
      4665                37312              -165032                15542
      4666                37320              -216178              -112229
      4667                37328               -35227               -93003
      4668                37336                -7247              -112590
      4669                37344              -145287              -136728
      4670                37352              -138477               -61067
      4671                37360               -83728              -100564
      4672                37368                13379              -146638
      4673                37376              -138074              -259766
      4674                37384              -123232              -161859
      4675                37392              -138229               -19166
      4676                37400              -116936               -73321
      4677                37408               -81328               -86488
      4678                37416              -107998              -103276
      4679                37424                 1912              -223845
      4680                37432              -103805              -175397
      4681                37440                -3363              -127174
      4682                37448               -92340              -224341
      4683                37456               -96202              -138295
      4684                37464              -181564               -90651
      4685                37472               -13534               -12503
      4686                37480              -101612               -62230
      4687                37488              -208510              -217766
      4688                37496               -82266              -147320
      4689                37504              -119955               -70672
      4690                37512              -162611               -84320
      4691                37520              -204614              -150491
      4692                37528               -56809              -217951
      4693                37536                32495                 6302
      4694                37544               -65837              -212730
      4695                37552              -130176              -221953
      4696                37560              -216229              -182092
      4697                37568               -57414               -56030
      4698                37576              -176724              -213094
      4699                37584              -102190                15080
      4700                37592              -139965              -165280
      4701                37600               -58221              -224644
      4702                37608              -347000              -165581
      4703                37616              -195271              -122844
      4704                37624               -93853                30735
      4705                37632               -97330                 1372
      4706                37640               -60138               -52685
      4707                37648               -87605               -62346
      4708                37656               -10539              -145209
      4709                37664               -82750               -90003
      4710                37672               -61126              -139417
      4711                37680              -348866              -129755
      4712                37688              -203505               -55464
      4713                37696              -129496              -174510
      4714                37704                -6831              -171754
      4715                37712              -136628              -171322
      4716                37720              -156364              -196049
      4717                37728               -66110               -46547
      4718                37736               -96359               -84374
      4719                37744              -254841               -87784
      4720                37752               -15634              -220473
      4721                37760                13236              -178131
      4722                37768                 7471              -127966
      4723                37776               -13532               -18511
      4724                37784              -206545               -41518
      4725                37792              -104658               -55979
      4726                37800               -79359              -148814
      4727                37808              -106897              -240254
      4728                37816               -62017              -169427
      4729                37824              -201020              -143604
      4730                37832               -53459               -73978
      4731                37840              -208282               -95235
      4732                37848              -324695              -228759
      4733                37856              -176200              -232047
      4734                37864               -87903              -217163
      4735                37872               -91931               -72234
      4736                37880              -223848                64159
      4737                37888              -134402               -78343
      4738                37896               -90240              -105692
      4739                37904               -67069              -274076
      4740                37912               -71274               -55343
      4741                37920              -208765               -22387
      4742                37928              -163451                 1679
      4743                37936                20130              -120831
      4744                37944               -52886               -89794
      4745                37952                 7422               -72627
      4746                37960              -125589              -117572
      4747                37968              -133423               -35484
      4748                37976              -110165               -52328
      4749                37984               -56513               -34555
      4750                37992              -161187              -112998
      4751                38000                 5808              -185116
      4752                38008               -38899              -315765
      4753                38016              -176208              -149402
      4754                38024              -156707              -196284
      4755                38032              -217310               -41759
      4756                38040               -24246              -119583
      4757                38048              -161116               -23348
      4758                38056              -271658              -143891
      4759                38064              -409409              -344061
      4760                38072              -240455              -170642
      4761                38080              -133588               -10829
      4762                38088              -107380              -254070
      4763                38096                71950              -116134
      4764                38104                -5993              -115510
      4765                38112              -153116               -45294
      4766                38120               -69312              -220116
      4767                38128                15349              -145170
      4768                38136              -127987               -45356
      4769                38144              -200339               -24618
      4770                38152              -148138              -208311
      4771                38160                -1384               -44114
      4772                38168              -121568               -54783
      4773                38176              -105366               -76245
      4774                38184              -101446              -134441
      4775                38192              -107317               -45613
      4776                38200               -89273               -68705
      4777                38208                -7483               -44481
      4778                38216               -57396               -72614
      4779                38224               -43649              -239803
      4780                38232                -8370              -106149
      4781                38240              -134476              -141791
      4782                38248                12689              -217819
      4783                38256              -117212               -56273
      4784                38264              -167414              -137458
      4785                38272              -134436               -46399
      4786                38280              -176729              -103950
      4787                38288              -312326              -124475
      4788                38296               -71234               -21663
      4789                38304              -157491                51140
      4790                38312               -26132              -194992
      4791                38320               -31017                 7799
      4792                38328              -114275              -104952
      4793                38336              -147578              -180990
      4794                38344              -111016                13079
      4795                38352              -130249               -92991
      4796                38360                21771                12816
      4797                38368               139713               -47202
      4798                38376               -48976              -194246
      4799                38384              -159097               -69136
      4800                38392                 1394              -121925
      4801                38400               -67907                  573
      4802                38408               -96130              -180849
      4803                38416                43035                89812
      4804                38424               -61017               -77341
      4805                38432              -140287              -225616
      4806                38440              -175315               -53293
      4807                38448                 4444               -21722
      4808                38456               -88088               -46216
      4809                38464               -23260                12387
      4810                38472               -19442              -184662
      4811                38480              -142351               -57611
      4812                38488               -66968               -91334
      4813                38496              -143796              -182358
      4814                38504                59858              -112979
      4815                38512               -50070              -222122
      4816                38520              -115319               -76599
      4817                38528              -139119              -138156
      4818                38536               -26140               -98662
      4819                38544              -113042              -136221
      4820                38552               -60062               -26094
      4821                38560              -119859              -144619
      4822                38568              -138840               -63607
      4823                38576              -148538                41029
      4824                38584               -99193              -135650
      4825                38592              -236902               -69688
      4826                38600               -90574              -190956
      4827                38608               -42890                59984
      4828                38616               -87888               -79379
      4829                38624               -93319                53089
      4830                38632              -168252               -58136
      4831                38640              -222243              -217531
      4832                38648              -178940               -16405
      4833                38656               -37601                15801
      4834                38664              -108756               -81478
      4835                38672              -115404              -186506
      4836                38680              -119074              -102865
      4837                38688                82619               -13090
      4838                38696               -90954               -29844
      4839                38704              -277335               -38687
      4840                38712               -48120                55642
      4841                38720               -32375              -156137
      4842                38728                85770              -151804
      4843                38736              -155697              -175818
      4844                38744              -175435                15691
      4845                38752               -66284              -216595
      4846                38760               -64894              -127480
      4847                38768               -93470              -175742
      4848                38776               -91300              -109278
      4849                38784               -91153               -97713
      4850                38792              -229044               -27290
      4851                38800              -101464               -81037
      4852                38808              -190182               -61510
      4853                38816              -162376              -215232
      4854                38824               -60354               -88286
      4855                38832              -149479              -145952
      4856                38840               -31184                -7332
      4857                38848              -145985              -179745
      4858                38856              -189330              -191654
      4859                38864              -201687              -112360
      4860                38872              -225271               -23239
      4861                38880               -37367                11775
      4862                38888               -74297               -46832
      4863                38896              -256132               -15629
      4864                38904                 2754              -206055
      4865                38912              -162443              -100587
      4866                38920               -94014              -123515
      4867                38928              -280782              -255292
      4868                38936              -162873              -182069
      4869                38944              -118942              -107073
      4870                38952               -98900              -115247
      4871                38960               -27470               -94139
      4872                38968              -120499              -112219
      4873                38976               -41529              -162947
      4874                38984               -36897              -243794
      4875                38992              -148113              -153372
      4876                39000               -22990              -129709
      4877                39008              -206167              -154526
      4878                39016               -25159              -119377
      4879                39024              -194707               -13768
      4880                39032              -246109              -130796
      4881                39040              -226973              -146633
      4882                39048               -81331               -84628
      4883                39056              -135808              -221013
      4884                39064              -139986              -145119
      4885                39072              -119684               -12189
      4886                39080              -119779               -41789
      4887                39088              -121884              -236056
      4888                39096              -238499              -199578
      4889                39104              -101537               -35652
      4890                39112              -147191              -107218
      4891                39120              -169983              -139588
      4892                39128              -197460               -94328
      4893                39136              -181904               -85621
      4894                39144               -45103              -131345
      4895                39152                39834               -60386
      4896                39160               -40088               -92527
      4897                39168               -27303              -137130
      4898                39176               -52891               -53605
      4899                39184              -230785              -121730
      4900                39192               -98285              -199899
      4901                39200              -186483              -168552
      4902                39208              -155663              -118105
      4903                39216                13902              -146310
      4904                39224               -34371              -165059
      4905                39232              -116046              -129756
      4906                39240               -60199               -83654
      4907                39248               -30796              -180630
      4908                39256              -112291              -108839
      4909                39264              -125750              -109054
      4910                39272              -102849               -60636
      4911                39280               -24205              -153568
      4912                39288               -33263              -201126
      4913                39296               -93777              -129927
      4914                39304               -70045              -153764
      4915                39312               -41817                10720
      4916                39320              -105137                 3140
      4917                39328              -244416               -15267
      4918                39336               -47032              -154855
      4919                39344              -124435              -164686
      4920                39352              -133657               -18776
      4921                39360              -122041              -102066
      4922                39368              -301109              -230634
      4923                39376                51562              -144194
      4924                39384              -126875               -56823
      4925                39392              -214917              -115774
      4926                39400               -36004               -92261
      4927                39408                26360              -126641
      4928                39416               -34099              -161001
      4929                39424              -157812                19691
      4930                39432               -95805              -145630
      4931                39440               -57697                 7748
      4932                39448               -97267               -59152
      4933                39456              -129303               -41913
      4934                39464               -95157              -160668
      4935                39472               -79523              -153157
      4936                39480              -162942                 7491
      4937                39488              -115536                -7257
      4938                39496              -130408               -97627
      4939                39504              -117535               -85996
      4940                39512              -176279              -137772
      4941                39520                65099               -59053
      4942                39528                18068               -59486
      4943                39536                26725               -72947
      4944                39544               -84221              -112567
      4945                39552              -104399              -102347
      4946                39560               -25818              -121891
      4947                39568               -98048               -26715
      4948                39576              -109703               -22314
      4949                39584              -162229              -152772
      4950                39592              -124107              -179606
      4951                39600              -142640               -79390
      4952                39608                 3047               -65963
      4953                39616                47875               -26862
      4954                39624              -132633              -178498
      4955                39632              -209761               -69718
      4956                39640               -74204               -69599
      4957                39648               -35857               -16844
      4958                39656               -91051               -12101
      4959                39664                44371               -99873
      4960                39672              -214169               -61010
      4961                39680               -16515              -203391
      4962                39688              -130188               -99296
      4963                39696              -201781               -74059
      4964                39704              -170999              -176999
      4965                39712              -185591              -151788
      4966                39720              -267947               -82803
      4967                39728              -161422              -204609
      4968                39736              -177594              -140108
      4969                39744              -148964               -96885
      4970                39752               -21953              -150163
      4971                39760               -34473              -146914
      4972                39768                43632              -180976
      4973                39776               -78895               -56969
      4974                39784               -84952               -93612
      4975                39792               -48794                14780
      4976                39800              -101758              -140321
      4977                39808               -63198               -13069
      4978                39816               -74479               -91893
      4979                39824              -165576               -97669
      4980                39832              -189791                63579
      4981                39840                 1289              -119844
      4982                39848               -51356              -129704
      4983                39856              -145434               -83630
      4984                39864               -80993              -135036
      4985                39872              -123499               -82239
      4986                39880              -227572              -215104
      4987                39888              -136354              -128583
      4988                39896               -58660                65322
      4989                39904              -174250              -102900
      4990                39912              -171291               -87180
      4991                39920               -54294              -145799
      4992                39928              -215136               -37021
      4993                39936               -30702              -228209
      4994                39944               -66223              -180825
      4995                39952                  984              -101267
      4996                39960               -75500               -69438
      4997                39968              -156032              -193382
      4998                39976              -190444              -140186
      4999                39984               -74293              -123011
      5000                39992              -104416              -123346
