# Supplementary material for: Probing decoherence in molecular 4f qubits
Source: Chem Sci. 2024 Oct 30;15(48):20328–37. doi: 10.1039/d4sc05304d (PMC11575486; doi:10.1039/d4sc05304d)
Supplement: SC-015-D4SC05304D-s001 [file SC-015-D4SC05304D-s001.zip › data_archive/perpendicular_0p001pct/T2/3806_40K_T2]

     index            Time [ns]         Intensity []         Intensity []

         1                    0              5924328             -1078247
         2                    8              5837544             -1026398
         3                   16              5592182              -858653
         4                   24              5860082              -911167
         5                   32              5656392              -872206
         6                   40              5520240              -929480
         7                   48              5329942              -831586
         8                   56              5307607              -766529
         9                   64              5320592              -847161
        10                   72              5213499              -784834
        11                   80              5271878              -696777
        12                   88              5326454              -814877
        13                   96              5406135              -813334
        14                  104              5355704              -963802
        15                  112              5493959              -935028
        16                  120              5624536              -842844
        17                  128              5654711              -940787
        18                  136              5680499              -814517
        19                  144              5596806              -804269
        20                  152              5620226              -843521
        21                  160              5509247              -826644
        22                  168              5690071              -776357
        23                  176              5536694              -732236
        24                  184              5547476              -865469
        25                  192              5474889              -778442
        26                  200              5459074              -896540
        27                  208              5754823              -757896
        28                  216              5768221              -701444
        29                  224              5977338              -841021
        30                  232              5869142              -780269
        31                  240              6080763              -966804
        32                  248              6132284              -792117
        33                  256              6186618              -871123
        34                  264              6087524              -934326
        35                  272              6236892              -853846
        36                  280              6254929              -912498
        37                  288              6263740              -939980
        38                  296              6266624              -877579
        39                  304              6333865              -837309
        40                  312              6225672              -859201
        41                  320              6190735              -740779
        42                  328              6123782              -889400
        43                  336              6278126              -845604
        44                  344              6434908              -792470
        45                  352              6424216              -898651
        46                  360              6704012              -830500
        47                  368              6531581              -813764
        48                  376              6502000              -822827
        49                  384              6521249              -876576
        50                  392              6403434              -724819
        51                  400              6599448              -886807
        52                  408              6379781              -876451
        53                  416              6307941              -792848
        54                  424              6289564              -970041
        55                  432              6286542              -889161
        56                  440              6252545              -736193
        57                  448              6323347              -918901
        58                  456              6269857              -913164
        59                  464              6340890              -942784
        60                  472              6446871              -916134
        61                  480              6591848              -764815
        62                  488              6554240              -847270
        63                  496              6588643              -898075
        64                  504              6377327              -828786
        65                  512              6413089              -900597
        66                  520              6289399              -849397
        67                  528              6279620              -931242
        68                  536              6164255              -838102
        69                  544              6285265              -805843
        70                  552              6025910              -889973
        71                  560              6061854              -798268
        72                  568              6078033              -922955
        73                  576              5964592              -852936
        74                  584              5918058              -798184
        75                  592              6055632              -762455
        76                  600              6089897              -840355
        77                  608              5913661              -844375
        78                  616              6103604              -649639
        79                  624              5988181              -731974
        80                  632              5900137              -799309
        81                  640              5728962              -592424
        82                  648              5693711              -793403
        83                  656              5597301              -703603
        84                  664              5576534              -698022
        85                  672              5570828              -685155
        86                  680              5544379              -753569
        87                  688              5557257              -870617
        88                  696              5408523              -803593
        89                  704              5397719              -889787
        90                  712              5507837              -740629
        91                  720              5799963              -788311
        92                  728              5587736              -873096
        93                  736              5910143              -804487
        94                  744              6077114              -727650
        95                  752              5994207              -697223
        96                  760              5948882              -729455
        97                  768              5830358              -691851
        98                  776              5832267              -818616
        99                  784              5715946              -641228
       100                  792              5813856              -721289
       101                  800              5667444              -664113
       102                  808              5652450              -805269
       103                  816              5674147              -677181
       104                  824              5679284              -828709
       105                  832              5655427              -715199
       106                  840              5659976              -824990
       107                  848              5910902              -774331
       108                  856              5838054              -759071
       109                  864              5802066              -577492
       110                  872              5812327              -559748
       111                  880              5937017              -842009
       112                  888              5876646              -622500
       113                  896              5813966              -761612
       114                  904              5703614              -826762
       115                  912              5804369              -828611
       116                  920              5728544              -674020
       117                  928              5735542              -729610
       118                  936              5731143              -795566
       119                  944              5672892              -642230
       120                  952              5530069              -518903
       121                  960              5742620              -803545
       122                  968              5707575              -688608
       123                  976              5696981              -633970
       124                  984              5578766              -704214
       125                  992              5718159              -778670
       126                 1000              5677233              -599399
       127                 1008              5781259              -688985
       128                 1016              5679490              -765779
       129                 1024              5559906              -751372
       130                 1032              5452362              -786237
       131                 1040              5370333              -842333
       132                 1048              5199166              -676486
       133                 1056              5103719              -594135
       134                 1064              5291228              -740658
       135                 1072              5035491              -641918
       136                 1080              5104669              -701827
       137                 1088              5097053              -758221
       138                 1096              4937918              -656175
       139                 1104              4981721              -705495
       140                 1112              4946462              -631621
       141                 1120              5027762              -595712
       142                 1128              5015554              -660912
       143                 1136              5004972              -722272
       144                 1144              4951956              -646964
       145                 1152              4951250              -675492
       146                 1160              5002173              -664345
       147                 1168              4931464              -654757
       148                 1176              4865915              -602633
       149                 1184              4937232              -646412
       150                 1192              4916194              -602736
       151                 1200              4876609              -715042
       152                 1208              4907002              -652696
       153                 1216              4918498              -521600
       154                 1224              5127473              -679794
       155                 1232              5030755              -655159
       156                 1240              4844245              -607489
       157                 1248              4820268              -561443
       158                 1256              4880699              -619202
       159                 1264              4720122              -628607
       160                 1272              4820184              -597042
       161                 1280              4722225              -445224
       162                 1288              4605284              -703387
       163                 1296              4621736              -585775
       164                 1304              4610129              -703210
       165                 1312              4636296              -619588
       166                 1320              4401397              -638746
       167                 1328              4588441              -594977
       168                 1336              4606426              -549220
       169                 1344              4602149              -601833
       170                 1352              4513001              -497810
       171                 1360              4280053              -622506
       172                 1368              4360741              -521548
       173                 1376              4212677              -525270
       174                 1384              4186772              -488787
       175                 1392              4224542              -479145
       176                 1400              4130304              -454800
       177                 1408              4184031              -775698
       178                 1416              4155572              -411691
       179                 1424              4104952              -517436
       180                 1432              4091419              -531075
       181                 1440              4230793              -430438
       182                 1448              4061709              -570103
       183                 1456              4082060              -595866
       184                 1464              4051613              -521723
       185                 1472              4094129              -444013
       186                 1480              3971383              -553495
       187                 1488              3794655              -549286
       188                 1496              3852961              -460665
       189                 1504              3762684              -441829
       190                 1512              3696600              -551199
       191                 1520              3789580              -476925
       192                 1528              3702282              -527497
       193                 1536              3904436              -469292
       194                 1544              3781980              -550985
       195                 1552              3778905              -378653
       196                 1560              3878469              -490174
       197                 1568              3892473              -565979
       198                 1576              3983815              -446200
       199                 1584              3976677              -619649
       200                 1592              4048413              -558871
       201                 1600              4062503              -485816
       202                 1608              3930879              -436811
       203                 1616              3891368              -511091
       204                 1624              3830314              -619812
       205                 1632              3848965              -396473
       206                 1640              3937241              -380782
       207                 1648              3958547              -377307
       208                 1656              4104820              -436643
       209                 1664              4040523              -539966
       210                 1672              4194585              -465956
       211                 1680              4319094              -456784
       212                 1688              4228732              -470387
       213                 1696              4253093              -596807
       214                 1704              4284510              -549764
       215                 1712              4435826              -534818
       216                 1720              4432323              -438377
       217                 1728              4478505              -646123
       218                 1736              4345624              -631250
       219                 1744              4398528              -635127
       220                 1752              4281919              -514448
       221                 1760              4288073              -521293
       222                 1768              4264614              -514020
       223                 1776              4385178              -395213
       224                 1784              4362320              -457299
       225                 1792              4299364              -529717
       226                 1800              4330182              -577444
       227                 1808              4303649              -702569
       228                 1816              4511163              -535977
       229                 1824              4399150              -534069
       230                 1832              4483538              -629081
       231                 1840              4406730              -525297
       232                 1848              4481971              -628831
       233                 1856              4504538              -395252
       234                 1864              4414393              -573587
       235                 1872              4427081              -603440
       236                 1880              4459932              -563268
       237                 1888              4462476              -623298
       238                 1896              4344393              -559256
       239                 1904              4322416              -654100
       240                 1912              4385459              -613474
       241                 1920              4238827              -621439
       242                 1928              4306956              -487015
       243                 1936              4291909              -591793
       244                 1944              4350984              -437096
       245                 1952              4459813              -546895
       246                 1960              4439806              -554431
       247                 1968              4523306              -503496
       248                 1976              4549384              -535813
       249                 1984              4457182              -616418
       250                 1992              4588267              -470460
       251                 2000              4544228              -470407
       252                 2008              4479911              -442178
       253                 2016              4513077              -645284
       254                 2024              4335050              -530869
       255                 2032              4417378              -493273
       256                 2040              4178333              -701361
       257                 2048              3960770              -398348
       258                 2056              4242998              -549372
       259                 2064              4198483              -559790
       260                 2072              4281318              -402594
       261                 2080              4383440              -634863
       262                 2088              4222105              -577817
       263                 2096              4169938              -482668
       264                 2104              4252627              -549672
       265                 2112              4283349              -487096
       266                 2120              4158949              -514787
       267                 2128              4196351              -498223
       268                 2136              4223942              -471809
       269                 2144              4189134              -677716
       270                 2152              4032701              -614413
       271                 2160              3923771              -495315
       272                 2168              3850233              -551945
       273                 2176              3687740              -498143
       274                 2184              3848656              -481092
       275                 2192              3845596              -486641
       276                 2200              3797594              -387809
       277                 2208              3878098              -379655
       278                 2216              3801661              -459790
       279                 2224              3874906              -470787
       280                 2232              3799178              -529695
       281                 2240              4017914              -452133
       282                 2248              4064986              -444941
       283                 2256              3693186              -575196
       284                 2264              3972072              -374643
       285                 2272              3689173              -538522
       286                 2280              3685446              -427167
       287                 2288              3620764              -449117
       288                 2296              3554486              -459901
       289                 2304              3487514              -498817
       290                 2312              3467237              -390232
       291                 2320              3522930              -582235
       292                 2328              3413764              -564323
       293                 2336              3477018              -386498
       294                 2344              3426334              -548692
       295                 2352              3581215              -421866
       296                 2360              3658952              -505607
       297                 2368              3722897              -484720
       298                 2376              3650677              -463450
       299                 2384              3562001              -446075
       300                 2392              3533719              -460086
       301                 2400              3587491              -457038
       302                 2408              3686944              -410189
       303                 2416              3604313              -498150
       304                 2424              3474444              -476620
       305                 2432              3231402              -466056
       306                 2440              3508779              -466449
       307                 2448              3330608              -566272
       308                 2456              3431452              -464381
       309                 2464              3453033              -610072
       310                 2472              3557392              -520301
       311                 2480              3624510              -481446
       312                 2488              3640301              -611507
       313                 2496              3709608              -465996
       314                 2504              3900640              -435245
       315                 2512              3766588              -429387
       316                 2520              3642457              -486145
       317                 2528              3563609              -568910
       318                 2536              3606021              -374407
       319                 2544              3455469              -232590
       320                 2552              3539870              -436626
       321                 2560              3272053              -372819
       322                 2568              3384202              -417577
       323                 2576              3366671              -480406
       324                 2584              3192344              -542108
       325                 2592              3402805              -456764
       326                 2600              3499671              -467362
       327                 2608              3539260              -500061
       328                 2616              3580446              -447920
       329                 2624              3720598              -433258
       330                 2632              3643499              -437772
       331                 2640              3488238              -364431
       332                 2648              3522959              -431142
       333                 2656              3682803              -524417
       334                 2664              3392323              -388493
       335                 2672              3560616              -442988
       336                 2680              3391735              -504648
       337                 2688              3569567              -545983
       338                 2696              3459458              -446573
       339                 2704              3476395              -593421
       340                 2712              3512956              -512488
       341                 2720              3476196              -332603
       342                 2728              3525623              -436745
       343                 2736              3663476              -408077
       344                 2744              3561162              -536837
       345                 2752              3766344              -393966
       346                 2760              3581728              -610730
       347                 2768              3425678              -562166
       348                 2776              3570390              -555461
       349                 2784              3536716              -565295
       350                 2792              3554225              -480389
       351                 2800              3567235              -253163
       352                 2808              3518559              -546568
       353                 2816              3528249              -492890
       354                 2824              3486995              -506854
       355                 2832              3570947              -483007
       356                 2840              3549571              -362896
       357                 2848              3672822              -483675
       358                 2856              3531253              -484281
       359                 2864              3701011              -358193
       360                 2872              3534631              -497349
       361                 2880              3582901              -462276
       362                 2888              3639470              -491378
       363                 2896              3432191              -413760
       364                 2904              3615741              -383919
       365                 2912              3834704              -583469
       366                 2920              3501684              -488023
       367                 2928              3532603              -511332
       368                 2936              3372586              -546691
       369                 2944              3493329              -469060
       370                 2952              3417695              -593265
       371                 2960              3400796              -493713
       372                 2968              3527794              -438922
       373                 2976              3519134              -420139
       374                 2984              3379333              -274826
       375                 2992              3599473              -499751
       376                 3000              3403813              -409845
       377                 3008              3223385              -499771
       378                 3016              3369997              -457073
       379                 3024              3323364              -498044
       380                 3032              3339389              -506479
       381                 3040              3267521              -413486
       382                 3048              3389871              -377606
       383                 3056              3350331              -377078
       384                 3064              3416765              -551698
       385                 3072              3425772              -540643
       386                 3080              3513462              -394803
       387                 3088              3277492              -409336
       388                 3096              3193303              -539481
       389                 3104              3351138              -443011
       390                 3112              3336929              -463990
       391                 3120              3207399              -420786
       392                 3128              3275952              -479052
       393                 3136              3232136              -305667
       394                 3144              3202698              -500669
       395                 3152              3210925              -421823
       396                 3160              3299561              -440108
       397                 3168              3402269              -446700
       398                 3176              3268960              -484411
       399                 3184              3191084              -534266
       400                 3192              3342325              -451682
       401                 3200              3310175              -383822
       402                 3208              3139287              -448284
       403                 3216              3253094              -350030
       404                 3224              3325379              -520349
       405                 3232              3153504              -471078
       406                 3240              3142252              -437608
       407                 3248              3088206              -304835
       408                 3256              3092324              -476469
       409                 3264              3136917              -557683
       410                 3272              3134992              -384037
       411                 3280              3098098              -382463
       412                 3288              3082021              -448308
       413                 3296              3030313              -396350
       414                 3304              3001210              -495559
       415                 3312              3071135              -451278
       416                 3320              3125115              -417466
       417                 3328              2958992              -449890
       418                 3336              3010730              -305735
       419                 3344              2966368              -465093
       420                 3352              2919509              -424767
       421                 3360              2964993              -479938
       422                 3368              2848378              -429101
       423                 3376              2967955              -383403
       424                 3384              2887011              -422110
       425                 3392              2858446              -438468
       426                 3400              2898180              -290968
       427                 3408              2925950              -348136
       428                 3416              2862251              -393146
       429                 3424              2750412              -457737
       430                 3432              2904074              -457388
       431                 3440              2900611              -380914
       432                 3448              2965937              -349573
       433                 3456              2783639              -406286
       434                 3464              3039504              -401238
       435                 3472              2884113              -495545
       436                 3480              3081567              -344260
       437                 3488              2965016              -408388
       438                 3496              2867543              -330716
       439                 3504              2918710              -345910
       440                 3512              2829881              -467121
       441                 3520              2854269              -546327
       442                 3528              2864551              -428275
       443                 3536              2873548              -392912
       444                 3544              2908996              -511194
       445                 3552              2960941              -350992
       446                 3560              2874587              -480708
       447                 3568              2873252              -452899
       448                 3576              2886613              -302311
       449                 3584              3000505              -312655
       450                 3592              2867719              -332176
       451                 3600              2932830              -387683
       452                 3608              3154209              -373309
       453                 3616              3037785              -413555
       454                 3624              2898422              -350673
       455                 3632              2877145              -249607
       456                 3640              2875551              -266154
       457                 3648              2864623              -364017
       458                 3656              2682656              -487640
       459                 3664              2894449              -223200
       460                 3672              2770602              -477527
       461                 3680              2968417              -400196
       462                 3688              2887806              -267521
       463                 3696              2688160              -335061
       464                 3704              2867289              -355332
       465                 3712              2835811              -369523
       466                 3720              2721102              -391480
       467                 3728              2818602              -307391
       468                 3736              2879095              -418180
       469                 3744              2841054              -324052
       470                 3752              2774011              -366684
       471                 3760              2848615              -404223
       472                 3768              2780123              -247640
       473                 3776              2756609              -371473
       474                 3784              2756744              -309304
       475                 3792              2724959              -241720
       476                 3800              2784206              -419158
       477                 3808              2767264              -402309
       478                 3816              3024033              -430336
       479                 3824              2779522              -319291
       480                 3832              2851491              -355710
       481                 3840              2869023              -357424
       482                 3848              2770840              -387376
       483                 3856              2828430              -174757
       484                 3864              2764141              -407396
       485                 3872              2832449              -352804
       486                 3880              2975167              -303071
       487                 3888              2960514              -325614
       488                 3896              2870285              -264489
       489                 3904              2832581              -384582
       490                 3912              2965780              -409142
       491                 3920              2883300              -432858
       492                 3928              2951400              -433031
       493                 3936              2906334              -390775
       494                 3944              2915597              -450012
       495                 3952              3080610              -230460
       496                 3960              3039718              -453001
       497                 3968              2799393              -386886
       498                 3976              2931830              -432844
       499                 3984              2929886              -293250
       500                 3992              2817122              -343069
       501                 4000              3000869              -510289
       502                 4008              2851250              -403882
       503                 4016              2951391              -406225
       504                 4024              2847150              -339517
       505                 4032              2801441              -401100
       506                 4040              2745953              -374697
       507                 4048              2756500              -389080
       508                 4056              2811601              -433254
       509                 4064              2682478              -510897
       510                 4072              2687603              -404750
       511                 4080              2737895              -120838
       512                 4088              2573002              -337893
       513                 4096              2626341              -495755
       514                 4104              2742846              -523859
       515                 4112              2666289              -300145
       516                 4120              2554791              -380465
       517                 4128              2533941              -368142
       518                 4136              2562430              -266817
       519                 4144              2506028              -382733
       520                 4152              2616082              -359323
       521                 4160              2382501              -336989
       522                 4168              2549154              -364102
       523                 4176              2490282              -358592
       524                 4184              2587111              -241080
       525                 4192              2518514              -352893
       526                 4200              2706440              -418333
       527                 4208              2412593              -354023
       528                 4216              2407724              -447870
       529                 4224              2324965              -370295
       530                 4232              2231305              -335465
       531                 4240              2354667              -352496
       532                 4248              2366967              -402955
       533                 4256              2477790              -556413
       534                 4264              2384828              -525613
       535                 4272              2424680              -428506
       536                 4280              2405413              -406668
       537                 4288              2451893              -247553
       538                 4296              2367000              -462607
       539                 4304              2442724              -348220
       540                 4312              2282229              -329827
       541                 4320              2410067              -444734
       542                 4328              2361651              -303378
       543                 4336              2261434              -394165
       544                 4344              2360527              -252734
       545                 4352              2410203              -270035
       546                 4360              2312742              -268898
       547                 4368              2303101              -334509
       548                 4376              2208231              -256611
       549                 4384              2180198              -317185
       550                 4392              2422997              -311165
       551                 4400              2131888              -279064
       552                 4408              2225133              -433812
       553                 4416              2269602              -492503
       554                 4424              2460847              -205055
       555                 4432              2338589              -303757
       556                 4440              2162177              -414977
       557                 4448              2339308              -418342
       558                 4456              2320164              -269983
       559                 4464              2205190              -334855
       560                 4472              2262974              -297120
       561                 4480              2091827              -409012
       562                 4488              2161330              -209463
       563                 4496              2026137              -303733
       564                 4504              2172866              -406805
       565                 4512              2034538              -267042
       566                 4520              2085328              -251413
       567                 4528              2113364              -440852
       568                 4536              2102402              -268625
       569                 4544              2225041              -315566
       570                 4552              2233385              -254752
       571                 4560              2212434              -360723
       572                 4568              2089423              -340909
       573                 4576              2297758              -331271
       574                 4584              2264175              -257427
       575                 4592              2098285              -263671
       576                 4600              2076375              -360048
       577                 4608              2067335              -315831
       578                 4616              1924735              -252200
       579                 4624              1883438               -49543
       580                 4632              1860191              -429689
       581                 4640              1938999              -210181
       582                 4648              1986658              -334444
       583                 4656              2030678              -358536
       584                 4664              2040790              -563913
       585                 4672              2142823              -366847
       586                 4680              2126407              -381584
       587                 4688              2153826              -321791
       588                 4696              1969543              -425302
       589                 4704              2007617              -310907
       590                 4712              2050962              -283993
       591                 4720              2007383              -307531
       592                 4728              2073644              -390040
       593                 4736              1937560              -359478
       594                 4744              1926688              -446105
       595                 4752              1772732              -295781
       596                 4760              1798963              -362218
       597                 4768              2101518              -326006
       598                 4776              1859494              -301937
       599                 4784              1897691              -324785
       600                 4792              1963516              -434628
       601                 4800              2016095              -230046
       602                 4808              2049741              -445982
       603                 4816              1885346              -404140
       604                 4824              1975707              -306426
       605                 4832              2098212              -368243
       606                 4840              1831394              -269647
       607                 4848              1727288              -374497
       608                 4856              1870505              -342926
       609                 4864              1821923              -239990
       610                 4872              1829341              -279160
       611                 4880              1757665              -284250
       612                 4888              1983899              -312949
       613                 4896              1915430              -311087
       614                 4904              1910079              -347960
       615                 4912              1800284              -447448
       616                 4920              1827138              -361164
       617                 4928              1820894              -302357
       618                 4936              1935404              -316364
       619                 4944              2026070              -368204
       620                 4952              1998364              -251736
       621                 4960              1874529              -288242
       622                 4968              1817462              -268715
       623                 4976              1877690              -213519
       624                 4984              1883814              -316166
       625                 4992              1764386              -226986
       626                 5000              1766777              -432393
       627                 5008              1758631              -211872
       628                 5016              1731077              -343026
       629                 5024              1879640              -297020
       630                 5032              1933519              -215242
       631                 5040              1843730              -390252
       632                 5048              1776556              -235769
       633                 5056              1831505              -519767
       634                 5064              1984637              -306158
       635                 5072              1938443              -183403
       636                 5080              1904228              -368612
       637                 5088              1804997              -300118
       638                 5096              1745093              -292595
       639                 5104              1895200              -242913
       640                 5112              1813263              -316014
       641                 5120              1758227              -257730
       642                 5128              1786635              -331766
       643                 5136              1892429              -442626
       644                 5144              1877006              -182032
       645                 5152              1751520              -148357
       646                 5160              1711111              -289652
       647                 5168              1821421              -219339
       648                 5176              1661390              -288414
       649                 5184              1663787              -425947
       650                 5192              1844815              -335242
       651                 5200              1919509              -386962
       652                 5208              1794154              -317734
       653                 5216              1800725              -344560
       654                 5224              1672473              -291637
       655                 5232              1863440              -118151
       656                 5240              1840115              -352356
       657                 5248              1888493              -348423
       658                 5256              1835193              -207684
       659                 5264              1705214              -249391
       660                 5272              1771694              -219100
       661                 5280              1738568              -228177
       662                 5288              1791809              -293353
       663                 5296              1920578              -165544
       664                 5304              1638897              -308290
       665                 5312              1592022              -426629
       666                 5320              1706767              -291565
       667                 5328              1802185              -205314
       668                 5336              1762640              -318327
       669                 5344              1649466              -307532
       670                 5352              1720827              -252129
       671                 5360              1699690              -314519
       672                 5368              1740653              -296773
       673                 5376              1719662               -87585
       674                 5384              1814387              -286044
       675                 5392              1784899              -346907
       676                 5400              1635009              -410635
       677                 5408              1881659              -195693
       678                 5416              1671245              -383302
       679                 5424              1695826              -369608
       680                 5432              1677167              -330769
       681                 5440              1643158              -321773
       682                 5448              1739141              -243331
       683                 5456              1805234              -141297
       684                 5464              1761100              -309081
       685                 5472              1689840              -148764
       686                 5480              1948497              -280341
       687                 5488              1942138              -429994
       688                 5496              1818971              -203840
       689                 5504              1751535              -210549
       690                 5512              1811711              -327257
       691                 5520              1745094              -301296
       692                 5528              1655237              -360927
       693                 5536              1611319              -367121
       694                 5544              1747440              -235622
       695                 5552              1824123              -267567
       696                 5560              1670916              -410002
       697                 5568              1553767              -374637
       698                 5576              1733963              -330632
       699                 5584              1788159              -374442
       700                 5592              1736129              -352754
       701                 5600              1597064              -277444
       702                 5608              1580964              -238933
       703                 5616              1619968              -279316
       704                 5624              1577329              -206865
       705                 5632              1572811              -269116
       706                 5640              1586214              -206817
       707                 5648              1771264              -377300
       708                 5656              1676433              -268862
       709                 5664              1549442              -226482
       710                 5672              1596725              -334393
       711                 5680              1499893              -259126
       712                 5688              1557010              -268141
       713                 5696              1722114              -160797
       714                 5704              1502851              -220832
       715                 5712              1618606              -290512
       716                 5720              1521969              -276564
       717                 5728              1598096              -181899
       718                 5736              1504658              -247085
       719                 5744              1530929              -159237
       720                 5752              1450749              -260432
       721                 5760              1577325              -298802
       722                 5768              1566949              -259335
       723                 5776              1520300              -263739
       724                 5784              1580905              -204669
       725                 5792              1328480              -176121
       726                 5800              1518071              -274785
       727                 5808              1518516              -173048
       728                 5816              1527881              -302096
       729                 5824              1449302              -243912
       730                 5832              1471946              -230528
       731                 5840              1389746              -358744
       732                 5848              1267983               -17176
       733                 5856              1392975              -326728
       734                 5864              1298854              -238797
       735                 5872              1265523              -195017
       736                 5880              1497787              -174029
       737                 5888              1300256              -322751
       738                 5896              1381917              -311090
       739                 5904              1471368              -158272
       740                 5912              1330992              -282956
       741                 5920              1353551              -435896
       742                 5928              1438078              -228564
       743                 5936              1467838              -211066
       744                 5944              1398756              -269487
       745                 5952              1289332              -291144
       746                 5960              1384031              -145064
       747                 5968              1285315              -237129
       748                 5976              1248984              -181158
       749                 5984              1337117              -236277
       750                 5992              1247662              -183726
       751                 6000              1397908              -263183
       752                 6008              1283078              -152732
       753                 6016              1266127              -276862
       754                 6024              1293268              -206908
       755                 6032              1184628              -253593
       756                 6040              1462310              -180081
       757                 6048              1304978              -300518
       758                 6056              1393184              -266113
       759                 6064              1241091              -293834
       760                 6072              1408155              -125140
       761                 6080              1326268              -237045
       762                 6088              1174441              -258718
       763                 6096              1089129              -202071
       764                 6104              1236590              -252770
       765                 6112              1130308              -250032
       766                 6120              1415049              -166947
       767                 6128              1207355              -212328
       768                 6136              1140100              -179581
       769                 6144              1289011              -181861
       770                 6152              1187153              -247425
       771                 6160              1175840              -303913
       772                 6168              1394283              -229497
       773                 6176              1316343              -154076
       774                 6184              1152661              -393653
       775                 6192              1144124              -441706
       776                 6200              1173221              -326057
       777                 6208              1267778              -220055
       778                 6216              1178551              -242738
       779                 6224              1184206              -323965
       780                 6232              1157445              -287177
       781                 6240              1246397              -384532
       782                 6248              1116713              -342605
       783                 6256              1142269              -194803
       784                 6264              1143379              -245111
       785                 6272              1162769              -324299
       786                 6280              1194490              -163838
       787                 6288              1353373              -290030
       788                 6296              1237523              -151032
       789                 6304              1193324              -238750
       790                 6312              1289990              -240334
       791                 6320              1173920               -77229
       792                 6328              1278366              -150346
       793                 6336              1194712              -182019
       794                 6344              1228852              -223063
       795                 6352              1193438              -326287
       796                 6360               991440              -149301
       797                 6368              1138019              -327183
       798                 6376              1154348              -100969
       799                 6384              1178387              -220844
       800                 6392              1214024               -96578
       801                 6400              1308841              -204089
       802                 6408              1232945              -187775
       803                 6416              1164520              -210511
       804                 6424              1219015              -278159
       805                 6432              1286155              -242138
       806                 6440              1102295              -223981
       807                 6448              1138362              -229945
       808                 6456              1072503              -112418
       809                 6464              1288991              -308113
       810                 6472              1057418               -99179
       811                 6480              1020134              -177934
       812                 6488              1113583              -273476
       813                 6496              1228943              -292123
       814                 6504              1174079              -316724
       815                 6512               991476              -255573
       816                 6520              1238574              -173862
       817                 6528              1205618              -219553
       818                 6536              1115247              -304526
       819                 6544              1149174              -252679
       820                 6552              1157176              -163960
       821                 6560              1173965              -231995
       822                 6568              1103687              -194588
       823                 6576              1044294              -239617
       824                 6584              1118118              -191535
       825                 6592              1214647              -155748
       826                 6600              1113578              -186247
       827                 6608               992144              -249452
       828                 6616              1122372              -111446
       829                 6624              1149648              -239308
       830                 6632              1144257              -203100
       831                 6640              1086944              -200239
       832                 6648              1068255              -119295
       833                 6656              1077316              -206821
       834                 6664              1154323              -211736
       835                 6672              1235225              -244080
       836                 6680              1114691              -168515
       837                 6688              1062749              -230590
       838                 6696              1076721              -321506
       839                 6704               983928              -260283
       840                 6712              1216436              -266309
       841                 6720              1122539              -281038
       842                 6728              1220173              -288680
       843                 6736              1161150              -194160
       844                 6744              1076754              -351403
       845                 6752              1135797              -191409
       846                 6760              1253616              -168867
       847                 6768              1017450              -278936
       848                 6776              1241085              -251610
       849                 6784              1091574              -292535
       850                 6792              1157384              -128354
       851                 6800              1033396              -183513
       852                 6808               943458              -224176
       853                 6816              1012156              -216594
       854                 6824               950209              -313024
       855                 6832              1151544              -272072
       856                 6840              1128368              -252364
       857                 6848              1132293              -193492
       858                 6856              1086681              -180428
       859                 6864              1140018              -286768
       860                 6872              1070558              -219613
       861                 6880              1069167              -226698
       862                 6888              1080327              -279127
       863                 6896              1068163              -213809
       864                 6904              1031251              -241079
       865                 6912              1145899              -203842
       866                 6920              1194428              -309672
       867                 6928              1078317              -140080
       868                 6936              1192445              -228902
       869                 6944              1077806              -317322
       870                 6952               952789               -28716
       871                 6960               947038              -209704
       872                 6968              1106615                21048
       873                 6976              1085729              -222092
       874                 6984               856950              -171718
       875                 6992              1009408              -318691
       876                 7000              1121226              -195174
       877                 7008               960649              -179546
       878                 7016              1035971              -195795
       879                 7024              1173195              -249003
       880                 7032              1063077              -155959
       881                 7040              1044416              -226717
       882                 7048              1153860              -131449
       883                 7056               979239               -56286
       884                 7064              1114350              -268260
       885                 7072               965628              -186444
       886                 7080               954628              -178519
       887                 7088              1073449              -222787
       888                 7096               933679              -105888
       889                 7104              1125013              -168644
       890                 7112              1044039               -61583
       891                 7120               948712              -116562
       892                 7128               983026              -192105
       893                 7136               880829              -218244
       894                 7144              1062688              -364141
       895                 7152               916305              -293074
       896                 7160              1054428              -184845
       897                 7168              1111206              -292714
       898                 7176              1028146              -222474
       899                 7184               998474              -303981
       900                 7192               970060              -263156
       901                 7200               923243              -308447
       902                 7208              1016134              -113469
       903                 7216               694262              -106449
       904                 7224               802838              -242582
       905                 7232               913085              -215447
       906                 7240               907750              -224984
       907                 7248               808014              -341550
       908                 7256               911766              -251209
       909                 7264               919209              -211283
       910                 7272               877746              -126837
       911                 7280               870627               -81675
       912                 7288               972717               -60115
       913                 7296               734205              -164239
       914                 7304               833041              -338385
       915                 7312               903528              -280560
       916                 7320               837738              -288354
       917                 7328               874282              -280115
       918                 7336               850601              -214446
       919                 7344               687604              -359576
       920                 7352               854849              -279261
       921                 7360               760809              -169277
       922                 7368               705897              -200823
       923                 7376               856091              -325962
       924                 7384               735444               -46545
       925                 7392               904551              -245621
       926                 7400               974578              -267335
       927                 7408               844461              -136417
       928                 7416               928609              -211077
       929                 7424               762345              -306224
       930                 7432               792338              -322955
       931                 7440               883736              -101370
       932                 7448               783482              -191196
       933                 7456               759384              -189820
       934                 7464               656508               -66120
       935                 7472               772541              -320079
       936                 7480               766533              -228485
       937                 7488               837605              -158525
       938                 7496               754340              -282642
       939                 7504               941176              -262137
       940                 7512               870548              -114401
       941                 7520               810774              -297031
       942                 7528               811719              -190797
       943                 7536               815705               -90508
       944                 7544               841947              -106272
       945                 7552               735184              -196930
       946                 7560               814361              -146279
       947                 7568               692698              -141634
       948                 7576               728293              -226893
       949                 7584               856527               -64641
       950                 7592               707930              -187046
       951                 7600               848218              -183598
       952                 7608               781990              -260488
       953                 7616               714128              -214607
       954                 7624               643427              -124120
       955                 7632               867546              -122846
       956                 7640               682928               -86875
       957                 7648               916625              -161041
       958                 7656               835484              -117713
       959                 7664               684780              -284351
       960                 7672               612559                -4810
       961                 7680               746119              -150911
       962                 7688               870172              -256133
       963                 7696               676463              -113416
       964                 7704               772229              -229821
       965                 7712               728927              -369607
       966                 7720               808557              -113578
       967                 7728               746008              -117326
       968                 7736               640322              -260114
       969                 7744               738767               -32484
       970                 7752               733473              -230753
       971                 7760               584332              -205784
       972                 7768               567761              -207997
       973                 7776               670202              -258042
       974                 7784               812087              -191026
       975                 7792               608341              -218711
       976                 7800               614230              -162589
       977                 7808               877940              -220808
       978                 7816               604271               -93748
       979                 7824               550561              -121625
       980                 7832               676315              -245924
       981                 7840               621421              -203469
       982                 7848               688651              -231666
       983                 7856               762726              -199317
       984                 7864               599020              -189032
       985                 7872               738041              -126100
       986                 7880               734840              -205204
       987                 7888               626678              -117172
       988                 7896               668429              -210812
       989                 7904               610986              -306937
       990                 7912               662300              -192057
       991                 7920               548377              -310401
       992                 7928               598756              -187015
       993                 7936               767653              -156807
       994                 7944               830616               -93781
       995                 7952               705814              -123137
       996                 7960               547672              -235760
       997                 7968               657635              -168048
       998                 7976               722580              -249826
       999                 7984               581105              -192321
      1000                 7992               526669               -56700
      1001                 8000               701199              -161371
      1002                 8008               722166              -235052
      1003                 8016               577656              -143342
      1004                 8024               773679              -170329
      1005                 8032               586859              -263382
      1006                 8040               807871               -39735
      1007                 8048               682373              -170016
      1008                 8056               580354              -307597
      1009                 8064               714018              -207368
      1010                 8072               713962              -173863
      1011                 8080               596086              -260699
      1012                 8088               794398              -130648
      1013                 8096               761467              -245522
      1014                 8104               593897              -206318
      1015                 8112               593156              -116800
      1016                 8120               738996              -121816
      1017                 8128               716320              -133135
      1018                 8136               739043              -155172
      1019                 8144               574061              -361795
      1020                 8152               629305              -295858
      1021                 8160               701684              -122138
      1022                 8168               488119              -248691
      1023                 8176               706815               -49807
      1024                 8184               697664              -175866
      1025                 8192               706636              -161075
      1026                 8200               610581              -259898
      1027                 8208               812283               -53274
      1028                 8216               714446              -206759
      1029                 8224               756319              -109676
      1030                 8232               628656              -321900
      1031                 8240               627364              -223331
      1032                 8248               682147               -85394
      1033                 8256               605090              -299109
      1034                 8264               559142              -168159
      1035                 8272               686823              -115078
      1036                 8280               726501              -219307
      1037                 8288               513004              -145067
      1038                 8296               542598              -212794
      1039                 8304               584717              -215846
      1040                 8312               704166              -309283
      1041                 8320               494559              -195147
      1042                 8328               607798              -210009
      1043                 8336               541768              -151751
      1044                 8344               556038               -87519
      1045                 8352               561741               -70335
      1046                 8360               677089              -172200
      1047                 8368               531551              -201645
      1048                 8376               671668              -257389
      1049                 8384               545636               -58243
      1050                 8392               732129              -226120
      1051                 8400               659957              -224072
      1052                 8408               555115              -129327
      1053                 8416               624037              -204025
      1054                 8424               722228                52384
      1055                 8432               520219              -207346
      1056                 8440               548982               -78333
      1057                 8448               552097              -255298
      1058                 8456               561932              -148343
      1059                 8464               656101              -162973
      1060                 8472               511826              -131598
      1061                 8480               436444              -145712
      1062                 8488               603967              -132170
      1063                 8496               469630              -161718
      1064                 8504               606969              -161717
      1065                 8512               574399              -188551
      1066                 8520               610025              -158837
      1067                 8528               780850              -127782
      1068                 8536               502671              -129585
      1069                 8544               524018              -101677
      1070                 8552               562884              -217986
      1071                 8560               489205              -258306
      1072                 8568               649005               -78172
      1073                 8576               622014              -225835
      1074                 8584               509438               -59902
      1075                 8592               641102                -4590
      1076                 8600               663896              -109440
      1077                 8608               492031              -176997
      1078                 8616               431124              -168832
      1079                 8624               583871              -226516
      1080                 8632               481367               -64946
      1081                 8640               622452              -214883
      1082                 8648               457946              -176129
      1083                 8656               468578              -134924
      1084                 8664               665412              -140376
      1085                 8672               594227              -205999
      1086                 8680               589304              -334260
      1087                 8688               443344                45374
      1088                 8696               575178              -296699
      1089                 8704               583074              -213993
      1090                 8712               444899              -198416
      1091                 8720               460442              -252691
      1092                 8728               547466                -4826
      1093                 8736               531816              -179725
      1094                 8744               672467              -173961
      1095                 8752               662322              -173673
      1096                 8760               420490              -104199
      1097                 8768               413536              -143168
      1098                 8776               587790              -116389
      1099                 8784               691633              -154794
      1100                 8792               519331               -31857
      1101                 8800               495397              -263447
      1102                 8808               468756              -102185
      1103                 8816               515907              -232675
      1104                 8824               341517              -182354
      1105                 8832               558407               -48388
      1106                 8840               412763              -140694
      1107                 8848               471488              -180791
      1108                 8856               274576              -214879
      1109                 8864               500689              -193774
      1110                 8872               386480              -124452
      1111                 8880               391305               -69459
      1112                 8888               465877              -150399
      1113                 8896               421936               -91341
      1114                 8904               445237              -156674
      1115                 8912               498537               -43529
      1116                 8920               517279               -56811
      1117                 8928               390049              -109879
      1118                 8936               452725              -207057
      1119                 8944               499873              -147444
      1120                 8952               436457                 4001
      1121                 8960               396274              -122531
      1122                 8968               455793              -134319
      1123                 8976               492429              -141827
      1124                 8984               420912               -65525
      1125                 8992               334790              -181048
      1126                 9000               442160              -137271
      1127                 9008               324455               -67152
      1128                 9016               300346               -37237
      1129                 9024               257853              -122747
      1130                 9032               432606               -62143
      1131                 9040               377701              -100719
      1132                 9048               485228              -202154
      1133                 9056               278981              -116365
      1134                 9064               393351               -76040
      1135                 9072               516012               -39478
      1136                 9080               211516              -136634
      1137                 9088               386197               -36846
      1138                 9096               340751              -141486
      1139                 9104               389331              -181172
      1140                 9112               328819               -47426
      1141                 9120               258093              -214805
      1142                 9128               247826               -98070
      1143                 9136               455953              -177529
      1144                 9144               354876              -126182
      1145                 9152               307823               -71620
      1146                 9160               542954               -23380
      1147                 9168               227548               -83698
      1148                 9176               345451              -101358
      1149                 9184               248137               -82303
      1150                 9192               328620              -168369
      1151                 9200               337526              -114459
      1152                 9208               234595              -203541
      1153                 9216               346659              -130578
      1154                 9224               229029              -180189
      1155                 9232               276841              -256679
      1156                 9240               372966              -169012
      1157                 9248               233748              -261038
      1158                 9256               367434              -118401
      1159                 9264               335398               -86652
      1160                 9272               252752               -46376
      1161                 9280               299116              -145179
      1162                 9288               330389              -335042
      1163                 9296               407564               -99742
      1164                 9304               364402              -179305
      1165                 9312               219017              -254213
      1166                 9320               333227                -1498
      1167                 9328               437059               -35425
      1168                 9336               360640              -257306
      1169                 9344               253904              -132529
      1170                 9352               260938                49864
      1171                 9360               391215              -110618
      1172                 9368               300449               -16055
      1173                 9376               407337              -124477
      1174                 9384               262000               -25641
      1175                 9392               234106              -197959
      1176                 9400               325006               -22833
      1177                 9408               328140              -100226
      1178                 9416               346369               -66892
      1179                 9424               253853              -175772
      1180                 9432               321814              -290455
      1181                 9440               308231               -88486
      1182                 9448               404330              -184611
      1183                 9456               406222                 5706
      1184                 9464               376976              -238522
      1185                 9472               277753              -153547
      1186                 9480               356501              -182716
      1187                 9488               280236              -120349
      1188                 9496               355301               -81829
      1189                 9504               199200                 5891
      1190                 9512               369687              -146531
      1191                 9520               326572              -213276
      1192                 9528               362911              -203885
      1193                 9536               380905              -166495
      1194                 9544               229640               -82821
      1195                 9552               398552              -169603
      1196                 9560               345361              -277907
      1197                 9568               250694              -185090
      1198                 9576               373015              -160327
      1199                 9584               331284              -162319
      1200                 9592               373953               -68719
      1201                 9600               415475              -277769
      1202                 9608               246086               -73705
      1203                 9616               399610              -108302
      1204                 9624               387950              -164068
      1205                 9632               531235               -97284
      1206                 9640               332379              -226077
      1207                 9648               298523              -130922
      1208                 9656               384990              -138815
      1209                 9664               294032              -137261
      1210                 9672               296389              -162911
      1211                 9680               407275              -104784
      1212                 9688               382972               -72669
      1213                 9696               327616              -173811
      1214                 9704               239886              -217555
      1215                 9712               230691              -215430
      1216                 9720               316089              -137037
      1217                 9728               242254               -82328
      1218                 9736               357973                48634
      1219                 9744               356166               -62863
      1220                 9752               306943               -85939
      1221                 9760               201457              -112142
      1222                 9768               196143              -122567
      1223                 9776               293123              -254876
      1224                 9784               175751               -29911
      1225                 9792               264877              -345679
      1226                 9800               347214              -100799
      1227                 9808               284909              -255386
      1228                 9816               232716              -105614
      1229                 9824               219546              -131761
      1230                 9832               229629               -73985
      1231                 9840               353207              -245880
      1232                 9848               265844              -133682
      1233                 9856               263352              -254040
      1234                 9864               263014               -81994
      1235                 9872               180400              -269108
      1236                 9880               474192               -60585
      1237                 9888               332581               -61146
      1238                 9896               326619               -75781
      1239                 9904               327138              -194442
      1240                 9912               216858               -11079
      1241                 9920               363931              -191771
      1242                 9928               210775              -235675
      1243                 9936               359460              -179198
      1244                 9944               166802              -226078
      1245                 9952               300116              -121687
      1246                 9960               296959               -36684
      1247                 9968               209296              -159017
      1248                 9976               252703              -240881
      1249                 9984               393501              -136482
      1250                 9992               337605              -168206
      1251                10000               266674               -85207
      1252                10008               281732              -367188
      1253                10016               206853                 4675
      1254                10024               255955              -173213
      1255                10032               130742                -8954
      1256                10040               126664               -73679
      1257                10048               242460              -322219
      1258                10056                99733              -223886
      1259                10064               325385              -280907
      1260                10072               161280               -59306
      1261                10080               297080               -69713
      1262                10088               243801              -129568
      1263                10096               281257              -161549
      1264                10104               242539              -126907
      1265                10112               215450                49997
      1266                10120               266862              -186401
      1267                10128               254966              -164270
      1268                10136               315821              -103621
      1269                10144               284846              -117302
      1270                10152               241594               -10206
      1271                10160               333380               -69380
      1272                10168               157627              -167973
      1273                10176               211707              -149773
      1274                10184               238483               -63418
      1275                10192               350383              -160828
      1276                10200               331575                -4680
      1277                10208               357290               -78839
      1278                10216               197429               -88389
      1279                10224               213153               -75460
      1280                10232               188077              -121631
      1281                10240               174070               -78814
      1282                10248               267109              -257734
      1283                10256               301094              -100418
      1284                10264               240704               -81344
      1285                10272               181190              -185976
      1286                10280               165444              -179926
      1287                10288               189105              -102126
      1288                10296               221386              -144602
      1289                10304               359351               -41253
      1290                10312               320420                13973
      1291                10320               277861              -113869
      1292                10328                60803              -189275
      1293                10336               181705              -173076
      1294                10344               227984              -103603
      1295                10352                71927                35580
      1296                10360               140692              -163605
      1297                10368               192982              -219649
      1298                10376               222729              -157690
      1299                10384               114868              -178707
      1300                10392               173253              -145478
      1301                10400                59232               -36308
      1302                10408               226012               -62077
      1303                10416               178266               -68176
      1304                10424               214902               -61189
      1305                10432                63108              -119439
      1306                10440               213305              -156951
      1307                10448               110473              -246016
      1308                10456               234829              -166709
      1309                10464               152167                 9569
      1310                10472               249399               -51496
      1311                10480               219441              -144843
      1312                10488                81070              -176632
      1313                10496               322978              -146894
      1314                10504               151350              -203785
      1315                10512               144700              -170906
      1316                10520                96843               -84158
      1317                10528               146121               -20069
      1318                10536               156567               -76666
      1319                10544                46994               -15626
      1320                10552               177035              -126338
      1321                10560                62502              -129218
      1322                10568               165190              -144965
      1323                10576               154975              -124604
      1324                10584                75043               -41469
      1325                10592               235159                17121
      1326                10600               239081               -79326
      1327                10608                82522               -97232
      1328                10616               -18290               -21008
      1329                10624                46857              -128644
      1330                10632               186328              -144443
      1331                10640               196316               -95113
      1332                10648               156598               -71250
      1333                10656               264852               -91260
      1334                10664               215390                 4965
      1335                10672               145233               -93052
      1336                10680               175032              -197803
      1337                10688               272427               -60995
      1338                10696               141208               -67238
      1339                10704               114298               -46171
      1340                10712               120647              -146931
      1341                10720                94869               -97365
      1342                10728               109087               -59960
      1343                10736               115132              -138778
      1344                10744               115710                 -746
      1345                10752                53778              -163860
      1346                10760               117214               -84470
      1347                10768               239181               -90768
      1348                10776               125647               -69611
      1349                10784               151800              -184464
      1350                10792               178633              -182984
      1351                10800               267323               -34676
      1352                10808                47162               -81567
      1353                10816                18810               -67494
      1354                10824               161996               -45278
      1355                10832               117820              -215388
      1356                10840               201331              -161624
      1357                10848               376644              -268535
      1358                10856               121588               -30103
      1359                10864               101509              -182405
      1360                10872               201589               -48472
      1361                10880               180638              -151405
      1362                10888               261950               -55021
      1363                10896               -16086              -186610
      1364                10904               157502              -160322
      1365                10912               285024              -138425
      1366                10920                95652               -92861
      1367                10928                78423               -98317
      1368                10936               177485               -18146
      1369                10944               213177               -78855
      1370                10952                 9793              -246551
      1371                10960               158072              -118219
      1372                10968               192538               -41346
      1373                10976                23398               -14192
      1374                10984                78338              -206358
      1375                10992                64986              -120719
      1376                11000                94936              -187740
      1377                11008               -37556              -251121
      1378                11016               186045               -35884
      1379                11024               121342               -52764
      1380                11032               137615              -173595
      1381                11040               -29723              -133597
      1382                11048               135839               -68887
      1383                11056                81915               -13590
      1384                11064                35573               -67698
      1385                11072                84219              -189559
      1386                11080                90629              -110148
      1387                11088               133388              -166328
      1388                11096               221112              -224504
      1389                11104                23464               -35889
      1390                11112               178299              -257851
      1391                11120               -83232              -166344
      1392                11128               137152              -128626
      1393                11136               129412              -137173
      1394                11144               163643              -185518
      1395                11152               188875              -221052
      1396                11160              -119710              -122033
      1397                11168                74835              -100124
      1398                11176               122164                55848
      1399                11184               128003              -148864
      1400                11192               145270               -91930
      1401                11200               197763              -249212
      1402                11208               -16785               -67677
      1403                11216               199952               -46628
      1404                11224                90677               -18739
      1405                11232               133582              -210573
      1406                11240               104856              -189522
      1407                11248               185086              -134743
      1408                11256               135668              -102656
      1409                11264               148114                28851
      1410                11272               103199              -101801
      1411                11280                67887                51880
      1412                11288               178726              -205774
      1413                11296               106999              -103405
      1414                11304                70165              -204937
      1415                11312                89292              -125993
      1416                11320                45200              -168261
      1417                11328                87265              -236784
      1418                11336               217873               -89855
      1419                11344                35146              -150484
      1420                11352               -84495                15465
      1421                11360                42687              -160702
      1422                11368                50804              -120134
      1423                11376                23432               -76989
      1424                11384               171099                -6882
      1425                11392               137910                -3162
      1426                11400               287767              -204960
      1427                11408               169151               -80302
      1428                11416               161236               -62446
      1429                11424               104142               -62373
      1430                11432                85901              -220237
      1431                11440               -42021              -206881
      1432                11448               -59518              -170810
      1433                11456                50869              -176731
      1434                11464                26843              -132333
      1435                11472                35839              -240970
      1436                11480               150350              -145235
      1437                11488               211171               -38018
      1438                11496                12117              -205510
      1439                11504               193122              -193004
      1440                11512               109971               -50916
      1441                11520                22561                22787
      1442                11528               176703              -208911
      1443                11536                -8019              -258523
      1444                11544               231048              -124674
      1445                11552               133227               -62336
      1446                11560                94011              -204945
      1447                11568                -1078              -230521
      1448                11576               118392               -93680
      1449                11584               117729              -100893
      1450                11592                -9068              -151252
      1451                11600               -14494              -109732
      1452                11608                23783               -55890
      1453                11616                25757               -60134
      1454                11624               126285              -282766
      1455                11632                 9687                12911
      1456                11640                89952              -153489
      1457                11648               133681              -192748
      1458                11656                95436              -198733
      1459                11664               -20493              -153420
      1460                11672                94049              -139858
      1461                11680                66347                -9951
      1462                11688                19042               -37112
      1463                11696               -20660                 9186
      1464                11704               -13065               -87575
      1465                11712               -36582              -291519
      1466                11720               239602               -87851
      1467                11728                42727              -186555
      1468                11736               -33730               -45827
      1469                11744               -17427               -84716
      1470                11752               166946              -190574
      1471                11760               119370              -221321
      1472                11768                20087                76069
      1473                11776               238222               -46127
      1474                11784               -62128               -40999
      1475                11792                12840               -20684
      1476                11800               149636              -159984
      1477                11808                95884              -302782
      1478                11816                20875               -29986
      1479                11824               126597               -60429
      1480                11832                74495              -184088
      1481                11840                 8871                 4269
      1482                11848               194994              -292045
      1483                11856                91927              -156345
      1484                11864               -36338              -100592
      1485                11872               -23877              -108939
      1486                11880               -35856              -157487
      1487                11888               -42167              -114018
      1488                11896                70401                -3031
      1489                11904               -82975               -81566
      1490                11912                19181               -27939
      1491                11920               -25466               -62426
      1492                11928                40295               -37693
      1493                11936                85484               -53966
      1494                11944                30043               -17985
      1495                11952               119070              -164328
      1496                11960                60269               -13012
      1497                11968                -9252              -130490
      1498                11976                72334               -82212
      1499                11984                 7959              -165994
      1500                11992                81237               -49468
      1501                12000                82896                90574
      1502                12008                58834              -272337
      1503                12016               125109              -110659
      1504                12024                94984                 -265
      1505                12032                43460              -152953
      1506                12040                56144              -169934
      1507                12048                49798               -64734
      1508                12056                33895              -222918
      1509                12064               -25766              -131076
      1510                12072               167445                76596
      1511                12080               -75530              -266982
      1512                12088                72302              -108158
      1513                12096                53991              -279737
      1514                12104                61864               -93532
      1515                12112                10327                24784
      1516                12120                 4333               -50769
      1517                12128                87985               -33782
      1518                12136                52653               -34470
      1519                12144                 9370                16791
      1520                12152                79953              -168106
      1521                12160               114470               -95594
      1522                12168                37831               -78914
      1523                12176                57057                -1115
      1524                12184                12300              -118460
      1525                12192                23373               -19270
      1526                12200                76389              -130595
      1527                12208                80467              -248076
      1528                12216                 5572               -43120
      1529                12224                45285              -156602
      1530                12232                49842              -131654
      1531                12240              -106962               -86807
      1532                12248               146346               -92228
      1533                12256               273279               -20027
      1534                12264               -31509               -85076
      1535                12272                  -64               -84232
      1536                12280               -35657              -243004
      1537                12288                78304              -189784
      1538                12296               163277               -47677
      1539                12304               -39148              -113734
      1540                12312               -14804              -134613
      1541                12320                51385               -14861
      1542                12328               -29328              -177268
      1543                12336                17284                16394
      1544                12344                44596                33761
      1545                12352               -22360              -136629
      1546                12360                40509              -109046
      1547                12368               -44703               -78371
      1548                12376               130003              -109110
      1549                12384               -49912                86672
      1550                12392               -27207              -145956
      1551                12400               131341              -107093
      1552                12408                58298               -63382
      1553                12416                42736               -49357
      1554                12424                45491                 6211
      1555                12432                53122                29309
      1556                12440               -69406               -29659
      1557                12448                15756              -133072
      1558                12456               179430               -36586
      1559                12464                73926              -115616
      1560                12472               107558              -109136
      1561                12480                50103              -127006
      1562                12488                94581               -36344
      1563                12496               -23316               -69214
      1564                12504                78653              -127157
      1565                12512                -2704              -178475
      1566                12520               112085              -113580
      1567                12528                 9188                42942
      1568                12536              -111730              -140249
      1569                12544               -45762              -128104
      1570                12552                52649                22117
      1571                12560               -29501               -36095
      1572                12568               -28223              -207899
      1573                12576               139940               -44883
      1574                12584               102906              -118542
      1575                12592               -32748              -107707
      1576                12600                14284              -142732
      1577                12608                 3305              -109081
      1578                12616               -39308               -60190
      1579                12624                 2172               -65388
      1580                12632                20304              -103229
      1581                12640                68751                  695
      1582                12648                25671              -146698
      1583                12656               107782              -128633
      1584                12664                42840              -193759
      1585                12672                18160               -32344
      1586                12680              -131295               -15877
      1587                12688                98962              -229980
      1588                12696               -81430               -97151
      1589                12704              -110736               -13029
      1590                12712               -96193               -94258
      1591                12720              -117547               -95628
      1592                12728               -24668               -30805
      1593                12736               -28584                51428
      1594                12744               185586               -54909
      1595                12752               -16503              -241395
      1596                12760              -123745               -98992
      1597                12768                15430               -42623
      1598                12776                82120              -102645
      1599                12784                17238                 4546
      1600                12792                44978               -66909
      1601                12800                -4516              -143846
      1602                12808                -7052               -81647
      1603                12816                11041              -121894
      1604                12824               111999              -314925
      1605                12832                81156              -145868
      1606                12840                -6525              -134568
      1607                12848               -46486               -71567
      1608                12856                 9101               -65525
      1609                12864                75673              -195938
      1610                12872                36882              -193209
      1611                12880               -10166              -234959
      1612                12888               128689              -103287
      1613                12896                73837              -110154
      1614                12904               -73178              -147809
      1615                12912               -21522               -93845
      1616                12920                54593               -79602
      1617                12928                24101                44916
      1618                12936                63700               -84936
      1619                12944              -113013               -45697
      1620                12952              -171342                28670
      1621                12960               -24196              -121631
      1622                12968                94973                12706
      1623                12976                94128              -232683
      1624                12984               -45176              -182736
      1625                12992               -52922              -108484
      1626                13000               -80170               -72350
      1627                13008               121533              -158018
      1628                13016              -109668              -125596
      1629                13024                28692              -119910
      1630                13032                36256              -146756
      1631                13040              -131162               -80054
      1632                13048               -28682               -35897
      1633                13056                42711               -20882
      1634                13064              -131642               -25882
      1635                13072                72807               -44148
      1636                13080                 8880              -174486
      1637                13088              -107160              -176063
      1638                13096                34910              -107200
      1639                13104              -136481              -120240
      1640                13112              -113078               -82758
      1641                13120               123014               -23608
      1642                13128                17333              -104384
      1643                13136                16770               -77530
      1644                13144               142855              -300077
      1645                13152               -53237               -10306
      1646                13160                 8961              -121706
      1647                13168               -98082               -12394
      1648                13176                35975               -74360
      1649                13184               107503              -163281
      1650                13192                22663              -130013
      1651                13200              -127731              -143286
      1652                13208               234559                59293
      1653                13216               -66301               -99512
      1654                13224              -224422                -3546
      1655                13232               -10802              -129799
      1656                13240                83388               -39376
      1657                13248              -173238              -163630
      1658                13256                43020                -3525
      1659                13264               -27266               -79338
      1660                13272                23926              -125440
      1661                13280                14685               -12860
      1662                13288               -91861               -47377
      1663                13296              -145282              -165262
      1664                13304               -34334               -95150
      1665                13312               -23572              -124433
      1666                13320               -15092              -102702
      1667                13328                16555                37305
      1668                13336               -84581              -141811
      1669                13344              -128553                45529
      1670                13352               -78378              -154164
      1671                13360               -21374               -88203
      1672                13368              -217795                38174
      1673                13376               136209                -5967
      1674                13384              -173998              -137261
      1675                13392                 8482               -89122
      1676                13400              -154512              -120006
      1677                13408               -90158               -80187
      1678                13416               -96038              -130034
      1679                13424                43672                37499
      1680                13432               -19562                 6595
      1681                13440               -24830               -66692
      1682                13448               -33319              -158923
      1683                13456              -107654              -143854
      1684                13464               -57465               -46288
      1685                13472               -22449              -215095
      1686                13480                13025              -129227
      1687                13488                 6107               -79501
      1688                13496               -21791              -124331
      1689                13504               -82769               -28071
      1690                13512              -107429              -158093
      1691                13520               -51777               -14678
      1692                13528              -103498               -62981
      1693                13536                  -76              -130511
      1694                13544               183985              -177477
      1695                13552                -8429              -111273
      1696                13560              -102841              -195017
      1697                13568               109351               -69092
      1698                13576               -23824               -54978
      1699                13584               -66854                 7075
      1700                13592               -47360              -154846
      1701                13600              -102185              -117004
      1702                13608               -42959               -46456
      1703                13616                24103               106953
      1704                13624                71169                -9082
      1705                13632               -54868              -178716
      1706                13640                 6108               -66447
      1707                13648               -12280                19953
      1708                13656              -172149              -290364
      1709                13664               -76169              -134814
      1710                13672               -47612                -1230
      1711                13680               -51678              -165091
      1712                13688               -81423               -55134
      1713                13696              -119986              -145522
      1714                13704               -44118              -104591
      1715                13712              -162034              -104364
      1716                13720                31903              -140546
      1717                13728               -65861              -116176
      1718                13736              -143668                60736
      1719                13744              -187576              -105594
      1720                13752               -23004               -40747
      1721                13760              -266751               -86482
      1722                13768               -39873               -47618
      1723                13776               -93351               -53319
      1724                13784              -152947              -105567
      1725                13792                 2128              -110241
      1726                13800                65606              -139076
      1727                13808               -59669              -232777
      1728                13816               -84937              -130637
      1729                13824              -169126               -96626
      1730                13832               -12143              -122537
      1731                13840              -138117               -35043
      1732                13848               125726              -207507
      1733                13856                -4264                34975
      1734                13864              -113937              -103652
      1735                13872               -16901              -197873
      1736                13880               -51434               -97659
      1737                13888               -40767              -197004
      1738                13896               -82953              -138657
      1739                13904                89031              -106811
      1740                13912               -11538              -118412
      1741                13920               -52101              -170237
      1742                13928                -9084              -103471
      1743                13936              -112913              -108404
      1744                13944               -34702               -56874
      1745                13952                13945              -191127
      1746                13960              -291328               -29974
      1747                13968               -15734               -54778
      1748                13976              -100698               -40348
      1749                13984                -9982                16316
      1750                13992                97046                42747
      1751                14000                65135              -126693
      1752                14008                21527                -4530
      1753                14016                33741              -108181
      1754                14024               -62586              -248377
      1755                14032                 2840              -115412
      1756                14040               -25768                19107
      1757                14048               -88456              -218202
      1758                14056                22014               -51012
      1759                14064               -19792              -107374
      1760                14072              -110640               -68821
      1761                14080              -120248              -180885
      1762                14088                22294              -181388
      1763                14096               -22054              -106288
      1764                14104                22653              -126187
      1765                14112               127542                21782
      1766                14120               112159              -125931
      1767                14128                10380                15035
      1768                14136                 4550               -79732
      1769                14144               -98304               108400
      1770                14152                 6031                51450
      1771                14160               -56629                 9357
      1772                14168                20382               -99747
      1773                14176                60987               -55689
      1774                14184               -45030              -249044
      1775                14192                -5327              -112156
      1776                14200               -13255               -86064
      1777                14208              -153863               -83247
      1778                14216                14917               -11444
      1779                14224                   14                41163
      1780                14232               -52158               -94686
      1781                14240              -155419                37989
      1782                14248                79912              -157497
      1783                14256                36487                86267
      1784                14264               -89799               -94950
      1785                14272              -118122              -102451
      1786                14280               -36378              -127739
      1787                14288               127918                 5820
      1788                14296                60580               -50804
      1789                14304               -65098              -194195
      1790                14312               120539               -48132
      1791                14320                41527              -103474
      1792                14328               -32340               -32218
      1793                14336                19238              -188075
      1794                14344              -111817              -228615
      1795                14352              -153899              -137339
      1796                14360               -55632               -23395
      1797                14368               -74182                82144
      1798                14376               -10769              -128606
      1799                14384               -61294              -119899
      1800                14392              -121472              -153072
      1801                14400               -40941               -71648
      1802                14408               -74960              -140279
      1803                14416              -147225              -153091
      1804                14424               -49866              -162320
      1805                14432              -176495              -142477
      1806                14440               -59936               -56519
      1807                14448               -52834                -3649
      1808                14456                14267              -124195
      1809                14464               -22610              -124326
      1810                14472               -57176              -133946
      1811                14480               -40190                90656
      1812                14488               114524               -50255
      1813                14496              -104223               -88526
      1814                14504                53110               113966
      1815                14512               -80710                35984
      1816                14520              -167688              -167187
      1817                14528                 8089              -212203
      1818                14536               -64628              -113420
      1819                14544                -8049               -93864
      1820                14552               -52745               -84390
      1821                14560              -101598              -149084
      1822                14568              -215490              -115307
      1823                14576               -19200              -184279
      1824                14584              -221489               -51130
      1825                14592              -104706               -82269
      1826                14600                97012              -145414
      1827                14608                11052               -70726
      1828                14616              -118665              -149984
      1829                14624               -18724               -16631
      1830                14632               -33397              -215616
      1831                14640              -100419               -80398
      1832                14648              -206625               -73122
      1833                14656              -121233               -48249
      1834                14664               -28480               -72227
      1835                14672                -9036                20936
      1836                14680               -36720               -48616
      1837                14688              -205604                13278
      1838                14696               -11558              -138325
      1839                14704              -149860               -16605
      1840                14712               -77609               -40197
      1841                14720               -15458              -133461
      1842                14728               -78971              -175288
      1843                14736               -76330               -87810
      1844                14744               -48490               -14944
      1845                14752              -137561                33311
      1846                14760              -106994                25303
      1847                14768               -48395              -251838
      1848                14776               -43088               -52526
      1849                14784              -102731               -54467
      1850                14792               158004              -105813
      1851                14800               -26950              -103915
      1852                14808               -34792               -87220
      1853                14816              -119201               -30910
      1854                14824              -192488               -26588
      1855                14832               -54908               -81366
      1856                14840                49707              -132056
      1857                14848              -124692              -183233
      1858                14856               -50849               -33680
      1859                14864               -67853              -190195
      1860                14872              -154674              -120767
      1861                14880              -164144              -215531
      1862                14888               -75002              -189166
      1863                14896              -201940               -31552
      1864                14904               -83019               -36153
      1865                14912               -17421              -149049
      1866                14920              -162976              -152433
      1867                14928              -136584               -88094
      1868                14936              -115005               -60018
      1869                14944              -166292               -31032
      1870                14952                18107              -229379
      1871                14960              -204468              -125574
      1872                14968              -201664               -22671
      1873                14976                50027              -162616
      1874                14984               -99453               -86214
      1875                14992              -120119              -144676
      1876                15000                -7496              -102859
      1877                15008               -89850              -140019
      1878                15016              -116045                52087
      1879                15024               -47665                -5013
      1880                15032                50358               -59498
      1881                15040               -60502              -135807
      1882                15048               -77520               -92945
      1883                15056                -1585              -139990
      1884                15064                20532                22143
      1885                15072               -54652               -30987
      1886                15080               -96098              -153614
      1887                15088               -36839              -146517
      1888                15096               -80740              -125156
      1889                15104               -39664               -80328
      1890                15112               -32479              -126055
      1891                15120                -9141               -18556
      1892                15128               -72580               -83068
      1893                15136               -10141                35160
      1894                15144                 -757              -146195
      1895                15152              -121228              -118184
      1896                15160                53416               -31252
      1897                15168               -11369               -64246
      1898                15176               -48668              -224914
      1899                15184               -79423               -43709
      1900                15192                88351              -190000
      1901                15200                50471               -53914
      1902                15208                72969               -35375
      1903                15216               -88983               -89720
      1904                15224               120529              -132353
      1905                15232               -27627              -105214
      1906                15240               -52892                24607
      1907                15248               -27773              -108013
      1908                15256              -101661               -63374
      1909                15264               -22043              -101068
      1910                15272                11367              -206351
      1911                15280                57539                -1322
      1912                15288               -98641                 4609
      1913                15296                70386               -43396
      1914                15304              -161113              -147715
      1915                15312               -41391                37945
      1916                15320               -24809               -61684
      1917                15328               -64383              -251278
      1918                15336              -223519              -103261
      1919                15344               -79293              -139318
      1920                15352                23894              -168155
      1921                15360               -10331              -156079
      1922                15368                17789              -113198
      1923                15376               -83842               -84717
      1924                15384              -147139               -35815
      1925                15392              -134917               -36642
      1926                15400                 1714               -28973
      1927                15408              -109074               -68911
      1928                15416                28421               -39990
      1929                15424               -98825               -24613
      1930                15432               -70208               -56883
      1931                15440                12494               -22407
      1932                15448               -86141                 -341
      1933                15456               -42029              -184162
      1934                15464              -133917              -163947
      1935                15472               -92557              -145572
      1936                15480               -71654              -125951
      1937                15488              -155464               -32067
      1938                15496              -175347              -162336
      1939                15504               125668               -66051
      1940                15512               -19284                41660
      1941                15520               -94658               -66199
      1942                15528               -47076               -56111
      1943                15536               -24973               -46816
      1944                15544                59110                -7901
      1945                15552               -17339                51512
      1946                15560                -1058              -191665
      1947                15568                33955                20884
      1948                15576               -64336               -58167
      1949                15584               120158              -149357
      1950                15592               -96420              -141501
      1951                15600               -72155              -122184
      1952                15608               -32150               -14921
      1953                15616               -93984                77061
      1954                15624               -73339               -72917
      1955                15632               -51275                -7873
      1956                15640                25548               -23279
      1957                15648              -121116                79616
      1958                15656               -72688              -116597
      1959                15664               -57024               -87015
      1960                15672               -95450               -51377
      1961                15680                33396               -52440
      1962                15688               -74860               -62723
      1963                15696                 9033              -259904
      1964                15704               -78136               -63540
      1965                15712               -99992              -244909
      1966                15720              -158864               -57922
      1967                15728               -57341              -169789
      1968                15736               -99090               -64595
      1969                15744               -31551               -51622
      1970                15752               -69325               -97705
      1971                15760              -144497              -212592
      1972                15768               -74250               -67525
      1973                15776                34343                33228
      1974                15784              -165672               -72174
      1975                15792              -130828               -15755
      1976                15800                13746              -177230
      1977                15808               -49182               -92733
      1978                15816               -88862              -235936
      1979                15824               -54464               -47390
      1980                15832              -252096              -153140
      1981                15840                -8315                 5523
      1982                15848                -2747                63666
      1983                15856              -113089              -209472
      1984                15864              -154127               -93798
      1985                15872                26917              -135773
      1986                15880               -72777              -141947
      1987                15888               -58693                63202
      1988                15896               -84411              -145502
      1989                15904                 -613              -141401
      1990                15912               -80422              -176710
      1991                15920                20156              -255694
      1992                15928              -167240                -7493
      1993                15936               -66346               -40118
      1994                15944               -71174              -126298
      1995                15952                23594               -97727
      1996                15960              -246805               -87595
      1997                15968              -195477              -111815
      1998                15976               -84720              -216622
      1999                15984              -121906               -37294
      2000                15992              -140454              -132526
      2001                16000                73827                 5982
      2002                16008                33584              -205744
      2003                16016              -190313              -103690
      2004                16024                45400                -2379
      2005                16032              -155804               -90735
      2006                16040                75952               -63467
      2007                16048                -2070                 5949
      2008                16056              -216658              -106578
      2009                16064               -54271               -55846
      2010                16072                63718               -44454
      2011                16080               -92578               -94531
      2012                16088               -22041              -171784
      2013                16096              -124484               -38861
      2014                16104              -161543               -49672
      2015                16112                -1888              -143692
      2016                16120               -98475               -14781
      2017                16128               -11935               -33857
      2018                16136               -62387                34843
      2019                16144              -201930               -66570
      2020                16152              -117419               -18064
      2021                16160                15740               -19136
      2022                16168                13230              -155462
      2023                16176                10093               -20440
      2024                16184                64884                -4631
      2025                16192                86725                15551
      2026                16200               -78405              -107479
      2027                16208               -63843               -94528
      2028                16216               -69311              -139559
      2029                16224                81084              -150119
      2030                16232               -56739                33958
      2031                16240               -65894               -37203
      2032                16248              -166343               -28616
      2033                16256                28294              -130903
      2034                16264               -97562               -49880
      2035                16272                17162               -71491
      2036                16280               -48699                 8589
      2037                16288                29721              -159929
      2038                16296              -130855              -173392
      2039                16304               -28805               -31968
      2040                16312                -8418               -72712
      2041                16320               -44542              -157006
      2042                16328               -14248              -158480
      2043                16336               -76307              -122962
      2044                16344              -114950               -58034
      2045                16352                11137               -37457
      2046                16360               -25426              -162086
      2047                16368                34557               119953
      2048                16376               -48699               -59136
      2049                16384                26259               -47325
      2050                16392               -93997              -122412
      2051                16400               -22903               119336
      2052                16408                68887              -113398
      2053                16416               -49319              -198717
      2054                16424                 8077              -175363
      2055                16432                16577                -7737
      2056                16440                46213                67227
      2057                16448               -40443               -72127
      2058                16456               -87153               -90153
      2059                16464               -28821              -223238
      2060                16472               -39706              -220035
      2061                16480              -165844                29609
      2062                16488                24045              -201822
      2063                16496              -109476              -156488
      2064                16504                20724               -21297
      2065                16512               -56795               -54089
      2066                16520                34075              -146655
      2067                16528                -7031               -74138
      2068                16536                 2027               -11499
      2069                16544               -34050               -42227
      2070                16552              -102894              -221066
      2071                16560              -120067              -154503
      2072                16568              -116020               -95047
      2073                16576               -73954               -70546
      2074                16584               -83020               -22898
      2075                16592               -77721               -35335
      2076                16600              -138734              -125803
      2077                16608                34174                -6501
      2078                16616               -82582               -34440
      2079                16624              -123809                26549
      2080                16632               -81852               -31349
      2081                16640              -145966               -61537
      2082                16648               -20019               100282
      2083                16656              -156142               -34668
      2084                16664                98052               -68184
      2085                16672                45650                57820
      2086                16680               -44813              -126520
      2087                16688              -102298                13013
      2088                16696               -47657              -120383
      2089                16704               -19627              -118273
      2090                16712              -136478               -74095
      2091                16720               -99749                -6022
      2092                16728               -61317                69960
      2093                16736               -23340              -175025
      2094                16744              -160043              -145593
      2095                16752                96684              -120715
      2096                16760              -195015               -71446
      2097                16768                 5694              -186070
      2098                16776               -78925              -137085
      2099                16784              -161509              -225421
      2100                16792                55708              -214083
      2101                16800              -191051               -86734
      2102                16808               -55038               -86499
      2103                16816               -41599               -97663
      2104                16824               -74164               -62843
      2105                16832                88546              -125765
      2106                16840               -69939               -70696
      2107                16848               -82559                50614
      2108                16856                41115               -84604
      2109                16864               -21712              -122878
      2110                16872              -160692               -52649
      2111                16880                 4421              -132033
      2112                16888                64529              -245852
      2113                16896              -178072              -186078
      2114                16904               -80081              -176021
      2115                16912              -108795               -50958
      2116                16920              -164017               -79377
      2117                16928               -29805                -3211
      2118                16936               -90815               -95319
      2119                16944              -146399               -52088
      2120                16952              -214338              -111654
      2121                16960              -190839               -42069
      2122                16968                13013              -126631
      2123                16976               -93707               -73555
      2124                16984              -109119              -257176
      2125                16992                24788               -49244
      2126                17000                12775              -180012
      2127                17008               -90710              -119606
      2128                17016              -107578               -68255
      2129                17024              -119940               -52953
      2130                17032                 3499                21416
      2131                17040               -67422               -36110
      2132                17048                92545               -14611
      2133                17056              -163511              -147470
      2134                17064               -11471               -94118
      2135                17072                  -44               -44664
      2136                17080                27025                46660
      2137                17088               -76971                52889
      2138                17096               -73491              -100406
      2139                17104               -32486               -28507
      2140                17112                33067                 4065
      2141                17120               -85816              -146906
      2142                17128                 8727               -39669
      2143                17136               -99824               -62447
      2144                17144                29126              -220165
      2145                17152              -137817               -96224
      2146                17160              -188845               -24499
      2147                17168                29808               -77923
      2148                17176               -60751              -161053
      2149                17184                17941                17884
      2150                17192              -202715              -188521
      2151                17200                25452                -4188
      2152                17208              -238995              -118882
      2153                17216               -41649               -74954
      2154                17224              -123444                23384
      2155                17232              -106363               -65798
      2156                17240               -84982              -211798
      2157                17248                26985               -79248
      2158                17256              -247004              -105657
      2159                17264               -44633              -100873
      2160                17272               -42923              -130632
      2161                17280               -57556                64628
      2162                17288              -217303               -86521
      2163                17296                53167               -76373
      2164                17304               -31577               -44792
      2165                17312               -61635                -2144
      2166                17320               -57382                11791
      2167                17328              -207707               -62854
      2168                17336               -29410                18687
      2169                17344               -12482              -161331
      2170                17352               -86514              -148952
      2171                17360               -16973               -75905
      2172                17368               -48205               -93435
      2173                17376              -105808               -67811
      2174                17384               -20671              -101573
      2175                17392                81678              -121357
      2176                17400               -97045                10006
      2177                17408               -50962                74420
      2178                17416              -142261              -119256
      2179                17424               -69452               -20675
      2180                17432              -178456              -179847
      2181                17440                12479               -40313
      2182                17448                -9812              -218121
      2183                17456                 4016               -13558
      2184                17464              -188907                -8537
      2185                17472                13585              -154395
      2186                17480                49204                66280
      2187                17488                20492               -34239
      2188                17496               -70167              -192933
      2189                17504               -60744               -67785
      2190                17512               -36048               -35987
      2191                17520               -72605              -131327
      2192                17528               180888              -106101
      2193                17536              -100781               -89948
      2194                17544                44070               -41475
      2195                17552                28797               -34849
      2196                17560                93882              -130760
      2197                17568              -133492               -68894
      2198                17576                26185               -27465
      2199                17584               -95322               -82724
      2200                17592              -171273               -36056
      2201                17600               -37327                37091
      2202                17608               -66133              -103681
      2203                17616               -91450               -33730
      2204                17624               -15183               133666
      2205                17632              -108203              -156883
      2206                17640              -152455               -39405
      2207                17648                27870               -57091
      2208                17656               -91849               -87150
      2209                17664               -63716              -124447
      2210                17672               -64946               -89398
      2211                17680              -148127               -90277
      2212                17688               -31846               -44283
      2213                17696               -55443              -133583
      2214                17704              -159658              -140142
      2215                17712                26047               -24738
      2216                17720               143940               -93679
      2217                17728              -266267                 4100
      2218                17736              -114786                -1982
      2219                17744                35089               -44028
      2220                17752                16484                 7109
      2221                17760                 7741              -157966
      2222                17768               -98910              -156737
      2223                17776                50985              -159988
      2224                17784              -142142               -96420
      2225                17792              -204220              -114019
      2226                17800               -33393               -34392
      2227                17808              -203425              -136843
      2228                17816              -136160              -104844
      2229                17824                86759              -253907
      2230                17832                23541              -108782
      2231                17840               -73883              -141406
      2232                17848               -14062               -61187
      2233                17856                18778               -39155
      2234                17864              -133065              -148345
      2235                17872                27649               -78793
      2236                17880               -88636               -95288
      2237                17888                -5005               -87020
      2238                17896               -13076               -36349
      2239                17904               -83032              -123902
      2240                17912                -8993              -186872
      2241                17920               -25895               -32793
      2242                17928              -109560                 6276
      2243                17936               -97932              -119018
      2244                17944               -95835               -33755
      2245                17952               -33255              -152493
      2246                17960               -44110              -114886
      2247                17968               -85011                  393
      2248                17976                -3645               -39438
      2249                17984               -87173              -118582
      2250                17992              -135537               -59643
      2251                18000               -90752              -103307
      2252                18008                 9847               -60109
      2253                18016              -257278              -105725
      2254                18024                70026              -118723
      2255                18032               -31236              -109598
      2256                18040              -115706              -128081
      2257                18048                42330               -20486
      2258                18056              -131288               -69657
      2259                18064               -48507              -146811
      2260                18072               -65084              -142152
      2261                18080                41655              -110837
      2262                18088               119540                 1380
      2263                18096               -99204                32189
      2264                18104               -29631                23823
      2265                18112                17942               -97379
      2266                18120              -132506              -102214
      2267                18128                25242               -35911
      2268                18136               -67199              -126657
      2269                18144              -221561               -29460
      2270                18152                38343              -152515
      2271                18160               -46501              -132541
      2272                18168                11088               -72089
      2273                18176               -68151              -191337
      2274                18184              -126408               -77555
      2275                18192              -118105               -12412
      2276                18200               -66854               -72000
      2277                18208               -68121              -229903
      2278                18216                78759              -116799
      2279                18224                -2610               -26529
      2280                18232               -10769              -114893
      2281                18240                 5979                -7713
      2282                18248               -67188               -84769
      2283                18256                 -355              -203274
      2284                18264              -126931              -100102
      2285                18272               -68887               -56530
      2286                18280              -182734              -165747
      2287                18288               -33634              -148622
      2288                18296               -26403                29182
      2289                18304               -94072               -18068
      2290                18312               -37724               -15767
      2291                18320              -160032               -67272
      2292                18328              -200826               -17471
      2293                18336              -167837               -17339
      2294                18344              -110733               -74245
      2295                18352               -56084                10572
      2296                18360               -20963              -107313
      2297                18368               -10508               -69354
      2298                18376              -124265                26900
      2299                18384              -109842               -56847
      2300                18392               -73321                 2785
      2301                18400              -180487              -177752
      2302                18408               -73900              -195222
      2303                18416                65590              -133979
      2304                18424               -23058              -193539
      2305                18432               -58644               -66143
      2306                18440              -135320              -102897
      2307                18448                -2314               -88779
      2308                18456                -4649               -62777
      2309                18464                39081               -46403
      2310                18472               -18254                30011
      2311                18480              -248774               -60593
      2312                18488               -80006              -146705
      2313                18496               -18267              -127390
      2314                18504              -131819               -67247
      2315                18512              -184085               -35767
      2316                18520                26447               -49223
      2317                18528               -63741              -114112
      2318                18536              -227296              -242413
      2319                18544              -161581              -229010
      2320                18552               -36877                -6397
      2321                18560               -90616              -146943
      2322                18568                -1473              -123535
      2323                18576                64109              -158971
      2324                18584              -104451              -151229
      2325                18592               -41436              -205625
      2326                18600               -21740               -70204
      2327                18608              -160890               -96893
      2328                18616                28389                26158
      2329                18624               -53714                23127
      2330                18632                51470               -74688
      2331                18640               -30431              -102087
      2332                18648               -45571                18099
      2333                18656              -133395              -120708
      2334                18664              -116993               -27161
      2335                18672              -125111               -50312
      2336                18680              -167157               -83299
      2337                18688              -139679              -143566
      2338                18696              -114765              -269355
      2339                18704               -71473               -99942
      2340                18712               -64667               -52446
      2341                18720               104639                45439
      2342                18728              -160180               -93699
      2343                18736              -108477              -175718
      2344                18744              -193006               -59288
      2345                18752               -94041               -47586
      2346                18760               -48519              -182377
      2347                18768              -100465                -9314
      2348                18776              -100529              -178350
      2349                18784               -88828              -148483
      2350                18792               -30825               -24017
      2351                18800               -29890               -92384
      2352                18808              -204203               -70622
      2353                18816               -31000               -58862
      2354                18824              -221729               -83399
      2355                18832              -139946              -182491
      2356                18840              -145759               -55394
      2357                18848                17646               -81364
      2358                18856              -131783                23445
      2359                18864                43218               -48912
      2360                18872               119794               -53803
      2361                18880               -35312               -18835
      2362                18888              -165861              -137092
      2363                18896               -47008               -78681
      2364                18904               -46563               -93772
      2365                18912               -27453               -55509
      2366                18920               -92252              -208005
      2367                18928               -77372                79962
      2368                18936              -116013              -116211
      2369                18944               -46163               -31400
      2370                18952              -101014              -232659
      2371                18960               -68200               -53225
      2372                18968                -4164              -180033
      2373                18976               -60855                81662
      2374                18984               -92203               -75098
      2375                18992              -104797              -114170
      2376                19000              -124690               -65942
      2377                19008               -51530                -1386
      2378                19016                -6629                36178
      2379                19024              -214064               -75725
      2380                19032               -15128               -10675
      2381                19040               -77605              -197939
      2382                19048              -221755              -102695
      2383                19056              -239068              -110029
      2384                19064              -115769              -101467
      2385                19072                12087               -18535
      2386                19080                 -558                 2999
      2387                19088               -87773               -67056
      2388                19096              -164655               -86145
      2389                19104               -99660              -139269
      2390                19112              -164508               -91986
      2391                19120                 1600               -86489
      2392                19128                31578              -116196
      2393                19136               -55234              -119526
      2394                19144              -117546                33877
      2395                19152                -1963                75518
      2396                19160               -33885              -114831
      2397                19168              -253717               -98246
      2398                19176               -62483               -69033
      2399                19184                97231               -13918
      2400                19192                41697              -144736
      2401                19200               -47124               -83803
      2402                19208              -101904               -96811
      2403                19216               -88771                10149
      2404                19224               -41355               -80657
      2405                19232                50900               -87125
      2406                19240                19466               -63869
      2407                19248               -32862               -19260
      2408                19256               -40057               -34269
      2409                19264               -73264              -144932
      2410                19272               -39724                16242
      2411                19280               -25458               -51977
      2412                19288               -85914               -37639
      2413                19296                 4750               -66689
      2414                19304               -78655                -1223
      2415                19312               -40224              -245320
      2416                19320              -211332              -152798
      2417                19328               -71912              -114178
      2418                19336              -163294               -36346
      2419                19344               -50243                -8212
      2420                19352               -48223               -13415
      2421                19360              -167138              -135345
      2422                19368               -82237               -57751
      2423                19376               -58944               -89255
      2424                19384               -62323               -48627
      2425                19392              -204661              -118167
      2426                19400               -64178               -20415
      2427                19408                35618               -36992
      2428                19416              -115374              -114384
      2429                19424              -133339               -70700
      2430                19432               -37788              -130226
      2431                19440              -136393              -102132
      2432                19448               112688               -64988
      2433                19456               -23356               -41354
      2434                19464               -28701                85778
      2435                19472               -54224                19126
      2436                19480               -99293               -40496
      2437                19488                61384               -36945
      2438                19496              -199248              -120767
      2439                19504              -122525               -55428
      2440                19512                58063              -315297
      2441                19520                35478               -43443
      2442                19528              -103812                10781
      2443                19536               -69505               -51788
      2444                19544                 7537              -172132
      2445                19552               -95128              -167922
      2446                19560                15383              -137538
      2447                19568               -32894              -101502
      2448                19576               -31599              -221022
      2449                19584               -39103               -21706
      2450                19592               -35014              -108236
      2451                19600              -100451                -3348
      2452                19608                75230              -138369
      2453                19616               -51586               -25730
      2454                19624                63864              -130889
      2455                19632               -23634              -257257
      2456                19640               -13269              -103688
      2457                19648                16016              -113761
      2458                19656              -166616              -252839
      2459                19664                28372              -105860
      2460                19672              -185954              -103494
      2461                19680              -157324              -204876
      2462                19688              -170297              -144096
      2463                19696                24656              -225570
      2464                19704                49222                26937
      2465                19712                44706              -194883
      2466                19720               -44053               -68241
      2467                19728              -210442              -168901
      2468                19736                18177               -19532
      2469                19744               -52213              -127300
      2470                19752               -28147               -51568
      2471                19760                20711              -175312
      2472                19768                 1510              -134989
      2473                19776               -81044               -57636
      2474                19784               -97970               -73878
      2475                19792               -58778               -92354
      2476                19800              -127634              -141401
      2477                19808               -57242              -146984
      2478                19816              -129149              -120200
      2479                19824               -74843               -59990
      2480                19832                64164                 8598
      2481                19840               -35431               -75278
      2482                19848               124220              -107054
      2483                19856              -165711                -1696
      2484                19864              -148639               -75679
      2485                19872               -37892              -134461
      2486                19880              -121888               -94473
      2487                19888                78227                10645
      2488                19896               -70208               -66800
      2489                19904               -34965                53469
      2490                19912              -137621                 1776
      2491                19920              -116370               -94457
      2492                19928              -187489              -182792
      2493                19936               -29066                37870
      2494                19944               -20195              -118564
      2495                19952                 3862                20160
      2496                19960               -54070               -18423
      2497                19968              -116109              -258840
      2498                19976              -191638              -160906
      2499                19984               -14653              -100184
      2500                19992              -162864               -38765
      2501                20000               -66789                42333
      2502                20008              -121383              -149625
      2503                20016               -59745                26688
      2504                20024                 -112                -1988
      2505                20032              -168530              -147312
      2506                20040               -58181              -107654
      2507                20048               -66674               -27011
      2508                20056                13237               -42947
      2509                20064              -116497               -97471
      2510                20072                76523               -44819
      2511                20080               -10569              -161855
      2512                20088              -119101              -204254
      2513                20096               -90849                 9347
      2514                20104                -6400               -65598
      2515                20112               -65148               -51168
      2516                20120                 4071                91012
      2517                20128                54396              -162767
      2518                20136               -23827              -199180
      2519                20144                 4303              -171505
      2520                20152              -118374               -56660
      2521                20160                22595               -66003
      2522                20168               -41076               -15088
      2523                20176               -91584               -22889
      2524                20184               -78658              -219558
      2525                20192                24770               -22927
      2526                20200               -61406               -33990
      2527                20208              -194453                34328
      2528                20216              -106801              -339225
      2529                20224               -46469              -121012
      2530                20232               -44229              -144110
      2531                20240                50972               -46813
      2532                20248               121832                66260
      2533                20256               -58491               -63467
      2534                20264              -115115               -12452
      2535                20272                28104              -247783
      2536                20280               -15269               -35402
      2537                20288              -140124               -87907
      2538                20296               -14567              -125390
      2539                20304                 7196                36573
      2540                20312              -223367              -166997
      2541                20320               -92021              -175329
      2542                20328               -24257               -92586
      2543                20336              -117988               -49477
      2544                20344              -202464              -113996
      2545                20352                52832               -98210
      2546                20360               -43307               -51500
      2547                20368                -1188               -39265
      2548                20376               -88299              -168002
      2549                20384              -100184               -30690
      2550                20392               -70190                43501
      2551                20400              -175659               -58044
      2552                20408               -31315               -68755
      2553                20416                24764               -54556
      2554                20424                25663              -162348
      2555                20432               -77848              -105029
      2556                20440              -122902                38991
      2557                20448               -67559              -122065
      2558                20456               -83441                -2570
      2559                20464               -39351               -82771
      2560                20472                46468                21382
      2561                20480              -155484              -182664
      2562                20488                64049               -88121
      2563                20496              -161375              -144595
      2564                20504               -21603              -161040
      2565                20512               -84094                 6721
      2566                20520              -108250               -49611
      2567                20528               -76341                37968
      2568                20536               -81943               -53148
      2569                20544               -62436                29653
      2570                20552               108545                20436
      2571                20560               -78938               -80273
      2572                20568                46047               -68835
      2573                20576               -95736              -135078
      2574                20584              -130706               -26773
      2575                20592               -38974               -91459
      2576                20600                -5798              -136141
      2577                20608                30706               102171
      2578                20616               -20565               -38908
      2579                20624              -130337               -79771
      2580                20632                41328                 6792
      2581                20640              -109064              -152428
      2582                20648              -131998              -255009
      2583                20656               -49442               -91032
      2584                20664               -56827                 8755
      2585                20672                 3284               -36665
      2586                20680              -101799               -28053
      2587                20688               -60157               -82867
      2588                20696               -87386                21415
      2589                20704               -61168               -77569
      2590                20712              -173049               -48012
      2591                20720               -29633                67903
      2592                20728              -204044              -221541
      2593                20736              -129159              -139105
      2594                20744               163537               -93180
      2595                20752               -12347              -115225
      2596                20760                81567              -191625
      2597                20768               -26236               -33526
      2598                20776               -51173               -75316
      2599                20784              -207477               -57644
      2600                20792              -210593                -7150
      2601                20800               115011               -15369
      2602                20808               -60758                74983
      2603                20816              -104900              -146549
      2604                20824              -191983                 -921
      2605                20832              -124625              -128489
      2606                20840               -49831               112435
      2607                20848              -167087               -25517
      2608                20856                59845               -67868
      2609                20864                29954              -122959
      2610                20872               -20039               -51363
      2611                20880              -145534              -231505
      2612                20888               -41379              -222741
      2613                20896              -177356               -54449
      2614                20904              -122454               123118
      2615                20912              -110042                99747
      2616                20920                36172              -185556
      2617                20928               -56102              -200686
      2618                20936              -105911              -212528
      2619                20944              -114807              -131719
      2620                20952                 7550               -94100
      2621                20960              -155887               -56678
      2622                20968               -71564                 9994
      2623                20976                28470               -66856
      2624                20984                49035              -179663
      2625                20992               -22084                -7900
      2626                21000              -115720              -219292
      2627                21008               -75049                24771
      2628                21016               -58572               -46921
      2629                21024               -58011               -10331
      2630                21032               -16571              -124849
      2631                21040                 8173              -110227
      2632                21048              -136969              -137991
      2633                21056               -44695                87310
      2634                21064                12247              -185109
      2635                21072                51681                41835
      2636                21080              -161171               -89291
      2637                21088              -152430              -151395
      2638                21096               -36707               -17904
      2639                21104                46446               -25391
      2640                21112                48311               -65078
      2641                21120               -29962              -133439
      2642                21128               -12957              -179184
      2643                21136               -31890               -51456
      2644                21144                63376               -84830
      2645                21152               -57434               -50532
      2646                21160              -252778              -152594
      2647                21168                85453               -27448
      2648                21176               -24831              -110761
      2649                21184              -152463              -221907
      2650                21192              -230552               -25679
      2651                21200              -143925               -70834
      2652                21208              -102404               -34792
      2653                21216                23400              -169796
      2654                21224               -40090               -98143
      2655                21232              -105603               -65497
      2656                21240              -118033              -174637
      2657                21248               -33757                34197
      2658                21256               -34910              -185194
      2659                21264              -142124              -151524
      2660                21272               -83022               -97209
      2661                21280                21789                -2180
      2662                21288                16438               -27990
      2663                21296               -87110                20167
      2664                21304               -98792               -84374
      2665                21312               -26365               -87677
      2666                21320               -31317              -118677
      2667                21328              -121644               -57342
      2668                21336              -201206              -291112
      2669                21344                36334              -158377
      2670                21352                -4756               -82070
      2671                21360               -31140              -101458
      2672                21368               -17306                 9110
      2673                21376                49019                 9636
      2674                21384               -48286              -118622
      2675                21392                24104                21940
      2676                21400               -75796               -30319
      2677                21408              -119312               128472
      2678                21416               -92164              -155778
      2679                21424                 6879               -72173
      2680                21432                54699                 2038
      2681                21440                61994               108000
      2682                21448                 7219               -47238
      2683                21456               -23333               -74229
      2684                21464                -8830               -18937
      2685                21472               -87749              -145390
      2686                21480               -85167               -16348
      2687                21488                -4812              -103156
      2688                21496              -134295               -79130
      2689                21504                25136               -63668
      2690                21512               -84390               -55464
      2691                21520              -227282              -116128
      2692                21528              -230571              -101251
      2693                21536              -146560               -70984
      2694                21544              -260205                22234
      2695                21552               -31987              -201190
      2696                21560               -90842               -45244
      2697                21568              -172378               -73939
      2698                21576               -10696              -240709
      2699                21584               -55730              -138586
      2700                21592                38526              -164365
      2701                21600              -265424               -83785
      2702                21608              -138407              -170523
      2703                21616              -185837               -43122
      2704                21624                 6441                26357
      2705                21632                51606               -95088
      2706                21640                  399               -63307
      2707                21648              -161725              -204745
      2708                21656              -121233              -136634
      2709                21664               -93559              -107863
      2710                21672              -129042                -6222
      2711                21680              -137967                31441
      2712                21688                16182              -121617
      2713                21696              -116083               -81850
      2714                21704                 8127                -5635
      2715                21712              -140308              -140271
      2716                21720               -14472              -115052
      2717                21728               -12047               -82126
      2718                21736               -91610               -25139
      2719                21744                74023               -68261
      2720                21752              -120078                 6655
      2721                21760                19834                 2686
      2722                21768               -33771               -68414
      2723                21776                 9481                 6018
      2724                21784               -31219               -64306
      2725                21792               -87079              -101820
      2726                21800                23730                 -311
      2727                21808               -98751               -48339
      2728                21816               -26047                90042
      2729                21824              -136826              -116594
      2730                21832               -65825              -223349
      2731                21840               -13734              -105855
      2732                21848                16603              -200593
      2733                21856               -22739               -80529
      2734                21864               -62178               -68384
      2735                21872              -179959               186793
      2736                21880               -18698               -70765
      2737                21888              -148147               -44269
      2738                21896              -113592              -131390
      2739                21904               -31647              -141795
      2740                21912               -99797              -104526
      2741                21920               -23297              -157763
      2742                21928               -10679               -20695
      2743                21936               -84396              -124632
      2744                21944               -92482              -191554
      2745                21952              -177331                27544
      2746                21960               -18088              -135038
      2747                21968              -229518               -86231
      2748                21976               -61483              -131864
      2749                21984               -18930                40099
      2750                21992              -173151               -35072
      2751                22000               -36433               -28658
      2752                22008                -1998              -136420
      2753                22016              -162221               -80119
      2754                22024              -163097               -92888
      2755                22032               -14154              -162835
      2756                22040                -1330               -24676
      2757                22048                -4687              -107990
      2758                22056                87487              -178028
      2759                22064               -84699               -54840
      2760                22072                38885              -241683
      2761                22080               -59683              -125243
      2762                22088                54055              -137712
      2763                22096               -60159              -192381
      2764                22104               -21379               -95665
      2765                22112                 7511               -77144
      2766                22120               -16091              -117988
      2767                22128               -57032               -75839
      2768                22136                57538               -23216
      2769                22144               -65722               -41035
      2770                22152              -117571               -21986
      2771                22160               107601              -124546
      2772                22168               -99368               -61449
      2773                22176               -61282                -9721
      2774                22184                -8180              -133606
      2775                22192               -79487              -220787
      2776                22200                28190               -61192
      2777                22208              -167127               -85633
      2778                22216              -114464              -103723
      2779                22224              -228154                20899
      2780                22232                48522               -47844
      2781                22240               -23593               -80985
      2782                22248              -167981               -48644
      2783                22256               -95499               -52908
      2784                22264              -112453              -127546
      2785                22272                42018               -37122
      2786                22280              -150468              -137821
      2787                22288               -57414               -70585
      2788                22296              -124936               -89175
      2789                22304               -48482               -32790
      2790                22312              -175154                 8234
      2791                22320                53078              -114396
      2792                22328               -99516              -119796
      2793                22336               -55990              -131284
      2794                22344                85660               -11195
      2795                22352              -117930                -1934
      2796                22360                34037              -135539
      2797                22368              -121881              -249817
      2798                22376              -120932                 1969
      2799                22384              -121061              -145286
      2800                22392               -64276               -73364
      2801                22400              -138820                46517
      2802                22408               -18777               -53571
      2803                22416              -142892               -56153
      2804                22424                20326              -148051
      2805                22432               -16009               -97640
      2806                22440                32414              -126178
      2807                22448              -115482                -6879
      2808                22456               -39502               -56294
      2809                22464              -251432               -25674
      2810                22472              -126795               -57530
      2811                22480              -100624               -35171
      2812                22488              -125132               -89937
      2813                22496                -7019              -185972
      2814                22504               -76170              -143615
      2815                22512              -226501               -46486
      2816                22520              -108606              -127089
      2817                22528                 4131              -153055
      2818                22536              -147356               -97255
      2819                22544               -14221                49926
      2820                22552               -56543              -101183
      2821                22560              -111348                56874
      2822                22568              -167818              -114763
      2823                22576              -174863              -244169
      2824                22584              -229104              -214742
      2825                22592               -96170               -52122
      2826                22600              -116772                 1058
      2827                22608              -101279                12919
      2828                22616              -246799               -75878
      2829                22624               -84648               -92039
      2830                22632                71637              -173680
      2831                22640               -88506                48575
      2832                22648              -168030              -102244
      2833                22656                21601              -156714
      2834                22664              -133563               -60676
      2835                22672              -112691               -16856
      2836                22680                25115                73209
      2837                22688               -25953              -102920
      2838                22696                33262              -101378
      2839                22704              -173453               -19459
      2840                22712              -127998               -81336
      2841                22720                -1147               -97631
      2842                22728               -12898               -62390
      2843                22736               -50007               -99015
      2844                22744               -94369                34448
      2845                22752                72581               -52661
      2846                22760              -108488                17851
      2847                22768                68147              -118473
      2848                22776               -57167                53219
      2849                22784                    0                    0
      2850                22792                    0                    0
      2851                22800                    0                    0
      2852                22808                    0                    0
      2853                22816                    0                    0
      2854                22824                    0                    0
      2855                22832                    0                    0
      2856                22840                    0                    0
      2857                22848                    0                    0
      2858                22856                    0                    0
      2859                22864                    0                    0
      2860                22872                    0                    0
      2861                22880                    0                    0
      2862                22888                    0                    0
      2863                22896                    0                    0
      2864                22904                    0                    0
      2865                22912                    0                    0
      2866                22920                    0                    0
      2867                22928                    0                    0
      2868                22936                    0                    0
      2869                22944                    0                    0
      2870                22952                    0                    0
      2871                22960                    0                    0
      2872                22968                    0                    0
      2873                22976                    0                    0
      2874                22984                    0                    0
      2875                22992                    0                    0
      2876                23000                    0                    0
      2877                23008                    0                    0
      2878                23016                    0                    0
      2879                23024                    0                    0
      2880                23032                    0                    0
      2881                23040                    0                    0
      2882                23048                    0                    0
      2883                23056                    0                    0
      2884                23064                    0                    0
      2885                23072                    0                    0
      2886                23080                    0                    0
      2887                23088                    0                    0
      2888                23096                    0                    0
      2889                23104                    0                    0
      2890                23112                    0                    0
      2891                23120                    0                    0
      2892                23128                    0                    0
      2893                23136                    0                    0
      2894                23144                    0                    0
      2895                23152                    0                    0
      2896                23160                    0                    0
      2897                23168                    0                    0
      2898                23176                    0                    0
      2899                23184                    0                    0
      2900                23192                    0                    0
      2901                23200                    0                    0
      2902                23208                    0                    0
      2903                23216                    0                    0
      2904                23224                    0                    0
      2905                23232                    0                    0
      2906                23240                    0                    0
      2907                23248                    0                    0
      2908                23256                    0                    0
      2909                23264                    0                    0
      2910                23272                    0                    0
      2911                23280                    0                    0
      2912                23288                    0                    0
      2913                23296                    0                    0
      2914                23304                    0                    0
      2915                23312                    0                    0
      2916                23320                    0                    0
      2917                23328                    0                    0
      2918                23336                    0                    0
      2919                23344                    0                    0
      2920                23352                    0                    0
      2921                23360                    0                    0
      2922                23368                    0                    0
      2923                23376                    0                    0
      2924                23384                    0                    0
      2925                23392                    0                    0
      2926                23400                    0                    0
      2927                23408                    0                    0
      2928                23416                    0                    0
      2929                23424                    0                    0
      2930                23432                    0                    0
      2931                23440                    0                    0
      2932                23448                    0                    0
      2933                23456                    0                    0
      2934                23464                    0                    0
      2935                23472                    0                    0
      2936                23480                    0                    0
      2937                23488                    0                    0
      2938                23496                    0                    0
      2939                23504                    0                    0
      2940                23512                    0                    0
      2941                23520                    0                    0
      2942                23528                    0                    0
      2943                23536                    0                    0
      2944                23544                    0                    0
      2945                23552                    0                    0
      2946                23560                    0                    0
      2947                23568                    0                    0
      2948                23576                    0                    0
      2949                23584                    0                    0
      2950                23592                    0                    0
      2951                23600                    0                    0
      2952                23608                    0                    0
      2953                23616                    0                    0
      2954                23624                    0                    0
      2955                23632                    0                    0
      2956                23640                    0                    0
      2957                23648                    0                    0
      2958                23656                    0                    0
      2959                23664                    0                    0
      2960                23672                    0                    0
      2961                23680                    0                    0
      2962                23688                    0                    0
      2963                23696                    0                    0
      2964                23704                    0                    0
      2965                23712                    0                    0
      2966                23720                    0                    0
      2967                23728                    0                    0
      2968                23736                    0                    0
      2969                23744                    0                    0
      2970                23752                    0                    0
      2971                23760                    0                    0
      2972                23768                    0                    0
      2973                23776                    0                    0
      2974                23784                    0                    0
      2975                23792                    0                    0
      2976                23800                    0                    0
      2977                23808                    0                    0
      2978                23816                    0                    0
      2979                23824                    0                    0
      2980                23832                    0                    0
      2981                23840                    0                    0
      2982                23848                    0                    0
      2983                23856                    0                    0
      2984                23864                    0                    0
      2985                23872                    0                    0
      2986                23880                    0                    0
      2987                23888                    0                    0
      2988                23896                    0                    0
      2989                23904                    0                    0
      2990                23912                    0                    0
      2991                23920                    0                    0
      2992                23928                    0                    0
      2993                23936                    0                    0
      2994                23944                    0                    0
      2995                23952                    0                    0
      2996                23960                    0                    0
      2997                23968                    0                    0
      2998                23976                    0                    0
      2999                23984                    0                    0
      3000                23992                    0                    0
      3001                24000                    0                    0
      3002                24008                    0                    0
      3003                24016                    0                    0
      3004                24024                    0                    0
      3005                24032                    0                    0
      3006                24040                    0                    0
      3007                24048                    0                    0
      3008                24056                    0                    0
      3009                24064                    0                    0
      3010                24072                    0                    0
      3011                24080                    0                    0
      3012                24088                    0                    0
      3013                24096                    0                    0
      3014                24104                    0                    0
      3015                24112                    0                    0
      3016                24120                    0                    0
      3017                24128                    0                    0
      3018                24136                    0                    0
      3019                24144                    0                    0
      3020                24152                    0                    0
      3021                24160                    0                    0
      3022                24168                    0                    0
      3023                24176                    0                    0
      3024                24184                    0                    0
      3025                24192                    0                    0
      3026                24200                    0                    0
      3027                24208                    0                    0
      3028                24216                    0                    0
      3029                24224                    0                    0
      3030                24232                    0                    0
      3031                24240                    0                    0
      3032                24248                    0                    0
      3033                24256                    0                    0
      3034                24264                    0                    0
      3035                24272                    0                    0
      3036                24280                    0                    0
      3037                24288                    0                    0
      3038                24296                    0                    0
      3039                24304                    0                    0
      3040                24312                    0                    0
      3041                24320                    0                    0
      3042                24328                    0                    0
      3043                24336                    0                    0
      3044                24344                    0                    0
      3045                24352                    0                    0
      3046                24360                    0                    0
      3047                24368                    0                    0
      3048                24376                    0                    0
      3049                24384                    0                    0
      3050                24392                    0                    0
      3051                24400                    0                    0
      3052                24408                    0                    0
      3053                24416                    0                    0
      3054                24424                    0                    0
      3055                24432                    0                    0
      3056                24440                    0                    0
      3057                24448                    0                    0
      3058                24456                    0                    0
      3059                24464                    0                    0
      3060                24472                    0                    0
      3061                24480                    0                    0
      3062                24488                    0                    0
      3063                24496                    0                    0
      3064                24504                    0                    0
      3065                24512                    0                    0
      3066                24520                    0                    0
      3067                24528                    0                    0
      3068                24536                    0                    0
      3069                24544                    0                    0
      3070                24552                    0                    0
      3071                24560                    0                    0
      3072                24568                    0                    0
      3073                24576                    0                    0
      3074                24584                    0                    0
      3075                24592                    0                    0
      3076                24600                    0                    0
      3077                24608                    0                    0
      3078                24616                    0                    0
      3079                24624                    0                    0
      3080                24632                    0                    0
      3081                24640                    0                    0
      3082                24648                    0                    0
      3083                24656                    0                    0
      3084                24664                    0                    0
      3085                24672                    0                    0
      3086                24680                    0                    0
      3087                24688                    0                    0
      3088                24696                    0                    0
      3089                24704                    0                    0
      3090                24712                    0                    0
      3091                24720                    0                    0
      3092                24728                    0                    0
      3093                24736                    0                    0
      3094                24744                    0                    0
      3095                24752                    0                    0
      3096                24760                    0                    0
      3097                24768                    0                    0
      3098                24776                    0                    0
      3099                24784                    0                    0
      3100                24792                    0                    0
      3101                24800                    0                    0
      3102                24808                    0                    0
      3103                24816                    0                    0
      3104                24824                    0                    0
      3105                24832                    0                    0
      3106                24840                    0                    0
      3107                24848                    0                    0
      3108                24856                    0                    0
      3109                24864                    0                    0
      3110                24872                    0                    0
      3111                24880                    0                    0
      3112                24888                    0                    0
      3113                24896                    0                    0
      3114                24904                    0                    0
      3115                24912                    0                    0
      3116                24920                    0                    0
      3117                24928                    0                    0
      3118                24936                    0                    0
      3119                24944                    0                    0
      3120                24952                    0                    0
      3121                24960                    0                    0
      3122                24968                    0                    0
      3123                24976                    0                    0
      3124                24984                    0                    0
      3125                24992                    0                    0
      3126                25000                    0                    0
      3127                25008                    0                    0
      3128                25016                    0                    0
      3129                25024                    0                    0
      3130                25032                    0                    0
      3131                25040                    0                    0
      3132                25048                    0                    0
      3133                25056                    0                    0
      3134                25064                    0                    0
      3135                25072                    0                    0
      3136                25080                    0                    0
      3137                25088                    0                    0
      3138                25096                    0                    0
      3139                25104                    0                    0
      3140                25112                    0                    0
      3141                25120                    0                    0
      3142                25128                    0                    0
      3143                25136                    0                    0
      3144                25144                    0                    0
      3145                25152                    0                    0
      3146                25160                    0                    0
      3147                25168                    0                    0
      3148                25176                    0                    0
      3149                25184                    0                    0
      3150                25192                    0                    0
      3151                25200                    0                    0
      3152                25208                    0                    0
      3153                25216                    0                    0
      3154                25224                    0                    0
      3155                25232                    0                    0
      3156                25240                    0                    0
      3157                25248                    0                    0
      3158                25256                    0                    0
      3159                25264                    0                    0
      3160                25272                    0                    0
      3161                25280                    0                    0
      3162                25288                    0                    0
      3163                25296                    0                    0
      3164                25304                    0                    0
      3165                25312                    0                    0
      3166                25320                    0                    0
      3167                25328                    0                    0
      3168                25336                    0                    0
      3169                25344                    0                    0
      3170                25352                    0                    0
      3171                25360                    0                    0
      3172                25368                    0                    0
      3173                25376                    0                    0
      3174                25384                    0                    0
      3175                25392                    0                    0
      3176                25400                    0                    0
      3177                25408                    0                    0
      3178                25416                    0                    0
      3179                25424                    0                    0
      3180                25432                    0                    0
      3181                25440                    0                    0
      3182                25448                    0                    0
      3183                25456                    0                    0
      3184                25464                    0                    0
      3185                25472                    0                    0
      3186                25480                    0                    0
      3187                25488                    0                    0
      3188                25496                    0                    0
      3189                25504                    0                    0
      3190                25512                    0                    0
      3191                25520                    0                    0
      3192                25528                    0                    0
      3193                25536                    0                    0
      3194                25544                    0                    0
      3195                25552                    0                    0
      3196                25560                    0                    0
      3197                25568                    0                    0
      3198                25576                    0                    0
      3199                25584                    0                    0
      3200                25592                    0                    0
      3201                25600                    0                    0
      3202                25608                    0                    0
      3203                25616                    0                    0
      3204                25624                    0                    0
      3205                25632                    0                    0
      3206                25640                    0                    0
      3207                25648                    0                    0
      3208                25656                    0                    0
      3209                25664                    0                    0
      3210                25672                    0                    0
      3211                25680                    0                    0
      3212                25688                    0                    0
      3213                25696                    0                    0
      3214                25704                    0                    0
      3215                25712                    0                    0
      3216                25720                    0                    0
      3217                25728                    0                    0
      3218                25736                    0                    0
      3219                25744                    0                    0
      3220                25752                    0                    0
      3221                25760                    0                    0
      3222                25768                    0                    0
      3223                25776                    0                    0
      3224                25784                    0                    0
      3225                25792                    0                    0
      3226                25800                    0                    0
      3227                25808                    0                    0
      3228                25816                    0                    0
      3229                25824                    0                    0
      3230                25832                    0                    0
      3231                25840                    0                    0
      3232                25848                    0                    0
      3233                25856                    0                    0
      3234                25864                    0                    0
      3235                25872                    0                    0
      3236                25880                    0                    0
      3237                25888                    0                    0
      3238                25896                    0                    0
      3239                25904                    0                    0
      3240                25912                    0                    0
      3241                25920                    0                    0
      3242                25928                    0                    0
      3243                25936                    0                    0
      3244                25944                    0                    0
      3245                25952                    0                    0
      3246                25960                    0                    0
      3247                25968                    0                    0
      3248                25976                    0                    0
      3249                25984                    0                    0
      3250                25992                    0                    0
      3251                26000                    0                    0
      3252                26008                    0                    0
      3253                26016                    0                    0
      3254                26024                    0                    0
      3255                26032                    0                    0
      3256                26040                    0                    0
      3257                26048                    0                    0
      3258                26056                    0                    0
      3259                26064                    0                    0
      3260                26072                    0                    0
      3261                26080                    0                    0
      3262                26088                    0                    0
      3263                26096                    0                    0
      3264                26104                    0                    0
      3265                26112                    0                    0
      3266                26120                    0                    0
      3267                26128                    0                    0
      3268                26136                    0                    0
      3269                26144                    0                    0
      3270                26152                    0                    0
      3271                26160                    0                    0
      3272                26168                    0                    0
      3273                26176                    0                    0
      3274                26184                    0                    0
      3275                26192                    0                    0
      3276                26200                    0                    0
      3277                26208                    0                    0
      3278                26216                    0                    0
      3279                26224                    0                    0
      3280                26232                    0                    0
      3281                26240                    0                    0
      3282                26248                    0                    0
      3283                26256                    0                    0
      3284                26264                    0                    0
      3285                26272                    0                    0
      3286                26280                    0                    0
      3287                26288                    0                    0
      3288                26296                    0                    0
      3289                26304                    0                    0
      3290                26312                    0                    0
      3291                26320                    0                    0
      3292                26328                    0                    0
      3293                26336                    0                    0
      3294                26344                    0                    0
      3295                26352                    0                    0
      3296                26360                    0                    0
      3297                26368                    0                    0
      3298                26376                    0                    0
      3299                26384                    0                    0
      3300                26392                    0                    0
      3301                26400                    0                    0
      3302                26408                    0                    0
      3303                26416                    0                    0
      3304                26424                    0                    0
      3305                26432                    0                    0
      3306                26440                    0                    0
      3307                26448                    0                    0
      3308                26456                    0                    0
      3309                26464                    0                    0
      3310                26472                    0                    0
      3311                26480                    0                    0
      3312                26488                    0                    0
      3313                26496                    0                    0
      3314                26504                    0                    0
      3315                26512                    0                    0
      3316                26520                    0                    0
      3317                26528                    0                    0
      3318                26536                    0                    0
      3319                26544                    0                    0
      3320                26552                    0                    0
      3321                26560                    0                    0
      3322                26568                    0                    0
      3323                26576                    0                    0
      3324                26584                    0                    0
      3325                26592                    0                    0
      3326                26600                    0                    0
      3327                26608                    0                    0
      3328                26616                    0                    0
      3329                26624                    0                    0
      3330                26632                    0                    0
      3331                26640                    0                    0
      3332                26648                    0                    0
      3333                26656                    0                    0
      3334                26664                    0                    0
      3335                26672                    0                    0
      3336                26680                    0                    0
      3337                26688                    0                    0
      3338                26696                    0                    0
      3339                26704                    0                    0
      3340                26712                    0                    0
      3341                26720                    0                    0
      3342                26728                    0                    0
      3343                26736                    0                    0
      3344                26744                    0                    0
      3345                26752                    0                    0
      3346                26760                    0                    0
      3347                26768                    0                    0
      3348                26776                    0                    0
      3349                26784                    0                    0
      3350                26792                    0                    0
      3351                26800                    0                    0
      3352                26808                    0                    0
      3353                26816                    0                    0
      3354                26824                    0                    0
      3355                26832                    0                    0
      3356                26840                    0                    0
      3357                26848                    0                    0
      3358                26856                    0                    0
      3359                26864                    0                    0
      3360                26872                    0                    0
      3361                26880                    0                    0
      3362                26888                    0                    0
      3363                26896                    0                    0
      3364                26904                    0                    0
      3365                26912                    0                    0
      3366                26920                    0                    0
      3367                26928                    0                    0
      3368                26936                    0                    0
      3369                26944                    0                    0
      3370                26952                    0                    0
      3371                26960                    0                    0
      3372                26968                    0                    0
      3373                26976                    0                    0
      3374                26984                    0                    0
      3375                26992                    0                    0
      3376                27000                    0                    0
      3377                27008                    0                    0
      3378                27016                    0                    0
      3379                27024                    0                    0
      3380                27032                    0                    0
      3381                27040                    0                    0
      3382                27048                    0                    0
      3383                27056                    0                    0
      3384                27064                    0                    0
      3385                27072                    0                    0
      3386                27080                    0                    0
      3387                27088                    0                    0
      3388                27096                    0                    0
      3389                27104                    0                    0
      3390                27112                    0                    0
      3391                27120                    0                    0
      3392                27128                    0                    0
      3393                27136                    0                    0
      3394                27144                    0                    0
      3395                27152                    0                    0
      3396                27160                    0                    0
      3397                27168                    0                    0
      3398                27176                    0                    0
      3399                27184                    0                    0
      3400                27192                    0                    0
      3401                27200                    0                    0
      3402                27208                    0                    0
      3403                27216                    0                    0
      3404                27224                    0                    0
      3405                27232                    0                    0
      3406                27240                    0                    0
      3407                27248                    0                    0
      3408                27256                    0                    0
      3409                27264                    0                    0
      3410                27272                    0                    0
      3411                27280                    0                    0
      3412                27288                    0                    0
      3413                27296                    0                    0
      3414                27304                    0                    0
      3415                27312                    0                    0
      3416                27320                    0                    0
      3417                27328                    0                    0
      3418                27336                    0                    0
      3419                27344                    0                    0
      3420                27352                    0                    0
      3421                27360                    0                    0
      3422                27368                    0                    0
      3423                27376                    0                    0
      3424                27384                    0                    0
      3425                27392                    0                    0
      3426                27400                    0                    0
      3427                27408                    0                    0
      3428                27416                    0                    0
      3429                27424                    0                    0
      3430                27432                    0                    0
      3431                27440                    0                    0
      3432                27448                    0                    0
      3433                27456                    0                    0
      3434                27464                    0                    0
      3435                27472                    0                    0
      3436                27480                    0                    0
      3437                27488                    0                    0
      3438                27496                    0                    0
      3439                27504                    0                    0
      3440                27512                    0                    0
      3441                27520                    0                    0
      3442                27528                    0                    0
      3443                27536                    0                    0
      3444                27544                    0                    0
      3445                27552                    0                    0
      3446                27560                    0                    0
      3447                27568                    0                    0
      3448                27576                    0                    0
      3449                27584                    0                    0
      3450                27592                    0                    0
      3451                27600                    0                    0
      3452                27608                    0                    0
      3453                27616                    0                    0
      3454                27624                    0                    0
      3455                27632                    0                    0
      3456                27640                    0                    0
      3457                27648                    0                    0
      3458                27656                    0                    0
      3459                27664                    0                    0
      3460                27672                    0                    0
      3461                27680                    0                    0
      3462                27688                    0                    0
      3463                27696                    0                    0
      3464                27704                    0                    0
      3465                27712                    0                    0
      3466                27720                    0                    0
      3467                27728                    0                    0
      3468                27736                    0                    0
      3469                27744                    0                    0
      3470                27752                    0                    0
      3471                27760                    0                    0
      3472                27768                    0                    0
      3473                27776                    0                    0
      3474                27784                    0                    0
      3475                27792                    0                    0
      3476                27800                    0                    0
      3477                27808                    0                    0
      3478                27816                    0                    0
      3479                27824                    0                    0
      3480                27832                    0                    0
      3481                27840                    0                    0
      3482                27848                    0                    0
      3483                27856                    0                    0
      3484                27864                    0                    0
      3485                27872                    0                    0
      3486                27880                    0                    0
      3487                27888                    0                    0
      3488                27896                    0                    0
      3489                27904                    0                    0
      3490                27912                    0                    0
      3491                27920                    0                    0
      3492                27928                    0                    0
      3493                27936                    0                    0
      3494                27944                    0                    0
      3495                27952                    0                    0
      3496                27960                    0                    0
      3497                27968                    0                    0
      3498                27976                    0                    0
      3499                27984                    0                    0
      3500                27992                    0                    0
      3501                28000                    0                    0
      3502                28008                    0                    0
      3503                28016                    0                    0
      3504                28024                    0                    0
      3505                28032                    0                    0
      3506                28040                    0                    0
      3507                28048                    0                    0
      3508                28056                    0                    0
      3509                28064                    0                    0
      3510                28072                    0                    0
      3511                28080                    0                    0
      3512                28088                    0                    0
      3513                28096                    0                    0
      3514                28104                    0                    0
      3515                28112                    0                    0
      3516                28120                    0                    0
      3517                28128                    0                    0
      3518                28136                    0                    0
      3519                28144                    0                    0
      3520                28152                    0                    0
      3521                28160                    0                    0
      3522                28168                    0                    0
      3523                28176                    0                    0
      3524                28184                    0                    0
      3525                28192                    0                    0
      3526                28200                    0                    0
      3527                28208                    0                    0
      3528                28216                    0                    0
      3529                28224                    0                    0
      3530                28232                    0                    0
      3531                28240                    0                    0
      3532                28248                    0                    0
      3533                28256                    0                    0
      3534                28264                    0                    0
      3535                28272                    0                    0
      3536                28280                    0                    0
      3537                28288                    0                    0
      3538                28296                    0                    0
      3539                28304                    0                    0
      3540                28312                    0                    0
      3541                28320                    0                    0
      3542                28328                    0                    0
      3543                28336                    0                    0
      3544                28344                    0                    0
      3545                28352                    0                    0
      3546                28360                    0                    0
      3547                28368                    0                    0
      3548                28376                    0                    0
      3549                28384                    0                    0
      3550                28392                    0                    0
      3551                28400                    0                    0
      3552                28408                    0                    0
      3553                28416                    0                    0
      3554                28424                    0                    0
      3555                28432                    0                    0
      3556                28440                    0                    0
      3557                28448                    0                    0
      3558                28456                    0                    0
      3559                28464                    0                    0
      3560                28472                    0                    0
      3561                28480                    0                    0
      3562                28488                    0                    0
      3563                28496                    0                    0
      3564                28504                    0                    0
      3565                28512                    0                    0
      3566                28520                    0                    0
      3567                28528                    0                    0
      3568                28536                    0                    0
      3569                28544                    0                    0
      3570                28552                    0                    0
      3571                28560                    0                    0
      3572                28568                    0                    0
      3573                28576                    0                    0
      3574                28584                    0                    0
      3575                28592                    0                    0
      3576                28600                    0                    0
      3577                28608                    0                    0
      3578                28616                    0                    0
      3579                28624                    0                    0
      3580                28632                    0                    0
      3581                28640                    0                    0
      3582                28648                    0                    0
      3583                28656                    0                    0
      3584                28664                    0                    0
      3585                28672                    0                    0
      3586                28680                    0                    0
      3587                28688                    0                    0
      3588                28696                    0                    0
      3589                28704                    0                    0
      3590                28712                    0                    0
      3591                28720                    0                    0
      3592                28728                    0                    0
      3593                28736                    0                    0
      3594                28744                    0                    0
      3595                28752                    0                    0
      3596                28760                    0                    0
      3597                28768                    0                    0
      3598                28776                    0                    0
      3599                28784                    0                    0
      3600                28792                    0                    0
      3601                28800                    0                    0
      3602                28808                    0                    0
      3603                28816                    0                    0
      3604                28824                    0                    0
      3605                28832                    0                    0
      3606                28840                    0                    0
      3607                28848                    0                    0
      3608                28856                    0                    0
      3609                28864                    0                    0
      3610                28872                    0                    0
      3611                28880                    0                    0
      3612                28888                    0                    0
      3613                28896                    0                    0
      3614                28904                    0                    0
      3615                28912                    0                    0
      3616                28920                    0                    0
      3617                28928                    0                    0
      3618                28936                    0                    0
      3619                28944                    0                    0
      3620                28952                    0                    0
      3621                28960                    0                    0
      3622                28968                    0                    0
      3623                28976                    0                    0
      3624                28984                    0                    0
      3625                28992                    0                    0
      3626                29000                    0                    0
      3627                29008                    0                    0
      3628                29016                    0                    0
      3629                29024                    0                    0
      3630                29032                    0                    0
      3631                29040                    0                    0
      3632                29048                    0                    0
      3633                29056                    0                    0
      3634                29064                    0                    0
      3635                29072                    0                    0
      3636                29080                    0                    0
      3637                29088                    0                    0
      3638                29096                    0                    0
      3639                29104                    0                    0
      3640                29112                    0                    0
      3641                29120                    0                    0
      3642                29128                    0                    0
      3643                29136                    0                    0
      3644                29144                    0                    0
      3645                29152                    0                    0
      3646                29160                    0                    0
      3647                29168                    0                    0
      3648                29176                    0                    0
      3649                29184                    0                    0
      3650                29192                    0                    0
      3651                29200                    0                    0
      3652                29208                    0                    0
      3653                29216                    0                    0
      3654                29224                    0                    0
      3655                29232                    0                    0
      3656                29240                    0                    0
      3657                29248                    0                    0
      3658                29256                    0                    0
      3659                29264                    0                    0
      3660                29272                    0                    0
      3661                29280                    0                    0
      3662                29288                    0                    0
      3663                29296                    0                    0
      3664                29304                    0                    0
      3665                29312                    0                    0
      3666                29320                    0                    0
      3667                29328                    0                    0
      3668                29336                    0                    0
      3669                29344                    0                    0
      3670                29352                    0                    0
      3671                29360                    0                    0
      3672                29368                    0                    0
      3673                29376                    0                    0
      3674                29384                    0                    0
      3675                29392                    0                    0
      3676                29400                    0                    0
      3677                29408                    0                    0
      3678                29416                    0                    0
      3679                29424                    0                    0
      3680                29432                    0                    0
      3681                29440                    0                    0
      3682                29448                    0                    0
      3683                29456                    0                    0
      3684                29464                    0                    0
      3685                29472                    0                    0
      3686                29480                    0                    0
      3687                29488                    0                    0
      3688                29496                    0                    0
      3689                29504                    0                    0
      3690                29512                    0                    0
      3691                29520                    0                    0
      3692                29528                    0                    0
      3693                29536                    0                    0
      3694                29544                    0                    0
      3695                29552                    0                    0
      3696                29560                    0                    0
      3697                29568                    0                    0
      3698                29576                    0                    0
      3699                29584                    0                    0
      3700                29592                    0                    0
      3701                29600                    0                    0
      3702                29608                    0                    0
      3703                29616                    0                    0
      3704                29624                    0                    0
      3705                29632                    0                    0
      3706                29640                    0                    0
      3707                29648                    0                    0
      3708                29656                    0                    0
      3709                29664                    0                    0
      3710                29672                    0                    0
      3711                29680                    0                    0
      3712                29688                    0                    0
      3713                29696                    0                    0
      3714                29704                    0                    0
      3715                29712                    0                    0
      3716                29720                    0                    0
      3717                29728                    0                    0
      3718                29736                    0                    0
      3719                29744                    0                    0
      3720                29752                    0                    0
      3721                29760                    0                    0
      3722                29768                    0                    0
      3723                29776                    0                    0
      3724                29784                    0                    0
      3725                29792                    0                    0
      3726                29800                    0                    0
      3727                29808                    0                    0
      3728                29816                    0                    0
      3729                29824                    0                    0
      3730                29832                    0                    0
      3731                29840                    0                    0
      3732                29848                    0                    0
      3733                29856                    0                    0
      3734                29864                    0                    0
      3735                29872                    0                    0
      3736                29880                    0                    0
      3737                29888                    0                    0
      3738                29896                    0                    0
      3739                29904                    0                    0
      3740                29912                    0                    0
      3741                29920                    0                    0
      3742                29928                    0                    0
      3743                29936                    0                    0
      3744                29944                    0                    0
      3745                29952                    0                    0
      3746                29960                    0                    0
      3747                29968                    0                    0
      3748                29976                    0                    0
      3749                29984                    0                    0
      3750                29992                    0                    0
      3751                30000                    0                    0
      3752                30008                    0                    0
      3753                30016                    0                    0
      3754                30024                    0                    0
      3755                30032                    0                    0
      3756                30040                    0                    0
      3757                30048                    0                    0
      3758                30056                    0                    0
      3759                30064                    0                    0
      3760                30072                    0                    0
      3761                30080                    0                    0
      3762                30088                    0                    0
      3763                30096                    0                    0
      3764                30104                    0                    0
      3765                30112                    0                    0
      3766                30120                    0                    0
      3767                30128                    0                    0
      3768                30136                    0                    0
      3769                30144                    0                    0
      3770                30152                    0                    0
      3771                30160                    0                    0
      3772                30168                    0                    0
      3773                30176                    0                    0
      3774                30184                    0                    0
      3775                30192                    0                    0
      3776                30200                    0                    0
      3777                30208                    0                    0
      3778                30216                    0                    0
      3779                30224                    0                    0
      3780                30232                    0                    0
      3781                30240                    0                    0
      3782                30248                    0                    0
      3783                30256                    0                    0
      3784                30264                    0                    0
      3785                30272                    0                    0
      3786                30280                    0                    0
      3787                30288                    0                    0
      3788                30296                    0                    0
      3789                30304                    0                    0
      3790                30312                    0                    0
      3791                30320                    0                    0
      3792                30328                    0                    0
      3793                30336                    0                    0
      3794                30344                    0                    0
      3795                30352                    0                    0
      3796                30360                    0                    0
      3797                30368                    0                    0
      3798                30376                    0                    0
      3799                30384                    0                    0
      3800                30392                    0                    0
      3801                30400                    0                    0
      3802                30408                    0                    0
      3803                30416                    0                    0
      3804                30424                    0                    0
      3805                30432                    0                    0
      3806                30440                    0                    0
      3807                30448                    0                    0
      3808                30456                    0                    0
      3809                30464                    0                    0
      3810                30472                    0                    0
      3811                30480                    0                    0
      3812                30488                    0                    0
      3813                30496                    0                    0
      3814                30504                    0                    0
      3815                30512                    0                    0
      3816                30520                    0                    0
      3817                30528                    0                    0
      3818                30536                    0                    0
      3819                30544                    0                    0
      3820                30552                    0                    0
      3821                30560                    0                    0
      3822                30568                    0                    0
      3823                30576                    0                    0
      3824                30584                    0                    0
      3825                30592                    0                    0
      3826                30600                    0                    0
      3827                30608                    0                    0
      3828                30616                    0                    0
      3829                30624                    0                    0
      3830                30632                    0                    0
      3831                30640                    0                    0
      3832                30648                    0                    0
      3833                30656                    0                    0
      3834                30664                    0                    0
      3835                30672                    0                    0
      3836                30680                    0                    0
      3837                30688                    0                    0
      3838                30696                    0                    0
      3839                30704                    0                    0
      3840                30712                    0                    0
      3841                30720                    0                    0
      3842                30728                    0                    0
      3843                30736                    0                    0
      3844                30744                    0                    0
      3845                30752                    0                    0
      3846                30760                    0                    0
      3847                30768                    0                    0
      3848                30776                    0                    0
      3849                30784                    0                    0
      3850                30792                    0                    0
      3851                30800                    0                    0
      3852                30808                    0                    0
      3853                30816                    0                    0
      3854                30824                    0                    0
      3855                30832                    0                    0
      3856                30840                    0                    0
      3857                30848                    0                    0
      3858                30856                    0                    0
      3859                30864                    0                    0
      3860                30872                    0                    0
      3861                30880                    0                    0
      3862                30888                    0                    0
      3863                30896                    0                    0
      3864                30904                    0                    0
      3865                30912                    0                    0
      3866                30920                    0                    0
      3867                30928                    0                    0
      3868                30936                    0                    0
      3869                30944                    0                    0
      3870                30952                    0                    0
      3871                30960                    0                    0
      3872                30968                    0                    0
      3873                30976                    0                    0
      3874                30984                    0                    0
      3875                30992                    0                    0
      3876                31000                    0                    0
      3877                31008                    0                    0
      3878                31016                    0                    0
      3879                31024                    0                    0
      3880                31032                    0                    0
      3881                31040                    0                    0
      3882                31048                    0                    0
      3883                31056                    0                    0
      3884                31064                    0                    0
      3885                31072                    0                    0
      3886                31080                    0                    0
      3887                31088                    0                    0
      3888                31096                    0                    0
      3889                31104                    0                    0
      3890                31112                    0                    0
      3891                31120                    0                    0
      3892                31128                    0                    0
      3893                31136                    0                    0
      3894                31144                    0                    0
      3895                31152                    0                    0
      3896                31160                    0                    0
      3897                31168                    0                    0
      3898                31176                    0                    0
      3899                31184                    0                    0
      3900                31192                    0                    0
      3901                31200                    0                    0
      3902                31208                    0                    0
      3903                31216                    0                    0
      3904                31224                    0                    0
      3905                31232                    0                    0
      3906                31240                    0                    0
      3907                31248                    0                    0
      3908                31256                    0                    0
      3909                31264                    0                    0
      3910                31272                    0                    0
      3911                31280                    0                    0
      3912                31288                    0                    0
      3913                31296                    0                    0
      3914                31304                    0                    0
      3915                31312                    0                    0
      3916                31320                    0                    0
      3917                31328                    0                    0
      3918                31336                    0                    0
      3919                31344                    0                    0
      3920                31352                    0                    0
      3921                31360                    0                    0
      3922                31368                    0                    0
      3923                31376                    0                    0
      3924                31384                    0                    0
      3925                31392                    0                    0
      3926                31400                    0                    0
      3927                31408                    0                    0
      3928                31416                    0                    0
      3929                31424                    0                    0
      3930                31432                    0                    0
      3931                31440                    0                    0
      3932                31448                    0                    0
      3933                31456                    0                    0
      3934                31464                    0                    0
      3935                31472                    0                    0
      3936                31480                    0                    0
      3937                31488                    0                    0
      3938                31496                    0                    0
      3939                31504                    0                    0
      3940                31512                    0                    0
      3941                31520                    0                    0
      3942                31528                    0                    0
      3943                31536                    0                    0
      3944                31544                    0                    0
      3945                31552                    0                    0
      3946                31560                    0                    0
      3947                31568                    0                    0
      3948                31576                    0                    0
      3949                31584                    0                    0
      3950                31592                    0                    0
      3951                31600                    0                    0
      3952                31608                    0                    0
      3953                31616                    0                    0
      3954                31624                    0                    0
      3955                31632                    0                    0
      3956                31640                    0                    0
      3957                31648                    0                    0
      3958                31656                    0                    0
      3959                31664                    0                    0
      3960                31672                    0                    0
      3961                31680                    0                    0
      3962                31688                    0                    0
      3963                31696                    0                    0
      3964                31704                    0                    0
      3965                31712                    0                    0
      3966                31720                    0                    0
      3967                31728                    0                    0
      3968                31736                    0                    0
      3969                31744                    0                    0
      3970                31752                    0                    0
      3971                31760                    0                    0
      3972                31768                    0                    0
      3973                31776                    0                    0
      3974                31784                    0                    0
      3975                31792                    0                    0
      3976                31800                    0                    0
      3977                31808                    0                    0
      3978                31816                    0                    0
      3979                31824                    0                    0
      3980                31832                    0                    0
      3981                31840                    0                    0
      3982                31848                    0                    0
      3983                31856                    0                    0
      3984                31864                    0                    0
      3985                31872                    0                    0
      3986                31880                    0                    0
      3987                31888                    0                    0
      3988                31896                    0                    0
      3989                31904                    0                    0
      3990                31912                    0                    0
      3991                31920                    0                    0
      3992                31928                    0                    0
      3993                31936                    0                    0
      3994                31944                    0                    0
      3995                31952                    0                    0
      3996                31960                    0                    0
      3997                31968                    0                    0
      3998                31976                    0                    0
      3999                31984                    0                    0
      4000                31992                    0                    0
      4001                32000                    0                    0
      4002                32008                    0                    0
      4003                32016                    0                    0
      4004                32024                    0                    0
      4005                32032                    0                    0
      4006                32040                    0                    0
      4007                32048                    0                    0
      4008                32056                    0                    0
      4009                32064                    0                    0
      4010                32072                    0                    0
      4011                32080                    0                    0
      4012                32088                    0                    0
      4013                32096                    0                    0
      4014                32104                    0                    0
      4015                32112                    0                    0
      4016                32120                    0                    0
      4017                32128                    0                    0
      4018                32136                    0                    0
      4019                32144                    0                    0
      4020                32152                    0                    0
      4021                32160                    0                    0
      4022                32168                    0                    0
      4023                32176                    0                    0
      4024                32184                    0                    0
      4025                32192                    0                    0
      4026                32200                    0                    0
      4027                32208                    0                    0
      4028                32216                    0                    0
      4029                32224                    0                    0
      4030                32232                    0                    0
      4031                32240                    0                    0
      4032                32248                    0                    0
      4033                32256                    0                    0
      4034                32264                    0                    0
      4035                32272                    0                    0
      4036                32280                    0                    0
      4037                32288                    0                    0
      4038                32296                    0                    0
      4039                32304                    0                    0
      4040                32312                    0                    0
      4041                32320                    0                    0
      4042                32328                    0                    0
      4043                32336                    0                    0
      4044                32344                    0                    0
      4045                32352                    0                    0
      4046                32360                    0                    0
      4047                32368                    0                    0
      4048                32376                    0                    0
      4049                32384                    0                    0
      4050                32392                    0                    0
      4051                32400                    0                    0
      4052                32408                    0                    0
      4053                32416                    0                    0
      4054                32424                    0                    0
      4055                32432                    0                    0
      4056                32440                    0                    0
      4057                32448                    0                    0
      4058                32456                    0                    0
      4059                32464                    0                    0
      4060                32472                    0                    0
      4061                32480                    0                    0
      4062                32488                    0                    0
      4063                32496                    0                    0
      4064                32504                    0                    0
      4065                32512                    0                    0
      4066                32520                    0                    0
      4067                32528                    0                    0
      4068                32536                    0                    0
      4069                32544                    0                    0
      4070                32552                    0                    0
      4071                32560                    0                    0
      4072                32568                    0                    0
      4073                32576                    0                    0
      4074                32584                    0                    0
      4075                32592                    0                    0
      4076                32600                    0                    0
      4077                32608                    0                    0
      4078                32616                    0                    0
      4079                32624                    0                    0
      4080                32632                    0                    0
      4081                32640                    0                    0
      4082                32648                    0                    0
      4083                32656                    0                    0
      4084                32664                    0                    0
      4085                32672                    0                    0
      4086                32680                    0                    0
      4087                32688                    0                    0
      4088                32696                    0                    0
      4089                32704                    0                    0
      4090                32712                    0                    0
      4091                32720                    0                    0
      4092                32728                    0                    0
      4093                32736                    0                    0
      4094                32744                    0                    0
      4095                32752                    0                    0
      4096                32760                    0                    0
      4097                32768                    0                    0
      4098                32776                    0                    0
      4099                32784                    0                    0
      4100                32792                    0                    0
      4101                32800                    0                    0
      4102                32808                    0                    0
      4103                32816                    0                    0
      4104                32824                    0                    0
      4105                32832                    0                    0
      4106                32840                    0                    0
      4107                32848                    0                    0
      4108                32856                    0                    0
      4109                32864                    0                    0
      4110                32872                    0                    0
      4111                32880                    0                    0
      4112                32888                    0                    0
      4113                32896                    0                    0
      4114                32904                    0                    0
      4115                32912                    0                    0
      4116                32920                    0                    0
      4117                32928                    0                    0
      4118                32936                    0                    0
      4119                32944                    0                    0
      4120                32952                    0                    0
      4121                32960                    0                    0
      4122                32968                    0                    0
      4123                32976                    0                    0
      4124                32984                    0                    0
      4125                32992                    0                    0
      4126                33000                    0                    0
      4127                33008                    0                    0
      4128                33016                    0                    0
      4129                33024                    0                    0
      4130                33032                    0                    0
      4131                33040                    0                    0
      4132                33048                    0                    0
      4133                33056                    0                    0
      4134                33064                    0                    0
      4135                33072                    0                    0
      4136                33080                    0                    0
      4137                33088                    0                    0
      4138                33096                    0                    0
      4139                33104                    0                    0
      4140                33112                    0                    0
      4141                33120                    0                    0
      4142                33128                    0                    0
      4143                33136                    0                    0
      4144                33144                    0                    0
      4145                33152                    0                    0
      4146                33160                    0                    0
      4147                33168                    0                    0
      4148                33176                    0                    0
      4149                33184                    0                    0
      4150                33192                    0                    0
      4151                33200                    0                    0
      4152                33208                    0                    0
      4153                33216                    0                    0
      4154                33224                    0                    0
      4155                33232                    0                    0
      4156                33240                    0                    0
      4157                33248                    0                    0
      4158                33256                    0                    0
      4159                33264                    0                    0
      4160                33272                    0                    0
      4161                33280                    0                    0
      4162                33288                    0                    0
      4163                33296                    0                    0
      4164                33304                    0                    0
      4165                33312                    0                    0
      4166                33320                    0                    0
      4167                33328                    0                    0
      4168                33336                    0                    0
      4169                33344                    0                    0
      4170                33352                    0                    0
      4171                33360                    0                    0
      4172                33368                    0                    0
      4173                33376                    0                    0
      4174                33384                    0                    0
      4175                33392                    0                    0
      4176                33400                    0                    0
      4177                33408                    0                    0
      4178                33416                    0                    0
      4179                33424                    0                    0
      4180                33432                    0                    0
      4181                33440                    0                    0
      4182                33448                    0                    0
      4183                33456                    0                    0
      4184                33464                    0                    0
      4185                33472                    0                    0
      4186                33480                    0                    0
      4187                33488                    0                    0
      4188                33496                    0                    0
      4189                33504                    0                    0
      4190                33512                    0                    0
      4191                33520                    0                    0
      4192                33528                    0                    0
      4193                33536                    0                    0
      4194                33544                    0                    0
      4195                33552                    0                    0
      4196                33560                    0                    0
      4197                33568                    0                    0
      4198                33576                    0                    0
      4199                33584                    0                    0
      4200                33592                    0                    0
      4201                33600                    0                    0
      4202                33608                    0                    0
      4203                33616                    0                    0
      4204                33624                    0                    0
      4205                33632                    0                    0
      4206                33640                    0                    0
      4207                33648                    0                    0
      4208                33656                    0                    0
      4209                33664                    0                    0
      4210                33672                    0                    0
      4211                33680                    0                    0
      4212                33688                    0                    0
      4213                33696                    0                    0
      4214                33704                    0                    0
      4215                33712                    0                    0
      4216                33720                    0                    0
      4217                33728                    0                    0
      4218                33736                    0                    0
      4219                33744                    0                    0
      4220                33752                    0                    0
      4221                33760                    0                    0
      4222                33768                    0                    0
      4223                33776                    0                    0
      4224                33784                    0                    0
      4225                33792                    0                    0
      4226                33800                    0                    0
      4227                33808                    0                    0
      4228                33816                    0                    0
      4229                33824                    0                    0
      4230                33832                    0                    0
      4231                33840                    0                    0
      4232                33848                    0                    0
      4233                33856                    0                    0
      4234                33864                    0                    0
      4235                33872                    0                    0
      4236                33880                    0                    0
      4237                33888                    0                    0
      4238                33896                    0                    0
      4239                33904                    0                    0
      4240                33912                    0                    0
      4241                33920                    0                    0
      4242                33928                    0                    0
      4243                33936                    0                    0
      4244                33944                    0                    0
      4245                33952                    0                    0
      4246                33960                    0                    0
      4247                33968                    0                    0
      4248                33976                    0                    0
      4249                33984                    0                    0
      4250                33992                    0                    0
      4251                34000                    0                    0
      4252                34008                    0                    0
      4253                34016                    0                    0
      4254                34024                    0                    0
      4255                34032                    0                    0
      4256                34040                    0                    0
      4257                34048                    0                    0
      4258                34056                    0                    0
      4259                34064                    0                    0
      4260                34072                    0                    0
      4261                34080                    0                    0
      4262                34088                    0                    0
      4263                34096                    0                    0
      4264                34104                    0                    0
      4265                34112                    0                    0
      4266                34120                    0                    0
      4267                34128                    0                    0
      4268                34136                    0                    0
      4269                34144                    0                    0
      4270                34152                    0                    0
      4271                34160                    0                    0
      4272                34168                    0                    0
      4273                34176                    0                    0
      4274                34184                    0                    0
      4275                34192                    0                    0
      4276                34200                    0                    0
      4277                34208                    0                    0
      4278                34216                    0                    0
      4279                34224                    0                    0
      4280                34232                    0                    0
      4281                34240                    0                    0
      4282                34248                    0                    0
      4283                34256                    0                    0
      4284                34264                    0                    0
      4285                34272                    0                    0
      4286                34280                    0                    0
      4287                34288                    0                    0
      4288                34296                    0                    0
      4289                34304                    0                    0
      4290                34312                    0                    0
      4291                34320                    0                    0
      4292                34328                    0                    0
      4293                34336                    0                    0
      4294                34344                    0                    0
      4295                34352                    0                    0
      4296                34360                    0                    0
      4297                34368                    0                    0
      4298                34376                    0                    0
      4299                34384                    0                    0
      4300                34392                    0                    0
      4301                34400                    0                    0
      4302                34408                    0                    0
      4303                34416                    0                    0
      4304                34424                    0                    0
      4305                34432                    0                    0
      4306                34440                    0                    0
      4307                34448                    0                    0
      4308                34456                    0                    0
      4309                34464                    0                    0
      4310                34472                    0                    0
      4311                34480                    0                    0
      4312                34488                    0                    0
      4313                34496                    0                    0
      4314                34504                    0                    0
      4315                34512                    0                    0
      4316                34520                    0                    0
      4317                34528                    0                    0
      4318                34536                    0                    0
      4319                34544                    0                    0
      4320                34552                    0                    0
      4321                34560                    0                    0
      4322                34568                    0                    0
      4323                34576                    0                    0
      4324                34584                    0                    0
      4325                34592                    0                    0
      4326                34600                    0                    0
      4327                34608                    0                    0
      4328                34616                    0                    0
      4329                34624                    0                    0
      4330                34632                    0                    0
      4331                34640                    0                    0
      4332                34648                    0                    0
      4333                34656                    0                    0
      4334                34664                    0                    0
      4335                34672                    0                    0
      4336                34680                    0                    0
      4337                34688                    0                    0
      4338                34696                    0                    0
      4339                34704                    0                    0
      4340                34712                    0                    0
      4341                34720                    0                    0
      4342                34728                    0                    0
      4343                34736                    0                    0
      4344                34744                    0                    0
      4345                34752                    0                    0
      4346                34760                    0                    0
      4347                34768                    0                    0
      4348                34776                    0                    0
      4349                34784                    0                    0
      4350                34792                    0                    0
      4351                34800                    0                    0
      4352                34808                    0                    0
      4353                34816                    0                    0
      4354                34824                    0                    0
      4355                34832                    0                    0
      4356                34840                    0                    0
      4357                34848                    0                    0
      4358                34856                    0                    0
      4359                34864                    0                    0
      4360                34872                    0                    0
      4361                34880                    0                    0
      4362                34888                    0                    0
      4363                34896                    0                    0
      4364                34904                    0                    0
      4365                34912                    0                    0
      4366                34920                    0                    0
      4367                34928                    0                    0
      4368                34936                    0                    0
      4369                34944                    0                    0
      4370                34952                    0                    0
      4371                34960                    0                    0
      4372                34968                    0                    0
      4373                34976                    0                    0
      4374                34984                    0                    0
      4375                34992                    0                    0
      4376                35000                    0                    0
      4377                35008                    0                    0
      4378                35016                    0                    0
      4379                35024                    0                    0
      4380                35032                    0                    0
      4381                35040                    0                    0
      4382                35048                    0                    0
      4383                35056                    0                    0
      4384                35064                    0                    0
      4385                35072                    0                    0
      4386                35080                    0                    0
      4387                35088                    0                    0
      4388                35096                    0                    0
      4389                35104                    0                    0
      4390                35112                    0                    0
      4391                35120                    0                    0
      4392                35128                    0                    0
      4393                35136                    0                    0
      4394                35144                    0                    0
      4395                35152                    0                    0
      4396                35160                    0                    0
      4397                35168                    0                    0
      4398                35176                    0                    0
      4399                35184                    0                    0
      4400                35192                    0                    0
      4401                35200                    0                    0
      4402                35208                    0                    0
      4403                35216                    0                    0
      4404                35224                    0                    0
      4405                35232                    0                    0
      4406                35240                    0                    0
      4407                35248                    0                    0
      4408                35256                    0                    0
      4409                35264                    0                    0
      4410                35272                    0                    0
      4411                35280                    0                    0
      4412                35288                    0                    0
      4413                35296                    0                    0
      4414                35304                    0                    0
      4415                35312                    0                    0
      4416                35320                    0                    0
      4417                35328                    0                    0
      4418                35336                    0                    0
      4419                35344                    0                    0
      4420                35352                    0                    0
      4421                35360                    0                    0
      4422                35368                    0                    0
      4423                35376                    0                    0
      4424                35384                    0                    0
      4425                35392                    0                    0
      4426                35400                    0                    0
      4427                35408                    0                    0
      4428                35416                    0                    0
      4429                35424                    0                    0
      4430                35432                    0                    0
      4431                35440                    0                    0
      4432                35448                    0                    0
      4433                35456                    0                    0
      4434                35464                    0                    0
      4435                35472                    0                    0
      4436                35480                    0                    0
      4437                35488                    0                    0
      4438                35496                    0                    0
      4439                35504                    0                    0
      4440                35512                    0                    0
      4441                35520                    0                    0
      4442                35528                    0                    0
      4443                35536                    0                    0
      4444                35544                    0                    0
      4445                35552                    0                    0
      4446                35560                    0                    0
      4447                35568                    0                    0
      4448                35576                    0                    0
      4449                35584                    0                    0
      4450                35592                    0                    0
      4451                35600                    0                    0
      4452                35608                    0                    0
      4453                35616                    0                    0
      4454                35624                    0                    0
      4455                35632                    0                    0
      4456                35640                    0                    0
      4457                35648                    0                    0
      4458                35656                    0                    0
      4459                35664                    0                    0
      4460                35672                    0                    0
      4461                35680                    0                    0
      4462                35688                    0                    0
      4463                35696                    0                    0
      4464                35704                    0                    0
      4465                35712                    0                    0
      4466                35720                    0                    0
      4467                35728                    0                    0
      4468                35736                    0                    0
      4469                35744                    0                    0
      4470                35752                    0                    0
      4471                35760                    0                    0
      4472                35768                    0                    0
      4473                35776                    0                    0
      4474                35784                    0                    0
      4475                35792                    0                    0
      4476                35800                    0                    0
      4477                35808                    0                    0
      4478                35816                    0                    0
      4479                35824                    0                    0
      4480                35832                    0                    0
      4481                35840                    0                    0
      4482                35848                    0                    0
      4483                35856                    0                    0
      4484                35864                    0                    0
      4485                35872                    0                    0
      4486                35880                    0                    0
      4487                35888                    0                    0
      4488                35896                    0                    0
      4489                35904                    0                    0
      4490                35912                    0                    0
      4491                35920                    0                    0
      4492                35928                    0                    0
      4493                35936                    0                    0
      4494                35944                    0                    0
      4495                35952                    0                    0
      4496                35960                    0                    0
      4497                35968                    0                    0
      4498                35976                    0                    0
      4499                35984                    0                    0
      4500                35992                    0                    0
      4501                36000                    0                    0
      4502                36008                    0                    0
      4503                36016                    0                    0
      4504                36024                    0                    0
      4505                36032                    0                    0
      4506                36040                    0                    0
      4507                36048                    0                    0
      4508                36056                    0                    0
      4509                36064                    0                    0
      4510                36072                    0                    0
      4511                36080                    0                    0
      4512                36088                    0                    0
      4513                36096                    0                    0
      4514                36104                    0                    0
      4515                36112                    0                    0
      4516                36120                    0                    0
      4517                36128                    0                    0
      4518                36136                    0                    0
      4519                36144                    0                    0
      4520                36152                    0                    0
      4521                36160                    0                    0
      4522                36168                    0                    0
      4523                36176                    0                    0
      4524                36184                    0                    0
      4525                36192                    0                    0
      4526                36200                    0                    0
      4527                36208                    0                    0
      4528                36216                    0                    0
      4529                36224                    0                    0
      4530                36232                    0                    0
      4531                36240                    0                    0
      4532                36248                    0                    0
      4533                36256                    0                    0
      4534                36264                    0                    0
      4535                36272                    0                    0
      4536                36280                    0                    0
      4537                36288                    0                    0
      4538                36296                    0                    0
      4539                36304                    0                    0
      4540                36312                    0                    0
      4541                36320                    0                    0
      4542                36328                    0                    0
      4543                36336                    0                    0
      4544                36344                    0                    0
      4545                36352                    0                    0
      4546                36360                    0                    0
      4547                36368                    0                    0
      4548                36376                    0                    0
      4549                36384                    0                    0
      4550                36392                    0                    0
      4551                36400                    0                    0
      4552                36408                    0                    0
      4553                36416                    0                    0
      4554                36424                    0                    0
      4555                36432                    0                    0
      4556                36440                    0                    0
      4557                36448                    0                    0
      4558                36456                    0                    0
      4559                36464                    0                    0
      4560                36472                    0                    0
      4561                36480                    0                    0
      4562                36488                    0                    0
      4563                36496                    0                    0
      4564                36504                    0                    0
      4565                36512                    0                    0
      4566                36520                    0                    0
      4567                36528                    0                    0
      4568                36536                    0                    0
      4569                36544                    0                    0
      4570                36552                    0                    0
      4571                36560                    0                    0
      4572                36568                    0                    0
      4573                36576                    0                    0
      4574                36584                    0                    0
      4575                36592                    0                    0
      4576                36600                    0                    0
      4577                36608                    0                    0
      4578                36616                    0                    0
      4579                36624                    0                    0
      4580                36632                    0                    0
      4581                36640                    0                    0
      4582                36648                    0                    0
      4583                36656                    0                    0
      4584                36664                    0                    0
      4585                36672                    0                    0
      4586                36680                    0                    0
      4587                36688                    0                    0
      4588                36696                    0                    0
      4589                36704                    0                    0
      4590                36712                    0                    0
      4591                36720                    0                    0
      4592                36728                    0                    0
      4593                36736                    0                    0
      4594                36744                    0                    0
      4595                36752                    0                    0
      4596                36760                    0                    0
      4597                36768                    0                    0
      4598                36776                    0                    0
      4599                36784                    0                    0
      4600                36792                    0                    0
      4601                36800                    0                    0
      4602                36808                    0                    0
      4603                36816                    0                    0
      4604                36824                    0                    0
      4605                36832                    0                    0
      4606                36840                    0                    0
      4607                36848                    0                    0
      4608                36856                    0                    0
      4609                36864                    0                    0
      4610                36872                    0                    0
      4611                36880                    0                    0
      4612                36888                    0                    0
      4613                36896                    0                    0
      4614                36904                    0                    0
      4615                36912                    0                    0
      4616                36920                    0                    0
      4617                36928                    0                    0
      4618                36936                    0                    0
      4619                36944                    0                    0
      4620                36952                    0                    0
      4621                36960                    0                    0
      4622                36968                    0                    0
      4623                36976                    0                    0
      4624                36984                    0                    0
      4625                36992                    0                    0
      4626                37000                    0                    0
      4627                37008                    0                    0
      4628                37016                    0                    0
      4629                37024                    0                    0
      4630                37032                    0                    0
      4631                37040                    0                    0
      4632                37048                    0                    0
      4633                37056                    0                    0
      4634                37064                    0                    0
      4635                37072                    0                    0
      4636                37080                    0                    0
      4637                37088                    0                    0
      4638                37096                    0                    0
      4639                37104                    0                    0
      4640                37112                    0                    0
      4641                37120                    0                    0
      4642                37128                    0                    0
      4643                37136                    0                    0
      4644                37144                    0                    0
      4645                37152                    0                    0
      4646                37160                    0                    0
      4647                37168                    0                    0
      4648                37176                    0                    0
      4649                37184                    0                    0
      4650                37192                    0                    0
      4651                37200                    0                    0
      4652                37208                    0                    0
      4653                37216                    0                    0
      4654                37224                    0                    0
      4655                37232                    0                    0
      4656                37240                    0                    0
      4657                37248                    0                    0
      4658                37256                    0                    0
      4659                37264                    0                    0
      4660                37272                    0                    0
      4661                37280                    0                    0
      4662                37288                    0                    0
      4663                37296                    0                    0
      4664                37304                    0                    0
      4665                37312                    0                    0
      4666                37320                    0                    0
      4667                37328                    0                    0
      4668                37336                    0                    0
      4669                37344                    0                    0
      4670                37352                    0                    0
      4671                37360                    0                    0
      4672                37368                    0                    0
      4673                37376                    0                    0
      4674                37384                    0                    0
      4675                37392                    0                    0
      4676                37400                    0                    0
      4677                37408                    0                    0
      4678                37416                    0                    0
      4679                37424                    0                    0
      4680                37432                    0                    0
      4681                37440                    0                    0
      4682                37448                    0                    0
      4683                37456                    0                    0
      4684                37464                    0                    0
      4685                37472                    0                    0
      4686                37480                    0                    0
      4687                37488                    0                    0
      4688                37496                    0                    0
      4689                37504                    0                    0
      4690                37512                    0                    0
      4691                37520                    0                    0
      4692                37528                    0                    0
      4693                37536                    0                    0
      4694                37544                    0                    0
      4695                37552                    0                    0
      4696                37560                    0                    0
      4697                37568                    0                    0
      4698                37576                    0                    0
      4699                37584                    0                    0
      4700                37592                    0                    0
      4701                37600                    0                    0
      4702                37608                    0                    0
      4703                37616                    0                    0
      4704                37624                    0                    0
      4705                37632                    0                    0
      4706                37640                    0                    0
      4707                37648                    0                    0
      4708                37656                    0                    0
      4709                37664                    0                    0
      4710                37672                    0                    0
      4711                37680                    0                    0
      4712                37688                    0                    0
      4713                37696                    0                    0
      4714                37704                    0                    0
      4715                37712                    0                    0
      4716                37720                    0                    0
      4717                37728                    0                    0
      4718                37736                    0                    0
      4719                37744                    0                    0
      4720                37752                    0                    0
      4721                37760                    0                    0
      4722                37768                    0                    0
      4723                37776                    0                    0
      4724                37784                    0                    0
      4725                37792                    0                    0
      4726                37800                    0                    0
      4727                37808                    0                    0
      4728                37816                    0                    0
      4729                37824                    0                    0
      4730                37832                    0                    0
      4731                37840                    0                    0
      4732                37848                    0                    0
      4733                37856                    0                    0
      4734                37864                    0                    0
      4735                37872                    0                    0
      4736                37880                    0                    0
      4737                37888                    0                    0
      4738                37896                    0                    0
      4739                37904                    0                    0
      4740                37912                    0                    0
      4741                37920                    0                    0
      4742                37928                    0                    0
      4743                37936                    0                    0
      4744                37944                    0                    0
      4745                37952                    0                    0
      4746                37960                    0                    0
      4747                37968                    0                    0
      4748                37976                    0                    0
      4749                37984                    0                    0
      4750                37992                    0                    0
      4751                38000                    0                    0
      4752                38008                    0                    0
      4753                38016                    0                    0
      4754                38024                    0                    0
      4755                38032                    0                    0
      4756                38040                    0                    0
      4757                38048                    0                    0
      4758                38056                    0                    0
      4759                38064                    0                    0
      4760                38072                    0                    0
      4761                38080                    0                    0
      4762                38088                    0                    0
      4763                38096                    0                    0
      4764                38104                    0                    0
      4765                38112                    0                    0
      4766                38120                    0                    0
      4767                38128                    0                    0
      4768                38136                    0                    0
      4769                38144                    0                    0
      4770                38152                    0                    0
      4771                38160                    0                    0
      4772                38168                    0                    0
      4773                38176                    0                    0
      4774                38184                    0                    0
      4775                38192                    0                    0
      4776                38200                    0                    0
      4777                38208                    0                    0
      4778                38216                    0                    0
      4779                38224                    0                    0
      4780                38232                    0                    0
      4781                38240                    0                    0
      4782                38248                    0                    0
      4783                38256                    0                    0
      4784                38264                    0                    0
      4785                38272                    0                    0
      4786                38280                    0                    0
      4787                38288                    0                    0
      4788                38296                    0                    0
      4789                38304                    0                    0
      4790                38312                    0                    0
      4791                38320                    0                    0
      4792                38328                    0                    0
      4793                38336                    0                    0
      4794                38344                    0                    0
      4795                38352                    0                    0
      4796                38360                    0                    0
      4797                38368                    0                    0
      4798                38376                    0                    0
      4799                38384                    0                    0
      4800                38392                    0                    0
      4801                38400                    0                    0
      4802                38408                    0                    0
      4803                38416                    0                    0
      4804                38424                    0                    0
      4805                38432                    0                    0
      4806                38440                    0                    0
      4807                38448                    0                    0
      4808                38456                    0                    0
      4809                38464                    0                    0
      4810                38472                    0                    0
      4811                38480                    0                    0
      4812                38488                    0                    0
      4813                38496                    0                    0
      4814                38504                    0                    0
      4815                38512                    0                    0
      4816                38520                    0                    0
      4817                38528                    0                    0
      4818                38536                    0                    0
      4819                38544                    0                    0
      4820                38552                    0                    0
      4821                38560                    0                    0
      4822                38568                    0                    0
      4823                38576                    0                    0
      4824                38584                    0                    0
      4825                38592                    0                    0
      4826                38600                    0                    0
      4827                38608                    0                    0
      4828                38616                    0                    0
      4829                38624                    0                    0
      4830                38632                    0                    0
      4831                38640                    0                    0
      4832                38648                    0                    0
      4833                38656                    0                    0
      4834                38664                    0                    0
      4835                38672                    0                    0
      4836                38680                    0                    0
      4837                38688                    0                    0
      4838                38696                    0                    0
      4839                38704                    0                    0
      4840                38712                    0                    0
      4841                38720                    0                    0
      4842                38728                    0                    0
      4843                38736                    0                    0
      4844                38744                    0                    0
      4845                38752                    0                    0
      4846                38760                    0                    0
      4847                38768                    0                    0
      4848                38776                    0                    0
      4849                38784                    0                    0
      4850                38792                    0                    0
      4851                38800                    0                    0
      4852                38808                    0                    0
      4853                38816                    0                    0
      4854                38824                    0                    0
      4855                38832                    0                    0
      4856                38840                    0                    0
      4857                38848                    0                    0
      4858                38856                    0                    0
      4859                38864                    0                    0
      4860                38872                    0                    0
      4861                38880                    0                    0
      4862                38888                    0                    0
      4863                38896                    0                    0
      4864                38904                    0                    0
      4865                38912                    0                    0
      4866                38920                    0                    0
      4867                38928                    0                    0
      4868                38936                    0                    0
      4869                38944                    0                    0
      4870                38952                    0                    0
      4871                38960                    0                    0
      4872                38968                    0                    0
      4873                38976                    0                    0
      4874                38984                    0                    0
      4875                38992                    0                    0
      4876                39000                    0                    0
      4877                39008                    0                    0
      4878                39016                    0                    0
      4879                39024                    0                    0
      4880                39032                    0                    0
      4881                39040                    0                    0
      4882                39048                    0                    0
      4883                39056                    0                    0
      4884                39064                    0                    0
      4885                39072                    0                    0
      4886                39080                    0                    0
      4887                39088                    0                    0
      4888                39096                    0                    0
      4889                39104                    0                    0
      4890                39112                    0                    0
      4891                39120                    0                    0
      4892                39128                    0                    0
      4893                39136                    0                    0
      4894                39144                    0                    0
      4895                39152                    0                    0
      4896                39160                    0                    0
      4897                39168                    0                    0
      4898                39176                    0                    0
      4899                39184                    0                    0
      4900                39192                    0                    0
      4901                39200                    0                    0
      4902                39208                    0                    0
      4903                39216                    0                    0
      4904                39224                    0                    0
      4905                39232                    0                    0
      4906                39240                    0                    0
      4907                39248                    0                    0
      4908                39256                    0                    0
      4909                39264                    0                    0
      4910                39272                    0                    0
      4911                39280                    0                    0
      4912                39288                    0                    0
      4913                39296                    0                    0
      4914                39304                    0                    0
      4915                39312                    0                    0
      4916                39320                    0                    0
      4917                39328                    0                    0
      4918                39336                    0                    0
      4919                39344                    0                    0
      4920                39352                    0                    0
      4921                39360                    0                    0
      4922                39368                    0                    0
      4923                39376                    0                    0
      4924                39384                    0                    0
      4925                39392                    0                    0
      4926                39400                    0                    0
      4927                39408                    0                    0
      4928                39416                    0                    0
      4929                39424                    0                    0
      4930                39432                    0                    0
      4931                39440                    0                    0
      4932                39448                    0                    0
      4933                39456                    0                    0
      4934                39464                    0                    0
      4935                39472                    0                    0
      4936                39480                    0                    0
      4937                39488                    0                    0
      4938                39496                    0                    0
      4939                39504                    0                    0
      4940                39512                    0                    0
      4941                39520                    0                    0
      4942                39528                    0                    0
      4943                39536                    0                    0
      4944                39544                    0                    0
      4945                39552                    0                    0
      4946                39560                    0                    0
      4947                39568                    0                    0
      4948                39576                    0                    0
      4949                39584                    0                    0
      4950                39592                    0                    0
      4951                39600                    0                    0
      4952                39608                    0                    0
      4953                39616                    0                    0
      4954                39624                    0                    0
      4955                39632                    0                    0
      4956                39640                    0                    0
      4957                39648                    0                    0
      4958                39656                    0                    0
      4959                39664                    0                    0
      4960                39672                    0                    0
      4961                39680                    0                    0
      4962                39688                    0                    0
      4963                39696                    0                    0
      4964                39704                    0                    0
      4965                39712                    0                    0
      4966                39720                    0                    0
      4967                39728                    0                    0
      4968                39736                    0                    0
      4969                39744                    0                    0
      4970                39752                    0                    0
      4971                39760                    0                    0
      4972                39768                    0                    0
      4973                39776                    0                    0
      4974                39784                    0                    0
      4975                39792                    0                    0
      4976                39800                    0                    0
      4977                39808                    0                    0
      4978                39816                    0                    0
      4979                39824                    0                    0
      4980                39832                    0                    0
      4981                39840                    0                    0
      4982                39848                    0                    0
      4983                39856                    0                    0
      4984                39864                    0                    0
      4985                39872                    0                    0
      4986                39880                    0                    0
      4987                39888                    0                    0
      4988                39896                    0                    0
      4989                39904                    0                    0
      4990                39912                    0                    0
      4991                39920                    0                    0
      4992                39928                    0                    0
      4993                39936                    0                    0
      4994                39944                    0                    0
      4995                39952                    0                    0
      4996                39960                    0                    0
      4997                39968                    0                    0
      4998                39976                    0                    0
      4999                39984                    0                    0
      5000                39992                    0                    0
