# Supplementary material for: Probing decoherence in molecular 4f qubits
Source: Chem Sci. 2024 Oct 30;15(48):20328–37. doi: 10.1039/d4sc05304d (PMC11575486; doi:10.1039/d4sc05304d)
Supplement: SC-015-D4SC05304D-s001 [file SC-015-D4SC05304D-s001.zip › data_archive/perpendicular_0p001pct/T2/3806_60K_T2]

     index            Time [ns]         Intensity []         Intensity []

         1                    0              2887841              -508093
         2                    8              2881973              -465581
         3                   16              3003069              -560417
         4                   24              2917204              -322213
         5                   32              2852975              -440406
         6                   40              2740415              -606824
         7                   48              2760138              -316969
         8                   56              2711884              -401457
         9                   64              2735308              -412301
        10                   72              2664473              -349255
        11                   80              2528863              -440709
        12                   88              2607085              -506141
        13                   96              2713185              -445294
        14                  104              2619072              -483438
        15                  112              2666496              -439900
        16                  120              2805845              -339891
        17                  128              2869949              -637113
        18                  136              2788665              -388778
        19                  144              2775674              -535657
        20                  152              2744443              -464374
        21                  160              2706828              -530561
        22                  168              2860594              -407905
        23                  176              2751404              -357744
        24                  184              2717008              -324676
        25                  192              2564410              -355893
        26                  200              2480177              -344248
        27                  208              2728710              -376948
        28                  216              2806807              -404666
        29                  224              2856658              -320107
        30                  232              2722953              -341385
        31                  240              3017046              -469447
        32                  248              2847218              -429596
        33                  256              2864499              -427024
        34                  264              2815022              -490507
        35                  272              2625086              -346257
        36                  280              2754177              -427429
        37                  288              2804999              -521798
        38                  296              2733043              -525928
        39                  304              2779285              -537496
        40                  312              2763177              -354496
        41                  320              2864217              -470596
        42                  328              2908474              -402446
        43                  336              2804596              -302315
        44                  344              2929706              -319877
        45                  352              2943227              -475265
        46                  360              3000647              -432859
        47                  368              2875082              -388893
        48                  376              2928112              -576067
        49                  384              2858721              -483370
        50                  392              2763918              -484275
        51                  400              2683126              -541047
        52                  408              2814221              -361505
        53                  416              2748896              -475343
        54                  424              2727676              -396097
        55                  432              2590336              -404259
        56                  440              2767572              -461993
        57                  448              2802546              -501199
        58                  456              2779220              -399795
        59                  464              2645321              -469513
        60                  472              2737600              -523966
        61                  480              2662719              -340007
        62                  488              2692908              -406129
        63                  496              2842845              -370501
        64                  504              2793024              -381254
        65                  512              2648641              -344431
        66                  520              2526726              -434791
        67                  528              2606653              -282519
        68                  536              2525379              -357927
        69                  544              2534424              -451006
        70                  552              2536069              -476048
        71                  560              2406029              -379964
        72                  568              2395000              -493555
        73                  576              2451779              -317967
        74                  584              2353476              -355709
        75                  592              2354639              -415872
        76                  600              2505628              -510655
        77                  608              2367080              -528394
        78                  616              2354488              -350163
        79                  624              2271550              -366114
        80                  632              2453662              -443955
        81                  640              2334517              -388408
        82                  648              2283495              -298448
        83                  656              2206973              -396200
        84                  664              2253720              -320433
        85                  672              2033814              -403705
        86                  680              2044701              -332186
        87                  688              2149048              -379271
        88                  696              2031263              -400318
        89                  704              2027972              -314104
        90                  712              2100988              -319676
        91                  720              1938834              -420355
        92                  728              2075819              -447076
        93                  736              1948907              -229542
        94                  744              2138439              -419517
        95                  752              2234935              -355026
        96                  760              2188139              -394979
        97                  768              2170553              -492520
        98                  776              2301816              -397162
        99                  784              2044868              -158732
       100                  792              1992381              -353585
       101                  800              1992374              -369620
       102                  808              2043331              -514043
       103                  816              2118571              -296771
       104                  824              2043715              -370956
       105                  832              2005960              -332598
       106                  840              2122065              -228246
       107                  848              2161954              -356209
       108                  856              2097198              -346548
       109                  864              2070953              -280714
       110                  872              2025891              -387127
       111                  880              2051835              -362104
       112                  888              2052334              -375543
       113                  896              2092741              -423317
       114                  904              1995015              -403075
       115                  912              1926825              -380016
       116                  920              2015596              -293143
       117                  928              1988036              -169983
       118                  936              1896078              -193128
       119                  944              1766801              -330466
       120                  952              1788044              -453714
       121                  960              1867430              -324498
       122                  968              1841314              -224053
       123                  976              1787392              -196228
       124                  984              1932012              -222714
       125                  992              1865191              -192637
       126                 1000              1870953              -386479
       127                 1008              1832209              -232027
       128                 1016              1801498              -267989
       129                 1024              1829385              -427167
       130                 1032              1805805              -317834
       131                 1040              1625345              -257228
       132                 1048              1688666              -340945
       133                 1056              1827641              -350257
       134                 1064              1636563              -339576
       135                 1072              1631296              -178217
       136                 1080              1557052              -310473
       137                 1088              1522830              -236549
       138                 1096              1540273              -133461
       139                 1104              1686815              -165346
       140                 1112              1495869              -383836
       141                 1120              1448721              -345448
       142                 1128              1502425              -329792
       143                 1136              1692243              -394768
       144                 1144              1624885              -226500
       145                 1152              1490521              -168704
       146                 1160              1566714              -318248
       147                 1168              1481680              -270437
       148                 1176              1354828              -330006
       149                 1184              1578211              -140119
       150                 1192              1370815              -219549
       151                 1200              1277653              -268671
       152                 1208              1486499              -361255
       153                 1216              1373430              -287800
       154                 1224              1408931              -326639
       155                 1232              1361226              -193966
       156                 1240              1471674              -245845
       157                 1248              1336939              -102333
       158                 1256              1342374              -172723
       159                 1264              1388641              -320759
       160                 1272              1241127              -363651
       161                 1280              1294988              -150292
       162                 1288              1374926              -201478
       163                 1296              1338430              -317301
       164                 1304              1278758              -372613
       165                 1312              1240623              -269656
       166                 1320              1203534              -205101
       167                 1328              1338483              -271841
       168                 1336              1353878              -150470
       169                 1344              1121145              -259364
       170                 1352              1371791              -158732
       171                 1360              1117499              -183907
       172                 1368              1136321              -212727
       173                 1376              1162939              -208166
       174                 1384              1081286              -279700
       175                 1392              1189406              -203690
       176                 1400              1054100              -290266
       177                 1408              1140654              -311427
       178                 1416               998925              -106564
       179                 1424              1208565              -231136
       180                 1432              1250297              -163538
       181                 1440              1009551              -198532
       182                 1448              1192608              -181863
       183                 1456              1130286              -254230
       184                 1464               996323              -164799
       185                 1472               938210              -243336
       186                 1480              1069793              -218978
       187                 1488               971748              -284480
       188                 1496               947543               -49032
       189                 1504               781422              -121277
       190                 1512               734221              -246865
       191                 1520               942046              -274267
       192                 1528               952250              -258337
       193                 1536               769248              -255451
       194                 1544               862377              -288191
       195                 1552               937974              -273972
       196                 1560               996008              -280494
       197                 1568               986982              -159774
       198                 1576               887816              -203487
       199                 1584               859049              -259488
       200                 1592               878390              -378712
       201                 1600              1030222              -216610
       202                 1608              1069671              -184501
       203                 1616               961587              -163767
       204                 1624               802492              -253623
       205                 1632               991945              -132825
       206                 1640               804187              -217655
       207                 1648               943174              -117336
       208                 1656               897292              -218560
       209                 1664               745171              -217315
       210                 1672               895124              -259053
       211                 1680               947352              -293177
       212                 1688               915639              -236075
       213                 1696              1101783              -167242
       214                 1704              1049009              -233974
       215                 1712              1039428              -285508
       216                 1720              1018275              -205831
       217                 1728               867923              -173974
       218                 1736               982645              -178383
       219                 1744              1057525              -320789
       220                 1752              1089369              -265088
       221                 1760               956169              -258614
       222                 1768              1060990              -147459
       223                 1776               937477              -260841
       224                 1784              1090736              -202995
       225                 1792               934842              -205802
       226                 1800              1102261                -1567
       227                 1808              1031358              -170230
       228                 1816               867691               -42706
       229                 1824               967384              -371980
       230                 1832               986706              -186213
       231                 1840               974928              -159826
       232                 1848               976536              -235638
       233                 1856               991853              -228504
       234                 1864               920334              -247595
       235                 1872              1048906              -150071
       236                 1880               973199              -236002
       237                 1888              1021665              -179577
       238                 1896               947255              -130826
       239                 1904               915546              -134219
       240                 1912               911127               -57956
       241                 1920               893521              -394932
       242                 1928               731202              -282376
       243                 1936               878964              -124115
       244                 1944               785582              -299092
       245                 1952               986704              -160788
       246                 1960               922342              -220948
       247                 1968               744440              -230806
       248                 1976               857320              -168321
       249                 1984               818326              -349463
       250                 1992               912409               -62935
       251                 2000               868110              -195459
       252                 2008               891715              -239053
       253                 2016               921527              -165497
       254                 2024               826601               -83178
       255                 2032               811994              -237965
       256                 2040               703274              -109117
       257                 2048               877104              -182243
       258                 2056               785228              -130120
       259                 2064               778241              -318263
       260                 2072               827634              -166763
       261                 2080               825840              -217531
       262                 2088               768065              -242043
       263                 2096               864585              -312649
       264                 2104               831815               -95321
       265                 2112               569097              -209477
       266                 2120               755022              -204465
       267                 2128               882937              -211885
       268                 2136               804931              -310775
       269                 2144               711492              -250236
       270                 2152               870467              -234741
       271                 2160               698798              -117956
       272                 2168               586862              -209586
       273                 2176               625840              -203154
       274                 2184               755535              -171058
       275                 2192               764518              -161293
       276                 2200               615368              -272332
       277                 2208               545541              -151479
       278                 2216               665279              -208415
       279                 2224               674630               -70896
       280                 2232               674576              -112084
       281                 2240               763785               -49796
       282                 2248               567470              -235550
       283                 2256               613741               -73221
       284                 2264               658347              -320739
       285                 2272               683687              -160098
       286                 2280               667007              -285763
       287                 2288               602683               -41397
       288                 2296               727058              -310918
       289                 2304               628610              -308177
       290                 2312               665178              -168448
       291                 2320               457190              -135452
       292                 2328               631815               -17686
       293                 2336               497433              -156144
       294                 2344               562209              -192965
       295                 2352               551877               -98827
       296                 2360               593847              -231688
       297                 2368               665643              -340476
       298                 2376               511159              -172186
       299                 2384               597952              -335102
       300                 2392               609381              -208074
       301                 2400               608246              -223018
       302                 2408               565673                -4165
       303                 2416               586679              -103536
       304                 2424               563831              -273560
       305                 2432               504131              -192984
       306                 2440               669552              -154974
       307                 2448               377152              -233529
       308                 2456               474371              -109534
       309                 2464               583792               -34613
       310                 2472               625077              -173443
       311                 2480               556951               -88708
       312                 2488               626222              -264095
       313                 2496               532577               -84422
       314                 2504               464220              -107406
       315                 2512               483705              -233418
       316                 2520               452766              -178372
       317                 2528               559608              -174151
       318                 2536               472863               -77383
       319                 2544               456888              -103034
       320                 2552               525667              -313720
       321                 2560               411053              -111105
       322                 2568               435074              -240039
       323                 2576               411601              -120776
       324                 2584               499981              -114388
       325                 2592               436684               -58144
       326                 2600               465187              -102369
       327                 2608               609427              -218553
       328                 2616               531441               -48177
       329                 2624               320958              -273686
       330                 2632               473081               -24389
       331                 2640               341806              -179777
       332                 2648               491026               -92934
       333                 2656               395541              -133641
       334                 2664               537787               -54544
       335                 2672               431371              -104338
       336                 2680               390075               -76694
       337                 2688               401686              -217094
       338                 2696               352505              -198486
       339                 2704               534394               -58370
       340                 2712               463622              -171597
       341                 2720               389409              -251465
       342                 2728               520111              -264567
       343                 2736               536762              -246367
       344                 2744               344143              -209860
       345                 2752               329542              -104540
       346                 2760               467340              -269958
       347                 2768               537350              -128236
       348                 2776               578624              -211891
       349                 2784               439705              -264346
       350                 2792               474348              -128089
       351                 2800               507567               -53075
       352                 2808               290311              -160887
       353                 2816               402853              -102489
       354                 2824               507024              -197328
       355                 2832               505861              -115273
       356                 2840               390811              -232150
       357                 2848               384849              -283021
       358                 2856               518244              -161341
       359                 2864               386897              -166897
       360                 2872               430403              -231268
       361                 2880               363819              -178683
       362                 2888               521611              -156335
       363                 2896               347446              -132964
       364                 2904               252431              -200902
       365                 2912               372333              -219884
       366                 2920               526471              -187297
       367                 2928               387420              -232877
       368                 2936               381298               -22745
       369                 2944               392844               -74786
       370                 2952               395365              -331573
       371                 2960               385892              -286294
       372                 2968               300735              -186535
       373                 2976               464124               -65103
       374                 2984               177181              -141038
       375                 2992               438309              -165083
       376                 3000               370208              -156075
       377                 3008               218462              -258752
       378                 3016               427583              -236042
       379                 3024               305863                15079
       380                 3032               342932              -127535
       381                 3040               311362               -83508
       382                 3048               241598              -142591
       383                 3056               324019              -192190
       384                 3064               228070              -246402
       385                 3072               481381              -229747
       386                 3080               250761                -6025
       387                 3088               333306              -328677
       388                 3096               446656              -275227
       389                 3104               509498               -85668
       390                 3112               297138               -83054
       391                 3120               401395              -224955
       392                 3128               378781              -221464
       393                 3136               317986               -80226
       394                 3144               334418               -50174
       395                 3152               386855              -158932
       396                 3160               543882               -50559
       397                 3168               322781              -163517
       398                 3176               356697               -96544
       399                 3184               342392               -96582
       400                 3192               288734                13657
       401                 3200               267969               -96365
       402                 3208               326106               -49312
       403                 3216               333914              -101430
       404                 3224               260242              -131492
       405                 3232               210727              -208830
       406                 3240               165831              -110887
       407                 3248               330867              -130635
       408                 3256               173455              -168845
       409                 3264               355276              -185089
       410                 3272               368351              -238936
       411                 3280               402687              -164468
       412                 3288               196484              -152706
       413                 3296               325849                -1058
       414                 3304               367544               -71728
       415                 3312               309286              -116174
       416                 3320               220269               -56848
       417                 3328               366390              -136188
       418                 3336               248394              -199185
       419                 3344               356616              -179199
       420                 3352                76732               -80326
       421                 3360               320384              -144476
       422                 3368               282806              -114350
       423                 3376                75407              -240254
       424                 3384               223759               -98019
       425                 3392               291168               -48886
       426                 3400               189718              -136684
       427                 3408               262992              -140204
       428                 3416               196913               -47414
       429                 3424               177337              -118067
       430                 3432                95098              -234117
       431                 3440               184917              -152161
       432                 3448               178237              -196314
       433                 3456               417888               -90802
       434                 3464               239584               -23340
       435                 3472               192301               -98713
       436                 3480               250061               -51111
       437                 3488               254087               -74646
       438                 3496                69143               -52989
       439                 3504               248809              -152889
       440                 3512               221441                22151
       441                 3520               111433              -211837
       442                 3528               175912              -175901
       443                 3536               130930              -107403
       444                 3544               232774              -166207
       445                 3552               131570              -140490
       446                 3560                99585              -105588
       447                 3568               213952              -231404
       448                 3576               183599              -169208
       449                 3584                76739              -128141
       450                 3592               216572                43022
       451                 3600               222840              -270206
       452                 3608               229126              -121661
       453                 3616               159488              -112287
       454                 3624               181753              -106403
       455                 3632               120785              -182864
       456                 3640               268524               -92882
       457                 3648               117238               -82807
       458                 3656               187667              -142084
       459                 3664               224145               -15408
       460                 3672               152984              -176439
       461                 3680               250955              -253729
       462                 3688               283935              -213705
       463                 3696               295335              -339870
       464                 3704               228989              -351642
       465                 3712               271475              -170718
       466                 3720               283313              -162417
       467                 3728               128335              -170650
       468                 3736               313661                54476
       469                 3744               181921              -158316
       470                 3752               100068              -251633
       471                 3760                -9997               -84889
       472                 3768               305054              -233505
       473                 3776               145971              -192007
       474                 3784               152899               -47086
       475                 3792               130077              -144017
       476                 3800                97077              -314256
       477                 3808               159189               -35057
       478                 3816                83200               -39711
       479                 3824               304587              -153095
       480                 3832               167714              -102684
       481                 3840               305335              -256103
       482                 3848                28783              -150211
       483                 3856               172613               -74858
       484                 3864               210845              -325312
       485                 3872                11779               -51506
       486                 3880               105640              -194763
       487                 3888               138643               -36119
       488                 3896               158653               -65634
       489                 3904               292558              -107219
       490                 3912               121816              -147825
       491                 3920               277635              -172751
       492                 3928               299346               -77486
       493                 3936               259045              -278419
       494                 3944               203600                -5367
       495                 3952               221899              -130388
       496                 3960               159088              -105971
       497                 3968               166830               -24048
       498                 3976               231658              -123619
       499                 3984               226470              -286141
       500                 3992               221544              -165097
       501                 4000               227523               -67115
       502                 4008               103222              -196478
       503                 4016               284613              -172392
       504                 4024               178077               -56473
       505                 4032               147795               -30430
       506                 4040                69544               -72542
       507                 4048               125044              -149585
       508                 4056               111903              -174671
       509                 4064               276063              -144949
       510                 4072               117299               -36165
       511                 4080               147082              -143705
       512                 4088               191585              -192809
       513                 4096               119890              -133552
       514                 4104                54734              -228603
       515                 4112               143600               -47712
       516                 4120               149589              -170123
       517                 4128               272107              -199483
       518                 4136                84262              -307487
       519                 4144                61096              -103287
       520                 4152                87532              -252992
       521                 4160               159880               -68460
       522                 4168                99771               -98950
       523                 4176               202517               -60805
       524                 4184               290411              -300141
       525                 4192               146277               -96951
       526                 4200                22451              -260754
       527                 4208               159899              -164754
       528                 4216                88868              -355858
       529                 4224               136604               -90679
       530                 4232               135653              -144826
       531                 4240               -25737              -235087
       532                 4248               132636                25461
       533                 4256               100427              -174171
       534                 4264               -33642              -167949
       535                 4272                12399               -84122
       536                 4280               130530               -89599
       537                 4288                99866               -27624
       538                 4296                42052               -65914
       539                 4304               141053              -120267
       540                 4312                94646              -168876
       541                 4320               120958                41796
       542                 4328               108989              -166125
       543                 4336                90487              -255203
       544                 4344               155537                 4789
       545                 4352                49566              -140993
       546                 4360               -39863               -81269
       547                 4368               -45753               -35658
       548                 4376               117828               -55372
       549                 4384                79731              -343597
       550                 4392               260491               -53146
       551                 4400               161690               -49843
       552                 4408                90710               -34339
       553                 4416               116635               -52665
       554                 4424                34640                33822
       555                 4432                87307              -105961
       556                 4440               133411               -66286
       557                 4448               214285              -306261
       558                 4456               131838               -58856
       559                 4464                64607               -87057
       560                 4472               100823              -115347
       561                 4480                77258                11583
       562                 4488                74571               -50381
       563                 4496                23815              -299238
       564                 4504               149248              -294376
       565                 4512               -92000              -178725
       566                 4520               123726              -196691
       567                 4528                75342               -39639
       568                 4536               -14045              -183508
       569                 4544                19232               -77032
       570                 4552               193344                13030
       571                 4560                16840              -162472
       572                 4568                58999              -141118
       573                 4576               -31872              -109410
       574                 4584                24364              -188458
       575                 4592                40170              -199479
       576                 4600                -2205              -224048
       577                 4608               -17881              -248373
       578                 4616               -46079              -166668
       579                 4624               181525              -171340
       580                 4632               135316              -173110
       581                 4640                66943              -183750
       582                 4648                64985              -113638
       583                 4656               -22654              -255930
       584                 4664                56609               -71362
       585                 4672                -6417              -158908
       586                 4680                 9205              -233469
       587                 4688               197096               -95025
       588                 4696                81635               -95023
       589                 4704                96482               -30263
       590                 4712              -166461                11882
       591                 4720               107724                42431
       592                 4728               -15665              -127803
       593                 4736                75122               -60383
       594                 4744                98075              -295222
       595                 4752               -33480              -120126
       596                 4760                98569              -180308
       597                 4768                59745              -225708
       598                 4776                74804               -81401
       599                 4784                74265              -167330
       600                 4792               152198              -168288
       601                 4800                28544              -151937
       602                 4808                43601                70265
       603                 4816                72416               -72369
       604                 4824               -26390                14598
       605                 4832                80260              -157998
       606                 4840               104520              -129659
       607                 4848               -15400              -233416
       608                 4856                98049               -10502
       609                 4864               -67835              -112137
       610                 4872               -43270               -75967
       611                 4880                41785              -116274
       612                 4888                17919               -20753
       613                 4896                37388               -96685
       614                 4904                83117               -87279
       615                 4912               -48392               -98692
       616                 4920               104077               -72829
       617                 4928               -57271                 7480
       618                 4936               140795               -73997
       619                 4944                39776              -131737
       620                 4952              -137326               -52811
       621                 4960               -10950              -109575
       622                 4968               -56103              -149458
       623                 4976                 8491              -153829
       624                 4984                 -790               -63477
       625                 4992              -103700               -99582
       626                 5000               -36882                -5949
       627                 5008                 7526               -56894
       628                 5016                76654               -79239
       629                 5024               -68614               -42640
       630                 5032               -34369              -189795
       631                 5040               -58004                -7095
       632                 5048               -58499               -61713
       633                 5056                78868              -156371
       634                 5064                51827              -194449
       635                 5072               102170               -92634
       636                 5080                12861               -60619
       637                 5088               -70154              -101296
       638                 5096                21911              -180704
       639                 5104               -94012               -87365
       640                 5112               101973              -194706
       641                 5120                32957              -245771
       642                 5128               103480              -127075
       643                 5136               -72585              -165378
       644                 5144                20770                59448
       645                 5152                96247              -143756
       646                 5160               -63823               -54479
       647                 5168                -5362              -167122
       648                 5176               147580              -143893
       649                 5184               -51811               -66667
       650                 5192                15550              -102075
       651                 5200               -34321              -204202
       652                 5208                16057              -212100
       653                 5216                20303              -146140
       654                 5224               -11823               -86341
       655                 5232               -59935               -60960
       656                 5240                -9798              -382155
       657                 5248               102127                14741
       658                 5256                44591               -33517
       659                 5264                -2949              -137672
       660                 5272               -26710               -98804
       661                 5280              -108780              -179112
       662                 5288              -161158              -163575
       663                 5296               -59451               -98820
       664                 5304               110746              -150965
       665                 5312                 -541              -105448
       666                 5320                47899              -183703
       667                 5328                69369              -102614
       668                 5336                -6836               -49667
       669                 5344               199262                48224
       670                 5352               -89545               -93790
       671                 5360                38198               -68280
       672                 5368              -101134              -145465
       673                 5376              -158560               -71398
       674                 5384               -56575               -48894
       675                 5392               -79657                27270
       676                 5400                86863              -130805
       677                 5408                  499              -198989
       678                 5416                 8448              -226368
       679                 5424               -63555              -184319
       680                 5432                25334              -262510
       681                 5440                27997              -199069
       682                 5448              -105953              -112983
       683                 5456                22346              -112202
       684                 5464               -22639              -160615
       685                 5472                15662              -159412
       686                 5480               -42089                -6703
       687                 5488               -25877               -32172
       688                 5496                53586               -40412
       689                 5504               -37363              -126886
       690                 5512                53634              -138614
       691                 5520               -32572               -32030
       692                 5528                 5919               -95217
       693                 5536                63192               -56367
       694                 5544                -6068               -97496
       695                 5552               -14323               -88328
       696                 5560              -107948               -98306
       697                 5568               -87306               -66307
       698                 5576                65246              -139921
       699                 5584                37784              -125261
       700                 5592               -99058              -102030
       701                 5600               190823               -74115
       702                 5608                 8978               -83891
       703                 5616                61767              -236456
       704                 5624               119521               -90625
       705                 5632                -2962              -157835
       706                 5640              -107409              -189414
       707                 5648              -172636               -94194
       708                 5656               142641                 2188
       709                 5664              -160797              -231603
       710                 5672               -72859              -165657
       711                 5680               -19552              -195305
       712                 5688                 5895               -93248
       713                 5696                18535              -144732
       714                 5704               -86166              -186929
       715                 5712                -8711               -25457
       716                 5720               -39185              -170684
       717                 5728              -229927              -170302
       718                 5736              -187215               -32358
       719                 5744                54985              -248597
       720                 5752               -82400              -127947
       721                 5760                -7805               -53805
       722                 5768               -19959              -117083
       723                 5776               -45513              -151719
       724                 5784              -142946                58485
       725                 5792                15427               -22432
       726                 5800                27493              -117430
       727                 5808                31536              -140825
       728                 5816                 3722               -68909
       729                 5824               102812               -85638
       730                 5832                -4665               154171
       731                 5840              -158660               -94224
       732                 5848                11214              -192163
       733                 5856                60698                70700
       734                 5864                 5249              -273324
       735                 5872                79538              -151598
       736                 5880                20620              -118399
       737                 5888              -120781              -184054
       738                 5896                -7084               -39453
       739                 5904              -189569              -162877
       740                 5912                -1269                75439
       741                 5920              -145706               -87073
       742                 5928               103385              -189362
       743                 5936               -81863               -50481
       744                 5944              -165012              -257052
       745                 5952                 6267              -146034
       746                 5960               -63148               -26821
       747                 5968               166985               -99667
       748                 5976              -187310              -257751
       749                 5984               -77511              -133166
       750                 5992                  701               -83035
       751                 6000              -236650              -184787
       752                 6008               -94919              -218269
       753                 6016                84212               -87931
       754                 6024               -35486               -43889
       755                 6032                -3772               -36113
       756                 6040                65642               -50992
       757                 6048               -37267               -59764
       758                 6056              -244086               -54201
       759                 6064               -81381              -222017
       760                 6072              -151669              -154477
       761                 6080               -42079              -108116
       762                 6088                66291               -54719
       763                 6096               -99075                28038
       764                 6104                58271               -84625
       765                 6112               -17633              -128708
       766                 6120               -93404              -106581
       767                 6128               -15780              -151335
       768                 6136               -79876               -58712
       769                 6144               -19803              -145445
       770                 6152               -36135              -146417
       771                 6160               -50071              -182146
       772                 6168               -61500              -120293
       773                 6176              -122155               -21966
       774                 6184               -25874              -148711
       775                 6192              -159005               -83644
       776                 6200                 6901               -76032
       777                 6208              -109041              -184777
       778                 6216               -75861               -63669
       779                 6224               -26176               -57616
       780                 6232                70974               -82762
       781                 6240               -32507              -113021
       782                 6248               -10679              -267543
       783                 6256                30353              -126913
       784                 6264              -115554              -207666
       785                 6272                31516              -192127
       786                 6280               -66728              -268694
       787                 6288               -39139              -135038
       788                 6296               -64940              -151006
       789                 6304                 3121               -74596
       790                 6312               -47257              -113677
       791                 6320               -68216               -16568
       792                 6328               -23457              -197162
       793                 6336                61551               -21592
       794                 6344                -7929              -119458
       795                 6352                16943               -45213
       796                 6360              -109246              -172389
       797                 6368               -65655              -160925
       798                 6376               -62141                68265
       799                 6384               -29727                -1496
       800                 6392              -189954              -181566
       801                 6400               -92657              -159441
       802                 6408                  963               -66083
       803                 6416               -83254              -114742
       804                 6424               -40169              -103812
       805                 6432              -100863              -108890
       806                 6440              -101487                57956
       807                 6448               -50303                -2175
       808                 6456                12826              -216178
       809                 6464              -103933               -19519
       810                 6472                15446               -36984
       811                 6480                54007              -119267
       812                 6488                57011              -206652
       813                 6496               -90708              -281560
       814                 6504               -75451                50958
       815                 6512              -160484               -53860
       816                 6520                53356              -153148
       817                 6528                67028               -66683
       818                 6536               -31586              -143980
       819                 6544              -101119              -127676
       820                 6552                 3304              -138085
       821                 6560              -118494               -26198
       822                 6568               -43233              -208826
       823                 6576                24308              -121088
       824                 6584               -46914              -140159
       825                 6592               -87394              -225429
       826                 6600               -27109               -97396
       827                 6608              -108533              -174301
       828                 6616              -110885                90215
       829                 6624              -278314               -68298
       830                 6632                22587               -55716
       831                 6640                35549               -90740
       832                 6648              -239742               -35638
       833                 6656               -82231               -93159
       834                 6664                35460                40019
       835                 6672                67302              -217400
       836                 6680               -86214              -124743
       837                 6688               -15266               -85913
       838                 6696                13724               -71150
       839                 6704               -24776                37379
       840                 6712                 -352              -126078
       841                 6720               -15705               -69520
       842                 6728               103808              -185907
       843                 6736               -93838               -45421
       844                 6744               -83782                -7939
       845                 6752               -35342              -132994
       846                 6760               132530              -145686
       847                 6768               -67703              -156296
       848                 6776              -106312              -164405
       849                 6784               -75043              -104179
       850                 6792                82059                42419
       851                 6800                68919               -66663
       852                 6808                10149               -80222
       853                 6816               -59795                15582
       854                 6824               -10845               -79729
       855                 6832                -2384                 5510
       856                 6840                28444              -146951
       857                 6848              -110372                50130
       858                 6856               -72470              -254008
       859                 6864              -114572               -14539
       860                 6872                22311               -58291
       861                 6880                42020               -91762
       862                 6888               -78876                -7957
       863                 6896               -36909              -127651
       864                 6904              -143550              -314337
       865                 6912              -111883               -59341
       866                 6920               -18761               -95809
       867                 6928              -129514              -218465
       868                 6936               -99388              -140501
       869                 6944              -186771              -176783
       870                 6952               -89765                -1437
       871                 6960               -34439                43644
       872                 6968                27780               -87711
       873                 6976              -137330              -128910
       874                 6984               -23749              -102217
       875                 6992                11585               -26754
       876                 7000               -20391              -152789
       877                 7008              -147705               -48512
       878                 7016               -46963              -206175
       879                 7024               -93573              -143621
       880                 7032              -110784                12391
       881                 7040                59949              -102256
       882                 7048               -89603               -19993
       883                 7056               -10518              -214782
       884                 7064              -142890              -154096
       885                 7072              -132540              -144847
       886                 7080              -170734                84011
       887                 7088               -80872              -140733
       888                 7096              -142010              -198453
       889                 7104              -147269               -82065
       890                 7112               -47096              -174255
       891                 7120               -91015              -253578
       892                 7128              -181463              -275454
       893                 7136               -12200              -105921
       894                 7144               126892                 8073
       895                 7152               -86348               -11143
       896                 7160                21729              -104072
       897                 7168              -160892              -330090
       898                 7176              -201170              -166338
       899                 7184              -157416               -77190
       900                 7192               -72836              -103943
       901                 7200              -128125              -103196
       902                 7208              -114691                -6399
       903                 7216               -94719              -201261
       904                 7224                48780              -130402
       905                 7232              -132208               -82365
       906                 7240               -45712                -7909
       907                 7248              -145632               -40736
       908                 7256               -15318              -127791
       909                 7264               -98697              -131819
       910                 7272              -144597              -164544
       911                 7280                33557              -155524
       912                 7288               -76657              -242197
       913                 7296               -87349              -118760
       914                 7304              -104272              -284537
       915                 7312               -26969               -99687
       916                 7320                 1962              -146262
       917                 7328              -163999                26993
       918                 7336               -25031              -106621
       919                 7344              -118046               -96181
       920                 7352               -75022               -36782
       921                 7360              -117483               -97746
       922                 7368                61838              -106296
       923                 7376              -286870              -145796
       924                 7384              -260849               -41778
       925                 7392                22096              -116015
       926                 7400               -16568               -77379
       927                 7408               -99671               -66394
       928                 7416              -108581              -128514
       929                 7424              -208878              -124662
       930                 7432              -101824                70088
       931                 7440              -103382               -83423
       932                 7448               -47383              -166914
       933                 7456              -101187               -83919
       934                 7464               -88565              -124515
       935                 7472              -181952              -159082
       936                 7480              -169663               -44083
       937                 7488              -104612                   86
       938                 7496               -51804               -42694
       939                 7504               -71274               -86777
       940                 7512               -83804              -109653
       941                 7520               -75962              -111957
       942                 7528              -142374              -200673
       943                 7536               -85133               -21851
       944                 7544               -17879              -239728
       945                 7552              -117868                21468
       946                 7560              -131654               -18917
       947                 7568               -65942              -106040
       948                 7576              -192064               -52809
       949                 7584                48629               -49382
       950                 7592                26557              -220435
       951                 7600              -233531               -52881
       952                 7608              -109671               -68999
       953                 7616               -34384              -137085
       954                 7624               -72551               -44901
       955                 7632               -95965              -183715
       956                 7640              -162298               -22702
       957                 7648              -116068              -120939
       958                 7656                 6425              -189928
       959                 7664               -83892                 9483
       960                 7672              -117321               -16652
       961                 7680              -218134              -148777
       962                 7688               -90525              -186973
       963                 7696               -98445              -130101
       964                 7704              -217848               -74821
       965                 7712              -162933               -56348
       966                 7720               -34290              -174184
       967                 7728              -109089              -106070
       968                 7736              -177935              -129251
       969                 7744              -133292              -152308
       970                 7752               -85041              -191854
       971                 7760              -185664              -127413
       972                 7768              -121793               -27944
       973                 7776                29132               -25340
       974                 7784              -229278               -80891
       975                 7792              -186279              -136849
       976                 7800              -116186              -149242
       977                 7808              -120797                -3234
       978                 7816                 1068               -31789
       979                 7824               -39030               -85674
       980                 7832               -43007               -93138
       981                 7840               -65576              -125460
       982                 7848               -82309               -18056
       983                 7856               -83539               -97010
       984                 7864              -149047               -51149
       985                 7872              -114468               -77538
       986                 7880               -69142              -134588
       987                 7888              -117220                -7575
       988                 7896               -95632              -258742
       989                 7904              -214106               -64985
       990                 7912               -68908               -30178
       991                 7920              -152218               -22168
       992                 7928              -110833               -31166
       993                 7936                57762               -42192
       994                 7944               -29596              -151852
       995                 7952              -130639              -166251
       996                 7960              -157355               -67752
       997                 7968               -57558              -188002
       998                 7976              -197512              -198312
       999                 7984               -80988              -124745
      1000                 7992               -62902               -95941
      1001                 8000                 -905               -26516
      1002                 8008                 1425              -128680
      1003                 8016               -27139              -119897
      1004                 8024               -74206               -31871
      1005                 8032              -103023               -84618
      1006                 8040              -188967              -170133
      1007                 8048                -1871              -145382
      1008                 8056              -126266               -30712
      1009                 8064               -49759              -246038
      1010                 8072                22891              -181204
      1011                 8080               -35492               -89524
      1012                 8088               -80638               -62514
      1013                 8096               -84608              -131088
      1014                 8104               -81173              -148515
      1015                 8112               -99966               -73863
      1016                 8120              -213962               -90503
      1017                 8128                36831              -108174
      1018                 8136               -67728              -113331
      1019                 8144                35778               -48166
      1020                 8152                43603              -115706
      1021                 8160               -12835               -99797
      1022                 8168               -99269                22620
      1023                 8176                -5496               -30532
      1024                 8184              -166617               -97256
      1025                 8192              -105793              -183956
      1026                 8200                -1490               -52124
      1027                 8208               -97060              -126261
      1028                 8216              -107807               -75000
      1029                 8224              -170623                14294
      1030                 8232              -111824               -91643
      1031                 8240              -116502              -167426
      1032                 8248               -38691               127325
      1033                 8256                 7151                75913
      1034                 8264              -219542               -33357
      1035                 8272               -16902               -79918
      1036                 8280                31056               -40632
      1037                 8288              -196446              -140764
      1038                 8296                38501              -146148
      1039                 8304               115392                -4517
      1040                 8312                12101              -163755
      1041                 8320                33453               -86568
      1042                 8328               -47912              -138679
      1043                 8336                28826               -11745
      1044                 8344               -75180              -129215
      1045                 8352               -40246               -87487
      1046                 8360                -7344                79076
      1047                 8368                20585               -66342
      1048                 8376              -159288              -185945
      1049                 8384                25921               -28129
      1050                 8392              -124797              -131211
      1051                 8400              -209073               -84902
      1052                 8408              -165649              -104528
      1053                 8416              -190453                  813
      1054                 8424              -128036              -107704
      1055                 8432              -227040               -76274
      1056                 8440              -256879               -35422
      1057                 8448              -197429                34856
      1058                 8456               -28172               -73982
      1059                 8464              -186419              -274881
      1060                 8472              -164629               -23041
      1061                 8480               -73786              -118261
      1062                 8488                28249              -161366
      1063                 8496              -101427               -26376
      1064                 8504                -3418               -18731
      1065                 8512               -14825              -116872
      1066                 8520               -73383              -170190
      1067                 8528              -123129               -80680
      1068                 8536              -110632              -104279
      1069                 8544               -59009              -178446
      1070                 8552                 7809              -150689
      1071                 8560                22464              -176379
      1072                 8568                48193              -135524
      1073                 8576               -94548               -80135
      1074                 8584               -91503              -109477
      1075                 8592               -45254              -192085
      1076                 8600               -73022               -89918
      1077                 8608               -43677              -113997
      1078                 8616               -55608              -136777
      1079                 8624               -33906               -23154
      1080                 8632                93076               -91860
      1081                 8640              -110746              -244529
      1082                 8648               -61805              -144725
      1083                 8656               -99932              -173222
      1084                 8664              -252313              -207166
      1085                 8672                53434              -106645
      1086                 8680               -76814               -72572
      1087                 8688              -172546              -173523
      1088                 8696              -226666              -111441
      1089                 8704               -80458               -87037
      1090                 8712              -203113               -53347
      1091                 8720              -226270              -107252
      1092                 8728               -71530               -69994
      1093                 8736              -125582              -139790
      1094                 8744              -175262               -47403
      1095                 8752                 1399                20317
      1096                 8760               -83714               -97832
      1097                 8768              -145761              -114920
      1098                 8776               -48694               -92848
      1099                 8784                32139                18248
      1100                 8792              -175089              -135028
      1101                 8800               -83653              -235668
      1102                 8808               -45135              -117063
      1103                 8816              -121118               -91180
      1104                 8824                56919                60072
      1105                 8832               -68133                -5622
      1106                 8840               -87520               -64151
      1107                 8848              -174990              -155738
      1108                 8856               -65067              -206128
      1109                 8864               -84521                15695
      1110                 8872              -180205               -99932
      1111                 8880               -37161               -93772
      1112                 8888               -73689               -22821
      1113                 8896              -214634              -134261
      1114                 8904              -178178              -128776
      1115                 8912               -52818                 4817
      1116                 8920              -243592               -20544
      1117                 8928               -89067               -20759
      1118                 8936              -145908              -276726
      1119                 8944               -85474              -156325
      1120                 8952              -147032                36038
      1121                 8960                28078                47612
      1122                 8968               -54184                15048
      1123                 8976              -117300               -70538
      1124                 8984                88797              -163906
      1125                 8992               -57840              -113847
      1126                 9000                43046              -173526
      1127                 9008               -33114               -32959
      1128                 9016               -56671              -111531
      1129                 9024               -38330              -171828
      1130                 9032               -48659              -110997
      1131                 9040               -78142              -147040
      1132                 9048               -93185               -62027
      1133                 9056                27914              -113839
      1134                 9064               -73267              -147245
      1135                 9072              -110826               -67442
      1136                 9080              -173429               -43239
      1137                 9088                35060              -153955
      1138                 9096               -87573               -84296
      1139                 9104               -37483               -88925
      1140                 9112               -61025               -41639
      1141                 9120               128381               -31438
      1142                 9128               -15446               -13255
      1143                 9136               -70251              -158156
      1144                 9144               -37921              -135107
      1145                 9152               -56834              -124912
      1146                 9160              -182879               -57214
      1147                 9168                 2549               -43752
      1148                 9176                 -360              -200828
      1149                 9184               -74451               -39285
      1150                 9192               -25699               -85589
      1151                 9200              -156131              -142277
      1152                 9208                -9088               -46859
      1153                 9216              -221453              -243152
      1154                 9224              -186937              -251638
      1155                 9232                 8425                -4620
      1156                 9240                -3987               -20744
      1157                 9248               -98971              -175360
      1158                 9256              -126294               -41359
      1159                 9264               -25123              -217012
      1160                 9272               -99199               -57829
      1161                 9280                 6021                25554
      1162                 9288              -121819              -132776
      1163                 9296               -81631              -230604
      1164                 9304              -106721               -28279
      1165                 9312               -50242                65547
      1166                 9320               -70059               -71376
      1167                 9328               -87727               -65502
      1168                 9336               -16455              -109080
      1169                 9344              -206161              -170556
      1170                 9352              -139132               -59556
      1171                 9360               -10684              -150176
      1172                 9368               -56229              -167781
      1173                 9376              -168294               -71360
      1174                 9384               -35937                -3686
      1175                 9392              -143799              -147897
      1176                 9400              -171107                 2636
      1177                 9408              -161579              -118534
      1178                 9416              -148923              -180568
      1179                 9424               -45178               -13739
      1180                 9432              -139342               -26426
      1181                 9440               -76779              -105473
      1182                 9448                -4133                22537
      1183                 9456                 1632               -18226
      1184                 9464               -32036               102438
      1185                 9472              -160817              -215719
      1186                 9480              -205743                -7483
      1187                 9488               -16725                39519
      1188                 9496              -111650              -195393
      1189                 9504                13367              -189914
      1190                 9512              -110630              -294968
      1191                 9520               -80553               -60458
      1192                 9528               -14951               -37051
      1193                 9536                 6324              -139713
      1194                 9544              -186376              -122148
      1195                 9552               -85379              -188943
      1196                 9560                77677              -116014
      1197                 9568              -127524              -113385
      1198                 9576               -39105                48135
      1199                 9584               -63885              -161616
      1200                 9592                -7269               -75201
      1201                 9600              -173849               -98310
      1202                 9608                80431              -140976
      1203                 9616              -135523               -62677
      1204                 9624               -75281                14728
      1205                 9632               -35029              -154494
      1206                 9640              -187310                 5085
      1207                 9648                41310              -174186
      1208                 9656               -20905              -120357
      1209                 9664                33430              -244176
      1210                 9672               -10238               -13638
      1211                 9680              -188886              -198903
      1212                 9688                19589              -124757
      1213                 9696              -180630              -153811
      1214                 9704                47234                 9861
      1215                 9712                -2934              -128688
      1216                 9720              -199327              -176425
      1217                 9728              -162807              -190226
      1218                 9736                17006               -45014
      1219                 9744               -77682              -178378
      1220                 9752               -69420              -134579
      1221                 9760              -165420               -44115
      1222                 9768              -178548              -268992
      1223                 9776              -112366              -161216
      1224                 9784              -106915              -142352
      1225                 9792               -94547              -304052
      1226                 9800               -52653               -20497
      1227                 9808               -35085               -36182
      1228                 9816              -142231              -117558
      1229                 9824              -100879              -221199
      1230                 9832              -122418                51057
      1231                 9840               -45581               -82317
      1232                 9848              -213705              -214973
      1233                 9856              -145363               -85252
      1234                 9864              -194277                20598
      1235                 9872               -97413               -14787
      1236                 9880               -22688               -69132
      1237                 9888               -26961              -146367
      1238                 9896               -48967              -186956
      1239                 9904                27812                48588
      1240                 9912              -103608              -106797
      1241                 9920              -144403              -112161
      1242                 9928               -22960              -116984
      1243                 9936              -157626               -77452
      1244                 9944                23266               -76367
      1245                 9952              -120718               -10053
      1246                 9960                -7996               -50372
      1247                 9968               -87964              -142920
      1248                 9976              -145223              -197754
      1249                 9984              -100850               -65861
      1250                 9992              -137822              -202637
      1251                10000              -179202                -9764
      1252                10008               -62159               -44548
      1253                10016              -115998              -207427
      1254                10024              -131999               -64318
      1255                10032              -113566                25355
      1256                10040               -69540               -68405
      1257                10048              -254337              -111733
      1258                10056               -74846              -113291
      1259                10064               -25826              -114194
      1260                10072               -55647              -139365
      1261                10080              -125095              -137648
      1262                10088              -126877               -16532
      1263                10096                 7997               -46548
      1264                10104               -32735              -114176
      1265                10112                  377                38525
      1266                10120              -109370               -75864
      1267                10128              -135656               -36135
      1268                10136              -248655              -191778
      1269                10144              -216340               -73405
      1270                10152               -65570                 2658
      1271                10160              -237566                -8470
      1272                10168                -3856               -84006
      1273                10176              -138271              -286784
      1274                10184              -123100                41097
      1275                10192                 5430               -96953
      1276                10200               -74681               -20741
      1277                10208               -76592               -26060
      1278                10216              -152065              -180873
      1279                10224               -15866              -102699
      1280                10232              -122010               -29356
      1281                10240              -203782               -94883
      1282                10248                78848               -18245
      1283                10256              -113292               -59896
      1284                10264              -102928               -47523
      1285                10272                -9109              -179006
      1286                10280               -47577               -90514
      1287                10288               -58119              -153606
      1288                10296               -83527               -62487
      1289                10304              -141495              -140898
      1290                10312               -73429              -118551
      1291                10320              -115671              -129019
      1292                10328              -148887              -135353
      1293                10336               -63232              -107097
      1294                10344                57826                -6670
      1295                10352               -50419              -111224
      1296                10360                86479               -18905
      1297                10368               -56659                 1934
      1298                10376               -36308               -35526
      1299                10384              -135598               -63807
      1300                10392              -122863              -166144
      1301                10400              -101848               -33858
      1302                10408               -41538               -96975
      1303                10416              -145970               -55080
      1304                10424               -49493               -78565
      1305                10432               -41991                78224
      1306                10440               -63114                -3032
      1307                10448              -100179              -195069
      1308                10456               -93462              -151382
      1309                10464                -1832              -258711
      1310                10472               -71449              -115702
      1311                10480              -146102              -138148
      1312                10488               -22839              -243765
      1313                10496               -99775                 1221
      1314                10504               -45800                76134
      1315                10512               -51674                58562
      1316                10520               -57959               -92621
      1317                10528              -157256               -82738
      1318                10536              -145682               -80192
      1319                10544               -81168               -74998
      1320                10552              -102419              -113415
      1321                10560              -151571               -22605
      1322                10568                77861               -97751
      1323                10576               -11182               -90270
      1324                10584               -36399              -133976
      1325                10592               -26941                -1642
      1326                10600               -99222              -270626
      1327                10608              -185444               -39517
      1328                10616              -137844              -117731
      1329                10624               -59080              -118749
      1330                10632              -188131                27395
      1331                10640              -168111              -178808
      1332                10648              -114101               -72750
      1333                10656              -162529               -40979
      1334                10664               -23180               -88810
      1335                10672              -159340              -146693
      1336                10680                17154                10815
      1337                10688                71527              -120505
      1338                10696              -205990               -86393
      1339                10704                74620              -241333
      1340                10712                41156                44882
      1341                10720                39809               -54020
      1342                10728              -103155              -140144
      1343                10736               -76260               -37689
      1344                10744               -29313              -198144
      1345                10752               -74416               -64793
      1346                10760                -5751              -207399
      1347                10768                26274               -78540
      1348                10776               -40601                68346
      1349                10784               -90189               -25601
      1350                10792              -114807               -63203
      1351                10800               -61302              -264910
      1352                10808              -155246               -81168
      1353                10816               -94060              -184254
      1354                10824               -63822               -95407
      1355                10832              -189454               -10438
      1356                10840              -189096              -149125
      1357                10848               -22559               -42806
      1358                10856               -59954              -134638
      1359                10864               -73450                20814
      1360                10872              -103758              -124269
      1361                10880                18554              -181129
      1362                10888               -13968               -22861
      1363                10896                88777              -130674
      1364                10904              -147526                18210
      1365                10912               -80998              -159924
      1366                10920               -57026               -95449
      1367                10928               -24759                33455
      1368                10936              -125649               -91863
      1369                10944              -111122              -123849
      1370                10952              -112034               -69116
      1371                10960               -55745               115648
      1372                10968              -115625              -104645
      1373                10976               102272                12098
      1374                10984               -55022              -115784
      1375                10992               124415               -18122
      1376                11000               -38515              -216039
      1377                11008               -51274              -194171
      1378                11016              -181718              -137714
      1379                11024              -174094              -146543
      1380                11032               -56659              -130706
      1381                11040               -84467                20130
      1382                11048                -5913              -130253
      1383                11056              -109131                 1126
      1384                11064                -9801                    8
      1385                11072               -47806               -26537
      1386                11080              -102954              -325942
      1387                11088               130841                62066
      1388                11096                30314               -37169
      1389                11104               -71469               -95278
      1390                11112              -256300                 1094
      1391                11120              -104194                57327
      1392                11128              -259611               -49383
      1393                11136               -55012              -119709
      1394                11144               -16438              -167713
      1395                11152                58426               -72893
      1396                11160              -152474               -72190
      1397                11168              -195460              -211548
      1398                11176                25905               -30785
      1399                11184               -91032              -119410
      1400                11192               -71005              -101445
      1401                11200                11331              -118063
      1402                11208               -17282               -44390
      1403                11216              -185003              -136267
      1404                11224               -67282               -23951
      1405                11232              -140857               -98464
      1406                11240              -105567               -92702
      1407                11248              -331941              -215018
      1408                11256               -41937              -130092
      1409                11264               -85583                35903
      1410                11272               -60067              -232987
      1411                11280                26899              -110648
      1412                11288               -85211              -106192
      1413                11296               -63684               -74644
      1414                11304              -136797               -65218
      1415                11312               -39970              -132650
      1416                11320              -234753              -167227
      1417                11328               -92264               -75927
      1418                11336               -56146              -146989
      1419                11344               -72043               -34406
      1420                11352              -131113                92158
      1421                11360                24488              -204905
      1422                11368                16935              -155668
      1423                11376               -73469               -44092
      1424                11384                97820                56851
      1425                11392              -130031               -88580
      1426                11400              -191292               -93194
      1427                11408               -68713               -57285
      1428                11416                66168              -117630
      1429                11424              -137167              -146854
      1430                11432              -148417              -170582
      1431                11440                -2369               -30262
      1432                11448              -198789               150135
      1433                11456               -76565               -11713
      1434                11464                 7121               -52176
      1435                11472               -94842              -211721
      1436                11480               -88869               -97878
      1437                11488              -145797                54097
      1438                11496              -147187               -82798
      1439                11504               -57347               -13308
      1440                11512               -97559              -160352
      1441                11520              -288787               -77831
      1442                11528              -198275              -111425
      1443                11536               -66572               -64826
      1444                11544               -29707               -97097
      1445                11552                23814               -69143
      1446                11560              -232962              -135641
      1447                11568              -107761               -91542
      1448                11576               -64727              -152851
      1449                11584              -400085              -198401
      1450                11592              -212562               -98108
      1451                11600               -91725               -23881
      1452                11608              -191292              -179533
      1453                11616              -192093               -87575
      1454                11624              -109211               -61485
      1455                11632              -115288                -1236
      1456                11640              -118208               -18441
      1457                11648               -30921              -170481
      1458                11656                67633              -104560
      1459                11664              -144274               -81319
      1460                11672               -39556               -14988
      1461                11680               -27399              -100142
      1462                11688              -154710               -72817
      1463                11696               -63252              -116313
      1464                11704               -86604               -55795
      1465                11712               -75020                77460
      1466                11720               -74634                19075
      1467                11728              -129079              -121533
      1468                11736               -91362              -261492
      1469                11744               -39721              -147084
      1470                11752              -222496              -173648
      1471                11760              -113390               -99284
      1472                11768               -63251              -240827
      1473                11776              -150945               -17488
      1474                11784               -27395                30990
      1475                11792              -119829               -50972
      1476                11800              -207710              -153224
      1477                11808              -200279               -93925
      1478                11816                52263                22349
      1479                11824               -52159               -35398
      1480                11832               -94685               -31099
      1481                11840              -289378              -240329
      1482                11848               -76771               -95130
      1483                11856              -105448              -219466
      1484                11864               121732               -69722
      1485                11872               -84228                41228
      1486                11880              -152581              -242667
      1487                11888              -205554               -68559
      1488                11896              -180605               -48850
      1489                11904              -183446                -6722
      1490                11912              -148765              -108909
      1491                11920              -232027              -207580
      1492                11928              -198374              -156687
      1493                11936                23109               -72559
      1494                11944              -204289               -55360
      1495                11952               -90233               -24477
      1496                11960                 3122                 -882
      1497                11968                 7054              -103512
      1498                11976              -215116               -90911
      1499                11984               -18188               -36115
      1500                11992                -2769                 6396
      1501                12000                24581               -29560
      1502                12008               -67296              -158526
      1503                12016              -156951              -102296
      1504                12024               -96935              -192042
      1505                12032              -104159                17374
      1506                12040              -273853               -37095
      1507                12048              -118196               -67341
      1508                12056               -97275                 5070
      1509                12064               -20253              -110359
      1510                12072               -29146              -149826
      1511                12080               -48742               -65038
      1512                12088              -229528               -43172
      1513                12096                 6404                15119
      1514                12104                51834              -132614
      1515                12112               -47893              -197804
      1516                12120                 7928               -73571
      1517                12128                  673              -159543
      1518                12136                81593                28153
      1519                12144              -116104               -86815
      1520                12152               -63740                34628
      1521                12160               -39975               -70112
      1522                12168               -30313               -21934
      1523                12176               -33471               -90046
      1524                12184               -60208               -19263
      1525                12192                -4505               -48800
      1526                12200               -70560              -165595
      1527                12208              -105186               -69073
      1528                12216               -53970              -242204
      1529                12224               -93574               -40489
      1530                12232              -139063              -202821
      1531                12240               -19977               -35533
      1532                12248              -202662               -62785
      1533                12256               -29152               -21583
      1534                12264              -193831              -112443
      1535                12272               -84873              -113778
      1536                12280               -87056               -90728
      1537                12288               -35472              -150318
      1538                12296               -61381              -162224
      1539                12304                -8004              -187458
      1540                12312                 2011               -95390
      1541                12320               -68920               -97148
      1542                12328               114937               -31791
      1543                12336               -88848               -65379
      1544                12344                 9863              -113385
      1545                12352               -53216               -76819
      1546                12360              -127076              -165540
      1547                12368              -161541               -95262
      1548                12376               -41508                76115
      1549                12384               -55771              -161174
      1550                12392               -43418               -41273
      1551                12400               -36529               -37021
      1552                12408               -52105               -14599
      1553                12416               -56234              -137751
      1554                12424              -116355              -115444
      1555                12432              -145728                15834
      1556                12440                20950               -56040
      1557                12448               -20538              -124442
      1558                12456                40182                29027
      1559                12464               -63065              -117996
      1560                12472              -184077                 1069
      1561                12480              -118177              -176264
      1562                12488                32159              -240692
      1563                12496              -245839              -269796
      1564                12504              -208891                15615
      1565                12512                31333              -284516
      1566                12520                40033               -67709
      1567                12528              -155014                40080
      1568                12536               -61306               -90416
      1569                12544              -203678              -110238
      1570                12552               -48310                77273
      1571                12560               -58607              -176281
      1572                12568                66557              -271705
      1573                12576                47423               -72151
      1574                12584              -101918               -73165
      1575                12592                 -523                57165
      1576                12600                51589              -162357
      1577                12608              -166102               -58546
      1578                12616               -10052              -131486
      1579                12624                36248                81714
      1580                12632               -77244               -98334
      1581                12640                 4075               -14902
      1582                12648                 8410              -129297
      1583                12656               -47007              -171985
      1584                12664               -54672               -26350
      1585                12672                59748              -135987
      1586                12680               -16759              -122830
      1587                12688               -73987              -133322
      1588                12696                56330               -14939
      1589                12704               -62127              -184394
      1590                12712              -141142              -122936
      1591                12720                85279                16830
      1592                12728               -80069               -37256
      1593                12736               -68637               -55621
      1594                12744                16638              -103171
      1595                12752                58412               -35678
      1596                12760               -35413              -168924
      1597                12768                52704              -227341
      1598                12776               -27989              -183799
      1599                12784               -65445               -94165
      1600                12792              -156063               -78477
      1601                12800              -132681               -38518
      1602                12808               -67493              -218434
      1603                12816               -66053               -47785
      1604                12824               -43656              -141073
      1605                12832              -137324               -89259
      1606                12840              -115841               -68172
      1607                12848               -13185              -224490
      1608                12856               -74306              -147764
      1609                12864                11781               -77434
      1610                12872              -106205              -118483
      1611                12880               -81482               -85810
      1612                12888               -92575               -95534
      1613                12896                63403               -96445
      1614                12904               -37722              -101084
      1615                12912               -24479               -96798
      1616                12920               -76151               -92771
      1617                12928               -23871              -110782
      1618                12936              -141536              -209522
      1619                12944                -7783               -50539
      1620                12952              -129648               -13154
      1621                12960               163367               -35183
      1622                12968               -59227               -30534
      1623                12976                 9742              -118540
      1624                12984               -88940              -127114
      1625                12992               -29642              -100043
      1626                13000               -31701               -98636
      1627                13008                40475              -176167
      1628                13016              -119801              -177856
      1629                13024               -60203              -227852
      1630                13032                 1203               -95363
      1631                13040              -209395               -60816
      1632                13048                 3153              -140964
      1633                13056                 5835                38791
      1634                13064                52826                80905
      1635                13072               -57175               -55108
      1636                13080              -237160              -105722
      1637                13088              -102013               -97489
      1638                13096              -125189              -202871
      1639                13104                13659                55992
      1640                13112                25555                30853
      1641                13120                49577               112418
      1642                13128                32624               -94999
      1643                13136              -134560               -89853
      1644                13144               -93058               -58467
      1645                13152              -136421               -73230
      1646                13160                82894                -7094
      1647                13168               -52758              -144092
      1648                13176              -104016                16900
      1649                13184                 2772              -163480
      1650                13192              -126957              -112110
      1651                13200               -10624              -207430
      1652                13208              -152660               -46103
      1653                13216              -114585               -75218
      1654                13224                28830              -113033
      1655                13232              -162247              -136627
      1656                13240               -54132              -108640
      1657                13248               -27858               -24302
      1658                13256              -115996              -101308
      1659                13264               -27055                26231
      1660                13272              -158559               -52527
      1661                13280              -150134              -118997
      1662                13288              -114405                28747
      1663                13296               -35980               -78815
      1664                13304               -23363              -203371
      1665                13312                13300                 1981
      1666                13320               123011              -124558
      1667                13328               130557               -61284
      1668                13336              -115765              -129312
      1669                13344               -53535              -165259
      1670                13352                 8223               -38495
      1671                13360              -151701               -65453
      1672                13368               -30733                -5807
      1673                13376                24829               -59956
      1674                13384              -114321              -120356
      1675                13392               -31383              -118968
      1676                13400               -94235                 8365
      1677                13408                13289              -202359
      1678                13416              -202798                25292
      1679                13424              -149810              -171935
      1680                13432               -57401              -107685
      1681                13440               -73270                13203
      1682                13448               -44329               -28962
      1683                13456               -75073               -54185
      1684                13464              -152333              -190490
      1685                13472               -68603                 7135
      1686                13480               -93281               -16449
      1687                13488                11542               -11826
      1688                13496               -12994               -95845
      1689                13504              -104146              -287569
      1690                13512                 3823                -6965
      1691                13520                16206              -123570
      1692                13528                25905                -1598
      1693                13536                88070              -180529
      1694                13544               -53934               -34014
      1695                13552               -67823              -113814
      1696                13560              -148903               -96051
      1697                13568               -43659              -107907
      1698                13576                39869              -106959
      1699                13584              -294347               -25142
      1700                13592                 2189               -93989
      1701                13600                 8246               -54287
      1702                13608               -78075               -36473
      1703                13616                -4821                26685
      1704                13624               -68366              -165391
      1705                13632                33042               -61048
      1706                13640              -118231               -58587
      1707                13648              -111262              -241025
      1708                13656               -30692               -94596
      1709                13664               -82285              -123878
      1710                13672                -1559              -140549
      1711                13680                57805               -38861
      1712                13688               -69085               -55896
      1713                13696              -305294               -34139
      1714                13704               -67685               -19136
      1715                13712                 9391              -145031
      1716                13720              -104222               -68960
      1717                13728               -31361               -71846
      1718                13736               -91833               -40935
      1719                13744               -60625               -74690
      1720                13752                57653               -91348
      1721                13760              -141463              -242738
      1722                13768               -23742               -79132
      1723                13776               -17388              -167476
      1724                13784               -18484                18788
      1725                13792               -49691               -74989
      1726                13800                16247               -53119
      1727                13808              -129137               -66824
      1728                13816               -30344                27694
      1729                13824              -189247               -29516
      1730                13832               -28539               -30208
      1731                13840              -154005              -152178
      1732                13848              -153101              -222364
      1733                13856               -59713               -46920
      1734                13864              -171395                77259
      1735                13872              -206016                 7508
      1736                13880               -72236               -72885
      1737                13888               -89522               -78743
      1738                13896               -69438              -201682
      1739                13904               -94052              -147397
      1740                13912               -87587              -163682
      1741                13920               -93182                48182
      1742                13928               -90169                -7433
      1743                13936              -110717              -145395
      1744                13944               -72114              -133067
      1745                13952                -1297               -51871
      1746                13960               155454               -36251
      1747                13968               -36392               -27498
      1748                13976               -72942               -68770
      1749                13984               -33083               101583
      1750                13992               -19213                49177
      1751                14000                68846               -37613
      1752                14008               -86015               -72398
      1753                14016              -115095              -228455
      1754                14024               -33061               -54681
      1755                14032               -45628               -43982
      1756                14040                30746               -65091
      1757                14048                -6495               -53587
      1758                14056               -49270               -40723
      1759                14064              -117193               -94676
      1760                14072              -166558                14943
      1761                14080               -64041              -119137
      1762                14088              -142834              -135121
      1763                14096              -124732              -116869
      1764                14104               -39084               -94862
      1765                14112               109786               -95099
      1766                14120               -37610              -146806
      1767                14128               -83552               -38321
      1768                14136              -129084              -152927
      1769                14144                49855               -54098
      1770                14152               -28325              -120217
      1771                14160              -198939                30661
      1772                14168               -70991              -111189
      1773                14176               -91188                 6646
      1774                14184              -240834               -33018
      1775                14192               -65247                43691
      1776                14200              -210411               -90004
      1777                14208              -191031              -108492
      1778                14216              -152039                54127
      1779                14224                30803              -155576
      1780                14232              -121707               -17362
      1781                14240               -61322               -42404
      1782                14248              -156083              -363434
      1783                14256               -56510               -39555
      1784                14264               -10631              -135486
      1785                14272                69775              -175625
      1786                14280              -141346                 1775
      1787                14288              -202839               -64045
      1788                14296                -3135               -26359
      1789                14304              -109756              -115532
      1790                14312               -34747              -122487
      1791                14320                -6963              -171904
      1792                14328               -73691               -94554
      1793                14336              -200907               -12362
      1794                14344               -68170               -69898
      1795                14352               -58321              -122629
      1796                14360               -95181              -126480
      1797                14368                32297              -214124
      1798                14376                55955                56584
      1799                14384               103867              -140908
      1800                14392              -157963              -185914
      1801                14400               -55727                37903
      1802                14408               -44563              -206479
      1803                14416               -80359                29209
      1804                14424                33135              -107712
      1805                14432               -42789                -7637
      1806                14440               -56255                12470
      1807                14448              -149642              -107672
      1808                14456               -56330              -200768
      1809                14464                76722                 6159
      1810                14472                25842               -60124
      1811                14480               -51170               -60170
      1812                14488               -73147              -140480
      1813                14496              -260706               -74783
      1814                14504               -59035               -75319
      1815                14512               -85536              -163550
      1816                14520               -55853               -68403
      1817                14528              -136862                51583
      1818                14536                46092               -52430
      1819                14544               -18089                17815
      1820                14552              -125596              -121221
      1821                14560               -46850              -128515
      1822                14568              -123645              -166508
      1823                14576              -225385               -89013
      1824                14584               -80768               -97594
      1825                14592               -63806               -75602
      1826                14600              -191091                28489
      1827                14608               -48016               -94803
      1828                14616                11589                19601
      1829                14624              -147150              -168400
      1830                14632              -153090               -22846
      1831                14640              -179749               -88832
      1832                14648                -2016               -16621
      1833                14656               -11584               -10295
      1834                14664                61280              -115832
      1835                14672                46916               -67017
      1836                14680                21450               -43483
      1837                14688              -120085               -83770
      1838                14696               -96003              -198934
      1839                14704                 8555                58599
      1840                14712              -194784              -187150
      1841                14720              -158797               -17320
      1842                14728              -212439              -162713
      1843                14736               -71824               -30228
      1844                14744                40306               -40998
      1845                14752                82139                69561
      1846                14760               -57675               -29196
      1847                14768                26285               -91461
      1848                14776               -96364              -204266
      1849                14784               -92775              -144759
      1850                14792               -86346               -32981
      1851                14800              -220569              -132005
      1852                14808               -64888               -10702
      1853                14816               -89372               -51963
      1854                14824              -202436              -122637
      1855                14832               -62764              -131118
      1856                14840              -135981               -95543
      1857                14848               -98329               -89805
      1858                14856              -163544              -102866
      1859                14864              -137683              -163702
      1860                14872              -115837              -172114
      1861                14880              -203820               -30579
      1862                14888               -61869              -141170
      1863                14896              -124586               -55072
      1864                14904              -114771               -85118
      1865                14912                72793              -142688
      1866                14920              -120648              -149109
      1867                14928               -50741              -185794
      1868                14936              -134133                -6817
      1869                14944              -109299              -199372
      1870                14952               -68664                35484
      1871                14960                35868              -192874
      1872                14968              -123324               -99539
      1873                14976               -94557               -72149
      1874                14984              -117132               -17557
      1875                14992               -75656               -64699
      1876                15000                10583              -160613
      1877                15008               -36999                -1059
      1878                15016                58780              -212921
      1879                15024              -191236              -143159
      1880                15032               -88820               -14504
      1881                15040                -8921               -98693
      1882                15048               -46118               -22261
      1883                15056                23244               -56646
      1884                15064               -88500               -55135
      1885                15072              -137094               -77059
      1886                15080               -29230              -155529
      1887                15088              -117715               -84258
      1888                15096              -148985                11345
      1889                15104               -96878               -86203
      1890                15112              -302345              -168494
      1891                15120               -61092               -38835
      1892                15128              -153120               -62348
      1893                15136                16922               -42651
      1894                15144               -64564              -145486
      1895                15152              -128991                -8631
      1896                15160               -17280              -173722
      1897                15168                58879              -179897
      1898                15176              -204141               186346
      1899                15184              -124030               -37054
      1900                15192                36996               -80475
      1901                15200                19646               -46518
      1902                15208               -47705              -120069
      1903                15216              -210137              -251783
      1904                15224              -109607               104096
      1905                15232              -142318               -84357
      1906                15240                 8758              -125815
      1907                15248                -6209              -136038
      1908                15256               -13276              -112217
      1909                15264              -120806              -207772
      1910                15272              -166781              -119011
      1911                15280                74205               -49132
      1912                15288              -216080              -107509
      1913                15296               -96830               -26919
      1914                15304              -143955              -122332
      1915                15312               -86491              -113937
      1916                15320               105820              -243398
      1917                15328                43084               -19068
      1918                15336              -145304               -29891
      1919                15344               -87329               -52819
      1920                15352                35578                93413
      1921                15360               -88430               -10425
      1922                15368              -154046              -109347
      1923                15376              -126152               -71401
      1924                15384               -66431              -129145
      1925                15392                13698              -102139
      1926                15400                53425              -137833
      1927                15408                26746                  184
      1928                15416               -98933               -48133
      1929                15424               -55730               -47596
      1930                15432               -46241               -61759
      1931                15440                28920                26572
      1932                15448               -80251               -52251
      1933                15456                 3221              -147435
      1934                15464                33289              -174815
      1935                15472               -79896               -66565
      1936                15480               -19383                26881
      1937                15488               -69730                 8600
      1938                15496              -179300                37784
      1939                15504               -84411              -121095
      1940                15512              -181476              -123179
      1941                15520               -15048               -56941
      1942                15528              -216389              -139175
      1943                15536              -114366              -132877
      1944                15544              -131782              -135658
      1945                15552              -127766               -16043
      1946                15560                36376               -89816
      1947                15568               -96054                15514
      1948                15576                33039                20166
      1949                15584              -224696               -28089
      1950                15592               -33742              -130190
      1951                15600              -115543              -141017
      1952                15608               -55722              -142561
      1953                15616                42528              -195702
      1954                15624               -62073              -176460
      1955                15632               -48284                66947
      1956                15640              -154786               -22763
      1957                15648               -34786               -19851
      1958                15656                -6372               -96760
      1959                15664              -153919              -249123
      1960                15672                20541               119706
      1961                15680               -63707               -19730
      1962                15688               -91547               -13882
      1963                15696              -149515              -140083
      1964                15704              -116942              -121162
      1965                15712              -174744               -84020
      1966                15720               -90485              -103743
      1967                15728               -96319               -42865
      1968                15736               -74652               -93067
      1969                15744              -112801               -26375
      1970                15752               -33508               -88097
      1971                15760              -181395                24031
      1972                15768              -120516               -92766
      1973                15776               -41154               -25289
      1974                15784                  758              -121481
      1975                15792               -34520              -120263
      1976                15800              -142324               -74837
      1977                15808               -42030               -64772
      1978                15816               -99536              -156970
      1979                15824                -9466              -104186
      1980                15832               -20890               -23741
      1981                15840                30883                -7145
      1982                15848               -63565               -94250
      1983                15856                -9065               -66331
      1984                15864              -121826               -25663
      1985                15872              -173888              -178169
      1986                15880              -105107              -162393
      1987                15888               -97332              -210324
      1988                15896               -16481               -25952
      1989                15904                49445                93022
      1990                15912               -44537               -68030
      1991                15920                36053               -84798
      1992                15928               -69835              -124558
      1993                15936                44102               -58767
      1994                15944              -214566                 9798
      1995                15952               -61531                10383
      1996                15960               -39632                 -856
      1997                15968               -82946               -66980
      1998                15976               -78463              -103995
      1999                15984              -156606              -180033
      2000                15992               -40218              -160578
