# Supplementary material for: Probing decoherence in molecular 4f qubits
Source: Chem Sci. 2024 Oct 30;15(48):20328–37. doi: 10.1039/d4sc05304d (PMC11575486; doi:10.1039/d4sc05304d)
Supplement: SC-015-D4SC05304D-s001 [file SC-015-D4SC05304D-s001.zip › data_archive/perpendicular_0p001pct/T2/4361_100K_T2]

     index            Time [ns]         Intensity []         Intensity []

         1                    0               277092              -100480
         2                    8               140654              -243140
         3                   16               -25388               -89072
         4                   24               115923               -97196
         5                   32               160056              -187982
         6                   40               134755              -170538
         7                   48               -28335              -151634
         8                   56               151217              -128451
         9                   64                94986              -209340
        10                   72               189661                 3262
        11                   80                19351              -225629
        12                   88                68279               -85940
        13                   96               264846              -239275
        14                  104                80588               -74136
        15                  112                23883              -137787
        16                  120                87732               -70639
        17                  128               -42320              -179877
        18                  136                27807               -78092
        19                  144                25792              -129393
        20                  152               142307              -143190
        21                  160                28381                -7742
        22                  168               145162              -160163
        23                  176                10029              -155495
        24                  184               136160              -162677
        25                  192               158821                 -358
        26                  200                79729               -93286
        27                  208                81931              -144684
        28                  216                81599               -68496
        29                  224               133608                 2751
        30                  232                73548              -135084
        31                  240               162139              -125869
        32                  248                78722              -200657
        33                  256                30601               -77335
        34                  264               -41905               -22848
        35                  272                79809                 7367
        36                  280               120712              -171843
        37                  288                12314               -75472
        38                  296                68941              -180609
        39                  304               205658              -128958
        40                  312                43612              -187790
        41                  320                 5688               -83782
        42                  328                60230              -267696
        43                  336               -45552              -192250
        44                  344                16821              -119919
        45                  352                42474              -116996
        46                  360               150652               -41546
        47                  368              -142995              -192917
        48                  376                -7355                -5641
        49                  384               125497              -218781
        50                  392                69333              -167700
        51                  400               195970              -204647
        52                  408               -51001              -280172
        53                  416                63574              -247569
        54                  424               -52783               -97164
        55                  432              -106939              -198968
        56                  440                16379              -186228
        57                  448                82570              -137293
        58                  456               -98500              -212753
        59                  464                -1540              -277535
        60                  472               -21836              -122284
        61                  480                76955              -266562
        62                  488               106764              -146732
        63                  496               252308               -77668
        64                  504               -61016              -105748
        65                  512                48112               -96696
        66                  520                 3222              -120416
        67                  528               -78022               -78087
        68                  536               170422              -239205
        69                  544               -10349               -14752
        70                  552               -59704              -192843
        71                  560                91333              -188434
        72                  568                10224              -105571
        73                  576               -83308              -118061
        74                  584               -52689              -154656
        75                  592                55808              -260227
        76                  600                38239              -257525
        77                  608                66171              -140503
        78                  616                48275                 1765
        79                  624                 1042              -123275
        80                  632               -63743              -140527
        81                  640                42228               -69790
        82                  648               -28087              -204283
        83                  656                 -932              -102340
        84                  664               -67405              -131724
        85                  672               -69498                36378
        86                  680                66289               -85406
        87                  688                82873              -214302
        88                  696               -73822              -207319
        89                  704               -23325               -32772
        90                  712              -117484              -140857
        91                  720                45665              -144811
        92                  728               -91580              -143450
        93                  736              -165631              -318668
        94                  744               -47703               -99900
        95                  752                36749               -66309
        96                  760               -97684               -90012
        97                  768               -13333              -179308
        98                  776                36982              -176145
        99                  784               -85058                33574
       100                  792               -50821              -172759
       101                  800               114992              -162969
       102                  808               -82445               -69199
       103                  816              -110423              -110471
       104                  824               -89375              -187659
       105                  832                93334              -205678
       106                  840               -38417              -179069
       107                  848               -20163               -76850
       108                  856                  201              -221758
       109                  864               -97135               -96743
       110                  872              -132598              -101523
       111                  880              -120810              -198019
       112                  888               -41991                19474
       113                  896               -55681               -26681
       114                  904              -107050              -123852
       115                  912               -98636              -238587
       116                  920              -129991              -149058
       117                  928               -10291               -71487
       118                  936                20352              -192323
       119                  944              -174687              -280267
       120                  952               -53330              -102432
       121                  960               -54446              -126674
       122                  968              -160431               -33481
       123                  976              -142498               -62351
       124                  984              -228012               -35446
       125                  992                70046              -210444
       126                 1000                55997              -142812
       127                 1008               -74809              -238745
       128                 1016                60829               -75189
       129                 1024               -58188               -94872
       130                 1032                56263              -179489
       131                 1040                25425                14128
       132                 1048                78949              -177175
       133                 1056               -41247              -102323
       134                 1064              -149168               -53524
       135                 1072               113991              -111744
       136                 1080               -36611              -106380
       137                 1088               -62965              -199898
       138                 1096                -5665               -89572
       139                 1104               162489               -66732
       140                 1112                37634               -71928
       141                 1120                 2789              -121973
       142                 1128              -147040               -90537
       143                 1136              -100151              -240205
       144                 1144              -154264              -179078
       145                 1152               -36218               -58366
       146                 1160              -181536                -8535
       147                 1168               153953              -142242
       148                 1176               -92115              -100444
       149                 1184              -112807               -48126
       150                 1192              -195277              -199955
       151                 1200               -40107               -94601
       152                 1208               -71754              -178756
       153                 1216               -13278               -43512
       154                 1224                50801               -89313
       155                 1232              -236527                36819
       156                 1240              -123921              -133698
       157                 1248                80616               -77923
       158                 1256               -28771               -53064
       159                 1264               -89504              -202635
       160                 1272               -36761               -97335
       161                 1280                60144               -11518
       162                 1288               -43357               -62786
       163                 1296              -301604              -280900
       164                 1304              -115940              -178295
       165                 1312              -178920                10641
       166                 1320               -57700               -70498
       167                 1328               -20766              -160280
       168                 1336               -58992              -106643
       169                 1344              -142957              -100191
       170                 1352               -66117              -188709
       171                 1360              -132666               -68633
       172                 1368               -67400                49777
       173                 1376               -70826               -77550
       174                 1384                -4751               -44159
       175                 1392              -265319              -128924
       176                 1400              -117777               -92972
       177                 1408              -326260              -131414
       178                 1416              -126968                22437
       179                 1424                -2988              -199293
       180                 1432                15688                19403
       181                 1440              -217793               -79007
       182                 1448              -133146               -83613
       183                 1456               -37987              -198530
       184                 1464               -58860              -192631
       185                 1472               -27271               -11936
       186                 1480               -87998               -15573
       187                 1488               -50993                73047
       188                 1496              -161858              -184442
       189                 1504               -68250              -136583
       190                 1512              -174187              -109060
       191                 1520               -60052               -81707
       192                 1528               -76037               -49243
       193                 1536              -243139              -194279
       194                 1544              -148463              -104384
       195                 1552              -203014              -154634
       196                 1560               -61921               -86520
       197                 1568               -56513              -155044
       198                 1576               -46278               -68345
       199                 1584               -87005               -21402
       200                 1592              -122619               -46031
       201                 1600              -139860              -138191
       202                 1608              -254660               -82440
       203                 1616              -176262               -82546
       204                 1624               -23786               -67454
       205                 1632              -140348              -140234
       206                 1640                -9882               -28231
       207                 1648               -37395              -155696
       208                 1656               -56137              -155739
       209                 1664               -96005                89259
       210                 1672              -101937              -126698
       211                 1680              -146777              -125154
       212                 1688                -2431               -53654
       213                 1696              -120802               -74983
       214                 1704              -101281               -10541
       215                 1712              -149268               -11290
       216                 1720              -161480              -116069
       217                 1728               -67776              -148917
       218                 1736              -289968              -191237
       219                 1744              -283694              -216284
       220                 1752                33011              -112246
       221                 1760               -43359               -23364
       222                 1768              -169646              -167403
       223                 1776               -37364               -46315
       224                 1784               -64073              -103160
       225                 1792              -152550               -77826
       226                 1800              -189036               -11521
       227                 1808              -133933              -137620
       228                 1816               -58045              -223006
       229                 1824              -101370              -103047
       230                 1832              -135039               -82488
       231                 1840              -114903               -72722
       232                 1848              -185545              -173100
       233                 1856              -208639              -239637
       234                 1864               -90091              -197318
       235                 1872              -104476              -259934
       236                 1880               -78702                11177
       237                 1888               -99640              -120894
       238                 1896              -171991              -158305
       239                 1904               -99865              -137070
       240                 1912              -193384                11721
       241                 1920               -35833                16799
       242                 1928              -184038               -45273
       243                 1936               -13811              -164096
       244                 1944               -88337              -160363
       245                 1952              -182463              -177157
       246                 1960                12005               -61561
       247                 1968              -190522              -122386
       248                 1976                 5473              -169288
       249                 1984              -149548                 9714
       250                 1992              -128950               -36844
       251                 2000                73284              -142421
       252                 2008                25738               -93241
       253                 2016               -89757              -117343
       254                 2024              -265652              -149244
       255                 2032               -72538              -129586
       256                 2040              -146608               -90222
       257                 2048              -189580              -133857
       258                 2056               -82736              -123029
       259                 2064              -298837              -148085
       260                 2072              -145317                 7472
       261                 2080               -64512               -89377
       262                 2088              -141707               -41003
       263                 2096               -85923               -93667
       264                 2104               -93442                -6619
       265                 2112              -251213               -76351
       266                 2120              -126899               -48576
       267                 2128               -79530              -135404
       268                 2136               -29991              -180822
       269                 2144               -59069              -112192
       270                 2152               -78641               -26664
       271                 2160               -75887              -113051
       272                 2168                  -75              -127097
       273                 2176              -157444              -102862
       274                 2184              -133039              -155019
       275                 2192               -87307              -116365
       276                 2200              -110594               -18189
       277                 2208               -52399              -127557
       278                 2216              -143154              -184948
       279                 2224              -270487               -86107
       280                 2232               -85463               -61878
       281                 2240              -147295              -110854
       282                 2248              -189708              -191300
       283                 2256               -37160              -102885
       284                 2264               -47325              -208502
       285                 2272                66031               -96436
       286                 2280                -7963               -86643
       287                 2288              -210518              -115532
       288                 2296               -32759              -146300
       289                 2304               -41111               -80565
       290                 2312              -127115               -51436
       291                 2320                31182              -147862
       292                 2328               -41808               -52221
       293                 2336               -83295              -182244
       294                 2344              -117016              -110292
       295                 2352              -166362              -115527
       296                 2360               -33640              -169051
       297                 2368                -7048              -150133
       298                 2376              -246484              -121302
       299                 2384               -15652              -147227
       300                 2392               -42370              -158669
       301                 2400                15394               -66831
       302                 2408              -189431                14145
       303                 2416               -36574              -145787
       304                 2424              -297675               -10855
       305                 2432              -170185              -257481
       306                 2440              -166903               -65290
       307                 2448                12720              -192067
       308                 2456               -91872               -80682
       309                 2464              -110885               -14551
       310                 2472               -95698              -126839
       311                 2480                72027               -42129
       312                 2488              -192880               -96483
       313                 2496               -72442              -125446
       314                 2504              -120289              -197174
       315                 2512              -125170              -108290
       316                 2520               -46109               -77432
       317                 2528              -151570              -166836
       318                 2536              -151795               -49096
       319                 2544               -61938               -37420
       320                 2552              -103359                 2579
       321                 2560               -44625               112176
       322                 2568              -149698               -92557
       323                 2576               145939              -118251
       324                 2584               -36635               -31133
       325                 2592                18847              -184539
       326                 2600              -107866              -115762
       327                 2608               -74057               -80066
       328                 2616               -76495               -93732
       329                 2624              -230151                -4045
       330                 2632              -236275              -141693
       331                 2640                57278              -171226
       332                 2648               115039              -201881
       333                 2656              -173417               -71704
       334                 2664              -135706               -56543
       335                 2672               -69745              -210935
       336                 2680               -76715               -91746
       337                 2688              -151273              -286196
       338                 2696               -96372               -11556
       339                 2704                43539              -138838
       340                 2712              -132561              -135196
       341                 2720               -89861              -188375
       342                 2728                  220              -105546
       343                 2736              -138627              -210762
       344                 2744                -8386               -45767
       345                 2752              -220645                49821
       346                 2760               -53772                19827
       347                 2768              -148853               -93294
       348                 2776               -45177                29750
       349                 2784                10680              -130899
       350                 2792               -35341              -168979
       351                 2800               -95896              -157123
       352                 2808               -41249              -130156
       353                 2816                15587                27538
       354                 2824              -254054              -212807
       355                 2832              -148648              -198228
       356                 2840               -41417              -108016
       357                 2848                -7492               -42135
       358                 2856              -206968               -60551
       359                 2864              -180589                14978
       360                 2872              -126142               -54203
       361                 2880               -53665               -85076
       362                 2888               -70151               -75255
       363                 2896              -102834              -150874
       364                 2904              -142509               -99881
       365                 2912               -91283               -19451
       366                 2920                -5547               -63056
       367                 2928               -74437                38939
       368                 2936               -10859               -81045
       369                 2944              -111530               -61487
       370                 2952              -160753              -150502
       371                 2960              -252342               -15138
       372                 2968               -63072              -179731
       373                 2976              -218363              -187668
       374                 2984              -187844              -199271
       375                 2992               -45627              -118095
       376                 3000               -88756              -129964
       377                 3008               -45513                54283
       378                 3016              -158491              -154300
       379                 3024               -62871              -112117
       380                 3032               -60773               -35714
       381                 3040              -182910              -100554
       382                 3048                53294              -201994
       383                 3056              -161792               -65275
       384                 3064               -41138               -16172
       385                 3072              -107051               -56919
       386                 3080                 2733                80559
       387                 3088              -111562              -151157
       388                 3096              -121677              -239635
       389                 3104              -316330               -78586
       390                 3112                34771              -104986
       391                 3120              -136117                20835
       392                 3128               108120              -263333
       393                 3136                20015               -62911
       394                 3144               -81820              -127345
       395                 3152              -139952               -37143
       396                 3160               -80457               -73323
       397                 3168              -146841              -109901
       398                 3176              -230234               -21469
       399                 3184                92208              -158701
       400                 3192              -110358               -39856
       401                 3200              -199546              -156744
       402                 3208              -214050              -124145
       403                 3216               -31800               -85077
       404                 3224               -56685              -136103
       405                 3232              -144861               -55693
       406                 3240              -205356              -120541
       407                 3248               -14540              -250284
       408                 3256               -98642               -23527
       409                 3264               -20027                12974
       410                 3272               -77035               -59730
       411                 3280              -183393               -80223
       412                 3288              -107331              -101709
       413                 3296                37001              -140638
       414                 3304              -151475              -268439
       415                 3312               -17419               -65611
       416                 3320                55962               -89802
       417                 3328              -143574              -135999
       418                 3336               -74369                15385
       419                 3344               -15340                -8043
       420                 3352                 1466               -85385
       421                 3360              -185984              -171849
       422                 3368               -86577              -127296
       423                 3376               -32932               -78766
       424                 3384               -87229               -68696
       425                 3392               -37047              -105964
       426                 3400              -240936              -132747
       427                 3408               -73143               -92704
       428                 3416               -38059              -153636
       429                 3424              -148281              -110990
       430                 3432               -29426               -31533
       431                 3440              -106120               -70776
       432                 3448               -71695              -108503
       433                 3456              -195048              -130491
       434                 3464              -154274              -142700
       435                 3472              -167037              -106647
       436                 3480               -73661              -275708
       437                 3488               -66830               -29906
       438                 3496                12830               -99007
       439                 3504               -68527              -207794
       440                 3512               -81840              -101564
       441                 3520               -52744               -74924
       442                 3528              -136667               -43114
       443                 3536                32400              -123775
       444                 3544              -135834              -124097
       445                 3552                 8865               -99990
       446                 3560              -157220              -131428
       447                 3568              -200052              -144509
       448                 3576               -32246                -2671
       449                 3584              -151067              -173050
       450                 3592               -41607                24100
       451                 3600                 4010               -24622
       452                 3608               -50892               -45354
       453                 3616               -19705               -86057
       454                 3624              -135319               -49594
       455                 3632              -203091               -54748
       456                 3640                35270              -194337
       457                 3648               -45327               -25724
       458                 3656                34069                  239
       459                 3664              -150304               111258
       460                 3672              -168167                72127
       461                 3680               -59405              -147872
       462                 3688               -91005               -88920
       463                 3696               -81398              -189060
       464                 3704              -309163              -119732
       465                 3712               -56398              -123177
       466                 3720               -23015                66597
       467                 3728              -143610               -91188
       468                 3736              -146478               -86628
       469                 3744              -216292                 8359
       470                 3752               -54425              -198975
       471                 3760              -264132               -82922
       472                 3768                -9287               -68090
       473                 3776               -45926              -155102
       474                 3784               -72718               -85988
       475                 3792                -9480              -133305
       476                 3800               -82753               -66373
       477                 3808              -127133                 5958
       478                 3816              -116011              -116953
       479                 3824              -235001              -184480
       480                 3832              -103018              -138643
       481                 3840                54091               -58016
       482                 3848              -138767              -151364
       483                 3856               -92062                 8404
       484                 3864               -60811              -217768
       485                 3872               -89817              -168046
       486                 3880              -141514               -61801
       487                 3888              -126835              -187054
       488                 3896              -102491                74106
       489                 3904               -40282               -70894
       490                 3912               -89508              -138560
       491                 3920              -107541               -37147
       492                 3928              -146257              -115669
       493                 3936               -60567               -95721
       494                 3944               -88259              -232260
       495                 3952               -75375              -199235
       496                 3960                -6681              -102783
       497                 3968               -72333               -80493
       498                 3976              -146476               -32962
       499                 3984              -106083                 8611
       500                 3992              -116246              -125406
       501                 4000              -109686              -172394
       502                 4008               -79090               -42715
       503                 4016              -150481              -127928
       504                 4024               -13370              -251789
       505                 4032               -95748               -67730
       506                 4040              -134358               -34362
       507                 4048              -186481               -83937
       508                 4056              -156405              -172040
       509                 4064                -1608              -178485
       510                 4072               -96020              -144540
       511                 4080              -181743              -146278
       512                 4088              -108055              -211097
       513                 4096              -140784               -17909
       514                 4104              -120630                27432
       515                 4112               -20184               -95053
       516                 4120               -35846              -306202
       517                 4128              -171355              -135889
       518                 4136               -77969              -185488
       519                 4144              -188560               -39699
       520                 4152              -146080              -104201
       521                 4160              -117762               -57282
       522                 4168              -312683              -218797
       523                 4176                35605              -155022
       524                 4184              -175735              -168674
       525                 4192                -7694               -53089
       526                 4200               -26821               -65497
       527                 4208               -69025              -125588
       528                 4216                72828              -138716
       529                 4224              -144647               -85385
       530                 4232               -98630              -129951
       531                 4240              -197033               -68558
       532                 4248                45715              -111492
       533                 4256                11562              -199176
       534                 4264              -133961              -150832
       535                 4272              -234895               -50770
       536                 4280               -94476               -77407
       537                 4288                46660              -138716
       538                 4296               -35220              -101484
       539                 4304              -143964              -107537
       540                 4312                -8787               -62445
       541                 4320                -8490              -176745
       542                 4328               -73946               -12053
       543                 4336              -100186              -113045
       544                 4344              -136669              -132332
       545                 4352               -19598               -11141
       546                 4360                19268               -22263
       547                 4368              -216825              -132187
       548                 4376                75236              -135798
       549                 4384               -60605              -134116
       550                 4392               -47380               -91886
       551                 4400              -108430              -188200
       552                 4408               -66064              -101541
       553                 4416               -15513              -122714
       554                 4424              -176802              -177797
       555                 4432               -44506              -137395
       556                 4440               -36857                 4930
       557                 4448                 4221              -137803
       558                 4456               -76337               -19081
       559                 4464              -241856              -171029
       560                 4472              -121099              -153002
       561                 4480                17615               -57058
       562                 4488               -11905               -33238
       563                 4496                -5856               -89340
       564                 4504              -157301               -56067
       565                 4512              -102988               -10952
       566                 4520               -53388               -76644
       567                 4528                29576              -221963
       568                 4536              -143092                  588
       569                 4544              -112245               -51279
       570                 4552              -132405               -79171
       571                 4560               -40021              -110747
       572                 4568              -173516               -44041
       573                 4576              -240368               -83627
       574                 4584              -197792               -19356
       575                 4592              -145034               -33147
       576                 4600               -25870              -109676
       577                 4608               -66862               -81252
       578                 4616                -4123              -176635
       579                 4624               -30003                -5329
       580                 4632               -93166               -93787
       581                 4640                -5368               -79797
       582                 4648              -106299              -225797
       583                 4656               -76468              -108341
       584                 4664              -103757                -1101
       585                 4672               -67553               -97185
       586                 4680                94690               -34527
       587                 4688               -93222              -168969
       588                 4696              -118223               -59866
       589                 4704                84226              -127772
       590                 4712               -66706               -56271
       591                 4720              -157958               -64688
       592                 4728              -167715                 5443
       593                 4736               -99174               -88076
       594                 4744                44619               -74926
       595                 4752              -149937              -162179
       596                 4760              -136175              -191550
       597                 4768                14765               -51230
       598                 4776               -84846              -138626
       599                 4784              -118165               -96623
       600                 4792              -165388              -195631
       601                 4800               -30002              -103652
       602                 4808                44248              -161817
       603                 4816               -56543              -119467
       604                 4824               -79536              -191756
       605                 4832              -102146               -65393
       606                 4840              -217698                18080
       607                 4848               -14090               122240
       608                 4856               -65007                19044
       609                 4864               -78622               -55496
       610                 4872                 1747              -149132
       611                 4880              -163679               -55156
       612                 4888              -228159              -165122
       613                 4896                -4031                18587
       614                 4904              -132205               -44549
       615                 4912              -169879                 8372
       616                 4920               -42822              -155328
       617                 4928              -120798              -250729
       618                 4936              -206577              -177502
       619                 4944               -11435               -17565
       620                 4952              -123846               -92211
       621                 4960              -143586              -115123
       622                 4968              -185599              -187696
       623                 4976              -341191              -186604
       624                 4984               -65156              -229483
       625                 4992              -122541              -123395
       626                 5000                -2466              -144256
       627                 5008              -101140               -88789
       628                 5016               -86167              -133442
       629                 5024              -126200                16725
       630                 5032               -27491               -62799
       631                 5040               -17725              -193641
       632                 5048               -78014              -175618
       633                 5056               -45855              -188914
       634                 5064              -149437               -66973
       635                 5072              -166469              -194111
       636                 5080                -8709              -220996
       637                 5088              -109807               -65879
       638                 5096               -66683                31672
       639                 5104              -184363              -104326
       640                 5112               -71767               -38117
       641                 5120               -15117               -17842
       642                 5128              -234355                41982
       643                 5136               -52415               -99217
       644                 5144              -128668              -148183
       645                 5152               -85800              -144417
       646                 5160              -131106               -31189
       647                 5168               -78984              -165130
       648                 5176               -49164              -186538
       649                 5184                 -858              -214220
       650                 5192              -189532               -49425
       651                 5200               -49663              -116024
       652                 5208              -102233               -99395
       653                 5216                 7335               -86532
       654                 5224               -53963              -145930
       655                 5232               -92486                32793
       656                 5240               -56786              -224895
       657                 5248              -234551               -94495
       658                 5256               -96011               -78272
       659                 5264              -168766              -116937
       660                 5272               -78035               -67215
       661                 5280              -100285              -150084
       662                 5288              -157365                97245
       663                 5296                 -104              -107664
       664                 5304                95733               -25572
       665                 5312               -80998              -307448
       666                 5320                32678               -28147
       667                 5328              -184076               -81002
       668                 5336              -208424               -76469
       669                 5344               -48044                -5768
       670                 5352              -182066               -79483
       671                 5360               -34722                27002
       672                 5368              -107041               -66342
       673                 5376                40439              -198152
       674                 5384              -231160               -22331
       675                 5392               -75601               -30714
       676                 5400              -107134                11659
       677                 5408              -117196               -96361
       678                 5416               -33455              -126183
       679                 5424               -79239              -162908
       680                 5432              -229091              -127000
       681                 5440              -170459               -57211
       682                 5448                50075              -118038
       683                 5456               -73869               -67360
       684                 5464               -33775               -38426
       685                 5472                -7655              -161893
       686                 5480               -35368               -63296
       687                 5488              -106581              -263240
       688                 5496              -140964              -108462
       689                 5504               -87925              -120361
       690                 5512               -25412               -46556
       691                 5520              -186111              -195514
       692                 5528               -17886              -170961
       693                 5536                53497              -213059
       694                 5544               -51022               -64552
       695                 5552               -94644                65281
       696                 5560               -52078              -106446
       697                 5568              -129395                36312
       698                 5576              -133517              -149876
       699                 5584               -85973               -31543
       700                 5592              -103255              -184365
       701                 5600               -99097              -118727
       702                 5608                17471               -89773
       703                 5616              -212727              -117505
       704                 5624                24088               -57641
       705                 5632              -156972               -89559
       706                 5640              -137298               -73040
       707                 5648                96674               -27920
       708                 5656              -124167              -190370
       709                 5664                12322                41577
       710                 5672                27613              -129989
       711                 5680               -19241              -154630
       712                 5688              -169705               -77486
       713                 5696               -63204               -53189
       714                 5704              -126155              -136783
       715                 5712              -161405              -172829
       716                 5720              -162874              -178415
       717                 5728              -267247              -196550
       718                 5736               -42337              -110220
       719                 5744              -157902               -92137
       720                 5752                14979              -187011
       721                 5760               -59040               -74944
       722                 5768               -10881              -164128
       723                 5776               -74587               -21993
       724                 5784              -179880              -204786
       725                 5792              -105778              -124365
       726                 5800               -79449              -156535
       727                 5808              -125827              -181258
       728                 5816               -13622                 2766
       729                 5824              -109383              -105650
       730                 5832               -51325               -48612
       731                 5840              -206063              -251077
       732                 5848              -107973              -180729
       733                 5856                15968                -8094
       734                 5864              -167118              -127823
       735                 5872              -188337               -77708
       736                 5880                67305              -222888
       737                 5888               -16659                76339
       738                 5896               -68007              -162524
       739                 5904                -8435                16771
       740                 5912               -59620               -16745
       741                 5920              -167533               -46839
       742                 5928                24899              -152388
       743                 5936               -50008              -104920
       744                 5944               -40369              -187872
       745                 5952              -235564               -56126
       746                 5960              -143433               -62881
       747                 5968               -37750               -42721
       748                 5976              -221858                12809
       749                 5984                30869               -98027
       750                 5992               -97453               -17020
       751                 6000              -263352                28213
       752                 6008              -283720              -120888
       753                 6016              -162838                -7515
       754                 6024                -9455              -116263
       755                 6032              -153677              -142893
       756                 6040               -85036              -293251
       757                 6048               -69679                 1190
       758                 6056              -153484                77844
       759                 6064               -74987                 1725
       760                 6072              -176229               -49407
       761                 6080                 -775              -150867
       762                 6088               -22708                -1494
       763                 6096              -156652               -19102
       764                 6104               -64142               -44721
       765                 6112              -230890              -119198
       766                 6120               -65815               -57994
       767                 6128               -63755                -7173
       768                 6136              -123550              -201559
       769                 6144              -108687                40490
       770                 6152               139022              -186251
       771                 6160                53773              -130757
       772                 6168              -154152              -202323
       773                 6176              -115248              -150012
       774                 6184               -48778              -134878
       775                 6192               -56031               -65443
       776                 6200                25645               -82178
       777                 6208               -90026               -31596
       778                 6216                -2365                56832
       779                 6224              -258781              -108659
       780                 6232               -93830              -164923
       781                 6240              -123748              -132739
       782                 6248               -46809               -43539
       783                 6256               -83711              -159080
       784                 6264                35757              -178336
       785                 6272               -50669               -42004
       786                 6280                41274              -115649
       787                 6288              -167374               -72361
       788                 6296                 2234              -145410
       789                 6304               -26491                13321
       790                 6312              -142607               -61206
       791                 6320               -75026              -152636
       792                 6328              -204686              -114870
       793                 6336                 -591              -159571
       794                 6344              -183156               -85734
       795                 6352               -65779              -132617
       796                 6360              -132697              -259720
       797                 6368               -96056               -20220
       798                 6376              -158832              -145234
       799                 6384              -108934               -91703
       800                 6392               -68428               -75563
       801                 6400              -103909               -97106
       802                 6408               -99915              -114969
       803                 6416               -65695               -40656
       804                 6424               -65681               -75599
       805                 6432              -125595               -49356
       806                 6440               -12403               -11134
       807                 6448              -312994              -229527
       808                 6456               -50030              -182437
       809                 6464               -27202              -126391
       810                 6472              -106937              -100904
       811                 6480               -83833                11649
       812                 6488               -54526              -233797
       813                 6496              -145166              -237324
       814                 6504               -94890               -78324
       815                 6512                23974               -42638
       816                 6520                 4949               -74487
       817                 6528              -127777              -144143
       818                 6536              -171971              -176826
       819                 6544               -49548               -59645
       820                 6552              -117838              -115782
       821                 6560               -44865               -54195
       822                 6568              -106590              -124428
       823                 6576                56186               -92168
       824                 6584              -143761              -183160
       825                 6592               -70629              -171030
       826                 6600               -21748              -285928
       827                 6608               -58238              -120095
       828                 6616                25995              -129589
       829                 6624              -152352               -14904
       830                 6632               -53456              -205802
       831                 6640                 7957               -90179
       832                 6648               -37537              -157287
       833                 6656               -31516               -30011
       834                 6664              -124581               -56909
       835                 6672              -117725              -122722
       836                 6680               -41973               -21426
       837                 6688               -75736               -42516
       838                 6696              -332148              -229496
       839                 6704              -121438              -177494
       840                 6712              -124480              -198312
       841                 6720                22530               -52157
       842                 6728              -112260              -147737
       843                 6736               -86735              -197289
       844                 6744              -162277               -35623
       845                 6752               -76762                21269
       846                 6760               -43921              -124335
       847                 6768              -198275              -131894
       848                 6776               -88715              -105962
       849                 6784               -63707              -127941
       850                 6792               -43244              -226016
       851                 6800              -101120                -8559
       852                 6808                -4614              -238909
       853                 6816               -13587               -70057
       854                 6824               -81230              -123129
       855                 6832               -78002              -135403
       856                 6840               -40101               -27720
       857                 6848              -111700              -203666
       858                 6856               -48569              -124840
       859                 6864              -103179               -65743
       860                 6872                -6199              -155494
       861                 6880              -120090               -46820
       862                 6888              -140217              -173564
       863                 6896                33977              -161417
       864                 6904                28273               -37299
       865                 6912                12588               -58065
       866                 6920              -198413               -99622
       867                 6928              -112023              -216119
       868                 6936              -149123               -26598
       869                 6944              -143556              -104984
       870                 6952                 2862              -170167
       871                 6960              -153317                 7637
       872                 6968              -125741               -58145
       873                 6976                10631               -84101
       874                 6984               -82031               -35386
       875                 6992              -170867              -124721
       876                 7000                 8240              -140512
       877                 7008              -101333               -54127
       878                 7016               -55484               -58014
       879                 7024              -107528               -92779
       880                 7032              -115503               -74506
       881                 7040               -62959              -154519
       882                 7048               -73019                25954
       883                 7056                32684                42329
       884                 7064              -134226               -45457
       885                 7072              -170484              -138389
       886                 7080               -99967              -154779
       887                 7088               -25017              -218748
       888                 7096              -115928              -193535
       889                 7104               -39726               -57851
       890                 7112              -139340              -159356
       891                 7120              -169490               -47700
       892                 7128                38280              -140120
       893                 7136               -73332              -118730
       894                 7144              -214750               -52709
       895                 7152                 6623               -47551
       896                 7160              -188990               -56221
       897                 7168              -127835              -131581
       898                 7176                51558                 7644
       899                 7184              -226354               -56717
       900                 7192                24312              -181051
       901                 7200               -63397              -136762
       902                 7208               -45104              -153917
       903                 7216              -132911               -11361
       904                 7224               -13085               -99275
       905                 7232               -25788               -15837
       906                 7240               -68593              -239821
       907                 7248              -301567              -239472
       908                 7256               -48042               -30066
       909                 7264               -73254                32913
       910                 7272              -162950              -178845
       911                 7280              -100852                11554
       912                 7288               -54906               -53447
       913                 7296              -114910              -189050
       914                 7304              -119413              -194872
       915                 7312               -56370              -119302
       916                 7320               -87602                31449
       917                 7328               -84634              -119489
       918                 7336              -113953              -158897
       919                 7344                97849                10519
       920                 7352               -69827              -144302
       921                 7360               -74085                24594
       922                 7368                 1356               -28462
       923                 7376              -182610               -89442
       924                 7384              -261961               -69733
       925                 7392               -48087                53668
       926                 7400                90408               -26994
       927                 7408                40675              -109496
       928                 7416               -97263               -65447
       929                 7424                -4977               -77237
       930                 7432               -29999               102944
       931                 7440              -107152              -190892
       932                 7448                 4770               -36420
       933                 7456               -77952              -128583
       934                 7464              -214606               -15330
       935                 7472              -228922                17015
       936                 7480              -179844                 4060
       937                 7488               -46908               -59726
       938                 7496              -113667              -188346
       939                 7504              -201795              -245490
       940                 7512              -271902               -84265
       941                 7520              -207013              -120224
       942                 7528              -233793               -38921
       943                 7536               -48304              -119928
       944                 7544               -93445              -126042
       945                 7552               -38426              -182341
       946                 7560              -125012              -274183
       947                 7568               -86194              -117335
       948                 7576               110743               -65356
       949                 7584                50899                76076
       950                 7592              -267454               -28987
       951                 7600               -28762               -51190
       952                 7608              -125902                52178
       953                 7616               -24541               -89679
       954                 7624              -128348               -58071
       955                 7632               -57673               -73250
       956                 7640               -68821              -245606
       957                 7648                11690              -186524
       958                 7656              -143822                -7297
       959                 7664              -154352              -123316
       960                 7672              -163372              -116700
       961                 7680               -51130              -176699
       962                 7688               -13864              -154781
       963                 7696              -103037              -149258
       964                 7704              -248862               -33552
       965                 7712               -85265              -127646
       966                 7720                45955              -179642
       967                 7728              -171335               -73375
       968                 7736               -79792              -175347
       969                 7744               -62132                42549
       970                 7752              -213749               -28667
       971                 7760               -79723               -56105
       972                 7768              -133198               -49224
       973                 7776              -157649                 8358
       974                 7784              -142235              -119644
       975                 7792              -254624              -165105
       976                 7800              -120461               -70082
       977                 7808               -70903              -160062
       978                 7816              -127265               -65442
       979                 7824              -167226              -105787
       980                 7832               -64088               -55555
       981                 7840              -243105              -356351
       982                 7848                77609              -139521
       983                 7856              -195126              -217572
       984                 7864               -88214               -92702
       985                 7872              -130433               -51319
       986                 7880              -128128               -85234
       987                 7888                -9092                 6608
       988                 7896              -152013              -138852
       989                 7904               -14746              -145047
       990                 7912               -92506               -58199
       991                 7920               136100               -94709
       992                 7928               -20100               -65466
       993                 7936               -96915              -187552
       994                 7944              -165509              -120657
       995                 7952              -164859              -134791
       996                 7960               -46743                73368
       997                 7968              -274445              -174251
       998                 7976               -82527               -24626
       999                 7984                24220              -191212
      1000                 7992               -89825               -37905
      1001                 8000               -10222              -230306
      1002                 8008               -89654                53599
      1003                 8016              -170874              -171764
      1004                 8024               -67010               -32845
      1005                 8032              -200211              -128513
      1006                 8040                58978              -242690
      1007                 8048               -80283               -86144
      1008                 8056               -68073               -98412
      1009                 8064              -135996              -126366
      1010                 8072               -82589                23417
      1011                 8080               -81738                 9810
      1012                 8088              -202137               127567
      1013                 8096                12120              -232193
      1014                 8104              -101118               -38201
      1015                 8112               -76763                19055
      1016                 8120              -143211              -101316
      1017                 8128               -86207               -90591
      1018                 8136               -92768              -109656
      1019                 8144              -109478               -88164
      1020                 8152              -105866                -3542
      1021                 8160               -85368               -34969
      1022                 8168              -140222              -101288
      1023                 8176              -208398               -91426
      1024                 8184              -100696                43095
      1025                 8192                38643               -56755
      1026                 8200              -120227              -136850
      1027                 8208                48359              -192960
      1028                 8216               -53717               -79698
      1029                 8224               -39264               -79502
      1030                 8232                27090               -93695
      1031                 8240               -17638              -154843
      1032                 8248              -121781                  495
      1033                 8256              -101860               -17898
      1034                 8264               -60254              -171584
      1035                 8272              -201127              -174231
      1036                 8280              -112503              -214470
      1037                 8288              -111327              -213295
      1038                 8296               -66574               -32732
      1039                 8304              -104142               -61177
      1040                 8312               -46454               -58489
      1041                 8320              -212821                -5788
      1042                 8328              -162385               -87245
      1043                 8336              -125727              -161001
      1044                 8344               -11860              -126482
      1045                 8352               -26115              -123727
      1046                 8360               -19936               -89496
      1047                 8368                52995              -118249
      1048                 8376              -128088              -182762
      1049                 8384              -191943               -81214
      1050                 8392               -93555               -45364
      1051                 8400               -79040                31239
      1052                 8408               -38442              -164359
      1053                 8416               -68040                -1994
      1054                 8424              -171116                31480
      1055                 8432              -101566              -134851
      1056                 8440              -118883               -78703
      1057                 8448               -43558               -91058
      1058                 8456               -24170                40272
      1059                 8464               -92945               -35110
      1060                 8472               -19542              -149864
      1061                 8480               -26134               -57754
      1062                 8488              -131134               -79371
      1063                 8496              -294842              -103431
      1064                 8504               -55347               -15197
      1065                 8512               -80625              -191137
      1066                 8520                -7669              -104654
      1067                 8528              -137771              -117623
      1068                 8536               -58736               -92109
      1069                 8544              -146452               -97688
      1070                 8552              -112003                48849
      1071                 8560              -185495              -104314
      1072                 8568                -9304                33836
      1073                 8576              -186897              -109239
      1074                 8584                -5926              -134130
      1075                 8592              -156811               -91863
      1076                 8600                -1815               -38808
      1077                 8608               -56399              -206054
      1078                 8616              -141655              -127057
      1079                 8624               -23330              -116043
      1080                 8632               -50061                44203
      1081                 8640                 5986               105493
      1082                 8648                15355              -192256
      1083                 8656              -211242               -98897
      1084                 8664               -62744              -225784
      1085                 8672              -115599              -160442
      1086                 8680               -57919               -53013
      1087                 8688              -131506               -42692
      1088                 8696              -225794              -218546
      1089                 8704               -71194              -128764
      1090                 8712              -171381              -294746
      1091                 8720              -141943               -49709
      1092                 8728               -55048              -127999
      1093                 8736               -63091              -121595
      1094                 8744                74807              -174305
      1095                 8752                 2584              -178537
      1096                 8760              -263615              -179461
      1097                 8768               -51078               -19739
      1098                 8776               -56806               -91019
      1099                 8784               -47371                34001
      1100                 8792               -47582               -77196
      1101                 8800               -81492               -91311
      1102                 8808               -81599              -316766
      1103                 8816              -302936              -128068
      1104                 8824                21572               -34505
      1105                 8832              -228682                -5246
      1106                 8840                32318              -110634
      1107                 8848                 4923                20536
      1108                 8856              -264248               -41661
      1109                 8864               -11644                19164
      1110                 8872              -119229              -102798
      1111                 8880               -73296               -63795
      1112                 8888               103311               -65151
      1113                 8896               -47423              -141890
      1114                 8904              -169074               -85484
      1115                 8912                -5506              -103449
      1116                 8920                23572               -24174
      1117                 8928              -205158               -65608
      1118                 8936              -208829              -106099
      1119                 8944               -25727               -57425
      1120                 8952              -126931               -80505
      1121                 8960              -136864                -7493
      1122                 8968               -77512                 4666
      1123                 8976               -21834              -187392
      1124                 8984              -100770               184385
      1125                 8992               -56730               -32579
      1126                 9000               -83632               -42454
      1127                 9008                 5931              -120541
      1128                 9016               -71763              -132792
      1129                 9024                -8999              -100701
      1130                 9032                10950               -24247
      1131                 9040              -163032              -267167
      1132                 9048                 -501               -60232
      1133                 9056              -171483               -41845
      1134                 9064               -24712                31318
      1135                 9072              -102606              -127317
      1136                 9080              -135609              -182727
      1137                 9088              -148527              -330290
      1138                 9096               -37585               -59484
      1139                 9104               -80366              -173584
      1140                 9112               -36983               -14232
      1141                 9120               -73523              -126212
      1142                 9128               -88708                46875
      1143                 9136              -200260                69566
      1144                 9144                -7864               -67382
      1145                 9152               -17233               -97711
      1146                 9160              -160364               -70841
      1147                 9168              -116300               -85888
      1148                 9176              -137143              -107094
      1149                 9184              -130272               -84252
      1150                 9192                 1548              -169554
      1151                 9200               -29860               -17699
      1152                 9208               -70134               -76352
      1153                 9216              -179839               -49491
      1154                 9224                34603              -175616
      1155                 9232               -93955              -135418
      1156                 9240              -187604              -116105
      1157                 9248               -34214               -55618
      1158                 9256              -149914              -100523
      1159                 9264              -106446              -151142
      1160                 9272               -77496              -108300
      1161                 9280               -29185               -92818
      1162                 9288               -73141               -69710
      1163                 9296               -18432                 3333
      1164                 9304               -30987               -98059
      1165                 9312              -100628               -14293
      1166                 9320               -62158              -104643
      1167                 9328              -160494               -46504
      1168                 9336                -1615              -116373
      1169                 9344               -44909              -135284
      1170                 9352              -167797               -86597
      1171                 9360              -138897               -80003
      1172                 9368                10205              -128244
      1173                 9376               -39839              -141697
      1174                 9384              -130736               -71282
      1175                 9392                66016               -90770
      1176                 9400                 5158               -41629
      1177                 9408               -29033               -62709
      1178                 9416                -7750              -126722
      1179                 9424              -164340               -49940
      1180                 9432               -16372              -147683
      1181                 9440               -90082              -108975
      1182                 9448              -135813              -190319
      1183                 9456               -96294               -67219
      1184                 9464              -154747               -76728
      1185                 9472              -171340               -42375
      1186                 9480              -112891              -149553
      1187                 9488              -189252               -46655
      1188                 9496                66183              -110916
      1189                 9504               -38492               -36383
      1190                 9512              -154807               -73122
      1191                 9520                61825               -84137
      1192                 9528               -90545               -45527
      1193                 9536                -2504                -3266
      1194                 9544               -91357               -59570
      1195                 9552               -95222              -199941
      1196                 9560              -126188              -230211
      1197                 9568               -84354              -103945
      1198                 9576              -136594               -14120
      1199                 9584              -155946              -119024
      1200                 9592              -114185               -75904
      1201                 9600              -101769              -143297
      1202                 9608               -86437               -74852
      1203                 9616               -15172              -110706
      1204                 9624              -198628              -197880
      1205                 9632              -251506                15249
      1206                 9640                -3841                -5960
      1207                 9648               -20692              -137027
      1208                 9656                27655                 4249
      1209                 9664               -61312               -94827
      1210                 9672               -64765               -46662
      1211                 9680                10232              -210734
      1212                 9688              -119746               -37730
      1213                 9696                -7489              -194338
      1214                 9704               -89505               -23238
      1215                 9712              -101635               -94402
      1216                 9720              -317138                 -723
      1217                 9728               -57479                40902
      1218                 9736               -87027              -103954
      1219                 9744              -112922               -95728
      1220                 9752              -203349              -101731
      1221                 9760                36647               -99157
      1222                 9768              -172330                29151
      1223                 9776               -59334                40934
      1224                 9784              -197930               -56119
      1225                 9792               -24858               -70606
      1226                 9800               -48322              -150803
      1227                 9808               -26164               -84999
      1228                 9816              -152343              -229597
      1229                 9824               -76037               -61461
      1230                 9832                29023              -138959
      1231                 9840              -175411               -34666
      1232                 9848                -3793              -143838
      1233                 9856               -21775               -22394
      1234                 9864               -33500              -125180
      1235                 9872              -114173              -182969
      1236                 9880               -48807              -160222
      1237                 9888              -142278              -219503
      1238                 9896               -72028               -50313
      1239                 9904              -162066              -132461
      1240                 9912              -114490               -44446
      1241                 9920              -194067               -42588
      1242                 9928              -102621              -159599
      1243                 9936               -15886              -123537
      1244                 9944               -25895               -50787
      1245                 9952               -34765               -36304
      1246                 9960               -89838               -44096
      1247                 9968              -112017               -61509
      1248                 9976               -35372               -32450
      1249                 9984               -80481              -134981
      1250                 9992               -77705              -161818
      1251                10000                 1236              -181961
      1252                10008               -30750                 5171
      1253                10016               -66702              -110106
      1254                10024              -178891                22062
      1255                10032                48667              -159705
      1256                10040              -123630              -108463
      1257                10048              -111179               -32477
      1258                10056               -55091              -143029
      1259                10064              -100953               -48042
      1260                10072              -110473                78943
      1261                10080              -128043              -130436
      1262                10088              -174812                 3231
      1263                10096               -13734               -74363
      1264                10104              -112817              -111955
      1265                10112              -124120              -126699
      1266                10120               -50799               -51445
      1267                10128                35676              -161279
      1268                10136              -145307              -236393
      1269                10144               -73089                40653
      1270                10152              -103881              -120109
      1271                10160               -59956               -76449
      1272                10168                 2836               -98885
      1273                10176              -113993                47856
      1274                10184                24309              -198434
      1275                10192               -22413                63521
      1276                10200                -1531              -197854
      1277                10208               -60997              -182890
      1278                10216              -109410              -110007
      1279                10224                -6320               -34573
      1280                10232                 6849              -250111
      1281                10240               -32862              -112824
      1282                10248              -107710              -112476
      1283                10256              -247844               -75664
      1284                10264              -139111               -20237
      1285                10272               -28493               -64060
      1286                10280              -139610              -139881
      1287                10288              -230196              -220220
      1288                10296              -110770              -148934
      1289                10304              -233876               -98763
      1290                10312              -159347                -1317
      1291                10320               -70160               -47688
      1292                10328                 9917                24001
      1293                10336               -38644                25410
      1294                10344                62028              -124875
      1295                10352              -130996              -117236
      1296                10360              -110264               -50516
      1297                10368                10787               -72309
      1298                10376                54556               -31147
      1299                10384               -60303              -125629
      1300                10392              -117421              -150283
      1301                10400               -97829              -161063
      1302                10408               -10985              -135475
      1303                10416              -188222                 6315
      1304                10424                10159               -54461
      1305                10432              -113763              -169795
      1306                10440                17821              -130667
      1307                10448               -20562              -123453
      1308                10456              -108726                71967
      1309                10464               -60520                16286
      1310                10472               -76108              -108902
      1311                10480                 3190              -115724
      1312                10488               -75170               -15858
      1313                10496                -8899              -116708
      1314                10504                34254               -56603
      1315                10512               -19889               -55985
      1316                10520                17170               -35570
      1317                10528                57729              -319652
      1318                10536              -153559              -269371
      1319                10544              -134780              -151624
      1320                10552              -133214               -51128
      1321                10560                 -526                15415
      1322                10568              -180935              -172774
      1323                10576               -50827              -119118
      1324                10584               -95773                11282
      1325                10592               -36010               -20470
      1326                10600                32194              -175387
      1327                10608              -152599               -65371
      1328                10616              -173740               -81779
      1329                10624                21612               -20154
      1330                10632               -89229                27918
      1331                10640                17780               -20471
      1332                10648              -166737               -77080
      1333                10656               -50168               -42798
      1334                10664              -139365               -16346
      1335                10672                21824              -128119
      1336                10680               -64654                69637
      1337                10688              -160837               -70043
      1338                10696               -29499              -110900
      1339                10704               -46778               -79243
      1340                10712                10231              -171339
      1341                10720              -150117               -96570
      1342                10728               -50146              -125718
      1343                10736                16298              -147257
      1344                10744                60813              -190332
      1345                10752              -223033              -149104
      1346                10760              -127074               -78246
      1347                10768              -187243               -69698
      1348                10776               -69948              -137305
      1349                10784               -52981              -136904
      1350                10792               -74587               -67511
      1351                10800               -28593              -124836
      1352                10808              -115322              -220232
      1353                10816               -32930              -206720
      1354                10824              -163193               -76810
      1355                10832              -138476                -6020
      1356                10840               -38878               -84664
      1357                10848               -48663              -167330
      1358                10856                 8345              -105151
      1359                10864              -156441               -68194
      1360                10872                75809              -129741
      1361                10880               -34544               -57196
      1362                10888              -152589              -149223
      1363                10896               -89778              -234322
      1364                10904              -175833              -104058
      1365                10912              -224142              -176125
      1366                10920               -19182               -46278
      1367                10928               -44257               -29234
      1368                10936              -228858              -188352
      1369                10944               -96141              -113104
      1370                10952               -90636              -118677
      1371                10960              -170245               -96449
      1372                10968              -114392              -127128
      1373                10976                70777              -113566
      1374                10984               115590               -11794
      1375                10992               -35020               -34254
      1376                11000               -20734              -132142
      1377                11008               -30825                 5961
      1378                11016               -90795                62528
      1379                11024                78161               -91285
      1380                11032               -50200               -64680
      1381                11040               -78480               -72679
      1382                11048                25002                62420
      1383                11056              -131588              -199087
      1384                11064              -120648               -57324
      1385                11072                67097               -81739
      1386                11080               -43396               -25300
      1387                11088              -102676               -64526
      1388                11096                -5091               -75247
      1389                11104               -63809              -110361
      1390                11112              -241876              -191301
      1391                11120              -228255               -38457
      1392                11128              -112081              -155759
      1393                11136                -1628                 7218
      1394                11144               -37626              -280922
      1395                11152               -75449               -96181
      1396                11160               -63765                26887
      1397                11168               -86543              -168681
      1398                11176                30194              -197478
      1399                11184              -156009                10068
      1400                11192              -184752               -43069
      1401                11200                44765              -107428
      1402                11208              -141736               -55065
      1403                11216              -140534               120727
      1404                11224               -81598              -125163
      1405                11232                -4940               -85724
      1406                11240               -86770               -84873
      1407                11248              -149422              -204845
      1408                11256              -141876              -121994
      1409                11264              -213664               -39664
      1410                11272               -86687              -119880
      1411                11280               -82464               -29291
      1412                11288               -53304              -136571
      1413                11296                -3293               -50458
      1414                11304              -101886               -42663
      1415                11312              -150465              -178286
      1416                11320               106941              -114676
      1417                11328               -84926              -196345
      1418                11336               -53590                37927
      1419                11344              -208911               -46282
      1420                11352               -73235              -104532
      1421                11360               -10197               -12478
      1422                11368               -51370              -229562
      1423                11376               -77542              -143785
      1424                11384                28904               -81701
      1425                11392                14352              -148830
      1426                11400               -36788              -124473
      1427                11408              -153278                59609
      1428                11416              -181274              -245647
      1429                11424              -104958               102907
      1430                11432               -85336                 -829
      1431                11440              -183518              -103934
      1432                11448              -210128              -200295
      1433                11456               -15280               -82948
      1434                11464              -125455              -101310
      1435                11472              -144010               -99100
      1436                11480              -122855              -208398
      1437                11488               -25214               -23891
      1438                11496              -247521              -139127
      1439                11504                53035              -167119
      1440                11512              -179988               -79804
      1441                11520               -59046                 7772
      1442                11528               -92175                13706
      1443                11536               -96439               -44681
      1444                11544              -157032              -284097
      1445                11552              -105840                34959
      1446                11560               -50190              -151967
      1447                11568               -64994              -166805
      1448                11576              -182956               -30342
      1449                11584                 2013              -132900
      1450                11592              -123550               -99434
      1451                11600              -115055                44292
      1452                11608              -100971               -21061
      1453                11616               -80682               -29031
      1454                11624               -87143               -34571
      1455                11632               -95749               -31887
      1456                11640               -42839              -116870
      1457                11648               -19783               -87687
      1458                11656               -60838              -117844
      1459                11664               -56384               -41944
      1460                11672               -74922                26336
      1461                11680              -183627              -182863
      1462                11688               -65766              -293201
      1463                11696               -43218              -129963
      1464                11704              -127850              -149355
      1465                11712               -53161                -2801
      1466                11720               -84455              -112548
      1467                11728               -81611              -137937
      1468                11736              -110669                18430
      1469                11744              -200101              -289960
      1470                11752              -145564               -50621
      1471                11760              -120739                49623
      1472                11768               -70709              -155851
      1473                11776               -35760               -23995
      1474                11784               -80353               -65932
      1475                11792               -50047                29990
      1476                11800                53370               -84219
      1477                11808              -158483              -123599
      1478                11816               -10387               -68187
      1479                11824               -78047                46340
      1480                11832              -116560              -118515
      1481                11840               -73483              -158172
      1482                11848              -170806               -88502
      1483                11856               -20849              -119855
      1484                11864               -69268              -136665
      1485                11872              -194820              -113568
      1486                11880                -3330               -53671
      1487                11888              -142555              -131165
      1488                11896               -71129                86886
      1489                11904                 6542               -78485
      1490                11912               -42629                29476
      1491                11920               -64945                  771
      1492                11928              -140632               -80531
      1493                11936               -87318              -158447
      1494                11944               -26970               -10573
      1495                11952                14052              -144581
      1496                11960               -19089               -30854
      1497                11968               -41273               -61961
      1498                11976                80013               -81807
      1499                11984               107671               -92209
      1500                11992               -46993                  485
      1501                12000              -246278               -79359
      1502                12008               -43390              -104225
      1503                12016                50402               -68574
      1504                12024              -106591               -32690
      1505                12032               -16680               -23106
      1506                12040               -86678               -22150
      1507                12048               -32976                31810
      1508                12056               -27222              -159906
      1509                12064               -90661                85941
      1510                12072              -166892              -136933
      1511                12080               -37743              -191106
      1512                12088              -147624               -40107
      1513                12096              -106795              -209743
      1514                12104                45700               -66512
      1515                12112               -52361              -131291
      1516                12120                74528              -183380
      1517                12128              -108244              -161620
      1518                12136               -70368              -163190
      1519                12144               122651              -185682
      1520                12152               122849              -169048
      1521                12160              -157528              -212787
      1522                12168              -137149               -61120
      1523                12176                22888               -66303
      1524                12184              -130806               -37653
      1525                12192               -97528               -55886
      1526                12200               -47243              -225122
      1527                12208                -9019               -37585
      1528                12216               -97583              -162357
      1529                12224              -134653              -154503
      1530                12232                10131               -60484
      1531                12240                  709              -136533
      1532                12248              -158799               -76668
      1533                12256              -155817               -40133
      1534                12264               -41013               -24907
      1535                12272               -65462               -79135
      1536                12280               -21362              -178217
      1537                12288                11008               -13164
      1538                12296              -238156              -186893
      1539                12304                42031               -14803
      1540                12312              -270812               -91329
      1541                12320               -38124               -32837
      1542                12328              -104651                 6769
      1543                12336              -190913               -68704
      1544                12344                 1734               -82653
      1545                12352               -50850              -156139
      1546                12360                76239              -129156
      1547                12368              -117168              -100740
      1548                12376               -16141              -193877
      1549                12384               -20529                52750
      1550                12392              -137579               -61081
      1551                12400               -93418              -258237
      1552                12408              -142593               -14538
      1553                12416              -261248              -145960
      1554                12424               -92496               -74970
      1555                12432              -136102                -2999
      1556                12440              -161869              -252814
      1557                12448               -78075               -22697
      1558                12456               -34259              -145565
      1559                12464              -103152              -209827
      1560                12472                87503               -59003
      1561                12480               -66106                21852
      1562                12488              -180487              -125792
      1563                12496              -290599               -97530
      1564                12504                44460              -170236
      1565                12512               -99873              -206639
      1566                12520                36586               -85068
      1567                12528               -18969              -110908
      1568                12536              -200766                49260
      1569                12544              -210451              -152092
      1570                12552                15217               -34885
      1571                12560                 4590                32829
      1572                12568                66823              -132850
      1573                12576               -77667              -193678
      1574                12584               127805               -66068
      1575                12592              -123054               -84692
      1576                12600                -5913               -90177
      1577                12608               -41530               -91420
      1578                12616              -139153               -98271
      1579                12624              -250160               -59215
      1580                12632               -78813               -62846
      1581                12640                20660              -103683
      1582                12648              -107622              -131598
      1583                12656               -25023               -64000
      1584                12664              -127113               -88839
      1585                12672              -204665               -58224
      1586                12680               -18377              -126002
      1587                12688               -81637              -154474
      1588                12696                 3473                16937
      1589                12704                 -747               132831
      1590                12712               -53875               -49087
      1591                12720                27487              -104981
      1592                12728               -42842               -44356
      1593                12736              -180497               -86561
      1594                12744               -84200               -21386
      1595                12752               -80479              -147065
      1596                12760               -84419               -62991
      1597                12768              -169066              -184422
      1598                12776                53639               -81093
      1599                12784               -16713              -148136
      1600                12792                -4557               -69066
      1601                12800              -139561               -66191
      1602                12808               -33913              -112185
      1603                12816              -163890               -43494
      1604                12824              -164958               -91270
      1605                12832              -103589              -182969
      1606                12840              -159747               -37389
      1607                12848               -21682               -25764
      1608                12856                 8044              -275474
      1609                12864              -116626              -258688
      1610                12872              -160318              -182313
      1611                12880              -194405               -88263
      1612                12888              -191438              -137732
      1613                12896               -92747               -78375
      1614                12904               -60683               -82865
      1615                12912               -37312              -115528
      1616                12920                -4200              -171977
      1617                12928              -239818                 2041
      1618                12936               -93868               -92665
      1619                12944              -119537              -129282
      1620                12952               -69394               -67934
      1621                12960              -238836               -20189
      1622                12968                93015                14058
      1623                12976               -55937              -159386
      1624                12984               -99102              -159274
      1625                12992              -121245                45016
      1626                13000              -192610               -71041
      1627                13008              -130007               -56462
      1628                13016              -171835                95649
      1629                13024               -35259                96634
      1630                13032                35422               -45650
      1631                13040              -109390              -108860
      1632                13048               -29191                43460
      1633                13056               -25702              -138047
      1634                13064              -131110              -143978
      1635                13072                12419               -53457
      1636                13080              -124705               -51649
      1637                13088                75069                46908
      1638                13096                 1606                91351
      1639                13104                97882              -113116
      1640                13112               -58486              -139430
      1641                13120              -139488              -179918
      1642                13128              -199589              -168531
      1643                13136                61969                31017
      1644                13144              -187426              -194141
      1645                13152              -184224              -121866
      1646                13160               -18510               -76208
      1647                13168                 9706              -127310
      1648                13176               -66913               -67875
      1649                13184              -227195               -84407
      1650                13192              -133582                12472
      1651                13200                -9685              -105584
      1652                13208               -60542              -105486
      1653                13216               -89612                72525
      1654                13224                -8774              -107280
      1655                13232              -113813              -286760
      1656                13240               -83915              -125010
      1657                13248               -49486                93718
      1658                13256              -121496              -115178
      1659                13264               -90447               -58949
      1660                13272               -63394              -144526
      1661                13280              -148449              -128812
      1662                13288               -53382              -257858
      1663                13296               -69266               -88773
      1664                13304               -65584               -47777
      1665                13312              -235117              -191760
      1666                13320               -67883               -14489
      1667                13328               -89467               -86561
      1668                13336              -172889               -69584
      1669                13344              -166311                -6441
      1670                13352               -78495                -5609
      1671                13360               -86677              -140834
      1672                13368               -69422                81411
      1673                13376               -12562               -65862
      1674                13384              -189903                -4873
      1675                13392               -61661               -91038
      1676                13400                47321               -95312
      1677                13408              -166292              -220941
      1678                13416              -112476              -346373
      1679                13424              -123903                48700
      1680                13432               -47681               -40757
      1681                13440               -79344               -45573
      1682                13448                14441               -18081
      1683                13456                13285                98452
      1684                13464               -77445               -15624
      1685                13472                15913              -209037
      1686                13480              -249042               -21066
      1687                13488               -25963                 8454
      1688                13496               -37965                  984
      1689                13504              -197221               -21830
      1690                13512              -150835              -162662
      1691                13520               -57553               -50535
      1692                13528                43805              -120121
      1693                13536              -133163              -115882
      1694                13544               -47315              -117593
      1695                13552              -242337                14175
      1696                13560              -200683                48149
      1697                13568              -176414               -51289
      1698                13576                15517              -135991
      1699                13584              -129385                16561
      1700                13592               -66084              -102214
      1701                13600               -18627              -145190
      1702                13608               -42405              -139192
      1703                13616               -49802              -156500
      1704                13624               -49494               -79598
      1705                13632                -7195              -176481
      1706                13640              -110777               -74140
      1707                13648               -43578               -47436
      1708                13656              -141432                 5641
      1709                13664               -16035               -97891
      1710                13672               -96278              -131882
      1711                13680               -77462                43737
      1712                13688               -50859              -184880
      1713                13696                48694                  504
      1714                13704              -147417              -218726
      1715                13712              -105949               -57056
      1716                13720               -20615              -150642
      1717                13728               -10176              -112318
      1718                13736               -91473               -65477
      1719                13744               -23547              -143699
      1720                13752               -58539               -83920
      1721                13760                12014              -123550
      1722                13768                57258              -104002
      1723                13776               -36786              -152155
      1724                13784              -101392              -108618
      1725                13792               -57153               -84999
      1726                13800              -132340                27421
      1727                13808              -207788               -69638
      1728                13816              -106858               -96298
      1729                13824                15603               -88908
      1730                13832               -78404              -156514
      1731                13840               -80376               -43440
      1732                13848               -70219               -15179
      1733                13856               -39178                 5801
      1734                13864               -82552                -8582
      1735                13872               -89693              -136923
      1736                13880                15852               -10420
      1737                13888               -39967               -52761
      1738                13896               -11000                58854
      1739                13904                67203                -9040
      1740                13912                73672                83564
      1741                13920                -5934                 1043
      1742                13928              -116218               -73882
      1743                13936                66527               -37903
      1744                13944               -33575                97883
      1745                13952              -143070              -148197
      1746                13960               -88287                16318
      1747                13968              -163230               -59527
      1748                13976              -132505              -214176
      1749                13984               -28654                13797
      1750                13992              -143965              -177909
      1751                14000               -54456               -40912
      1752                14008              -107397              -101903
      1753                14016               -67226               -76229
      1754                14024              -199956               -70717
      1755                14032               -46925               -66781
      1756                14040               -42122              -214300
      1757                14048               -90990              -198092
      1758                14056                22385              -164319
      1759                14064               -43068              -166215
      1760                14072               -98270              -157849
      1761                14080              -136709               -89413
      1762                14088               -75419               -48506
      1763                14096               -80179              -230628
      1764                14104               -39886               -95322
      1765                14112              -100966              -237538
      1766                14120              -111913               -35598
      1767                14128                -1710                77372
      1768                14136               -71950               -79478
      1769                14144              -199582              -118256
      1770                14152               -67076               -74649
      1771                14160              -133081              -121566
      1772                14168               -53790               -57220
      1773                14176              -130038              -167214
      1774                14184              -127116               -55982
      1775                14192              -219591              -123037
      1776                14200               -93436              -197201
      1777                14208              -118095                 1440
      1778                14216                19028               -65243
      1779                14224              -142320              -170827
      1780                14232               -15838               -57482
      1781                14240              -126652              -145668
      1782                14248                51934               -27468
      1783                14256               -89328              -110381
      1784                14264              -187481              -140473
      1785                14272               -10287              -158288
      1786                14280              -152334              -209438
      1787                14288              -117874               -27223
      1788                14296               -84748              -105246
      1789                14304               -25149              -151586
      1790                14312              -147945               -85789
      1791                14320              -101639              -120420
      1792                14328                28642              -129717
      1793                14336                21149               -25578
      1794                14344               -79729               -28030
      1795                14352               -84716              -142209
      1796                14360              -146451                -2720
      1797                14368               -81006              -131840
      1798                14376              -257672                54140
      1799                14384               -34041               -84900
      1800                14392              -182382              -203445
      1801                14400               -40539              -107324
      1802                14408               -91039               -63811
      1803                14416               -32388              -140420
      1804                14424               -14904                13417
      1805                14432               -11004               -33199
      1806                14440              -227313               -53751
      1807                14448                19611              -197452
      1808                14456                 3461               -77570
      1809                14464               -54034                34377
      1810                14472              -180363                20555
      1811                14480               -64020              -103675
      1812                14488                 -999              -150884
      1813                14496              -318963               -37788
      1814                14504              -155193               -97882
      1815                14512               -71669              -199504
      1816                14520              -174260               -77307
      1817                14528              -170646               -90472
      1818                14536               -36598               -91913
      1819                14544               -62059                26607
      1820                14552               -82075              -148297
      1821                14560              -113529              -125789
      1822                14568              -137702              -109945
      1823                14576               -46371               -85040
      1824                14584               -74198              -162783
      1825                14592                34517               -81652
      1826                14600              -146203              -204140
      1827                14608              -105289               -37873
      1828                14616               -86297                 3982
      1829                14624               -44759                12040
      1830                14632               -47764               -62697
      1831                14640                17233               -88125
      1832                14648               -21581               -40443
      1833                14656              -180673              -229442
      1834                14664               -83823              -231718
      1835                14672              -110393                49960
      1836                14680              -209217              -122956
      1837                14688               -56980              -133536
      1838                14696              -170145               -67515
      1839                14704              -135647               -20859
      1840                14712              -135606              -230093
      1841                14720              -124127              -197467
      1842                14728               -34964               -76675
      1843                14736               -74322                11066
      1844                14744                61877              -121040
      1845                14752              -208619               -46620
      1846                14760              -103673              -168772
      1847                14768               -22100                19550
      1848                14776              -132886                44698
      1849                14784              -104815              -138667
      1850                14792               -27449               -45321
      1851                14800              -138331               -64196
      1852                14808               -13596               -69974
      1853                14816                   62              -115373
      1854                14824               -55853              -133116
      1855                14832                54674               -24675
      1856                14840                19208              -116166
      1857                14848                34646              -157540
      1858                14856               -38889              -166534
      1859                14864                16671                -7832
      1860                14872              -178018               -61703
      1861                14880                38168               -70178
      1862                14888              -120207              -114192
      1863                14896              -172630                -5694
      1864                14904              -186778               -87292
      1865                14912               -40980                56798
      1866                14920              -142274              -119428
      1867                14928               -22786                -4803
      1868                14936              -120233              -105109
      1869                14944              -156652               -48834
      1870                14952              -139613              -222193
      1871                14960              -233065               -76681
      1872                14968               -52236              -191446
      1873                14976               -59652               -94299
      1874                14984                38259               -69552
      1875                14992                 8988               -55157
      1876                15000               -17117              -181400
      1877                15008               -37602               -82922
      1878                15016                68301                27679
      1879                15024               -70806               119649
      1880                15032              -177448              -214528
      1881                15040              -144750              -149285
      1882                15048               -96372              -157672
      1883                15056                 7475                -8022
      1884                15064               -92608              -148971
      1885                15072              -146709               -80208
      1886                15080               -95461                96351
      1887                15088                -3111                36760
      1888                15096                51591              -105834
      1889                15104                 3181                49130
      1890                15112              -199589              -110626
      1891                15120               -60339               -51251
      1892                15128               -25151               -68695
      1893                15136              -162498               -52962
      1894                15144              -219231               -26654
      1895                15152               -12297                19369
      1896                15160                28532               -26916
      1897                15168               -89558               -64904
      1898                15176                   50              -148829
      1899                15184                70221                54476
      1900                15192               -37743               -29881
      1901                15200              -122380                25607
      1902                15208               -45684               -82953
      1903                15216                28548               -79906
      1904                15224               -18946               -83969
      1905                15232              -111775               -66865
      1906                15240               -81716              -207486
      1907                15248              -166861               -47196
      1908                15256              -140777                82454
      1909                15264               -56689              -107972
      1910                15272              -213448               -52637
      1911                15280               -24509              -203640
      1912                15288               -53581              -105231
      1913                15296              -146000              -119417
      1914                15304               -66888               -40821
      1915                15312              -125105              -262124
      1916                15320               -81981               -13118
      1917                15328                -2759               -46145
      1918                15336              -166928               -44141
      1919                15344              -138807              -193953
      1920                15352                20454                17713
      1921                15360                48212                -6286
      1922                15368               -69064              -176806
      1923                15376               -68341               -76548
      1924                15384              -103116              -259889
      1925                15392               -81836               -42255
      1926                15400              -184010              -115310
      1927                15408               -24393                43378
      1928                15416               -49303              -127109
      1929                15424               -16541              -122626
      1930                15432              -140813               -13433
      1931                15440               -57762               -95612
      1932                15448                 3862              -171080
      1933                15456               -49517               -38206
      1934                15464                30507                81854
      1935                15472               -17933                -1069
      1936                15480               -94782               -97101
      1937                15488              -129990                20442
      1938                15496              -123277               -83771
      1939                15504                12416               -58839
      1940                15512              -216878                 4389
      1941                15520                 2145              -126584
      1942                15528               -67014               -92485
      1943                15536              -112716              -115368
      1944                15544                18614                38451
      1945                15552               -20163              -132499
      1946                15560              -286888                26894
      1947                15568              -219795               -55031
      1948                15576                10006               -49646
      1949                15584                23564                76172
      1950                15592                 4560              -177205
      1951                15600                29508              -131843
      1952                15608               -12822               -97206
      1953                15616                 1629              -155219
      1954                15624                23856              -118412
      1955                15632               -88092               114831
      1956                15640                -5508                13418
      1957                15648                36896              -120932
      1958                15656               -43577              -139170
      1959                15664               -12570              -195547
      1960                15672                34061              -192251
      1961                15680               -73840               -22828
      1962                15688               -78332               -71002
      1963                15696                30452                 4114
      1964                15704               -23959              -169308
      1965                15712               -11799                -6468
      1966                15720              -219647              -151906
      1967                15728              -117621              -129248
      1968                15736               -33982               -12204
      1969                15744              -163754                 6041
      1970                15752                38792                52710
      1971                15760              -168060                31957
      1972                15768               -87027                -8188
      1973                15776              -164185               -17609
      1974                15784                -9193               -51460
      1975                15792               -13310               -69559
      1976                15800                17667               -86850
      1977                15808              -114854              -130585
      1978                15816               -93098               -65258
      1979                15824               -58170               -96953
      1980                15832               -45152              -110382
      1981                15840                 3547               -31814
      1982                15848               -64337                24028
      1983                15856               -36062               -81101
      1984                15864                20250              -218656
      1985                15872               -14766              -239831
      1986                15880                56490               -79114
      1987                15888                89787               -81453
      1988                15896               -79165               -36641
      1989                15904               105945              -196503
      1990                15912               -44659              -158044
      1991                15920                37896                75596
      1992                15928                 8434              -136648
      1993                15936                -8802               -19993
      1994                15944              -191681               -83406
      1995                15952                16469               -11274
      1996                15960                50453               -25767
      1997                15968              -114698               -50215
      1998                15976              -118284               -40940
      1999                15984              -147233               -36385
      2000                15992               -56439              -129641
