# Supplementary material for: Probing decoherence in molecular 4f qubits
Source: Chem Sci. 2024 Oct 30;15(48):20328–37. doi: 10.1039/d4sc05304d (PMC11575486; doi:10.1039/d4sc05304d)
Supplement: SC-015-D4SC05304D-s001 [file SC-015-D4SC05304D-s001.zip › data_archive/perpendicular_0p001pct/T2/4361_10K_T2]

     index            Time [ns]         Intensity []         Intensity []

         1                    0             12249939             -1908552
         2                    8             12045446             -2008956
         3                   16             12169875             -1802307
         4                   24             12228310             -1724673
         5                   32             12022399             -1600867
         6                   40             12059612             -1745124
         7                   48             11919813             -1761057
         8                   56             11897052             -1735760
         9                   64             11979351             -1707365
        10                   72             12024998             -1653128
        11                   80             12305530             -1493055
        12                   88             12287776             -1717579
        13                   96             12415180             -1625513
        14                  104             12425523             -1767561
        15                  112             12611602             -1792306
        16                  120             12725652             -1833800
        17                  128             12940476             -1954156
        18                  136             12917480             -1894483
        19                  144             13270477             -1911502
        20                  152             13125372             -1942893
        21                  160             12959636             -1789617
        22                  168             13134093             -1791184
        23                  176             12964136             -1854940
        24                  184             13023210             -1777684
        25                  192             13234189             -1765001
        26                  200             13579044             -1900185
        27                  208             13677188             -1833525
        28                  216             13827365             -1996267
        29                  224             14018795             -2003141
        30                  232             14256616             -2076492
        31                  240             14505081             -2174041
        32                  248             14693673             -1939187
        33                  256             14872996             -2035902
        34                  264             14933615             -2028259
        35                  272             14751315             -1925394
        36                  280             14682451             -2149284
        37                  288             14467915             -2090516
        38                  296             14425545             -2019483
        39                  304             14691492             -1985711
        40                  312             14798680             -1877612
        41                  320             15142615             -1903149
        42                  328             15243691             -2080066
        43                  336             15556997             -2011747
        44                  344             15762522             -1959688
        45                  352             15823964             -2062397
        46                  360             16115433             -2144329
        47                  368             16042296             -1941143
        48                  376             16064176             -2020775
        49                  384             16097552             -2053054
        50                  392             15793064             -2202104
        51                  400             15549632             -1933223
        52                  408             15559158             -2052136
        53                  416             15429105             -1939382
        54                  424             15570613             -2108953
        55                  432             15718486             -2070624
        56                  440             16051464             -1972722
        57                  448             16233846             -2057956
        58                  456             16271199             -2209582
        59                  464             16308617             -2076869
        60                  472             16425745             -2200519
        61                  480             16434343             -2102386
        62                  488             16422561             -1983377
        63                  496             16129404             -2076136
        64                  504             16199028             -2042898
        65                  512             15840193             -1816116
        66                  520             15727474             -2004389
        67                  528             15534709             -2029593
        68                  536             15529292             -1952582
        69                  544             15555102             -2156437
        70                  552             15876926             -2107602
        71                  560             16071866             -2167847
        72                  568             16238494             -2073876
        73                  576             16121091             -2077549
        74                  584             16310572             -2155529
        75                  592             16288431             -2091844
        76                  600             16340403             -2059799
        77                  608             16190736             -1964062
        78                  616             16077567             -2147740
        79                  624             15958378             -1961197
        80                  632             15845941             -1988590
        81                  640             15829683             -1955633
        82                  648             15808510             -1787000
        83                  656             15716821             -1924766
        84                  664             15754474             -1920114
        85                  672             15966909             -1956998
        86                  680             16235051             -1871151
        87                  688             16364929             -2134906
        88                  696             16260092             -1991147
        89                  704             16151274             -2059319
        90                  712             16097067             -1993534
        91                  720             15966921             -1814580
        92                  728             15950634             -1960517
        93                  736             16095614             -2046113
        94                  744             16023350             -1889084
        95                  752             15870061             -1909664
        96                  760             15793473             -2176530
        97                  768             15873027             -1901155
        98                  776             15771212             -1949156
        99                  784             15982566             -1960356
       100                  792             16228169             -1910280
       101                  800             16369682             -1913730
       102                  808             16361506             -1834824
       103                  816             16311799             -1942141
       104                  824             16289553             -1939828
       105                  832             16062819             -1882217
       106                  840             15973231             -1809676
       107                  848             16181205             -1807840
       108                  856             16029037             -1761264
       109                  864             15933289             -2005135
       110                  872             15941701             -2020098
       111                  880             15807257             -1875524
       112                  888             15750048             -1926416
       113                  896             15682652             -1756830
       114                  904             15599001             -1902634
       115                  912             15646433             -1779775
       116                  920             15480211             -1904786
       117                  928             15515845             -1875397
       118                  936             15459747             -1741216
       119                  944             15253446             -1840162
       120                  952             15020842             -1696278
       121                  960             14971662             -1764855
       122                  968             14994750             -1742863
       123                  976             15130564             -1883981
       124                  984             14972961             -1799944
       125                  992             14949540             -1620202
       126                 1000             14669600             -1651362
       127                 1008             14431754             -1650311
       128                 1016             14357665             -1644826
       129                 1024             14128916             -1766518
       130                 1032             14092398             -1559118
       131                 1040             14136891             -1757706
       132                 1048             13997682             -1537256
       133                 1056             13930227             -1719396
       134                 1064             13871728             -1697189
       135                 1072             13900745             -1583019
       136                 1080             13960318             -1739066
       137                 1088             13801047             -1575922
       138                 1096             13993149             -1588854
       139                 1104             13985843             -1718787
       140                 1112             13798585             -1486373
       141                 1120             13643552             -1686896
       142                 1128             13485038             -1577213
       143                 1136             13406776             -1686516
       144                 1144             13433699             -1539392
       145                 1152             13457272             -1580863
       146                 1160             13345539             -1391547
       147                 1168             13240553             -1552059
       148                 1176             13280937             -1719705
       149                 1184             13229945             -1618996
       150                 1192             13294356             -1595774
       151                 1200             13170245             -1716592
       152                 1208             13239679             -1533084
       153                 1216             13022760             -1618453
       154                 1224             13148477             -1419424
       155                 1232             12894853             -1535112
       156                 1240             12845649             -1571016
       157                 1248             12813133             -1420972
       158                 1256             12665657             -1621833
       159                 1264             12635626             -1689097
       160                 1272             12811056             -1440480
       161                 1280             12836542             -1559576
       162                 1288             12766718             -1548686
       163                 1296             12748282             -1560827
       164                 1304             12911514             -1688445
       165                 1312             12716231             -1510615
       166                 1320             12880627             -1545225
       167                 1328             12710732             -1427096
       168                 1336             12721519             -1559942
       169                 1344             12805547             -1572889
       170                 1352             12838702             -1564765
       171                 1360             12960222             -1486507
       172                 1368             12996259             -1420967
       173                 1376             12994575             -1530266
       174                 1384             13000777             -1548932
       175                 1392             13188991             -1610971
       176                 1400             13458812             -1465493
       177                 1408             13352010             -1483819
       178                 1416             13391701             -1520551
       179                 1424             13151334             -1399578
       180                 1432             13294084             -1378144
       181                 1440             13153433             -1482106
       182                 1448             13298203             -1536598
       183                 1456             13312719             -1450283
       184                 1464             13466369             -1539332
       185                 1472             13637199             -1481592
       186                 1480             13887231             -1627315
       187                 1488             13987227             -1511154
       188                 1496             14169841             -1581320
       189                 1504             14258333             -1731423
       190                 1512             14309769             -1566653
       191                 1520             14250846             -1645501
       192                 1528             14486490             -1661575
       193                 1536             14245503             -1513048
       194                 1544             14325837             -1600656
       195                 1552             14162652             -1574692
       196                 1560             14121623             -1440075
       197                 1568             14190451             -1596388
       198                 1576             14344225             -1407172
       199                 1584             14493335             -1541555
       200                 1592             14835054             -1536169
       201                 1600             14880544             -1628102
       202                 1608             15039964             -1594220
       203                 1616             15105912             -1759181
       204                 1624             15174841             -1627526
       205                 1632             15038561             -1632376
       206                 1640             15029211             -1600356
       207                 1648             14913861             -1725992
       208                 1656             14731102             -1608232
       209                 1664             14499754             -1529672
       210                 1672             14305828             -1627246
       211                 1680             14396383             -1632630
       212                 1688             14527779             -1594118
       213                 1696             14714802             -1696834
       214                 1704             15168213             -1756821
       215                 1712             15167080             -1670984
       216                 1720             15281868             -1597183
       217                 1728             15301433             -1610907
       218                 1736             15437831             -1647957
       219                 1744             15280551             -1638755
       220                 1752             15268537             -1672794
       221                 1760             14991091             -1692399
       222                 1768             14989317             -1640609
       223                 1776             14849411             -1609620
       224                 1784             14790090             -1498552
       225                 1792             14740303             -1586315
       226                 1800             14819431             -1584996
       227                 1808             14969589             -1588442
       228                 1816             15022598             -1541198
       229                 1824             15274751             -1631677
       230                 1832             15427127             -1476808
       231                 1840             15425204             -1645073
       232                 1848             15448933             -1729720
       233                 1856             15325882             -1712522
       234                 1864             15348729             -1573638
       235                 1872             15416449             -1605481
       236                 1880             15199149             -1554767
       237                 1888             15074473             -1643708
       238                 1896             15007154             -1432840
       239                 1904             14803055             -1474753
       240                 1912             14759451             -1548401
       241                 1920             14841259             -1517404
       242                 1928             14667330             -1708251
       243                 1936             14873634             -1724227
       244                 1944             15170403             -1628865
       245                 1952             15109032             -1681425
       246                 1960             15227763             -1587514
       247                 1968             15186343             -1451875
       248                 1976             15382990             -1626173
       249                 1984             15217826             -1704698
       250                 1992             15263135             -1568079
       251                 2000             15273825             -1640997
       252                 2008             15112981             -1586831
       253                 2016             15016014             -1540614
       254                 2024             14765794             -1445541
       255                 2032             14496939             -1416826
       256                 2040             14617420             -1485803
       257                 2048             14525550             -1644251
       258                 2056             14835142             -1663425
       259                 2064             15053600             -1619788
       260                 2072             15123393             -1652356
       261                 2080             15216480             -1700382
       262                 2088             15386328             -1641750
       263                 2096             15381240             -1653150
       264                 2104             15491191             -1772568
       265                 2112             15583640             -1610516
       266                 2120             15319178             -1599049
       267                 2128             15179646             -1671880
       268                 2136             15058050             -1736923
       269                 2144             14789695             -1542791
       270                 2152             14576731             -1561147
       271                 2160             14586815             -1705314
       272                 2168             14795341             -1506338
       273                 2176             14879654             -1664508
       274                 2184             15031573             -1536217
       275                 2192             15235519             -1594288
       276                 2200             15264217             -1733428
       277                 2208             15260044             -1670463
       278                 2216             15297332             -1653643
       279                 2224             15237331             -1698245
       280                 2232             14968711             -1688273
       281                 2240             14971994             -1551561
       282                 2248             14912040             -1416909
       283                 2256             14731156             -1446905
       284                 2264             14678021             -1604388
       285                 2272             14429512             -1458059
       286                 2280             14322801             -1455026
       287                 2288             14392461             -1477343
       288                 2296             14484653             -1582979
       289                 2304             14598706             -1487768
       290                 2312             14689643             -1628865
       291                 2320             14678560             -1621650
       292                 2328             14550968             -1651633
       293                 2336             14427320             -1519841
       294                 2344             14456655             -1525283
       295                 2352             14314007             -1461305
       296                 2360             14139684             -1434899
       297                 2368             14063504             -1399681
       298                 2376             13921190             -1635992
       299                 2384             13655434             -1434715
       300                 2392             13427884             -1320450
       301                 2400             13315740             -1368168
       302                 2408             13353778             -1396084
       303                 2416             13329595             -1390501
       304                 2424             13277304             -1447505
       305                 2432             13433426             -1420011
       306                 2440             13484044             -1436564
       307                 2448             13437479             -1366262
       308                 2456             13246638             -1486912
       309                 2464             13357368             -1412150
       310                 2472             13297458             -1446013
       311                 2480             13408063             -1286736
       312                 2488             13284991             -1484722
       313                 2496             13056132             -1443175
       314                 2504             12960536             -1159342
       315                 2512             12725597             -1375329
       316                 2520             12381149             -1368479
       317                 2528             12618752             -1293494
       318                 2536             12741157             -1204390
       319                 2544             12693607             -1239111
       320                 2552             12916535             -1320808
       321                 2560             12865043             -1404688
       322                 2568             13132032             -1464174
       323                 2576             13023344             -1344332
       324                 2584             13123348             -1337460
       325                 2592             13257894             -1453186
       326                 2600             13378568             -1331629
       327                 2608             13290520             -1345619
       328                 2616             12927603             -1333684
       329                 2624             12874787             -1336293
       330                 2632             12599853             -1343965
       331                 2640             12436896             -1283516
       332                 2648             12641862             -1446332
       333                 2656             12593642             -1396117
       334                 2664             13201159             -1489643
       335                 2672             13215350             -1397120
       336                 2680             13388906             -1314604
       337                 2688             13604853             -1431339
       338                 2696             13593316             -1408269
       339                 2704             13674105             -1515404
       340                 2712             13649585             -1417851
       341                 2720             13743408             -1364375
       342                 2728             13600265             -1455678
       343                 2736             13429636             -1225185
       344                 2744             13295794             -1408761
       345                 2752             13036768             -1325447
       346                 2760             13072693             -1353878
       347                 2768             13284252             -1304457
       348                 2776             13314429             -1412293
       349                 2784             13658847             -1385567
       350                 2792             13787161             -1524088
       351                 2800             13989456             -1459261
       352                 2808             14336328             -1403382
       353                 2816             14215834             -1395302
       354                 2824             14215238             -1636263
       355                 2832             14205268             -1453403
       356                 2840             14288883             -1456544
       357                 2848             14211203             -1491988
       358                 2856             13879857             -1472606
       359                 2864             13888706             -1451793
       360                 2872             13727346             -1366196
       361                 2880             13796069             -1387893
       362                 2888             13813405             -1347478
       363                 2896             13864606             -1312867
       364                 2904             14101834             -1438273
       365                 2912             14312315             -1375992
       366                 2920             14347210             -1543060
       367                 2928             14699665             -1495366
       368                 2936             14538848             -1398547
       369                 2944             14659161             -1597200
       370                 2952             14664758             -1623554
       371                 2960             14683223             -1525673
       372                 2968             14722527             -1532576
       373                 2976             14497612             -1459211
       374                 2984             14347734             -1487557
       375                 2992             14114162             -1534146
       376                 3000             14024155             -1391744
       377                 3008             14064479             -1472365
       378                 3016             14167854             -1553829
       379                 3024             14356000             -1574737
       380                 3032             14612944             -1619927
       381                 3040             14540829             -1602547
       382                 3048             14649377             -1521057
       383                 3056             14857195             -1516830
       384                 3064             14738011             -1416476
       385                 3072             14626801             -1368694
       386                 3080             14627815             -1397099
       387                 3088             14606637             -1534692
       388                 3096             14365431             -1430939
       389                 3104             14048867             -1411082
       390                 3112             13844564             -1472445
       391                 3120             13677494             -1432258
       392                 3128             13879200             -1309266
       393                 3136             13824626             -1470361
       394                 3144             13923486             -1433595
       395                 3152             14244652             -1427240
       396                 3160             14299025             -1619272
       397                 3168             14433655             -1545328
       398                 3176             14382259             -1396139
       399                 3184             14433553             -1401368
       400                 3192             14333553             -1505528
       401                 3200             14319065             -1480566
       402                 3208             14146421             -1553822
       403                 3216             13985161             -1578123
       404                 3224             13790136             -1470434
       405                 3232             13598965             -1281621
       406                 3240             13625916             -1499298
       407                 3248             13476765             -1475069
       408                 3256             13743040             -1420809
       409                 3264             13998868             -1454399
       410                 3272             14011309             -1299006
       411                 3280             14213699             -1417503
       412                 3288             14306887             -1331440
       413                 3296             14302391             -1401477
       414                 3304             14254700             -1337133
       415                 3312             14227677             -1351669
       416                 3320             14297710             -1282299
       417                 3328             14174225             -1439067
       418                 3336             14292111             -1307158
       419                 3344             14015111             -1373678
       420                 3352             13960094             -1415543
       421                 3360             13886116             -1378977
       422                 3368             14057529             -1428916
       423                 3376             14166066             -1416184
       424                 3384             14415390             -1364862
       425                 3392             14553206             -1471858
       426                 3400             14809715             -1361618
       427                 3408             14770086             -1539478
       428                 3416             14819738             -1539091
       429                 3424             14911089             -1531167
       430                 3432             14939654             -1467269
       431                 3440             14943849             -1464198
       432                 3448             14787816             -1399578
       433                 3456             14685205             -1469022
       434                 3464             14541645             -1471322
       435                 3472             14264715             -1592145
       436                 3480             14225146             -1413913
       437                 3488             14276967             -1517155
       438                 3496             14285528             -1315635
       439                 3504             14480358             -1531209
       440                 3512             14614854             -1457977
       441                 3520             14814921             -1326806
       442                 3528             14663619             -1446999
       443                 3536             14686188             -1459912
       444                 3544             14496448             -1589985
       445                 3552             14543705             -1435206
       446                 3560             14542793             -1301938
       447                 3568             14240248             -1418416
       448                 3576             13986219             -1282702
       449                 3584             13788844             -1459588
       450                 3592             13540330             -1435687
       451                 3600             13528782             -1377937
       452                 3608             13688913             -1330826
       453                 3616             13797353             -1487609
       454                 3624             13837178             -1332521
       455                 3632             13826875             -1321012
       456                 3640             13937706             -1375662
       457                 3648             13950890             -1386524
       458                 3656             13870742             -1370234
       459                 3664             13867699             -1411154
       460                 3672             13720844             -1250639
       461                 3680             13573538             -1393226
       462                 3688             13427786             -1389578
       463                 3696             13489661             -1411580
       464                 3704             13448993             -1342654
       465                 3712             13450109             -1267825
       466                 3720             13345556             -1320372
       467                 3728             13497963             -1371516
       468                 3736             13737118             -1299372
       469                 3744             13627465             -1230706
       470                 3752             13537461             -1186403
       471                 3760             13835705             -1298215
       472                 3768             13530833             -1246479
       473                 3776             13523652             -1372144
       474                 3784             13354309             -1358997
       475                 3792             13451101             -1336001
       476                 3800             13342406             -1239378
       477                 3808             13327556             -1336459
       478                 3816             13493242             -1355605
       479                 3824             13553095             -1451238
       480                 3832             13347086             -1424382
       481                 3840             13340109             -1277677
       482                 3848             13410680             -1358321
       483                 3856             13485330             -1226506
       484                 3864             13454409             -1361117
       485                 3872             13357704             -1424750
       486                 3880             13423507             -1385720
       487                 3888             13167545             -1368964
       488                 3896             13313530             -1325430
       489                 3904             13146907             -1386543
       490                 3912             13227770             -1271269
       491                 3920             13399066             -1310306
       492                 3928             13455528             -1311843
       493                 3936             13485356             -1399971
       494                 3944             13535046             -1331169
       495                 3952             13432523             -1330650
       496                 3960             13383850             -1313914
       497                 3968             13435987             -1251961
       498                 3976             13366526             -1304770
       499                 3984             13424423             -1320539
       500                 3992             13402759             -1332597
       501                 4000             13414403             -1418211
       502                 4008             13274814             -1452303
       503                 4016             13419402             -1354944
       504                 4024             13432958             -1527942
       505                 4032             13521640             -1440233
       506                 4040             13671293             -1306950
       507                 4048             13793177             -1346295
       508                 4056             13920975             -1323800
       509                 4064             13955976             -1441847
       510                 4072             13788752             -1548849
       511                 4080             13677500             -1578871
       512                 4088             13786061             -1281215
       513                 4096             13678421             -1424085
       514                 4104             13612810             -1443664
       515                 4112             13750627             -1432400
       516                 4120             13899465             -1347702
       517                 4128             13608819             -1551933
       518                 4136             13879577             -1241363
       519                 4144             13809187             -1365635
       520                 4152             13754436             -1512121
       521                 4160             13957093             -1359219
       522                 4168             13970051             -1550891
       523                 4176             13963408             -1387784
       524                 4184             13918210             -1214243
       525                 4192             13812679             -1493153
       526                 4200             13748425             -1222217
       527                 4208             13557223             -1318659
       528                 4216             13612595             -1477796
       529                 4224             13583197             -1217337
       530                 4232             13484109             -1287066
       531                 4240             13444823             -1343160
       532                 4248             13353745             -1266895
       533                 4256             13296568             -1379358
       534                 4264             13132578             -1421431
       535                 4272             13071918             -1323335
       536                 4280             13225989             -1238129
       537                 4288             13069451             -1357957
       538                 4296             12963086             -1337102
       539                 4304             12869458             -1318701
       540                 4312             12849356             -1249403
       541                 4320             12634870             -1313317
       542                 4328             12692656             -1333933
       543                 4336             12835096             -1246551
       544                 4344             12827675             -1222147
       545                 4352             12729216             -1276163
       546                 4360             12845138             -1194405
       547                 4368             12505669             -1349657
       548                 4376             12498302             -1320476
       549                 4384             12281516             -1172781
       550                 4392             12386411             -1238736
       551                 4400             12502815             -1247090
       552                 4408             12347358             -1323503
       553                 4416             12319805             -1269555
       554                 4424             12314872             -1234781
       555                 4432             12379020             -1226833
       556                 4440             12263299             -1231740
       557                 4448             12373337             -1182002
       558                 4456             12350530             -1178270
       559                 4464             12461827             -1297282
       560                 4472             12334650             -1246067
       561                 4480             12160015             -1116882
       562                 4488             12035279             -1173356
       563                 4496             12012904             -1251211
       564                 4504             11972624             -1127367
       565                 4512             12156147             -1261371
       566                 4520             12024285             -1307441
       567                 4528             12153382             -1136290
       568                 4536             12250662             -1198247
       569                 4544             12246748             -1206443
       570                 4552             12352263             -1311065
       571                 4560             12369768             -1303044
       572                 4568             12529312             -1257627
       573                 4576             12477132             -1216560
       574                 4584             12350240             -1364605
       575                 4592             12615003             -1424344
       576                 4600             12684693             -1164525
       577                 4608             12677505             -1414919
       578                 4616             12542079             -1165344
       579                 4624             12417604             -1349118
       580                 4632             12701902             -1266346
       581                 4640             12668743             -1316688
       582                 4648             12867479             -1369830
       583                 4656             12987381             -1328742
       584                 4664             13128772             -1309787
       585                 4672             13146019             -1331489
       586                 4680             13138322             -1294976
       587                 4688             13423058             -1242368
       588                 4696             13551510             -1375004
       589                 4704             13366480             -1356561
       590                 4712             13403377             -1377118
       591                 4720             13347407             -1254528
       592                 4728             13308736             -1348615
       593                 4736             13181257             -1353057
       594                 4744             13059649             -1185341
       595                 4752             13095875             -1182646
       596                 4760             13053960             -1312938
       597                 4768             13144089             -1369703
       598                 4776             13286101             -1314689
       599                 4784             13527850             -1311194
       600                 4792             13460238             -1319680
       601                 4800             13566343             -1252036
       602                 4808             13670660             -1371068
       603                 4816             13623252             -1269906
       604                 4824             13697941             -1399608
       605                 4832             13550314             -1350865
       606                 4840             13476317             -1328738
       607                 4848             13204304             -1346632
       608                 4856             13167567             -1250028
       609                 4864             13170944             -1264999
       610                 4872             13344662             -1381507
       611                 4880             13335349             -1417023
       612                 4888             13436088             -1222417
       613                 4896             13466820             -1323447
       614                 4904             13464332             -1275723
       615                 4912             13519252             -1211284
       616                 4920             13545543             -1472174
       617                 4928             13624321             -1334316
       618                 4936             13374663             -1334259
       619                 4944             13569263             -1319431
       620                 4952             13401697             -1392865
       621                 4960             13291130             -1388314
       622                 4968             13270187             -1153726
       623                 4976             12996043             -1262733
       624                 4984             12736215             -1224601
       625                 4992             12759434             -1380871
       626                 5000             13000946             -1373012
       627                 5008             13050860             -1304770
       628                 5016             12999739             -1351936
       629                 5024             12997167             -1190964
       630                 5032             13276774             -1338954
       631                 5040             13199728             -1370030
       632                 5048             13190253             -1368569
       633                 5056             13294934             -1289417
       634                 5064             13302324             -1285186
       635                 5072             12973101             -1377968
       636                 5080             12929581             -1245846
       637                 5088             12663517             -1344085
       638                 5096             12416531             -1155590
       639                 5104             12391195             -1275995
       640                 5112             12398819             -1240351
       641                 5120             12606997             -1263411
       642                 5128             12722349             -1599829
       643                 5136             12780060             -1426497
       644                 5144             12935050             -1291551
       645                 5152             13154504             -1205285
       646                 5160             13300664             -1353048
       647                 5168             13279371             -1431214
       648                 5176             13277518             -1453973
       649                 5184             13153375             -1273323
       650                 5192             13077874             -1277246
       651                 5200             13020961             -1294514
       652                 5208             12647975             -1269761
       653                 5216             12637065             -1217660
       654                 5224             12509724             -1334484
       655                 5232             12543613             -1240783
       656                 5240             12669444             -1310877
       657                 5248             12983394             -1349004
       658                 5256             13091879             -1440999
       659                 5264             13271068             -1487610
       660                 5272             13358010             -1362517
       661                 5280             13322850             -1225587
       662                 5288             13197350             -1319932
       663                 5296             13038730             -1292231
       664                 5304             12987607             -1251884
       665                 5312             12827182             -1260028
       666                 5320             12586788             -1306846
       667                 5328             12428297             -1309765
       668                 5336             12267404             -1270074
       669                 5344             12382076             -1299659
       670                 5352             12249280             -1179249
       671                 5360             12137663             -1206010
       672                 5368             12288043             -1218793
       673                 5376             12365609             -1219487
       674                 5384             12327645             -1202858
       675                 5392             12297900             -1209297
       676                 5400             12216665             -1276875
       677                 5408             12018421             -1169685
       678                 5416             12171731             -1393535
       679                 5424             11858154             -1207476
       680                 5432             11563429             -1178142
       681                 5440             11452736             -1153774
       682                 5448             11232106              -990129
       683                 5456             11135788             -1000397
       684                 5464             11151029             -1121283
       685                 5472             10976897             -1090880
       686                 5480             11002905             -1118361
       687                 5488             11058732             -1154741
       688                 5496             11036920              -965655
       689                 5504             11207408             -1028967
       690                 5512             11192308             -1052615
       691                 5520             11097375             -1019608
       692                 5528             11232191             -1321243
       693                 5536             11235434             -1064335
       694                 5544             11147338             -1229597
       695                 5552             10953473             -1114733
       696                 5560             10888326             -1107481
       697                 5568             10742163             -1090486
       698                 5576             10449323             -1056654
       699                 5584             10136641             -1016562
       700                 5592             10263984             -1077154
       701                 5600             10292401             -1077045
       702                 5608             10467587             -1027481
       703                 5616             10363360             -1124926
       704                 5624             10630702             -1097775
       705                 5632             10599481             -1180757
       706                 5640             10465464             -1125462
       707                 5648             10670208             -1008260
       708                 5656             10520398             -1132765
       709                 5664             10562350             -1187351
       710                 5672             10509128              -991374
       711                 5680             10213473             -1105693
       712                 5688             10095742             -1029488
       713                 5696              9815278             -1146541
       714                 5704              9845827              -931503
       715                 5712              9944360             -1065075
       716                 5720              9772387             -1028606
       717                 5728              9932935              -884150
       718                 5736             10128911             -1119537
       719                 5744             10198130             -1149338
       720                 5752             10271844             -1079769
       721                 5760             10419979              -972821
       722                 5768             10439588             -1036998
       723                 5776             10382023             -1076810
       724                 5784             10495263             -1001467
       725                 5792             10406378             -1026876
       726                 5800             10440582             -1059846
       727                 5808             10213431             -1057647
       728                 5816             10228163             -1060634
       729                 5824             10105133              -989872
       730                 5832             10119396             -1010407
       731                 5840             10389842              -964628
       732                 5848             10477095             -1103464
       733                 5856             10743396             -1141127
       734                 5864             10916048             -1181507
       735                 5872             11001597             -1107594
       736                 5880             11047423             -1162413
       737                 5888             11242516             -1126777
       738                 5896             11274285             -1115234
       739                 5904             11416852             -1291337
       740                 5912             11342141             -1140019
       741                 5920             11278193             -1132612
       742                 5928             11065991             -1065651
       743                 5936             10999703             -1001353
       744                 5944             10948228             -1221614
       745                 5952             11014943             -1109935
       746                 5960             11140496             -1115206
       747                 5968             11314079             -1101806
       748                 5976             11535424             -1319244
       749                 5984             11738374             -1179682
       750                 5992             11812005             -1236445
       751                 6000             12052195             -1244211
       752                 6008             12001038             -1133769
       753                 6016             12063825             -1270286
       754                 6024             12110776             -1168884
       755                 6032             12228530             -1048060
       756                 6040             11943693             -1296856
       757                 6048             11849839             -1173981
       758                 6056             11694003             -1140403
       759                 6064             11669327             -1159586
       760                 6072             11668325             -1081936
       761                 6080             11659665             -1223156
       762                 6088             11831516             -1223527
       763                 6096             11902628             -1246093
       764                 6104             11970071             -1233802
       765                 6112             12290237             -1212056
       766                 6120             12202168             -1209365
       767                 6128             12390974             -1212497
       768                 6136             12431145             -1283976
       769                 6144             12591590             -1243888
       770                 6152             12523224             -1314806
       771                 6160             12438252             -1179846
       772                 6168             12290770             -1166707
       773                 6176             12075292             -1200325
       774                 6184             12074320             -1220597
       775                 6192             12147380             -1164723
       776                 6200             12127717             -1203601
       777                 6208             12101697             -1144651
       778                 6216             12235684             -1126821
       779                 6224             12315366             -1402414
       780                 6232             12308080             -1165347
       781                 6240             12448573             -1294079
       782                 6248             12510088             -1182349
       783                 6256             12544029             -1231107
       784                 6264             12609317             -1379975
       785                 6272             12395109             -1333543
       786                 6280             12459742             -1335722
       787                 6288             12175462             -1255205
       788                 6296             12185482             -1127677
       789                 6304             12110845             -1219844
       790                 6312             11924957             -1229616
       791                 6320             12003901             -1303871
       792                 6328             11883791             -1237109
       793                 6336             12046801             -1203766
       794                 6344             12179784             -1223568
       795                 6352             12248814             -1243927
       796                 6360             12439093             -1221696
       797                 6368             12243859             -1197103
       798                 6376             12367266             -1273813
       799                 6384             12402262             -1092829
       800                 6392             12189346             -1063194
       801                 6400             12160311             -1195375
       802                 6408             11843748             -1313107
       803                 6416             11724137             -1120102
       804                 6424             11522428             -1224943
       805                 6432             11480290             -1153941
       806                 6440             11547004             -1034819
       807                 6448             11685621             -1286811
       808                 6456             11661032             -1145363
       809                 6464             11850686             -1206298
       810                 6472             11908607             -1235529
       811                 6480             11996063             -1214304
       812                 6488             12154843             -1213032
       813                 6496             12100944             -1220627
       814                 6504             11905275             -1214990
       815                 6512             12025574             -1256602
       816                 6520             12086410             -1283976
       817                 6528             11689881             -1144070
       818                 6536             11608170             -1075708
       819                 6544             11355703             -1119148
       820                 6552             11439205              -977511
       821                 6560             11410948             -1153715
       822                 6568             11305572             -1097975
       823                 6576             11464539             -1080847
       824                 6584             11448779             -1111956
       825                 6592             11459099             -1099927
       826                 6600             11504997             -1234356
       827                 6608             11375347             -1071473
       828                 6616             11373668             -1178613
       829                 6624             11410554             -1177790
       830                 6632             11294544             -1100792
       831                 6640             11260901             -1131527
       832                 6648             10976601             -1120049
       833                 6656             10961609             -1068132
       834                 6664             10992392             -1133697
       835                 6672             10812024             -1096858
       836                 6680             10830474             -1037009
       837                 6688             10767535             -1125519
       838                 6696             10742989             -1073654
       839                 6704             10699790             -1132580
       840                 6712             10963796             -1084378
       841                 6720             10758885             -1005772
       842                 6728             10699938             -1210484
       843                 6736             10655229             -1112810
       844                 6744             10569885             -1104807
       845                 6752             10552483             -1104034
       846                 6760             10375105              -987625
       847                 6768             10221289             -1217809
       848                 6776             10020464             -1014908
       849                 6784              9920598             -1092437
       850                 6792              9699155             -1142425
       851                 6800              9521891              -960275
       852                 6808              9779647             -1024793
       853                 6816              9703058             -1085151
       854                 6824              9573210              -982109
       855                 6832              9660637             -1101992
       856                 6840              9760330              -869090
       857                 6848              9645066             -1069748
       858                 6856              9558848              -879308
       859                 6864              9431379             -1075615
       860                 6872              9352768              -870660
       861                 6880              9280817             -1088165
       862                 6888              9163255              -889555
       863                 6896              8965882              -880051
       864                 6904              8697997             -1003326
       865                 6912              8834670             -1035638
       866                 6920              8724253              -920145
       867                 6928              8817689              -977245
       868                 6936              8853951              -929799
       869                 6944              9112300              -846529
       870                 6952              9141862              -943898
       871                 6960              8945364              -872476
       872                 6968              9192906              -941733
       873                 6976              9277691              -970043
       874                 6984              8982214              -974989
       875                 6992              8935412              -913226
       876                 7000              8850156              -882605
       877                 7008              9038962              -846339
       878                 7016              8932795              -905963
       879                 7024              9021494              -938256
       880                 7032              9063236              -914412
       881                 7040              9186348              -940029
       882                 7048              9365235              -968857
       883                 7056              9481477             -1001778
       884                 7064              9601400             -1080893
       885                 7072              9655421              -855173
       886                 7080              9413862              -838642
       887                 7088              9369412              -851652
       888                 7096              9363735              -947025
       889                 7104              9532673              -981146
       890                 7112              9491731              -950214
       891                 7120              9477199             -1004212
       892                 7128              9737821              -953409
       893                 7136              9771302             -1001598
       894                 7144              9520954              -842970
       895                 7152              9662478              -927025
       896                 7160              9690409              -822576
       897                 7168              9942631             -1048951
       898                 7176             10122270              -960609
       899                 7184              9995401             -1049704
       900                 7192              9900359             -1034551
       901                 7200              9937403             -1047130
       902                 7208              9862955             -1046671
       903                 7216             10029948             -1020591
       904                 7224              9849852             -1079047
       905                 7232             10008976             -1072139
       906                 7240             10195301             -1049491
       907                 7248              9982388             -1027593
       908                 7256             10099265             -1056686
       909                 7264             10149742              -979854
       910                 7272             10258960             -1041695
       911                 7280             10237576              -951944
       912                 7288             10258776              -933540
       913                 7296             10262588              -995689
       914                 7304             10147583             -1052964
       915                 7312             10284231              -988163
       916                 7320             10434156             -1045562
       917                 7328             10283140             -1015226
       918                 7336             10464889             -1091908
       919                 7344             10538517             -1043131
       920                 7352             10559278             -1102797
       921                 7360             10745279             -1075666
       922                 7368             10745804             -1042079
       923                 7376             10750204             -1052425
       924                 7384             10824978             -1021916
       925                 7392             10834842             -1104627
       926                 7400             10779929             -1104496
       927                 7408             10883003             -1092834
       928                 7416             11059176             -1034554
       929                 7424             11081490             -1005493
       930                 7432             11071040             -1165488
       931                 7440             11028220             -1042874
       932                 7448             11018322             -1060202
       933                 7456             11024162             -1040851
       934                 7464             11052049             -1195812
       935                 7472             11249911             -1039822
       936                 7480             11144790             -1044101
       937                 7488             11244493             -1206307
       938                 7496             11287415             -1150011
       939                 7504             11105712             -1130051
       940                 7512             11090828             -1099126
       941                 7520             11145046             -1175753
       942                 7528             11243989             -1022976
       943                 7536             11032567             -1132514
       944                 7544             11201339             -1070629
       945                 7552             11026401              -999279
       946                 7560             10922053             -1133800
       947                 7568             10939605             -1158119
       948                 7576             10912769             -1177923
       949                 7584             11072763             -1061742
       950                 7592             11027936              -962917
       951                 7600             10896504             -1017726
       952                 7608             11023850             -1164008
       953                 7616             10882817             -1197061
       954                 7624             10993257             -1012880
       955                 7632             11054373             -1111153
       956                 7640             11026689             -1162538
       957                 7648             10835883             -1036928
       958                 7656             10948177             -1068714
       959                 7664             10861191             -1084823
       960                 7672             10888727             -1059941
       961                 7680             10727891             -1012417
       962                 7688             10800737             -1021604
       963                 7696             10621689             -1090230
       964                 7704             10594097             -1004074
       965                 7712             10742343             -1009916
       966                 7720             10895778             -1072293
       967                 7728             10806120             -1137163
       968                 7736             10788777             -1142010
       969                 7744             10748656             -1047211
       970                 7752             10571990             -1115868
       971                 7760             10760986             -1181186
       972                 7768             10694928             -1056255
       973                 7776             10639569             -1150905
       974                 7784             10567497             -1144129
       975                 7792             10438753             -1185508
       976                 7800             10267839             -1067174
       977                 7808             10163688             -1070440
       978                 7816             10173623             -1027116
       979                 7824             10216099             -1040817
       980                 7832             10249482             -1096182
       981                 7840             10342029             -1129897
       982                 7848             10352116             -1088483
       983                 7856             10304692             -1129419
       984                 7864             10341971             -1094292
       985                 7872             10451085             -1104056
       986                 7880             10217452             -1095272
       987                 7888             10160188             -1035992
       988                 7896             10081619              -928764
       989                 7904              9884427              -985701
       990                 7912              9870816              -896531
       991                 7920              9613192              -905096
       992                 7928              9519049              -975259
       993                 7936              9589638             -1059297
       994                 7944              9471502             -1103037
       995                 7952              9600403             -1022044
       996                 7960              9635153              -935590
       997                 7968              9675646             -1005444
       998                 7976              9692644              -874402
       999                 7984              9491908             -1068725
      1000                 7992              9527527             -1010858
      1001                 8000              9407788              -999812
      1002                 8008              9207341              -972747
      1003                 8016              9256997             -1046751
      1004                 8024              9138070             -1043541
      1005                 8032              9068969              -930629
      1006                 8040              8815058             -1049014
      1007                 8048              9000382             -1021099
      1008                 8056              8960859             -1046750
      1009                 8064              8700150              -896269
      1010                 8072              8701832              -892045
      1011                 8080              8780565              -715466
      1012                 8088              8757622              -894392
      1013                 8096              8766012              -903952
      1014                 8104              8802482             -1048070
      1015                 8112              8616506              -758175
      1016                 8120              8521259              -903336
      1017                 8128              8425279              -741131
      1018                 8136              8331044              -960914
      1019                 8144              8344662              -895869
      1020                 8152              8312020              -806428
      1021                 8160              8124269              -911837
      1022                 8168              8082043              -829885
      1023                 8176              7955469              -988543
      1024                 8184              8177971              -905416
      1025                 8192              8081416              -941361
      1026                 8200              8072787              -850620
      1027                 8208              8052581              -957081
      1028                 8216              8276940              -791636
      1029                 8224              7973509              -793510
      1030                 8232              7953291              -971668
      1031                 8240              7979673              -769376
      1032                 8248              7942897              -827074
      1033                 8256              7993558              -825113
      1034                 8264              7751004              -785655
      1035                 8272              7868409              -884004
      1036                 8280              7771714              -816928
      1037                 8288              7679479              -871755
      1038                 8296              7672176              -713449
      1039                 8304              7712947              -741686
      1040                 8312              7807922              -861033
      1041                 8320              7629362              -924962
      1042                 8328              7800035              -791468
      1043                 8336              7858072              -868469
      1044                 8344              7923656              -824691
      1045                 8352              7970093              -889149
      1046                 8360              8076741              -856235
      1047                 8368              8027682              -894775
      1048                 8376              8238633              -734055
      1049                 8384              8199783              -792886
      1050                 8392              8023337              -751529
      1051                 8400              8153318              -949872
      1052                 8408              8020468              -927118
      1053                 8416              7878102              -936578
      1054                 8424              7986912              -928687
      1055                 8432              8060408              -840509
      1056                 8440              8254754              -928300
      1057                 8448              8227501              -863287
      1058                 8456              8220667              -697825
      1059                 8464              8407623             -1040891
      1060                 8472              8603264              -894356
      1061                 8480              8561608              -777061
      1062                 8488              8586449              -943919
      1063                 8496              8731973              -804917
      1064                 8504              8845748              -905715
      1065                 8512              8760443             -1002676
      1066                 8520              8654881              -897551
      1067                 8528              8584771              -854516
      1068                 8536              8447687              -925218
      1069                 8544              8536768              -860402
      1070                 8552              8695350              -977313
      1071                 8560              8873134             -1038121
      1072                 8568              8833539              -962372
      1073                 8576              9062117              -888485
      1074                 8584              9105519              -905741
      1075                 8592              9195602             -1001743
      1076                 8600              9178087              -945545
      1077                 8608              9210701             -1068367
      1078                 8616              9263817              -986911
      1079                 8624              9247526              -896427
      1080                 8632              9193133              -834208
      1081                 8640              9082562              -881624
      1082                 8648              9123807              -889484
      1083                 8656              9060916              -915900
      1084                 8664              9118074              -970744
      1085                 8672              8947913              -889745
      1086                 8680              9075433              -900422
      1087                 8688              9094936              -995765
      1088                 8696              9301500             -1072335
      1089                 8704              9441924              -959802
      1090                 8712              9418124              -955187
      1091                 8720              9471039              -955573
      1092                 8728              9465614             -1090192
      1093                 8736              9549586             -1003162
      1094                 8744              9458110              -933485
      1095                 8752              9480458              -892709
      1096                 8760              9341040              -901719
      1097                 8768              9173103              -846812
      1098                 8776              8996823             -1016607
      1099                 8784              9055173              -981712
      1100                 8792              9094009             -1042310
      1101                 8800              9133991              -992819
      1102                 8808              9321486             -1014983
      1103                 8816              9330601             -1004316
      1104                 8824              9465505             -1002598
      1105                 8832              9614583              -981971
      1106                 8840              9587413             -1013511
      1107                 8848              9483921              -959626
      1108                 8856              9415702              -858210
      1109                 8864              9382438              -877288
      1110                 8872              9457154              -931686
      1111                 8880              9110050              -894468
      1112                 8888              9073777             -1004002
      1113                 8896              9071996              -877457
      1114                 8904              9038044              -907836
      1115                 8912              9104215              -993584
      1116                 8920              9356589              -904938
      1117                 8928              9478743              -941888
      1118                 8936              9472931             -1155686
      1119                 8944              9439468             -1020255
      1120                 8952              9588720             -1077111
      1121                 8960              9652719              -827993
      1122                 8968              9601866             -1053632
      1123                 8976              9474490              -838978
      1124                 8984              9293642              -978163
      1125                 8992              9196696             -1056022
      1126                 9000              9075800              -769708
      1127                 9008              9012428              -934409
      1128                 9016              8956776              -906798
      1129                 9024              8845973              -808422
      1130                 9032              8952187              -916540
      1131                 9040              9021547             -1002399
      1132                 9048              9140392              -829810
      1133                 9056              9139173              -920410
      1134                 9064              9132240              -999931
      1135                 9072              9167862              -890164
      1136                 9080              9072010              -912014
      1137                 9088              9069834              -859805
      1138                 9096              9028506             -1092147
      1139                 9104              8938503              -837409
      1140                 9112              8896979              -952661
      1141                 9120              8729097              -888011
      1142                 9128              8598248              -836570
      1143                 9136              8512339              -919619
      1144                 9144              8348300              -856297
      1145                 9152              8410905              -967959
      1146                 9160              8524756              -809856
      1147                 9168              8507099              -930890
      1148                 9176              8510337              -858601
      1149                 9184              8489504              -792184
      1150                 9192              8671325              -872992
      1151                 9200              8581584              -789574
      1152                 9208              8529528              -796127
      1153                 9216              8345420              -888466
      1154                 9224              8473130              -878279
      1155                 9232              8122459              -869304
      1156                 9240              8167937              -871860
      1157                 9248              7951465              -729954
      1158                 9256              7933633              -867395
      1159                 9264              7793004              -949615
      1160                 9272              7685120              -884662
      1161                 9280              7824874              -764965
      1162                 9288              7841196              -862729
      1163                 9296              7920939              -858541
      1164                 9304              7943387              -752724
      1165                 9312              8020226              -882675
      1166                 9320              7997180              -785753
      1167                 9328              7770324              -839419
      1168                 9336              7761985              -793280
      1169                 9344              7578763              -779007
      1170                 9352              7460850              -718714
      1171                 9360              7384351              -842141
      1172                 9368              7313021              -792579
      1173                 9376              7214540              -673448
      1174                 9384              7158447              -719719
      1175                 9392              7169766              -853278
      1176                 9400              7278801              -765734
      1177                 9408              7153758              -801431
      1178                 9416              7290186              -813065
      1179                 9424              7201202              -720975
      1180                 9432              7014549              -599436
      1181                 9440              7146331              -568953
      1182                 9448              7061726              -940609
      1183                 9456              7138452              -799735
      1184                 9464              6957389              -746738
      1185                 9472              6859067              -787501
      1186                 9480              6848296              -762587
      1187                 9488              6745413              -750308
      1188                 9496              6622477              -763681
      1189                 9504              6731596              -753613
      1190                 9512              6818399              -589426
      1191                 9520              6820595              -806488
      1192                 9528              6805563              -755313
      1193                 9536              6771112              -803047
      1194                 9544              6788834              -802760
      1195                 9552              7124374              -744662
      1196                 9560              7091450              -719691
      1197                 9568              7154892              -725250
      1198                 9576              7052352              -676962
      1199                 9584              7058611              -714661
      1200                 9592              6945534              -810155
      1201                 9600              6900016              -784956
      1202                 9608              6815640              -734134
      1203                 9616              6867669              -725265
      1204                 9624              6828601              -846688
      1205                 9632              6929151              -728285
      1206                 9640              7110417              -900707
      1207                 9648              7199430              -905863
      1208                 9656              7285994              -912714
      1209                 9664              7326313              -777067
      1210                 9672              7373035              -849014
      1211                 9680              7368093              -824295
      1212                 9688              7181723              -710405
      1213                 9696              7454469              -812552
      1214                 9704              7364740              -701633
      1215                 9712              7341182              -757892
      1216                 9720              7340456              -976598
      1217                 9728              7135854              -781803
      1218                 9736              7266358              -753507
      1219                 9744              7236399              -745200
      1220                 9752              7264305              -949926
      1221                 9760              7402142              -760627
      1222                 9768              7376132              -685720
      1223                 9776              7553744              -622754
      1224                 9784              7472434              -702228
      1225                 9792              7473173              -774201
      1226                 9800              7501440              -708266
      1227                 9808              7704179              -788963
      1228                 9816              7768504              -939472
      1229                 9824              7663044              -812674
      1230                 9832              7613312              -747935
      1231                 9840              7652453              -835132
      1232                 9848              7514030              -968312
      1233                 9856              7746539              -857233
      1234                 9864              7582304              -782302
      1235                 9872              7674010              -763901
      1236                 9880              7712638              -806547
      1237                 9888              7773094              -865414
      1238                 9896              7910706              -812223
      1239                 9904              7973570              -803257
      1240                 9912              7810224              -771614
      1241                 9920              7797654              -829159
      1242                 9928              8025992              -680881
      1243                 9936              7955151              -899217
      1244                 9944              7773229              -836720
      1245                 9952              7932801              -761162
      1246                 9960              8016194              -868527
      1247                 9968              7895230              -830178
      1248                 9976              7868842              -741301
      1249                 9984              7791364              -885028
      1250                 9992              7815973              -700141
      1251                10000              7949874              -870162
      1252                10008              7903577              -774484
      1253                10016              7752258              -858316
      1254                10024              7792066              -817506
      1255                10032              8000225              -739796
      1256                10040              7874901              -830720
      1257                10048              8032505              -837016
      1258                10056              7965516              -658026
      1259                10064              8083213              -769899
      1260                10072              8165216              -833291
      1261                10080              7864317              -862965
      1262                10088              7696831              -849601
      1263                10096              7732037              -829225
      1264                10104              7670204              -855687
      1265                10112              7750924              -891416
      1266                10120              7685131              -807532
      1267                10128              7695096              -768213
      1268                10136              7745137              -761400
      1269                10144              7666646              -912773
      1270                10152              7747810              -826678
      1271                10160              7766856              -699657
      1272                10168              7878812              -800229
      1273                10176              7834080              -851329
      1274                10184              7879382              -872918
      1275                10192              7797525              -948134
      1276                10200              7757043              -683716
      1277                10208              7654425              -809837
      1278                10216              7534482              -806423
      1279                10224              7544916              -780320
      1280                10232              7598884              -872433
      1281                10240              7668475              -771261
      1282                10248              7637201              -824105
      1283                10256              7608471              -738373
      1284                10264              7723099              -770769
      1285                10272              7767219              -724925
      1286                10280              7745742              -802365
      1287                10288              7855757              -748420
      1288                10296              7889980              -912304
      1289                10304              7784982              -770197
      1290                10312              7822018              -770796
      1291                10320              7673397              -837700
      1292                10328              7535931              -930870
      1293                10336              7686438              -648053
      1294                10344              7511542              -833179
      1295                10352              7639156              -805896
      1296                10360              7530524              -766835
      1297                10368              7647489              -706924
      1298                10376              7850590              -753609
      1299                10384              7516628              -693680
      1300                10392              7603912              -806091
      1301                10400              7676554              -768050
      1302                10408              7609096              -738871
      1303                10416              7615328              -727957
      1304                10424              7487314              -845116
      1305                10432              7520299              -870401
      1306                10440              7420229              -816008
      1307                10448              7451351              -758153
      1308                10456              7431497              -823840
      1309                10464              7271374              -757294
      1310                10472              7319488              -796091
      1311                10480              7227251              -663466
      1312                10488              7237503              -722891
      1313                10496              7162712              -739833
      1314                10504              7352823              -752064
      1315                10512              7096010              -819558
      1316                10520              7078903              -711676
      1317                10528              7106641              -722379
      1318                10536              7041592              -868618
      1319                10544              6999927              -750704
      1320                10552              7146898              -766107
      1321                10560              6990470              -710172
      1322                10568              7021221              -814963
      1323                10576              6822611              -728447
      1324                10584              6947405              -796330
      1325                10592              7048865              -690039
      1326                10600              6899691              -807490
      1327                10608              7019851              -687729
      1328                10616              6874554              -719062
      1329                10624              6602576              -786958
      1330                10632              6678433              -758433
      1331                10640              6530829              -730274
      1332                10648              6697307              -680026
      1333                10656              6524820              -725444
      1334                10664              6585908              -804683
      1335                10672              6540840              -944701
      1336                10680              6585119              -714039
      1337                10688              6646579              -902466
      1338                10696              6648022              -768850
      1339                10704              6578136              -721076
      1340                10712              6508979              -709586
      1341                10720              6559244              -748437
      1342                10728              6576018              -780786
      1343                10736              6426531              -641825
      1344                10744              6290655              -735193
      1345                10752              6340701              -759922
      1346                10760              6448891              -674543
      1347                10768              6355329              -748631
      1348                10776              6431313              -859705
      1349                10784              6422478              -821365
      1350                10792              6515750              -676897
      1351                10800              6329682              -657549
      1352                10808              6417740              -771554
      1353                10816              6553072              -914717
      1354                10824              6367346              -724916
      1355                10832              6390908              -635253
      1356                10840              6225835              -774946
      1357                10848              6329167              -703502
      1358                10856              6261777              -603928
      1359                10864              6138545              -743552
      1360                10872              6138340              -714048
      1361                10880              6236294              -702149
      1362                10888              6188593              -605768
      1363                10896              6335947              -745451
      1364                10904              6405617              -723719
      1365                10912              6462779              -745571
      1366                10920              6398319              -652177
      1367                10928              6343038              -635990
      1368                10936              6484824              -717711
      1369                10944              6357387              -771026
      1370                10952              6346508              -686834
      1371                10960              6391371              -758211
      1372                10968              6441018              -648897
      1373                10976              6316010              -663378
      1374                10984              6297361              -616415
      1375                10992              6351004              -630293
      1376                11000              6347007              -526800
      1377                11008              6317744              -613730
      1378                11016              6300219              -700457
      1379                11024              6543117              -726372
      1380                11032              6380245              -694161
      1381                11040              6460399              -681741
      1382                11048              6581750              -744144
      1383                11056              6342558              -648974
      1384                11064              6370332              -679455
      1385                11072              6349953              -675893
      1386                11080              6542011              -548730
      1387                11088              6463025              -626844
      1388                11096              6397966              -615643
      1389                11104              6366135              -715842
      1390                11112              6330908              -678977
      1391                11120              6282171              -746162
      1392                11128              6234266              -515729
      1393                11136              6418069              -602957
      1394                11144              6334929              -669469
      1395                11152              6230621              -643603
      1396                11160              6351496              -643399
      1397                11168              6557216              -718232
      1398                11176              6441734              -617306
      1399                11184              6296506              -730000
      1400                11192              6391144              -686610
      1401                11200              6417842              -692251
      1402                11208              6302647              -640206
      1403                11216              6216006              -502475
      1404                11224              6097696              -678267
      1405                11232              6174791              -674511
      1406                11240              6177601              -728878
      1407                11248              6043778              -643886
      1408                11256              5958503              -853342
      1409                11264              5953702              -625006
      1410                11272              6064143              -602544
      1411                11280              5976164              -712676
      1412                11288              6133701              -580302
      1413                11296              5973902              -823545
      1414                11304              6117809              -619889
      1415                11312              6022149              -755149
      1416                11320              5968055              -647425
      1417                11328              6058698              -488260
      1418                11336              6013799              -450584
      1419                11344              5918511              -549846
      1420                11352              5910312              -512757
      1421                11360              5819492              -610272
      1422                11368              5899109              -528647
      1423                11376              5843450              -631216
      1424                11384              6047645              -504388
      1425                11392              6042296              -621073
      1426                11400              5899614              -613641
      1427                11408              6066917              -648309
      1428                11416              6172247              -714261
      1429                11424              6241886              -559398
      1430                11432              6070283              -684744
      1431                11440              5994155              -642129
      1432                11448              5934912              -624401
      1433                11456              5988715              -574599
      1434                11464              6126602              -689212
      1435                11472              5960509              -594106
      1436                11480              6032697              -575568
      1437                11488              6017493              -645181
      1438                11496              5945306              -619184
      1439                11504              5985633              -603578
      1440                11512              6114932              -669212
      1441                11520              6051672              -661096
      1442                11528              6150119              -694998
      1443                11536              6214985              -641865
      1444                11544              6133667              -613530
      1445                11552              6163768              -740508
      1446                11560              6072480              -662914
      1447                11568              6066966              -609972
      1448                11576              6073625              -718304
      1449                11584              5952450              -748696
      1450                11592              5846556              -636380
      1451                11600              5956994              -672768
      1452                11608              5751078              -720481
      1453                11616              5744082              -697796
      1454                11624              5982002              -572297
      1455                11632              5987552              -680610
      1456                11640              6016998              -664354
      1457                11648              5901916              -744531
      1458                11656              6035473              -571963
      1459                11664              6069291              -705363
      1460                11672              5965246              -620298
      1461                11680              6041673              -627614
      1462                11688              5966245              -763677
      1463                11696              5880124              -680718
      1464                11704              5919931              -683837
      1465                11712              5867670              -614822
      1466                11720              5744824              -722808
      1467                11728              5692828              -593056
      1468                11736              5800871              -563094
      1469                11744              5885841              -608976
      1470                11752              5842494              -649385
      1471                11760              6030756              -731716
      1472                11768              6012296              -703811
      1473                11776              5838998              -733858
      1474                11784              5970344              -643093
      1475                11792              5893542              -675816
      1476                11800              5801034              -683175
      1477                11808              5740837              -695485
      1478                11816              5770376              -642741
      1479                11824              5660425              -659308
      1480                11832              5598176              -613095
      1481                11840              5667293              -741241
      1482                11848              5654824              -718921
      1483                11856              5646878              -492858
      1484                11864              5694475              -544088
      1485                11872              5629382              -651135
      1486                11880              5702433              -757826
      1487                11888              5737248              -616996
      1488                11896              5664422              -740388
      1489                11904              5714064              -619850
      1490                11912              5799120              -741858
      1491                11920              5763798              -585971
      1492                11928              5663595              -543138
      1493                11936              5642692              -641770
      1494                11944              5420629              -747451
      1495                11952              5480442              -629358
      1496                11960              5514592              -603589
      1497                11968              5419387              -532873
      1498                11976              5383316              -505670
      1499                11984              5353326              -440111
      1500                11992              5270760              -596787
      1501                12000              5355818              -539547
      1502                12008              5586884              -736019
      1503                12016              5385329              -623532
      1504                12024              5318284              -744430
      1505                12032              5627239              -639100
      1506                12040              5453284              -651897
      1507                12048              5497245              -840123
      1508                12056              5353870              -528777
      1509                12064              5291148              -613305
      1510                12072              5183777              -513880
      1511                12080              5341293              -686872
      1512                12088              5124655              -568103
      1513                12096              5010195              -527726
      1514                12104              5194513              -672853
      1515                12112              5236478              -589043
      1516                12120              5141384              -650741
      1517                12128              5123279              -716610
      1518                12136              5364097              -583204
      1519                12144              5157816              -739623
      1520                12152              5223068              -637260
      1521                12160              5201273              -540373
      1522                12168              5170294              -453653
      1523                12176              5102551              -595078
      1524                12184              4858335              -694727
      1525                12192              5032804              -526106
      1526                12200              4750386              -624487
      1527                12208              4993214              -625541
      1528                12216              4911838              -505841
      1529                12224              4821840              -553706
      1530                12232              4975396              -536173
      1531                12240              4975729              -569202
      1532                12248              4950430              -558533
      1533                12256              4996817              -625608
      1534                12264              5016443              -495850
      1535                12272              4971940              -640847
      1536                12280              5033048              -467103
      1537                12288              4981801              -570942
      1538                12296              4912639              -663101
      1539                12304              4889135              -623063
      1540                12312              4816397              -405036
      1541                12320              4733925              -491325
      1542                12328              4654332              -541383
      1543                12336              4820492              -442772
      1544                12344              4695086              -527050
      1545                12352              4837959              -432569
      1546                12360              4886656              -530100
      1547                12368              4661548              -577617
      1548                12376              4772090              -577829
      1549                12384              4818302              -643810
      1550                12392              4975027              -377779
      1551                12400              4812119              -593168
      1552                12408              4808528              -588396
      1553                12416              4730159              -620559
      1554                12424              4801616              -612375
      1555                12432              4741961              -690866
      1556                12440              4615225              -509635
      1557                12448              4760125              -552458
      1558                12456              4537989              -577671
      1559                12464              4633495              -508855
      1560                12472              4641109              -521230
      1561                12480              4695514              -515098
      1562                12488              4712336              -548921
      1563                12496              4685106              -552491
      1564                12504              4805762              -615553
      1565                12512              4696200              -423738
      1566                12520              4741937              -595791
      1567                12528              4654436              -291416
      1568                12536              4731179              -532359
      1569                12544              4553703              -441414
      1570                12552              4555168              -574105
      1571                12560              4553423              -516530
      1572                12568              4540537              -627392
      1573                12576              4530060              -629708
      1574                12584              4464867              -497970
      1575                12592              4513977              -525904
      1576                12600              4632478              -633696
      1577                12608              4456693              -462732
      1578                12616              4556488              -597473
      1579                12624              4412090              -539476
      1580                12632              4562294              -556270
      1581                12640              4410484              -508862
      1582                12648              4437913              -424828
      1583                12656              4506955              -547916
      1584                12664              4547010              -406640
      1585                12672              4466826              -467381
      1586                12680              4459408              -559516
      1587                12688              4589380              -752776
      1588                12696              4411580              -646547
      1589                12704              4362013              -695956
      1590                12712              4518548              -370325
      1591                12720              4554455              -486981
      1592                12728              4565312              -546019
      1593                12736              4554345              -435084
      1594                12744              4490330              -462384
      1595                12752              4437866              -414366
      1596                12760              4333085              -645080
      1597                12768              4421416              -433750
      1598                12776              4514432              -493662
      1599                12784              4445109              -576344
      1600                12792              4308538              -497315
      1601                12800              4412857              -477908
      1602                12808              4561595              -478164
      1603                12816              4383036              -521560
      1604                12824              4401280              -590062
      1605                12832              4442381              -442791
      1606                12840              4640299              -431022
      1607                12848              4427311              -543290
      1608                12856              4520228              -653557
      1609                12864              4563266              -522753
      1610                12872              4693297              -511614
      1611                12880              4673718              -578238
      1612                12888              4646824              -507701
      1613                12896              4476329              -692722
      1614                12904              4723437              -586196
      1615                12912              4646806              -620628
      1616                12920              4593252              -528303
      1617                12928              4631521              -514253
      1618                12936              4591778              -589357
      1619                12944              4600838              -614218
      1620                12952              4582068              -440673
      1621                12960              4507757              -464351
      1622                12968              4619737              -386119
      1623                12976              4641636              -618282
      1624                12984              4606091              -451830
      1625                12992              4802942              -690173
      1626                13000              4638321              -498664
      1627                13008              4643967              -446479
      1628                13016              4576624              -588286
      1629                13024              4597211              -523552
      1630                13032              4690603              -528631
      1631                13040              4530901              -617546
      1632                13048              4502625              -485140
      1633                13056              4681337              -470837
      1634                13064              4511091              -366020
      1635                13072              4427926              -413034
      1636                13080              4540647              -601172
      1637                13088              4544512              -491188
      1638                13096              4510804              -626451
      1639                13104              4659964              -430646
      1640                13112              4420515              -456897
      1641                13120              4441999              -515977
      1642                13128              4586040              -447162
      1643                13136              4428276              -472031
      1644                13144              4362410              -546584
      1645                13152              4437366              -499541
      1646                13160              4351921              -401291
      1647                13168              4292365              -471905
      1648                13176              4086293              -569297
      1649                13184              4096921              -378541
      1650                13192              4331293              -423289
      1651                13200              4283019              -542327
      1652                13208              4349187              -377744
      1653                13216              4176494              -426651
      1654                13224              4211275              -424789
      1655                13232              4347166              -574185
      1656                13240              4329853              -476269
      1657                13248              4308605              -485476
      1658                13256              4220766              -350561
      1659                13264              4182736              -595718
      1660                13272              4042683              -549997
      1661                13280              4203352              -301177
      1662                13288              4098788              -578932
      1663                13296              4089034              -367082
      1664                13304              4147545              -417556
      1665                13312              4110340              -431037
      1666                13320              3998009              -458208
      1667                13328              4062194              -542825
      1668                13336              4189707              -544920
      1669                13344              4306970              -444567
      1670                13352              4122461              -524605
      1671                13360              4154889              -531239
      1672                13368              3996251              -510968
      1673                13376              4167382              -477629
      1674                13384              4005436              -628710
      1675                13392              4161498              -467374
      1676                13400              4056078              -528982
      1677                13408              4017410              -402545
      1678                13416              3976751              -442440
      1679                13424              3864825              -432407
      1680                13432              4021949              -446608
      1681                13440              3987536              -571525
      1682                13448              4005990              -459299
      1683                13456              3900488              -375372
      1684                13464              3922398              -483966
      1685                13472              3910761              -333677
      1686                13480              3899230              -430032
      1687                13488              3820452              -446103
      1688                13496              3728964              -364718
      1689                13504              3766958              -518937
      1690                13512              3874386              -410871
      1691                13520              3806318              -527857
      1692                13528              3638490              -556503
      1693                13536              3865463              -652970
      1694                13544              3663512              -282128
      1695                13552              3768291              -452926
      1696                13560              3658503              -455548
      1697                13568              3626519              -495120
      1698                13576              3662506              -461691
      1699                13584              3758374              -453394
      1700                13592              3710011              -424597
      1701                13600              3599754              -509911
      1702                13608              3720866              -606847
      1703                13616              3608868              -445550
      1704                13624              3693475              -524321
      1705                13632              3590548              -412215
      1706                13640              3541486              -403290
      1707                13648              3461184              -421642
      1708                13656              3721306              -256973
      1709                13664              3536867              -520023
      1710                13672              3484068              -275820
      1711                13680              3499505              -448436
      1712                13688              3381365              -497124
      1713                13696              3428914              -470176
      1714                13704              3466437              -586754
      1715                13712              3374101              -355251
      1716                13720              3234016              -343783
      1717                13728              3478487              -434763
      1718                13736              3483112              -404155
      1719                13744              3404207              -381891
      1720                13752              3343372              -377813
      1721                13760              3343164              -496833
      1722                13768              3296811              -580024
      1723                13776              3398229              -401946
      1724                13784              3304483              -459579
      1725                13792              3459210              -371087
      1726                13800              3408815              -452920
      1727                13808              3117214              -463816
      1728                13816              3275782              -282708
      1729                13824              3240888              -513820
      1730                13832              3228908              -501346
      1731                13840              3283074              -237340
      1732                13848              3265134              -463962
      1733                13856              3328525              -401415
      1734                13864              3300699              -425083
      1735                13872              3135740              -478781
      1736                13880              3112569              -406969
      1737                13888              3208481              -475615
      1738                13896              3276234              -449743
      1739                13904              3310392              -416717
      1740                13912              3092018              -248172
      1741                13920              3237827              -327592
      1742                13928              3248464              -374094
      1743                13936              2998973              -472207
      1744                13944              3157949              -349284
      1745                13952              3113168              -413808
      1746                13960              3009902              -489128
      1747                13968              3087141              -348726
      1748                13976              3147870              -442930
      1749                13984              3239349              -357944
      1750                13992              3204935              -283696
      1751                14000              3241854              -307442
      1752                14008              3345611              -382812
      1753                14016              3142602              -510012
      1754                14024              3315915              -430052
      1755                14032              3129931              -472545
      1756                14040              3206821              -482764
      1757                14048              3210869              -334368
      1758                14056              3188168              -317435
      1759                14064              3163542              -295926
      1760                14072              2994591              -366003
      1761                14080              3194742              -442644
      1762                14088              3103277              -295281
      1763                14096              3215236              -369456
      1764                14104              3123057              -330163
      1765                14112              3173669              -401852
      1766                14120              3280948              -375946
      1767                14128              3220000              -339097
      1768                14136              3223064              -205755
      1769                14144              3170707              -403536
      1770                14152              3181545              -393230
      1771                14160              3068048              -378699
      1772                14168              3059306              -321530
      1773                14176              3172804              -460321
      1774                14184              3218008              -440606
      1775                14192              3109921              -400376
      1776                14200              3151927              -370851
      1777                14208              3200924              -382206
      1778                14216              3059298              -321649
      1779                14224              3307397              -558998
      1780                14232              3247512              -518149
      1781                14240              3231095              -459958
      1782                14248              3177126              -339220
      1783                14256              3216190              -370348
      1784                14264              3292448              -358096
      1785                14272              3286021              -393075
      1786                14280              3242865              -415556
      1787                14288              3191628              -419639
      1788                14296              3297020              -363646
      1789                14304              3158490              -472897
      1790                14312              3046018              -458004
      1791                14320              3241791              -405137
      1792                14328              3353557              -588575
      1793                14336              3297750              -484339
      1794                14344              3314595              -498726
      1795                14352              3228554              -441812
      1796                14360              3231761              -429807
      1797                14368              3248292              -325135
      1798                14376              3283150              -353810
      1799                14384              3314486              -483222
      1800                14392              3257302              -386979
      1801                14400              3311607              -258906
      1802                14408              3414757              -561990
      1803                14416              3170624              -375053
      1804                14424              3189158              -439174
      1805                14432              3329969              -478797
      1806                14440              3334817              -558459
      1807                14448              3282518              -272807
      1808                14456              3140852              -354608
      1809                14464              3076611              -416973
      1810                14472              3113531              -410007
      1811                14480              3242769              -342106
      1812                14488              3168607              -318773
      1813                14496              3339873              -423700
      1814                14504              3243955              -525330
      1815                14512              3143524              -393260
      1816                14520              3017491              -570759
      1817                14528              3000599              -362314
      1818                14536              3008951              -343439
      1819                14544              3059673              -292110
      1820                14552              3066554              -498679
      1821                14560              2834769              -393608
      1822                14568              3137728              -432874
      1823                14576              3118263              -309540
      1824                14584              3074327              -487853
      1825                14592              2946848              -441162
      1826                14600              3107619              -447815
      1827                14608              3034985              -490423
      1828                14616              3289397              -497517
      1829                14624              3167592              -313891
      1830                14632              2983451              -439309
      1831                14640              2998989              -339928
      1832                14648              2882654              -347907
      1833                14656              2906881              -423956
      1834                14664              2838580              -302428
      1835                14672              2777334              -240271
      1836                14680              2856144              -400042
      1837                14688              2921720              -274491
      1838                14696              2713312              -367122
      1839                14704              2976957              -351674
      1840                14712              2955944              -328161
      1841                14720              2756464              -298634
      1842                14728              2933134              -271363
      1843                14736              2921871              -303597
      1844                14744              2793495              -303366
      1845                14752              3125501              -347377
      1846                14760              2983249              -425851
      1847                14768              2894908              -350754
      1848                14776              2761322              -297377
      1849                14784              2766053              -416610
      1850                14792              2708565              -430225
      1851                14800              2594224              -307276
      1852                14808              2687023              -333987
      1853                14816              2613298              -189074
      1854                14824              2778289              -293145
      1855                14832              2732429              -394758
      1856                14840              2729191              -308900
      1857                14848              2648108              -258116
      1858                14856              2677940              -392571
      1859                14864              2784643              -253631
      1860                14872              2747027              -350159
      1861                14880              2510282              -405183
      1862                14888              2425547              -240804
      1863                14896              2505851              -273723
      1864                14904              2580113              -375817
      1865                14912              2589301              -355295
      1866                14920              2538667              -327874
      1867                14928              2358027              -225722
      1868                14936              2481270              -276471
      1869                14944              2513898              -356157
      1870                14952              2379708              -405735
      1871                14960              2492943              -267574
      1872                14968              2420765              -323866
      1873                14976              2436795              -366999
      1874                14984              2520974              -210361
      1875                14992              2553192              -336731
      1876                15000              2366387              -344698
      1877                15008              2382438              -103215
      1878                15016              2252217              -482345
      1879                15024              2259836              -270530
      1880                15032              2181023              -232799
      1881                15040              2207256              -307808
      1882                15048              2274145              -438114
      1883                15056              2153240              -286078
      1884                15064              2188607              -376914
      1885                15072              2189670              -385662
      1886                15080              2363644              -300142
      1887                15088              2227346              -382196
      1888                15096              2151650              -432839
      1889                15104              2364712              -394359
      1890                15112              2175992              -499916
      1891                15120              2162451              -376308
      1892                15128              2086859              -286272
      1893                15136              2136323              -453774
      1894                15144              2079338              -362250
      1895                15152              2109528              -268153
      1896                15160              2152269              -205332
      1897                15168              2086746              -427524
      1898                15176              2163102              -161420
      1899                15184              2067473              -349404
      1900                15192              2074313              -426257
      1901                15200              2026116              -366490
      1902                15208              2133796              -395442
      1903                15216              2134642              -350631
      1904                15224              2173322              -320066
      1905                15232              2063985              -350493
      1906                15240              2105705              -160740
      1907                15248              2066964              -212300
      1908                15256              2105269              -121195
      1909                15264              2094622              -497567
      1910                15272              2099976              -234625
      1911                15280              2218017              -199634
      1912                15288              2069781              -393417
      1913                15296              2069865              -266981
      1914                15304              2060545              -418582
      1915                15312              2271856              -260873
      1916                15320              2210262              -242390
      1917                15328              2002311              -279352
      1918                15336              2204668              -279968
      1919                15344              2142931              -220595
      1920                15352              2152056              -173058
      1921                15360              2128677              -299282
      1922                15368              2311310              -300725
      1923                15376              1975565              -263477
      1924                15384              2277077              -364624
      1925                15392              2022157              -312046
      1926                15400              2095463              -242714
      1927                15408              2112850              -347876
      1928                15416              2139398              -452244
      1929                15424              2127292              -270911
      1930                15432              2366960              -341274
      1931                15440              2157117              -222402
      1932                15448              2196255              -311469
      1933                15456              2198999              -386932
      1934                15464              2220261              -232334
      1935                15472              2160737              -346864
      1936                15480              2168876              -457576
      1937                15488              2250434              -200923
      1938                15496              2303716              -453700
      1939                15504              2202322              -193916
      1940                15512              2173569              -326298
      1941                15520              2210202              -256786
      1942                15528              2257112              -373478
      1943                15536              2144801              -234476
      1944                15544              2215589              -240117
      1945                15552              2339314              -280979
      1946                15560              2358648              -296209
      1947                15568              2233972              -378761
      1948                15576              2227820              -229066
      1949                15584              2267525              -323698
      1950                15592              2358445              -314852
      1951                15600              2200852              -260880
      1952                15608              2296221              -257773
      1953                15616              2146046              -313067
      1954                15624              2190503              -405402
      1955                15632              2126891              -286192
      1956                15640              2252572              -438341
      1957                15648              2311006              -353551
      1958                15656              2217392              -405436
      1959                15664              2085735              -371457
      1960                15672              2218697              -275571
      1961                15680              2338987              -401732
      1962                15688              2219589              -299720
      1963                15696              2219830              -315106
      1964                15704              2075569              -285133
      1965                15712              2227270              -405915
      1966                15720              2289897              -300472
      1967                15728              2351019              -311537
      1968                15736              2200678              -321064
      1969                15744              2266960              -306862
      1970                15752              2311317              -320589
      1971                15760              2244317              -396455
      1972                15768              2308083              -262157
      1973                15776              2135175              -335448
      1974                15784              2221163              -300431
      1975                15792              2239968              -238857
      1976                15800              2111750              -322626
      1977                15808              2238818              -221751
      1978                15816              2105997              -261415
      1979                15824              2161461              -206396
      1980                15832              2338627              -268895
      1981                15840              2209343              -324649
      1982                15848              2136682               -43310
      1983                15856              2220686              -399221
      1984                15864              2225641              -226923
      1985                15872              2105402              -267797
      1986                15880              2023112              -294061
      1987                15888              2063723              -270372
      1988                15896              2106951              -350032
      1989                15904              2117228              -347537
      1990                15912              2100768              -390610
      1991                15920              2119507              -265310
      1992                15928              2060621              -446150
      1993                15936              1999945              -191432
      1994                15944              2130534              -295230
      1995                15952              2019240              -354480
      1996                15960              2026664              -344219
      1997                15968              1962849              -239304
      1998                15976              1917140              -281147
      1999                15984              2056390              -355182
      2000                15992              1988751              -259766
      2001                16000              1888642              -239506
      2002                16008              2008446              -251236
      2003                16016              1827800              -222249
      2004                16024              2009267              -304136
      2005                16032              1983786              -109650
      2006                16040              1918698              -275933
      2007                16048              1935055              -310556
      2008                16056              1845558              -351491
      2009                16064              1755415              -353486
      2010                16072              1820919              -267704
      2011                16080              1754422              -296008
      2012                16088              1851244              -126875
      2013                16096              1884179              -157185
      2014                16104              1699427              -277967
      2015                16112              1850186              -207211
      2016                16120              1814535              -314973
      2017                16128              1703827              -221185
      2018                16136              1735568              -241890
      2019                16144              1668423              -274823
      2020                16152              1844411              -260277
      2021                16160              1796145              -348403
      2022                16168              1760516              -246940
      2023                16176              1731527              -221662
      2024                16184              1571599              -183003
      2025                16192              1827240              -228088
      2026                16200              1716254              -285772
      2027                16208              1833663              -290081
      2028                16216              1775170              -228667
      2029                16224              1704897              -244820
      2030                16232              1581721              -262698
      2031                16240              1769434              -280579
      2032                16248              1713703              -268100
      2033                16256              1519118              -200561
      2034                16264              1614098              -271786
      2035                16272              1629754              -227472
      2036                16280              1471413              -161029
      2037                16288              1672257              -100593
      2038                16296              1637093              -300910
      2039                16304              1739415              -204195
      2040                16312              1626398              -150000
      2041                16320              1607301              -273159
      2042                16328              1643760              -199198
      2043                16336              1637699              -182670
      2044                16344              1523515              -264574
      2045                16352              1575492              -199227
      2046                16360              1653430              -203723
      2047                16368              1590784              -150298
      2048                16376              1493741              -160414
      2049                16384              1718730              -260392
      2050                16392              1586096              -232101
      2051                16400              1570717              -253902
      2052                16408              1596547              -291107
      2053                16416              1450614              -139785
      2054                16424              1552377              -235696
      2055                16432              1469083              -196533
      2056                16440              1545764              -190049
      2057                16448              1658802              -231866
      2058                16456              1442122              -283830
      2059                16464              1468666              -280600
      2060                16472              1591137              -362125
      2061                16480              1444186              -232328
      2062                16488              1513183              -297061
      2063                16496              1400510              -298623
      2064                16504              1357495              -270254
      2065                16512              1480819              -286129
      2066                16520              1441656              -194533
      2067                16528              1497350              -299132
      2068                16536              1383239              -405097
      2069                16544              1552821              -228480
      2070                16552              1383755              -132644
      2071                16560              1427975              -192122
      2072                16568              1455797              -263485
      2073                16576              1541002              -254789
      2074                16584              1357013              -303704
      2075                16592              1500822              -216345
      2076                16600              1478889               -98712
      2077                16608              1395500              -243732
      2078                16616              1459940              -173946
      2079                16624              1311207              -316152
      2080                16632              1669286              -211917
      2081                16640              1555274              -260031
      2082                16648              1336408              -137715
      2083                16656              1565187              -238411
      2084                16664              1592696              -299236
      2085                16672              1553559              -166997
      2086                16680              1377425              -365457
      2087                16688              1386196               -31128
      2088                16696              1316973              -255195
      2089                16704              1602157              -316823
      2090                16712              1592796              -238010
      2091                16720              1508887              -288861
      2092                16728              1521462              -187590
      2093                16736              1284949              -135717
      2094                16744              1365246              -133837
      2095                16752              1550324              -187606
      2096                16760              1373490              -183318
      2097                16768              1434451              -175353
      2098                16776              1406016              -247202
      2099                16784              1273004              -164230
      2100                16792              1359000              -254927
      2101                16800              1353774              -236867
      2102                16808              1501437              -245925
      2103                16816              1196657              -279538
      2104                16824              1357919              -160713
      2105                16832              1424166               -87978
      2106                16840              1382202              -209421
      2107                16848              1406738              -243349
      2108                16856              1392727              -370811
      2109                16864              1469443              -282294
      2110                16872              1293130              -287198
      2111                16880              1345033              -285086
      2112                16888              1563739              -219878
      2113                16896              1442531              -307529
      2114                16904              1453331              -158564
      2115                16912              1482515              -190514
      2116                16920              1514446              -193425
      2117                16928              1376385              -192406
      2118                16936              1481765              -200439
      2119                16944              1494266              -155252
      2120                16952              1424044              -220456
      2121                16960              1468556              -200359
      2122                16968              1404707              -309703
      2123                16976              1409367              -122641
      2124                16984              1334366              -151400
      2125                16992              1317282              -212828
      2126                17000              1382682              -306686
      2127                17008              1434444              -178274
      2128                17016              1461460              -229931
      2129                17024              1402172              -263233
      2130                17032              1470229              -221300
      2131                17040              1475956              -316465
      2132                17048              1558718              -306833
      2133                17056              1448965              -207260
      2134                17064              1365464              -285816
      2135                17072              1548156              -375318
      2136                17080              1378627              -248262
      2137                17088              1471936              -183494
      2138                17096              1442559              -343781
      2139                17104              1398320              -332724
      2140                17112              1493839              -218844
      2141                17120              1432835              -152015
      2142                17128              1399770              -265339
      2143                17136              1270067              -316337
      2144                17144              1385866              -190654
      2145                17152              1420412              -202850
      2146                17160              1514886              -205810
      2147                17168              1351999              -168080
      2148                17176              1372234              -252878
      2149                17184              1240549              -329849
      2150                17192              1445511              -387984
      2151                17200              1381885              -105226
      2152                17208              1280770              -206906
      2153                17216              1298163               -83523
      2154                17224              1330359              -147931
      2155                17232              1381933              -372797
      2156                17240              1560576              -296947
      2157                17248              1372918              -154766
      2158                17256              1395029              -171591
      2159                17264              1301537              -259845
      2160                17272              1311401              -184566
      2161                17280              1302978              -305721
      2162                17288              1350338              -128122
      2163                17296              1384286              -295609
      2164                17304              1368661              -130879
      2165                17312              1408292              -212635
      2166                17320              1344795              -323433
      2167                17328              1216921              -290226
      2168                17336              1275300              -249093
      2169                17344              1202136              -399763
      2170                17352              1401079              -148557
      2171                17360              1318429              -281477
      2172                17368              1214894              -245509
      2173                17376              1213048              -167187
      2174                17384              1083173              -217949
      2175                17392              1346557              -338796
      2176                17400              1174731              -215772
      2177                17408              1090325              -254831
      2178                17416              1136748              -269812
      2179                17424              1151998              -129377
      2180                17432              1157166              -228158
      2181                17440              1108474              -210818
      2182                17448              1150501              -223664
      2183                17456              1201441              -190165
      2184                17464              1162398              -202616
      2185                17472              1050755              -297799
      2186                17480               949076              -152510
      2187                17488               901233              -135229
      2188                17496              1085171              -181978
      2189                17504              1091994              -231217
      2190                17512              1145627              -136539
      2191                17520              1111585              -245115
      2192                17528              1026415              -218238
      2193                17536              1192490              -158772
      2194                17544              1091219              -137385
      2195                17552              1053236              -365994
      2196                17560              1269268              -218762
      2197                17568              1228231              -199339
      2198                17576               980482              -255496
      2199                17584              1013789              -121970
      2200                17592               920637              -190285
      2201                17600              1099609              -110860
      2202                17608              1103817              -169288
      2203                17616              1069563              -293098
      2204                17624              1066280              -191978
      2205                17632               889688              -363158
      2206                17640              1013700               -86700
      2207                17648              1070478              -245204
      2208                17656               985088               -80015
      2209                17664               971660                15938
      2210                17672              1100031              -112769
      2211                17680              1108702              -102123
      2212                17688              1073654               -77094
      2213                17696              1190791              -200036
      2214                17704              1068719              -146640
      2215                17712               912676              -237867
      2216                17720               914232               -84714
      2217                17728              1005152               -87889
      2218                17736               895675               -25684
      2219                17744               877845              -201627
      2220                17752               985924              -274125
      2221                17760               924969              -115688
      2222                17768               871304              -308068
      2223                17776              1043245              -172387
      2224                17784               900334              -297130
      2225                17792               952660               -69723
      2226                17800              1013215              -111255
      2227                17808               816319              -265155
      2228                17816               943797              -200934
      2229                17824               793973              -240509
      2230                17832               863246              -181773
      2231                17840               898508              -207690
      2232                17848               821311              -170278
      2233                17856               895615              -147429
      2234                17864               813632              -188053
      2235                17872               955862              -190985
      2236                17880               875323               -88326
      2237                17888              1002203              -219807
      2238                17896               924026              -215783
      2239                17904               916790              -248915
      2240                17912               716576              -420419
      2241                17920               929492               -92743
      2242                17928               846936              -281730
      2243                17936               855955              -196015
      2244                17944               856783              -162447
      2245                17952               930300              -232862
      2246                17960               892107              -143649
      2247                17968               800502               -84909
      2248                17976               906131               -48874
      2249                17984               864152              -186046
      2250                17992               918704              -266151
      2251                18000               854918              -184855
      2252                18008               834619              -179699
      2253                18016               860962              -124585
      2254                18024               968916              -305144
      2255                18032               877186              -277002
      2256                18040              1030261              -173523
      2257                18048               989701               -66489
      2258                18056               791602               -80482
      2259                18064               819107              -113675
      2260                18072               950153              -173206
      2261                18080               883326              -190705
      2262                18088               869129              -156293
      2263                18096               818952              -272402
      2264                18104               915676              -190336
      2265                18112               812936               -93782
      2266                18120               854253               -92090
      2267                18128               960321              -113569
      2268                18136               830924              -252808
      2269                18144               908326              -309893
      2270                18152               803630              -249034
      2271                18160               883561              -164131
      2272                18168               859553              -123958
      2273                18176               778040              -259495
      2274                18184               747231               -87303
      2275                18192               794348              -115036
      2276                18200               893750              -198312
      2277                18208               805807              -160908
      2278                18216               766539              -193580
      2279                18224               813880              -224900
      2280                18232               757573              -253629
      2281                18240               829990              -147668
      2282                18248               960301                 2636
      2283                18256               954380               -25541
      2284                18264              1038863                 2442
      2285                18272               805949              -190567
      2286                18280               775494              -243406
      2287                18288               925810              -167682
      2288                18296               865365               -62062
      2289                18304              1015687              -213436
      2290                18312               678670               -57935
      2291                18320               723724              -219981
      2292                18328               825973                -6762
      2293                18336               995379              -146585
      2294                18344               907842              -223878
      2295                18352               769465               -80796
      2296                18360              1006302              -187655
      2297                18368               818642              -174957
      2298                18376              1023610              -215611
      2299                18384               793016              -103588
      2300                18392               891010               -14709
      2301                18400               904766              -213554
      2302                18408               927864              -167600
      2303                18416               871048               -65964
      2304                18424               859895                -5574
      2305                18432               819097               -65263
      2306                18440               877545               -68927
      2307                18448               873917              -128440
      2308                18456               944977               -66758
      2309                18464               849230              -307373
      2310                18472               942258              -198609
      2311                18480               797069              -140973
      2312                18488               744205              -280094
      2313                18496               920066               -59227
      2314                18504               805030              -180662
      2315                18512               865966               -37705
      2316                18520               736536              -238638
      2317                18528               744314              -196271
      2318                18536               884476              -158172
      2319                18544               715967              -274880
      2320                18552               665976              -109705
      2321                18560               866512              -149389
      2322                18568               736437              -260406
      2323                18576               664840              -177971
      2324                18584               737891              -160508
      2325                18592               909883              -158886
      2326                18600               574693              -283920
      2327                18608               725805              -185748
      2328                18616               701513              -200737
      2329                18624               823361              -108349
      2330                18632               745673              -163917
      2331                18640               798134              -188404
      2332                18648               707426               -78999
      2333                18656               881567              -187317
      2334                18664               895781              -120754
      2335                18672               767134              -205169
      2336                18680               779591               -49922
      2337                18688               665217              -206084
      2338                18696               739364              -241168
      2339                18704               743494              -158474
      2340                18712               768206              -207841
      2341                18720               769431              -174321
      2342                18728               655056              -181251
      2343                18736               742178              -167774
      2344                18744               590406              -237603
      2345                18752               763989              -108145
      2346                18760               788671               -61839
      2347                18768               722591                39489
      2348                18776               602013              -129705
      2349                18784               667108              -100330
      2350                18792               626215              -125535
      2351                18800               933963               -64968
      2352                18808               782227               -92070
      2353                18816               819315              -278901
      2354                18824               610595              -249970
      2355                18832               688986              -103804
      2356                18840               625811              -224494
      2357                18848               713248              -164648
      2358                18856               713460              -155027
      2359                18864               604320              -182060
      2360                18872               672069              -156363
      2361                18880               684572               -48676
      2362                18888               641503              -172019
      2363                18896               798656              -300127
      2364                18904               557664              -122237
      2365                18912               696631              -187016
      2366                18920               702956               -70446
      2367                18928               676582               -26702
      2368                18936               535643              -123174
      2369                18944               608354              -143830
      2370                18952               685453              -173056
      2371                18960               700482              -159836
      2372                18968               582592               -36792
      2373                18976               691550              -153107
      2374                18984               713986              -211882
      2375                18992               663075              -184676
      2376                19000               631769               -99106
      2377                19008               564517              -153040
      2378                19016               668120               -23508
      2379                19024               616556               -56515
      2380                19032               534474              -148906
      2381                19040               664697              -198982
      2382                19048               626892              -131830
      2383                19056               600204               -69757
      2384                19064               664250                -4418
      2385                19072               434315              -293840
      2386                19080               527577              -167427
      2387                19088               541579              -269746
      2388                19096               681645              -215180
      2389                19104               584137              -181627
      2390                19112               582247              -163942
      2391                19120               594101              -115634
      2392                19128               529356              -124375
      2393                19136               479709              -173489
      2394                19144               509168               -78023
      2395                19152               639635               -82394
      2396                19160               495284              -135168
      2397                19168               547271               -42945
      2398                19176               579992              -258207
      2399                19184               498098               -25315
      2400                19192               518689              -107794
      2401                19200               545758              -244220
      2402                19208               474540              -154878
      2403                19216               542718              -260431
      2404                19224               598206               -75946
      2405                19232               453654                16212
      2406                19240               448056              -210765
      2407                19248               488879              -295130
      2408                19256               556438              -172740
      2409                19264               469243              -224390
      2410                19272               431789               -38581
      2411                19280               461540              -145350
      2412                19288               449344              -108959
      2413                19296               453576              -115584
      2414                19304               358077              -227846
      2415                19312               497544              -263694
      2416                19320               574428              -119717
      2417                19328               554940                17874
      2418                19336               449670                 5419
      2419                19344               420885               -34108
      2420                19352               462327               -30539
      2421                19360               516309               -73436
      2422                19368               421838              -290529
      2423                19376               508579              -133070
      2424                19384               456461              -228133
      2425                19392               614395              -203045
      2426                19400               427572                26930
      2427                19408               457573              -161170
      2428                19416               555855              -135201
      2429                19424               594858               -61419
      2430                19432               411259              -197441
      2431                19440               530243              -171598
      2432                19448               508996                 4871
      2433                19456               473835               -76947
      2434                19464               432750              -205451
      2435                19472               491874              -134727
      2436                19480               566512               -86158
      2437                19488               717596              -168629
      2438                19496               531583              -122178
      2439                19504               582569              -175445
      2440                19512               463008              -225366
      2441                19520               568950              -116380
      2442                19528               490943              -119106
      2443                19536               340588               -74488
      2444                19544               620963              -273743
      2445                19552               550990               -83919
      2446                19560               435769              -205626
      2447                19568               493122               -24509
      2448                19576               533466               -92826
      2449                19584               605107              -203269
      2450                19592               479521              -120616
      2451                19600               450372              -110764
      2452                19608               582206              -222010
      2453                19616               488200               -47482
      2454                19624               469274               -99275
      2455                19632               483026               -43488
      2456                19640               584805              -167994
      2457                19648               409022               -92173
      2458                19656               539159              -133670
      2459                19664               427599               -27075
      2460                19672               524126              -227531
      2461                19680               457194               -83493
      2462                19688               466376              -241805
      2463                19696               417605                 8480
      2464                19704               373140              -450888
      2465                19712               550384              -160613
      2466                19720               639619              -108605
      2467                19728               311766              -251495
      2468                19736               477431              -188228
      2469                19744               507213              -109774
      2470                19752               403163              -113793
      2471                19760               577848               -74911
      2472                19768               456095              -282873
      2473                19776               501001              -140444
      2474                19784               385879               -29598
      2475                19792               492602              -116403
      2476                19800               396181              -222783
      2477                19808               507996              -174865
      2478                19816               351010              -151809
      2479                19824               471732              -244693
      2480                19832               454240              -268786
      2481                19840               366656               -91123
      2482                19848               456135              -256386
      2483                19856               420661               -50345
      2484                19864               381107              -109002
      2485                19872               431119              -147260
      2486                19880               506951              -211433
      2487                19888               492656              -154032
      2488                19896               433410              -141224
      2489                19904               337401               -92730
      2490                19912               486082              -159906
      2491                19920               506004               -75341
      2492                19928               382646              -145604
      2493                19936               388398               -98293
      2494                19944               377579              -158808
      2495                19952               275033               -55356
      2496                19960               491650              -211778
      2497                19968               342669               -22863
      2498                19976               499881              -240502
      2499                19984               427754              -229713
      2500                19992               318921              -212416
      2501                20000               475698               -42226
      2502                20008               392617               -99330
      2503                20016               362534              -148476
      2504                20024               429503               -94730
      2505                20032               383338              -184557
      2506                20040               369086              -187225
      2507                20048               476520               -84199
      2508                20056               414606              -234713
      2509                20064               522916              -150579
      2510                20072               388231               -47808
      2511                20080               345674                -8183
      2512                20088               516248              -174540
      2513                20096               396074              -249240
      2514                20104               411300              -113956
      2515                20112               434745               -67287
      2516                20120               280483              -141166
      2517                20128               399323               -84092
      2518                20136               553491               -80572
      2519                20144               448193              -191212
      2520                20152               462352              -168179
      2521                20160               422091              -139069
      2522                20168               305071              -119503
      2523                20176               202899              -157991
      2524                20184               339324               -53289
      2525                20192               463809              -163002
      2526                20200               425901               -98251
      2527                20208               320070                 3210
      2528                20216               409773               -77946
      2529                20224               256297              -139886
      2530                20232               306547               -41947
      2531                20240               303603              -217761
      2532                20248               429829              -246406
      2533                20256               335526              -232479
      2534                20264               302141              -122356
      2535                20272               321244              -152751
      2536                20280               321985               -89814
      2537                20288               380086              -139071
      2538                20296               339546               -80405
      2539                20304               369886              -150393
      2540                20312               299166              -254402
      2541                20320               411952               -37937
      2542                20328               258919              -191092
      2543                20336               261850              -212678
      2544                20344               428737               -85874
      2545                20352               205482              -126754
      2546                20360               274745              -141092
      2547                20368               253169              -125738
      2548                20376               295998              -259187
      2549                20384               399114               -65068
      2550                20392               295813                90657
      2551                20400               349599              -104941
      2552                20408               414943              -119837
      2553                20416               129308              -240757
      2554                20424               299802              -145247
      2555                20432               381318              -113013
      2556                20440               335046                81227
      2557                20448               375534              -134859
      2558                20456               238706              -124817
      2559                20464               341950               -91925
      2560                20472               317276              -154607
      2561                20480               452117              -125010
      2562                20488               315732              -135615
      2563                20496               303327              -150979
      2564                20504               247896               -93840
      2565                20512               231224               -59743
      2566                20520               298678                89640
      2567                20528               361148                13152
      2568                20536               222119               -47131
      2569                20544               289005               -36025
      2570                20552               328943              -130363
      2571                20560               348210              -316434
      2572                20568               326840               -32182
      2573                20576               269711              -154590
      2574                20584               248186              -132553
      2575                20592               240901              -121525
      2576                20600               307097              -142472
      2577                20608               292126              -120771
      2578                20616               248163              -206182
      2579                20624               140440               -17217
      2580                20632               112670               -73334
      2581                20640               307170              -104523
      2582                20648               294179              -163995
      2583                20656               280680               -84922
      2584                20664               309267               -15011
      2585                20672               252204                37574
      2586                20680               254736              -125805
      2587                20688               299794              -184639
      2588                20696               396504              -159333
      2589                20704               143712              -178528
      2590                20712               275935              -223363
      2591                20720               168795              -114487
      2592                20728               179020              -124255
      2593                20736               180630              -130365
      2594                20744               288526               -55190
      2595                20752               232588              -293241
      2596                20760               298273               -56526
      2597                20768               241619              -188985
      2598                20776               116241               -92554
      2599                20784               197913               -92377
      2600                20792               191275              -139637
      2601                20800               274402              -124121
      2602                20808               217319              -103011
      2603                20816               203374              -218087
      2604                20824               176439               -18483
      2605                20832               182617                  -63
      2606                20840               337221              -168266
      2607                20848               226065                47952
      2608                20856               244771              -135277
      2609                20864               229721              -197733
      2610                20872               196745              -203250
      2611                20880               280115              -148468
      2612                20888               117411               -45738
      2613                20896               188367              -196263
      2614                20904               199902                64411
      2615                20912               287095               -96502
      2616                20920               216753              -220444
      2617                20928               231639               -58931
      2618                20936               201641              -159078
      2619                20944               119515               -17982
      2620                20952               257493               -89645
      2621                20960               318182               -18070
      2622                20968               194618              -186329
      2623                20976               119470              -163182
      2624                20984               270981              -212577
      2625                20992               296185               -99695
      2626                21000               319470                  538
      2627                21008                52799               -38626
      2628                21016               163514              -202147
      2629                21024               270486              -132231
      2630                21032               169710               -59676
      2631                21040               227166              -127160
      2632                21048               268640               -28951
      2633                21056               310759               -68443
      2634                21064               154489               -35556
      2635                21072               193989              -103172
      2636                21080               228794              -237108
      2637                21088               258234               -75653
      2638                21096               173372              -201172
      2639                21104               140024              -189907
      2640                21112               374496              -202295
      2641                21120               151407              -153283
      2642                21128               221622              -116324
      2643                21136               272199               -61954
      2644                21144               296135               -33065
      2645                21152               162319              -237746
      2646                21160               308585              -116116
      2647                21168               173419               -62438
      2648                21176               223281              -156028
      2649                21184               155152               -25615
      2650                21192               232338              -206543
      2651                21200               240785                 3350
      2652                21208               192845               -18855
      2653                21216                82160                33871
      2654                21224               282439              -132507
      2655                21232               209158              -138997
      2656                21240               198813               -45283
      2657                21248                93697               -60028
      2658                21256               148108              -119267
      2659                21264               323704                24917
      2660                21272               209961              -263973
      2661                21280               217184               -68193
      2662                21288               141326              -142141
      2663                21296               217238              -119138
      2664                21304               412666                34618
      2665                21312               139088              -139089
      2666                21320                50839               -18717
      2667                21328               323631               -40028
      2668                21336               163298              -188174
      2669                21344               146549              -201001
      2670                21352               289878               -88462
      2671                21360               177077               -92864
      2672                21368               238846               -41938
      2673                21376               186284               -93730
      2674                21384               284372              -166245
      2675                21392               100825               -78243
      2676                21400               356907               -14801
      2677                21408               275330              -250388
      2678                21416               250790              -125914
      2679                21424               140048               -93992
      2680                21432               221069               -66346
      2681                21440               254943              -119869
      2682                21448               186104              -103748
      2683                21456               182457              -104957
      2684                21464                74783              -175744
      2685                21472                59802              -126879
      2686                21480               118940              -152176
      2687                21488                89599              -116670
      2688                21496               279752               -87998
      2689                21504               211793               -59845
      2690                21512               106077              -101124
      2691                21520               151652              -120833
      2692                21528               213100              -214129
      2693                21536                98557              -135005
      2694                21544                91063              -137964
      2695                21552               197315               -81207
      2696                21560               244636                20833
      2697                21568               126019              -266402
      2698                21576               122668               -58705
      2699                21584               112078              -135466
      2700                21592               128310              -172001
      2701                21600                81585              -186983
      2702                21608               134899                22388
      2703                21616               213781                42596
      2704                21624               158303              -128795
      2705                21632               219539              -196946
      2706                21640               117934              -192985
      2707                21648                 -786               -50132
      2708                21656                30946               132420
      2709                21664               191251               -91068
      2710                21672                22296              -167557
      2711                21680               245313              -174653
      2712                21688               268812               -93273
      2713                21696               222182              -138287
      2714                21704               112675                 2316
      2715                21712               152261               -95937
      2716                21720               192263               -60794
      2717                21728               262665               -79155
      2718                21736                12924               -68232
      2719                21744               153360                21973
      2720                21752               211196               -39695
      2721                21760               163574               -70327
      2722                21768               170179               -90083
      2723                21776                84746               -78622
      2724                21784               264127              -100018
      2725                21792               -68759              -269376
      2726                21800               143173              -194501
      2727                21808               249382                27089
      2728                21816               176258              -126561
      2729                21824               159090                -1598
      2730                21832               151554                34147
      2731                21840               112827              -152448
      2732                21848               210522               -48474
      2733                21856                83218              -197288
      2734                21864                69246               -20174
      2735                21872                44427               -70266
      2736                21880                49609              -171548
      2737                21888               164906              -137891
      2738                21896                -6358               -43265
      2739                21904               161185               -43288
      2740                21912                -8047              -153658
      2741                21920               112569                -5914
      2742                21928               145426               -63645
      2743                21936                75862              -170923
      2744                21944                49126              -139204
      2745                21952                84102              -110799
      2746                21960                 6451              -141990
      2747                21968               103980               -91623
      2748                21976                26274              -125606
      2749                21984               129427              -208565
      2750                21992               -49049              -101369
      2751                22000                51617              -137523
      2752                22008                80593              -121301
      2753                22016                42026               -74720
      2754                22024                43722               -45645
      2755                22032               106982              -243813
      2756                22040               -53124              -132468
      2757                22048                64150              -108643
      2758                22056               151040               -64252
      2759                22064               156099               -90940
      2760                22072               139989               -93743
      2761                22080                65059              -104197
      2762                22088               121171               -83291
      2763                22096               -33296                37081
      2764                22104               139103               -98500
      2765                22112               -14929               -98872
      2766                22120                73329              -295483
      2767                22128               141147              -187870
      2768                22136               180561              -123624
      2769                22144                -6813               -75390
      2770                22152               197089              -222140
      2771                22160                -6498              -130302
      2772                22168                35836              -188424
      2773                22176                 5264              -182945
      2774                22184               132355              -112772
      2775                22192                64157               -56615
      2776                22200               -46082                -6091
      2777                22208                92789              -251671
      2778                22216                48257               -50400
      2779                22224                -7844              -188932
      2780                22232                62068              -175238
      2781                22240               205019               -76190
      2782                22248                94344              -121855
      2783                22256                96076              -163934
      2784                22264               191664                52212
      2785                22272                79493               -29855
      2786                22280               115175              -106250
      2787                22288                72607               -33700
      2788                22296               295878              -159509
      2789                22304               246278               -98028
      2790                22312               202311               -92259
      2791                22320               185648                48444
      2792                22328               166373               -86495
      2793                22336               116515               -70113
      2794                22344               162504              -175020
      2795                22352               174062              -218584
      2796                22360                79566              -167732
      2797                22368                32111               -51451
      2798                22376               -41378              -236113
      2799                22384               102444              -109622
      2800                22392                -1283               -33851
      2801                22400                 -887               -20363
      2802                22408                25774              -212849
      2803                22416                39260              -155582
      2804                22424                82228              -132832
      2805                22432               -11249                -1447
      2806                22440                58414              -114361
      2807                22448                80387              -177525
      2808                22456               205887               -64345
      2809                22464                44094               -98241
      2810                22472                88929               -97722
      2811                22480                 8234               -35793
      2812                22488                 6417               -96714
      2813                22496                 -573              -109139
      2814                22504                22702              -221221
      2815                22512               142117               -56155
      2816                22520                66188               -88825
      2817                22528                41895              -114897
      2818                22536                88435               -98960
      2819                22544               -34350                 3028
      2820                22552                84616              -262325
      2821                22560               -56390               -74607
      2822                22568                31941               -70798
      2823                22576                96425               -30005
      2824                22584                45545               -63284
      2825                22592               172444               -36119
      2826                22600               153633              -176599
      2827                22608                 4004               -31710
      2828                22616               131980                27891
      2829                22624                10816              -177683
      2830                22632                41668              -157318
      2831                22640               177108               -47103
      2832                22648               103955               -62682
      2833                22656                -7501               -26447
      2834                22664                16263              -128431
      2835                22672                84052              -141729
      2836                22680               -55286              -161412
      2837                22688                74992               -45623
      2838                22696               103562               -72342
      2839                22704               326795               -71968
      2840                22712               132666              -121772
      2841                22720                -3629               -99395
      2842                22728               -55492              -168549
      2843                22736                87063               -22408
      2844                22744                 1199               -87516
      2845                22752                82388               -80699
      2846                22760                61169               -26974
      2847                22768               110598                -9652
      2848                22776               133269              -121119
      2849                22784               166731                60800
      2850                22792               -24969              -121408
      2851                22800               -28851                15089
      2852                22808               181107              -100353
      2853                22816               -46114              -144834
      2854                22824                54538               -14494
      2855                22832               139848              -100843
      2856                22840                55852                14503
      2857                22848                36949               -25106
      2858                22856               -32971              -106175
      2859                22864               -21122              -149645
      2860                22872                21252                 1851
      2861                22880               145683               -81635
      2862                22888                98131                29134
      2863                22896                56472              -102664
      2864                22904               110130              -186281
      2865                22912                  631               -98959
      2866                22920                21172                94740
      2867                22928               -75288               -47925
      2868                22936                63100              -108329
      2869                22944                63389               -83959
      2870                22952               -14310               -94965
      2871                22960               -31662               -57554
      2872                22968               110242               -46089
      2873                22976                56227              -206395
      2874                22984                68876              -203380
      2875                22992              -121930               -83850
      2876                23000               -75463               -45618
      2877                23008              -132363              -118390
      2878                23016                69334              -115836
      2879                23024                 8166              -142609
      2880                23032               -71079              -128420
      2881                23040                23679               -87492
      2882                23048               -29807               -61939
      2883                23056              -152749              -191075
      2884                23064               -75260              -174882
      2885                23072               -50175              -178714
      2886                23080               -35437               -49220
      2887                23088               -63692                 7418
      2888                23096               -68760              -203477
      2889                23104                -9567               -58110
      2890                23112                -7783               -49973
      2891                23120               -59501              -152042
      2892                23128               -68499              -104700
      2893                23136                 4124               -55353
      2894                23144                26101                21490
      2895                23152                32801              -210039
      2896                23160                19653               -29677
      2897                23168                73069               -35559
      2898                23176               128298              -110842
      2899                23184              -105419               -38696
      2900                23192              -112192              -163155
      2901                23200               144652              -106581
      2902                23208              -121333              -192792
      2903                23216                20909               -41163
      2904                23224                92016                16620
      2905                23232                82172               -53337
      2906                23240               -23780              -101432
      2907                23248                74775               -76933
      2908                23256                58112              -106079
      2909                23264                23168              -147071
      2910                23272               -51176              -188819
      2911                23280               142713                  935
      2912                23288                12264               -82697
      2913                23296                -1353                30385
      2914                23304                98820                50579
      2915                23312                77941              -205930
      2916                23320                61563                33589
      2917                23328                82191               -33098
      2918                23336                69105               -40091
      2919                23344               102507               -52770
      2920                23352                 4013                 2259
      2921                23360                 6858               -50751
      2922                23368              -140282                21409
      2923                23376               129962              -196196
      2924                23384                38099                35795
      2925                23392                21406               -38393
      2926                23400               -61678              -116463
      2927                23408                60827              -132468
      2928                23416                10132               -67240
      2929                23424               -92352               -62950
      2930                23432               202267                29579
      2931                23440               116538              -141008
      2932                23448               149317                 9015
      2933                23456               179389              -151940
      2934                23464               -30933               -66808
      2935                23472               -44060                19820
      2936                23480               -57364              -152945
      2937                23488               -51214              -124360
      2938                23496                16474               -97190
      2939                23504               -76317               -94353
      2940                23512                42295               -18260
      2941                23520               -34171               -63180
      2942                23528                -4920               -76872
      2943                23536                20025               -81146
      2944                23544               -12703              -145142
      2945                23552               105017              -183176
      2946                23560               100412               -83097
      2947                23568               -50304              -274851
      2948                23576               -20534               -70776
      2949                23584                44744                -1581
      2950                23592               169296              -112518
      2951                23600               -16575               -53976
      2952                23608                78326              -106474
      2953                23616               -74112               -71019
      2954                23624                30354               -53183
      2955                23632                68627              -133510
      2956                23640                22376               -19129
      2957                23648              -121361              -201875
      2958                23656               109274              -156198
      2959                23664              -128267               -84245
      2960                23672               -17295               -33262
      2961                23680                 -887                41434
      2962                23688              -191402              -190120
      2963                23696              -130364               -17402
      2964                23704                87238                24773
      2965                23712               147107                54991
      2966                23720                -6727                -2185
      2967                23728                55249              -132528
      2968                23736               -60354              -124467
      2969                23744                 7407              -130655
      2970                23752                 3218               -26760
      2971                23760                -1634                19571
      2972                23768              -126942               -94257
      2973                23776               -33026                41475
      2974                23784                -8537               -55417
      2975                23792               115908               -12630
      2976                23800               -55050               104774
      2977                23808               -25926                44859
      2978                23816               -93161                44610
      2979                23824               -74664              -229866
      2980                23832               -86414               -22574
      2981                23840               -42147              -108324
      2982                23848                35825                82131
      2983                23856                49049                26159
      2984                23864                33053               -89389
      2985                23872                40197              -107139
      2986                23880                62048               -84150
      2987                23888                 3091               -95282
      2988                23896               -11464              -223457
      2989                23904                 6003              -143135
      2990                23912                44452               -83290
      2991                23920                18165               -75417
      2992                23928               -31423                -9242
      2993                23936                93500               -76894
      2994                23944                15041              -179182
      2995                23952              -185279              -249009
      2996                23960              -137786              -305792
      2997                23968                34251              -116766
      2998                23976              -214555              -175478
      2999                23984                97707              -161970
      3000                23992               -53475               -70938
      3001                24000               -44136              -135277
      3002                24008                24644               -65215
      3003                24016                42149              -248619
      3004                24024               -31991                67137
      3005                24032               -71426               -94017
      3006                24040              -116531               -19820
      3007                24048               -32422              -143769
      3008                24056                23747               -39678
      3009                24064                24467               -79749
      3010                24072               -68876               -28295
      3011                24080                42937              -136019
      3012                24088               -13005               -84044
      3013                24096               -63647               -92562
      3014                24104              -108703               -16801
      3015                24112                 2734               -95013
      3016                24120                37511              -103419
      3017                24128               -56516               -89314
      3018                24136                12505              -121972
      3019                24144               -25824               -72313
      3020                24152                69978               -50194
      3021                24160               -45067              -143205
      3022                24168               -58300              -199368
      3023                24176              -139278              -134524
      3024                24184              -111326              -180466
      3025                24192                74720              -114328
      3026                24200                75157              -126562
      3027                24208                36697              -223576
      3028                24216               -58836                -9883
      3029                24224                27633              -169988
      3030                24232                 8901               -61898
      3031                24240                99747              -123183
      3032                24248               -64616                 6619
      3033                24256                38184              -293658
      3034                24264                54278                10666
      3035                24272              -137983                52210
      3036                24280               -31748               -80496
      3037                24288                -2554               -25673
      3038                24296               -26648              -160967
      3039                24304                29254                -2186
      3040                24312               -35199              -157516
      3041                24320              -118883               121681
      3042                24328                24070              -204809
      3043                24336                30713               136483
      3044                24344               119989               -38503
      3045                24352               -44545               -53832
      3046                24360               -15155               -78895
      3047                24368               -84470              -133630
      3048                24376               -80327               -32526
      3049                24384                18432               -34467
      3050                24392                59035              -142857
      3051                24400              -113542              -214468
      3052                24408                46041              -123161
      3053                24416                 -430              -155024
      3054                24424                71635               -28146
      3055                24432               -56541               -60855
      3056                24440                20068               -10034
      3057                24448               -79418              -137260
      3058                24456              -108188                46889
      3059                24464               -39967              -120615
      3060                24472                47125               -93484
      3061                24480               -75443               -93024
      3062                24488               -13626              -216775
      3063                24496               -22874              -127350
      3064                24504               -79967               107026
      3065                24512                27017              -136093
      3066                24520                46699               -95511
      3067                24528              -165137               -72084
      3068                24536               165058              -134821
      3069                24544              -133958              -161156
      3070                24552                24203              -113542
      3071                24560               111818              -133978
      3072                24568                17603              -243617
      3073                24576               118808               -69614
      3074                24584                -3292               -82349
      3075                24592               -65857              -310455
      3076                24600              -156997                10836
      3077                24608               -40627              -136857
      3078                24616                -5062               -24863
      3079                24624               -26285              -119924
      3080                24632                 8521              -157029
      3081                24640                30250               -59261
      3082                24648                -8830              -161065
      3083                24656                21575               -99799
      3084                24664                -6262               -56355
      3085                24672                46459              -110747
      3086                24680               -61089              -192075
      3087                24688               -80505                23035
      3088                24696               -44085                 4808
      3089                24704               -95328              -196039
      3090                24712               -74469              -220589
      3091                24720               -30049              -300815
      3092                24728                29489              -158732
      3093                24736              -128042               -65419
      3094                24744                  408              -138500
      3095                24752               -36212               101426
      3096                24760               -33974               -99521
      3097                24768              -176426              -261089
      3098                24776              -136452              -254450
      3099                24784                24637              -180687
      3100                24792               114621              -109851
      3101                24800              -135805                51515
      3102                24808               -62611              -165257
      3103                24816                42125               -64600
      3104                24824               -27412              -164445
      3105                24832               -78783                61405
      3106                24840                29187               -26961
      3107                24848               127384              -212143
      3108                24856                48083               -20483
      3109                24864              -243349              -122494
      3110                24872                65581               -15402
      3111                24880              -173768               -66543
      3112                24888               -94235               -19712
      3113                24896                 6088               -52061
      3114                24904               -44091              -198953
      3115                24912                42131              -139762
      3116                24920                -2718              -108438
      3117                24928               -64605              -201477
      3118                24936               -72767              -115656
      3119                24944                 5033               -91859
      3120                24952               -20255               -88494
      3121                24960               131131               -67593
      3122                24968              -107722                12900
      3123                24976              -180677                29516
      3124                24984              -101185              -220360
      3125                24992               -74763                48261
      3126                25000               108087               -24881
      3127                25008                19158               -48738
      3128                25016                75243              -146387
      3129                25024                 -364              -129622
      3130                25032                26261              -141321
      3131                25040                94985               -80106
      3132                25048               -74990              -192842
      3133                25056                67943              -300923
      3134                25064               -53519              -223550
      3135                25072                20998              -175608
      3136                25080               -37228               -21695
      3137                25088                60122               -83133
      3138                25096              -233442               -33084
      3139                25104              -118326               -31630
      3140                25112               -83963               -64676
      3141                25120               -69047               -16907
      3142                25128                59458               -98754
      3143                25136                82532              -147872
      3144                25144               -17470              -142359
      3145                25152               -55039               -48209
      3146                25160                88717               102445
      3147                25168                48030              -113380
      3148                25176               -73287                35423
      3149                25184               167677               -38899
      3150                25192                42564              -209324
      3151                25200                -5858              -158493
      3152                25208                10151              -103343
      3153                25216                85862              -188238
      3154                25224                31168              -194684
      3155                25232                99999              -140190
      3156                25240                77232              -110047
      3157                25248              -100864               -79780
      3158                25256              -158682              -147630
      3159                25264                21649              -138925
      3160                25272               -83983              -121227
      3161                25280               -91122               -93605
      3162                25288               -50490              -115669
      3163                25296               -14420                27635
      3164                25304              -106162              -147930
      3165                25312                62772               -41947
      3166                25320                46724               -83242
      3167                25328              -350196              -113450
      3168                25336               162772                51458
      3169                25344              -162889              -115847
      3170                25352                40704               -90199
      3171                25360               -32125              -207831
      3172                25368               -82126                -8472
      3173                25376               -34550               -61342
      3174                25384               -40350              -177788
      3175                25392               -58033                70248
      3176                25400                55948              -183720
      3177                25408                24934               -91538
      3178                25416               -35123                39507
      3179                25424              -106051              -109546
      3180                25432                15879                13390
      3181                25440               -38270               -88581
      3182                25448               -40211               128283
      3183                25456               -78903               -67574
      3184                25464                65336              -211722
      3185                25472                38876               -93485
      3186                25480               -98802              -203513
      3187                25488              -116915                29540
      3188                25496              -197697               -65489
      3189                25504               -19385               -85534
      3190                25512              -198959               -90654
      3191                25520                68293                23966
      3192                25528              -153682               -19795
      3193                25536               -17990                62445
      3194                25544              -102771               -83159
      3195                25552               -20952               -59411
      3196                25560                -7338               -84677
      3197                25568              -105208               -58962
      3198                25576                20011              -170942
      3199                25584              -172959               -50230
      3200                25592               -65231               -77863
      3201                25600               -74488              -113903
      3202                25608                10570              -156245
      3203                25616               -96822               -72255
      3204                25624                13312              -123763
      3205                25632              -137262              -104026
      3206                25640               -47652               -35701
      3207                25648               100349                66794
      3208                25656              -102524               -52901
      3209                25664               -98109              -163243
      3210                25672               -33863               -48776
      3211                25680                -2717              -226904
      3212                25688               -80493              -178743
      3213                25696              -156123               -43812
      3214                25704                72979                48065
      3215                25712               -32450               -19071
      3216                25720                -7527              -144673
      3217                25728              -187875              -217602
      3218                25736                -5949                11974
      3219                25744               -23068               -63497
      3220                25752               -85174               -95953
      3221                25760                -7388              -133460
      3222                25768               -72501              -150036
      3223                25776                12869               -94583
      3224                25784              -142413              -174644
      3225                25792              -185331              -152821
      3226                25800                21193              -189412
      3227                25808                 -123              -217727
      3228                25816               -24787              -155639
      3229                25824               -35049                85727
      3230                25832              -132524               -10835
      3231                25840              -120174              -267215
      3232                25848               -38332               -82891
      3233                25856              -198234               -86552
      3234                25864              -242905               -39216
      3235                25872                67352               -85318
      3236                25880               -92355               -59691
      3237                25888               -38868              -109221
      3238                25896               -97191               -34270
      3239                25904                73708               -60523
      3240                25912              -234699              -145213
      3241                25920                 8613               -68184
      3242                25928                82063              -170165
      3243                25936                17477              -113452
      3244                25944               -88032                43494
      3245                25952               -45256              -245075
      3246                25960              -123365               -57157
      3247                25968                72919                 7222
      3248                25976               -75738               -75736
      3249                25984              -152613              -227061
      3250                25992                94486                 6648
      3251                26000               -38178              -183401
      3252                26008              -201346               -93390
      3253                26016               -66365              -136185
      3254                26024              -171315                22808
      3255                26032              -108394              -238546
      3256                26040               -47171               -67943
      3257                26048                76052               -63164
      3258                26056               -90250              -253407
      3259                26064               -42039              -169449
      3260                26072               -77434              -115452
      3261                26080               -48398                 9014
      3262                26088               -73309              -119037
      3263                26096              -143867               -55418
      3264                26104              -111519              -130029
      3265                26112               -24029               -65472
      3266                26120                57872               -55162
      3267                26128              -100068               -78927
      3268                26136               -63495                24971
      3269                26144              -151575                49608
      3270                26152              -103464              -178445
      3271                26160               -16229              -114251
      3272                26168                76769              -170323
      3273                26176                 7638              -185466
      3274                26184               -35123              -158062
      3275                26192               -32907               -77792
      3276                26200               -31426               -87262
      3277                26208               -27826              -108157
      3278                26216               -50241               -74927
      3279                26224               -76797               -90975
      3280                26232              -125153               -86239
      3281                26240              -152013              -156039
      3282                26248              -168242              -156674
      3283                26256               -63124              -173695
      3284                26264                -1163                33278
      3285                26272               -39593              -158619
      3286                26280               -48657               -57379
      3287                26288              -113990              -104131
      3288                26296                  940               -98786
      3289                26304               -78286               -13509
      3290                26312               -64666               -84368
      3291                26320              -124138              -196012
      3292                26328              -199980                99503
      3293                26336                 5333               -23363
      3294                26344                65259               -56473
      3295                26352               -89902               -26704
      3296                26360               -33065                -7542
      3297                26368               -64430               -41952
      3298                26376               -81416              -183521
      3299                26384              -143470               -84487
      3300                26392               -14764                -1798
      3301                26400                -7348              -118632
      3302                26408                75718                65113
      3303                26416               -44437               -68926
      3304                26424              -131418               -81345
      3305                26432               -67462                14380
      3306                26440                59096              -110592
      3307                26448                35957               -63737
      3308                26456                 4830              -267657
      3309                26464                28472              -150696
      3310                26472               -75746                33793
      3311                26480               -64381              -130269
      3312                26488               -30122               -52609
      3313                26496              -141156               -45045
      3314                26504               -16782              -122203
      3315                26512                88506               -75079
      3316                26520              -116424              -195140
      3317                26528                -8766               -35326
      3318                26536              -122982              -140455
      3319                26544               -98889               -51694
      3320                26552              -161020               -65423
      3321                26560               -25391               -99324
      3322                26568              -135964              -270854
      3323                26576                -2849              -207403
      3324                26584              -164081               -73258
      3325                26592              -100229               -52777
      3326                26600               -79048               -83816
      3327                26608                86710              -104798
      3328                26616              -111144              -196864
      3329                26624              -112712              -117639
      3330                26632               -26146              -182899
      3331                26640              -120245              -104128
      3332                26648               -75679               -29634
      3333                26656               -40775              -155208
      3334                26664                77790              -150399
      3335                26672              -156627              -238814
      3336                26680               -60577              -185924
      3337                26688                  763                31369
      3338                26696              -183923               -11992
      3339                26704               -16855               -44610
      3340                26712              -123721              -235148
      3341                26720               -45715               -87415
      3342                26728              -122801               -13379
      3343                26736                22403              -164059
      3344                26744              -116990              -109807
      3345                26752               -31162               -70968
      3346                26760               -20722              -164421
      3347                26768               -39532                77971
      3348                26776               -46069               -40009
      3349                26784                 4767              -107108
      3350                26792                 8377               -34845
      3351                26800              -103216              -108416
      3352                26808              -125980               -43856
      3353                26816               -18351              -173156
      3354                26824               -10330               -32505
      3355                26832                10151               -19848
      3356                26840              -147183               -17312
      3357                26848               -96544              -151984
      3358                26856               -47608               -13245
      3359                26864               -55708              -244775
      3360                26872              -186370               -99290
      3361                26880               -97057              -221997
      3362                26888              -130186               -48125
      3363                26896              -134233               -57124
      3364                26904              -200127              -215187
      3365                26912               -40882              -142471
      3366                26920              -223536              -322201
      3367                26928               -51042              -112247
      3368                26936               -27830              -163248
      3369                26944               -50273              -164786
      3370                26952              -144479              -130305
      3371                26960              -107875               -81249
      3372                26968              -229701              -200168
      3373                26976               -44063              -125054
      3374                26984              -157192                30527
      3375                26992               -54250               -34774
      3376                27000                72854               -11628
      3377                27008              -129954              -148141
      3378                27016              -106526                -3984
      3379                27024                84413               -21578
      3380                27032                47132               -86094
      3381                27040              -194998               -90674
      3382                27048              -117125              -205471
      3383                27056              -201763              -171634
      3384                27064                42791               -77536
      3385                27072               -90488              -116553
      3386                27080               -99747               -27524
      3387                27088              -130685               -13339
      3388                27096               -62952                54965
      3389                27104               -96060              -170259
      3390                27112                -8564                -4812
      3391                27120               -63005               -86235
      3392                27128              -163730                33369
      3393                27136              -128456                15306
      3394                27144               -42884              -110053
      3395                27152               -94371                  183
      3396                27160               -96242                18740
      3397                27168               -25849              -119278
      3398                27176                 5530               -33128
      3399                27184                10703              -266208
      3400                27192               -12282              -152868
      3401                27200               -15973               -84270
      3402                27208               -67502                78600
      3403                27216                78006                27345
      3404                27224                91092              -240203
      3405                27232              -115401              -228536
      3406                27240                 2107              -143149
      3407                27248                -8263              -119213
      3408                27256               -25328              -122868
      3409                27264              -135441              -166003
      3410                27272                 8271               -49355
      3411                27280               -51323                -1200
      3412                27288              -214062               -95893
      3413                27296               -69587              -156977
      3414                27304               -33097               -78356
      3415                27312               -22305              -136884
      3416                27320              -123725                99742
      3417                27328                 1926               -66610
      3418                27336                66461              -108237
      3419                27344               -32076              -129356
      3420                27352              -147768                13774
      3421                27360               -91410               -47587
      3422                27368               -11931              -172293
      3423                27376                -2890              -174859
      3424                27384                 -551                -5013
      3425                27392               -13631               -51406
      3426                27400              -191905                64973
      3427                27408               -29217              -113296
      3428                27416               -30568              -188271
      3429                27424                44550                24146
      3430                27432                42596              -175609
      3431                27440                13360              -114370
      3432                27448              -119600              -171817
      3433                27456               -35966              -103700
      3434                27464                52630              -181577
      3435                27472                12742              -101242
      3436                27480                37272              -248950
      3437                27488              -105653              -173171
      3438                27496               -28587              -108619
      3439                27504                 8102               -58572
      3440                27512              -174761              -198841
      3441                27520               -77489              -103930
      3442                27528               -54762               -55301
      3443                27536               -18667              -133675
      3444                27544               -12526                14667
      3445                27552               -55972              -121178
      3446                27560               -79213                -5420
      3447                27568               -84136               -88547
      3448                27576              -195618              -200236
      3449                27584              -170150              -174148
      3450                27592                13395              -141351
      3451                27600              -116921              -235431
      3452                27608               -82831                 6401
      3453                27616              -235163               -74129
      3454                27624               100108                76970
      3455                27632               -75699                 2514
      3456                27640              -137792               -86852
      3457                27648               -66685               -74287
      3458                27656               -73746              -230891
      3459                27664               -93751              -204789
      3460                27672              -134439               -58474
      3461                27680                 2294                -8352
      3462                27688              -119446              -251716
      3463                27696              -132096                18551
      3464                27704               -62583               -78032
      3465                27712               -76488              -138164
      3466                27720               -57574              -140695
      3467                27728               -64596              -190702
      3468                27736              -163349                -8206
      3469                27744              -172908              -143869
      3470                27752                 4735               -67646
      3471                27760                30897              -213495
      3472                27768               -91441               -68448
      3473                27776               -69766               -40795
      3474                27784               -51555                55914
      3475                27792                93497              -183713
      3476                27800              -135570               -79516
      3477                27808               -83166               -34683
      3478                27816               -13046              -131632
      3479                27824                 8762               -44831
      3480                27832               -27590               -28701
      3481                27840               -54650              -105888
      3482                27848              -163095              -121903
      3483                27856               -86425               -51242
      3484                27864               -21062               -89844
      3485                27872                13507               -99026
      3486                27880               -70554              -128091
      3487                27888              -186309              -214411
      3488                27896               -69734               -67692
      3489                27904               -27471               -43251
      3490                27912                 -896                27652
      3491                27920                69611              -106113
      3492                27928               -70525                -1260
      3493                27936               -12873               -30321
      3494                27944                17724               -11902
      3495                27952               -60543              -130321
      3496                27960              -120100              -141213
      3497                27968               -42659              -103289
      3498                27976              -197056              -136906
      3499                27984                43202              -123453
      3500                27992                17220              -197239
      3501                28000              -110778                -9826
      3502                28008               -29801                14605
      3503                28016              -117958               -39960
      3504                28024              -172743               -28340
      3505                28032               -52316                20693
      3506                28040                73241               -58852
      3507                28048                  224                 7602
      3508                28056                15720                 4738
      3509                28064               -68091               -82059
      3510                28072               -28690              -156430
      3511                28080                10195                48514
      3512                28088              -147115              -126488
      3513                28096                 9350               -81734
      3514                28104              -173990               -85727
      3515                28112               -19040                  -29
      3516                28120                31053                38165
      3517                28128              -137137              -228966
      3518                28136              -111204               -52701
      3519                28144                60641              -158796
      3520                28152              -155000              -140687
      3521                28160               -52563                 4026
      3522                28168              -215937              -106732
      3523                28176                32243               -71069
      3524                28184                78463               -54401
      3525                28192               -56273               -81190
      3526                28200              -148684              -127887
      3527                28208               -96787              -119298
      3528                28216               -37867               -88152
      3529                28224               -46174               -96862
      3530                28232                -4964              -147761
      3531                28240                22739              -144166
      3532                28248              -184051               -95075
      3533                28256              -200452              -192821
      3534                28264                 2897              -126092
      3535                28272                34233              -135239
      3536                28280               -83623              -101168
      3537                28288                -1109               -70421
      3538                28296                10752               -40496
      3539                28304               -96519                 6163
      3540                28312               -81411               -81600
      3541                28320                18955              -150607
      3542                28328               -20470               -26853
      3543                28336               -33978              -173804
      3544                28344              -124465              -263871
      3545                28352              -223440                23435
      3546                28360              -138496               -66217
      3547                28368                 -971              -157826
      3548                28376              -121114              -263069
      3549                28384              -119909               -84736
      3550                28392               -84080              -129701
      3551                28400               -87247               -11258
      3552                28408              -162194               -81856
      3553                28416              -140029               -17207
      3554                28424              -118901              -267403
      3555                28432               -75643               -65625
      3556                28440                -7483                25122
      3557                28448              -256665              -151558
      3558                28456               -67644              -115097
      3559                28464              -123296              -235656
      3560                28472                45891              -104307
      3561                28480              -204053              -258390
      3562                28488               -66073              -176437
      3563                28496              -108152               -75628
      3564                28504              -201394               -73474
      3565                28512               -89389               -52130
      3566                28520                47154               -74857
      3567                28528              -218575              -205085
      3568                28536               -49960                -3915
      3569                28544              -104122              -215339
      3570                28552              -100512              -102934
      3571                28560               -70481              -212120
      3572                28568               -47674               -68297
      3573                28576              -104602              -157004
      3574                28584                26735               -64203
      3575                28592              -168317              -125194
      3576                28600              -132541              -243819
      3577                28608              -117960               -28560
      3578                28616               -48536              -162455
      3579                28624               -27261              -165077
      3580                28632              -149203               -82657
      3581                28640                -4973               -43795
      3582                28648              -160237              -286000
      3583                28656              -116986              -105103
      3584                28664              -238019              -157585
      3585                28672              -125103              -188501
      3586                28680               -22028              -103237
      3587                28688              -108996              -151898
      3588                28696              -225611               -92910
      3589                28704               -18247               -14415
      3590                28712              -187777               -37176
      3591                28720                15112              -247290
      3592                28728              -177597                25728
      3593                28736               -97371              -116413
      3594                28744               -29415               -31181
      3595                28752                 4789              -105146
      3596                28760              -141592              -142194
      3597                28768               -80798              -130507
      3598                28776               -23799               -29288
      3599                28784                56978               -88572
      3600                28792               -91624               -41646
      3601                28800               -52006               -20777
      3602                28808              -185506              -101679
      3603                28816              -160418               -64735
      3604                28824               -29492              -290144
      3605                28832               -41391              -155462
      3606                28840               -62269               -55594
      3607                28848                37892              -128507
      3608                28856               -97935               -86442
      3609                28864               152783               -68143
      3610                28872               -61507              -167764
      3611                28880              -148272               -34831
      3612                28888              -147143              -232120
      3613                28896              -128470               -48068
      3614                28904               -27493              -131015
      3615                28912               -98465              -103979
      3616                28920               -57584               -72021
      3617                28928              -184253               -41971
      3618                28936              -171386               -99153
      3619                28944              -178987              -104384
      3620                28952               -81671               -58130
      3621                28960              -183660               -76945
      3622                28968               -98366              -212197
      3623                28976               -32750                -8767
      3624                28984              -113793              -135017
      3625                28992              -144284              -167854
      3626                29000               -77066               -27216
      3627                29008              -129910                73787
      3628                29016              -210441               -74453
      3629                29024              -125086              -225324
      3630                29032              -181708              -102837
      3631                29040               -49832               -45051
      3632                29048                -8105               -97993
      3633                29056              -107896              -139101
      3634                29064              -111711              -160956
      3635                29072               -57817              -104524
      3636                29080               -70559                28874
      3637                29088              -193361              -142284
      3638                29096              -135572               -46164
      3639                29104               111789              -120122
      3640                29112              -131758               -16068
      3641                29120              -112706                61409
      3642                29128               -63485              -109211
      3643                29136              -123386              -235542
      3644                29144              -205350               -60014
      3645                29152              -171743              -163604
      3646                29160                37785               -79495
      3647                29168                -9449              -227738
      3648                29176              -247817              -103502
      3649                29184                77162               -27043
      3650                29192               -90699              -137406
      3651                29200              -135272               -76106
      3652                29208                81901               -82470
      3653                29216              -121811              -164527
      3654                29224               -18183               -21304
      3655                29232              -141294               -67265
      3656                29240               -40255               -32949
      3657                29248               -85293              -175928
      3658                29256              -176391              -188149
      3659                29264               -99466              -187286
      3660                29272              -164158              -199073
      3661                29280               -72299              -126698
      3662                29288              -135860              -136579
      3663                29296               -11040              -164059
      3664                29304               -34667              -129485
      3665                29312               -58235               -70718
      3666                29320              -132112               -76778
      3667                29328              -156533              -169343
      3668                29336               -40603               -11410
      3669                29344               -30077               -84419
      3670                29352               -39263              -103139
      3671                29360              -262406               -50165
      3672                29368              -149898              -295038
      3673                29376              -166182              -105297
      3674                29384                39324               -85993
      3675                29392               -79167              -118358
      3676                29400              -159027              -102263
      3677                29408               -52875               -99606
      3678                29416               -91877              -134642
      3679                29424              -150594              -160480
      3680                29432              -287613               -47215
      3681                29440               -99282              -300410
      3682                29448              -122208               -84738
      3683                29456              -110429              -167427
      3684                29464              -153686              -202797
      3685                29472               -63288               -16992
      3686                29480              -184295              -172229
      3687                29488              -165968              -244941
      3688                29496                45523               -60585
      3689                29504              -162857               -39667
      3690                29512              -170039                79898
      3691                29520              -120670              -163363
      3692                29528                -4460                -7513
      3693                29536              -113146              -106208
      3694                29544                 3849              -133331
      3695                29552              -144223                36991
      3696                29560              -214445               -60590
      3697                29568               -99213              -148361
      3698                29576              -134560                 2916
      3699                29584              -135983              -175003
      3700                29592              -116907               -81041
      3701                29600              -136733              -110642
      3702                29608              -152655              -150678
      3703                29616              -120468              -169924
      3704                29624                67302              -182075
      3705                29632                15436               -17338
      3706                29640              -108349               -37207
      3707                29648                33697               -72146
      3708                29656                51546               -71440
      3709                29664              -129366               -96098
      3710                29672               -63765                56775
      3711                29680                74411               -83346
      3712                29688              -101968               -74584
      3713                29696               -50177               -95358
      3714                29704               -61896               -27516
      3715                29712               -70309               -66634
      3716                29720               -41331               -92014
      3717                29728                27050               -75594
      3718                29736               -53143              -104197
      3719                29744               -56623              -223678
      3720                29752              -132833              -212700
      3721                29760                -9339               -55394
      3722                29768               -70356               -48466
      3723                29776                -8005              -295416
      3724                29784                -8777               -86988
      3725                29792              -227329               -29153
      3726                29800              -206182              -193430
      3727                29808              -255472               -70138
      3728                29816               -57977               -19870
      3729                29824               -64820              -217156
      3730                29832              -204292               -65142
      3731                29840               -21557              -168736
      3732                29848              -123564               -55967
      3733                29856                41468                -7202
      3734                29864               -52684              -140938
      3735                29872              -129898               -94591
      3736                29880                46509               -52142
      3737                29888               -71326               106300
      3738                29896               -80339                55270
      3739                29904               -41811               -74854
      3740                29912              -130820              -222680
      3741                29920              -133045              -118516
      3742                29928                16938               -66762
      3743                29936               -48831              -105565
      3744                29944               -45803              -116619
      3745                29952              -138385              -147427
      3746                29960              -124823              -137621
      3747                29968               -63408               -99157
      3748                29976               -12097              -156764
      3749                29984              -138615              -132284
      3750                29992               -30128                53327
      3751                30000               -62288                24373
      3752                30008                43056              -202241
      3753                30016               -90500              -145249
      3754                30024              -230561              -345735
      3755                30032               -64289              -148157
      3756                30040               -91583                -4949
      3757                30048              -195436              -284931
      3758                30056                14034               -62659
      3759                30064               -96078              -146354
      3760                30072               -74853              -185917
      3761                30080              -270949              -156526
      3762                30088              -256862                 8307
      3763                30096              -124358              -218197
      3764                30104               -59400               -84717
      3765                30112              -155865               -17785
      3766                30120               -85991               -29663
      3767                30128              -104601               -29786
      3768                30136                28399               -65860
      3769                30144              -239370              -133472
      3770                30152                18902              -162734
      3771                30160              -110039              -112648
      3772                30168               -50740                68991
      3773                30176              -156471               -68549
      3774                30184               -39146                32489
      3775                30192               -67131                38399
      3776                30200               -31523               -69416
      3777                30208              -147045              -134029
      3778                30216                15069               -62554
      3779                30224              -116429               -64278
      3780                30232               -15707               -94436
      3781                30240              -137876              -164809
      3782                30248              -189606                30184
      3783                30256                90825                91902
      3784                30264              -126657                10206
      3785                30272              -173313              -100656
      3786                30280              -198306              -190325
      3787                30288              -126938               -61405
      3788                30296               -50527                13725
      3789                30304               -82871                65037
      3790                30312              -136045                 7582
      3791                30320              -123376              -113336
      3792                30328               -70158               -20902
      3793                30336              -168149               -50073
      3794                30344                 8750              -156567
      3795                30352              -173277               -20176
      3796                30360              -263834               -81100
      3797                30368              -250915              -260319
      3798                30376               -54199               -17685
      3799                30384               -87866              -155076
      3800                30392               -63027              -148983
      3801                30400              -138425               -20501
      3802                30408                45340               -76923
      3803                30416                27724                51774
      3804                30424               -52888               -74376
      3805                30432               -74367              -158602
      3806                30440               -76412               -75563
      3807                30448              -119348              -222060
      3808                30456               -61229                53419
      3809                30464                27020               -98096
      3810                30472              -106447              -121932
      3811                30480              -171906              -175180
      3812                30488               -42483                18688
      3813                30496              -215108              -129438
      3814                30504                 9471               -74848
      3815                30512               112231              -117324
      3816                30520              -218669               156056
      3817                30528              -242866               -71612
      3818                30536               -23609               -18216
      3819                30544              -214211              -189059
      3820                30552              -228390               -66155
      3821                30560               -89887                -7572
      3822                30568              -105751              -115964
      3823                30576               -85201                -4121
      3824                30584                29790              -114985
      3825                30592               -24645               -61069
      3826                30600                 2587              -125497
      3827                30608               -27595               -92455
      3828                30616               -99862               -92075
      3829                30624               -81578               -40918
      3830                30632               -34817              -255347
      3831                30640              -253872              -182162
      3832                30648              -154191              -124704
      3833                30656              -164552               -36828
      3834                30664               -70500              -208878
      3835                30672              -156351              -204920
      3836                30680               -82636               -34526
      3837                30688              -111494              -191176
      3838                30696               -52035               -56829
      3839                30704               -51992              -137287
      3840                30712               -36910              -116230
      3841                30720               -84348               -45990
      3842                30728              -131896               -99109
      3843                30736              -110700               152548
      3844                30744              -139998               -88992
      3845                30752                11964               -69255
      3846                30760              -100798               -74299
      3847                30768              -171182              -217417
      3848                30776              -142267               -52967
      3849                30784               -98611               -17187
      3850                30792               -26509              -203317
      3851                30800              -265627               -79448
      3852                30808              -119966              -133323
      3853                30816              -116274               -58350
      3854                30824                18850              -156067
      3855                30832               -81954                58640
      3856                30840              -225133              -170064
      3857                30848              -154229              -116161
      3858                30856              -134944               -24164
      3859                30864              -211197               -58102
      3860                30872               -64174              -112490
      3861                30880              -138304              -157691
      3862                30888              -135040               -83774
      3863                30896              -214103                57167
      3864                30904               -56264                -6597
      3865                30912              -151726              -151659
      3866                30920               -67910              -204949
      3867                30928              -128187               -72497
      3868                30936               -45661               -42032
      3869                30944               -34789               -16222
      3870                30952               -41335               -27813
      3871                30960               -72628              -131103
      3872                30968              -126794               -95807
      3873                30976              -112652               -42981
      3874                30984               -48019              -112424
      3875                30992               -80515              -156236
      3876                31000              -112617              -165302
      3877                31008               -60582               -31142
      3878                31016               -73127              -136637
      3879                31024              -232689               -60463
      3880                31032              -276448              -116294
      3881                31040               -11281              -163611
      3882                31048               -96426              -125214
      3883                31056              -164110                53553
      3884                31064              -135001              -100537
      3885                31072               -78984              -117905
      3886                31080              -158687               -61063
      3887                31088              -122410                12363
      3888                31096               -22078               -97952
      3889                31104               -61293              -106005
      3890                31112              -106687              -317018
      3891                31120               -94279              -194050
      3892                31128              -175668              -105357
      3893                31136              -117350              -201559
      3894                31144              -177482               -99411
      3895                31152              -113893              -147634
      3896                31160                35478               -69986
      3897                31168              -277944              -175251
      3898                31176              -257554              -154383
      3899                31184               -36216               -71259
      3900                31192                -4239               -11522
      3901                31200              -142489              -150114
      3902                31208                53454               -72981
      3903                31216              -154245               -93591
      3904                31224                18195                -8878
      3905                31232              -214106              -167899
      3906                31240                14123              -104106
      3907                31248              -150763               -16633
      3908                31256                -2210              -219625
      3909                31264               -64735                33248
      3910                31272                13352                39229
      3911                31280              -225709               -55428
      3912                31288               -72487               -53834
      3913                31296              -116384              -203951
      3914                31304               -35576               -86409
      3915                31312                86540              -130152
      3916                31320               -99141              -185553
      3917                31328               -55004               -16189
      3918                31336              -150926              -176935
      3919                31344               -21399               106281
      3920                31352              -103371               -91223
      3921                31360              -154778                18348
      3922                31368               -47746               -60630
      3923                31376                78585              -186327
      3924                31384               -99408              -191165
      3925                31392               -51294               -78174
      3926                31400               -92030              -129176
      3927                31408              -119046               -91729
      3928                31416               -28338              -252986
      3929                31424              -144442              -183526
      3930                31432              -172485                 5102
      3931                31440                -9704              -157712
      3932                31448              -167999              -159036
      3933                31456               -69664              -239217
      3934                31464              -161772              -120154
      3935                31472               -46374              -125278
      3936                31480                40839              -103720
      3937                31488              -141560               -28645
      3938                31496               -58951                43693
      3939                31504                69563               -70600
      3940                31512               -73052                33800
      3941                31520              -156118              -224414
      3942                31528              -156535                54486
      3943                31536                 4173               -74850
      3944                31544               -63398               -59053
      3945                31552               -47551               -51809
      3946                31560               -29693               -73108
      3947                31568                21027               -32313
      3948                31576              -178616              -231208
      3949                31584              -128931              -180945
      3950                31592               -79266               -55358
      3951                31600               -83139              -212189
      3952                31608              -109367              -266742
      3953                31616               -12795               -30907
      3954                31624              -177441              -167863
      3955                31632               -67980              -113287
      3956                31640              -121150               -93002
      3957                31648              -160932              -106333
      3958                31656              -170357               -78186
      3959                31664              -198557              -144203
      3960                31672               -13747               -57294
      3961                31680               -56416              -213883
      3962                31688               -81154              -187085
      3963                31696              -173852               -69052
      3964                31704              -136503               -65159
      3965                31712               -83952              -101894
      3966                31720              -140853               -66269
      3967                31728               -51035              -124216
      3968                31736              -281805              -103323
      3969                31744              -133633              -205041
      3970                31752               -50785                10139
      3971                31760               -69427               -26790
      3972                31768               -44295               -11970
      3973                31776              -190123              -120538
      3974                31784               -51152              -209118
      3975                31792              -227010              -182539
      3976                31800                43817              -111232
      3977                31808               -83701              -168363
      3978                31816              -141940              -176211
      3979                31824              -118859              -186376
      3980                31832              -146566              -154290
      3981                31840              -136612               -36420
      3982                31848              -184106               -85696
      3983                31856               -82693              -116980
      3984                31864              -149903              -121752
      3985                31872              -141398               -55309
      3986                31880                63195               -43000
      3987                31888              -121117               -48866
      3988                31896              -217991              -114517
      3989                31904              -106150               -94747
      3990                31912              -150885              -104124
      3991                31920               -75760               -12658
      3992                31928              -146715              -208802
      3993                31936              -195202               -69256
      3994                31944              -175266              -253752
      3995                31952              -130948               -45143
      3996                31960              -206333              -107636
      3997                31968               -48259              -192183
      3998                31976               -54162              -246371
      3999                31984               -78902                81720
      4000                31992              -182437              -253312
      4001                32000              -188780              -178898
      4002                32008               -86825               -59592
      4003                32016               -41290               -85081
      4004                32024              -181393                76064
      4005                32032               -69530              -120549
      4006                32040              -127107              -157459
      4007                32048              -199346              -160400
      4008                32056              -218674              -175750
      4009                32064              -142151                 4128
      4010                32072              -136429               -63759
      4011                32080                44989              -149612
      4012                32088               146832              -140369
      4013                32096               -37013               -90458
      4014                32104               -84375               -50395
      4015                32112                16854              -125339
      4016                32120               -33053                -5986
      4017                32128              -126620              -155658
      4018                32136                24255               -85355
      4019                32144                 6675              -207744
      4020                32152               -58298              -233884
      4021                32160              -130573              -134961
      4022                32168                31565               -98974
      4023                32176              -163066              -209766
      4024                32184                47874              -151403
      4025                32192              -136022              -120997
      4026                32200              -107564              -140504
      4027                32208               -64208              -114282
      4028                32216               -59997               -57190
      4029                32224               104322                18312
      4030                32232               -74876              -148114
      4031                32240                47357               -58406
      4032                32248               -55701                -6189
      4033                32256               -38750               -31874
      4034                32264              -185492              -158132
      4035                32272                -4963               -40766
      4036                32280                -9014              -118482
      4037                32288                46507              -204812
      4038                32296                32452               -60711
      4039                32304              -270996                -3407
      4040                32312              -198298              -161100
      4041                32320                37553              -196668
      4042                32328              -169356              -147148
      4043                32336               -13417               -63180
      4044                32344               -94251              -225131
      4045                32352                46193              -157769
      4046                32360               -98702              -113946
      4047                32368               -99005              -126910
      4048                32376                14836               -26270
      4049                32384               -58021              -289967
      4050                32392              -203681              -174004
      4051                32400               -73651               -82456
      4052                32408               -24289               -73649
      4053                32416               -25000                -9031
      4054                32424              -136146              -218650
      4055                32432              -109697               -73283
      4056                32440                56129              -167511
      4057                32448              -106256              -172801
      4058                32456               -72421              -102092
      4059                32464              -246175               -58532
      4060                32472              -177904               -94507
      4061                32480                73201               -46238
      4062                32488               -36634               -38986
      4063                32496                49234              -234899
      4064                32504               -16639              -169037
      4065                32512               -19846               -53421
      4066                32520              -111683              -148501
      4067                32528              -211768              -101153
      4068                32536               -76871              -195589
      4069                32544                53831              -206647
      4070                32552                41640              -232501
      4071                32560               -74635              -195985
      4072                32568                  653               -17466
      4073                32576                29113               -98983
      4074                32584               -85949               -86442
      4075                32592               -28752              -117399
      4076                32600              -144873              -151870
      4077                32608               -93927               -92344
      4078                32616              -259286              -156291
      4079                32624              -125103              -236304
      4080                32632                23258              -143331
      4081                32640              -124401               -12074
      4082                32648              -179037                91228
      4083                32656                24330              -277279
      4084                32664              -190692               -56876
      4085                32672               -47299                19168
      4086                32680               -89000               -97268
      4087                32688               -53238              -145542
      4088                32696              -188837               -33020
      4089                32704              -177467                -3269
      4090                32712              -136338               -45251
      4091                32720               -93262               -22334
      4092                32728               -58654              -122742
      4093                32736               -50337              -130454
      4094                32744              -147760              -168654
      4095                32752              -130912               -18322
      4096                32760                -6391                -2461
      4097                32768              -161261               -68741
      4098                32776               -58934               -74352
      4099                32784              -123118               -66440
      4100                32792              -100783              -132267
      4101                32800              -210098               -23867
      4102                32808              -116656               -78642
      4103                32816              -113010              -181457
      4104                32824              -186169              -147359
      4105                32832                 5933                 -109
      4106                32840              -174269               -88124
      4107                32848              -155208              -102687
      4108                32856              -227800               -67972
      4109                32864              -226627              -126868
      4110                32872               -40451               -97521
      4111                32880               -76758              -188778
      4112                32888               -72192              -195910
      4113                32896              -310883                19555
      4114                32904              -163305                41594
      4115                32912              -299820                 6383
      4116                32920               -59879               -96468
      4117                32928              -119074                14373
      4118                32936               -61235              -187862
      4119                32944              -125732               -94589
      4120                32952               -96587                   43
      4121                32960              -138899               -78979
      4122                32968               -95106              -170514
      4123                32976              -110454              -189078
      4124                32984               -37099               -39877
      4125                32992              -112124              -154290
      4126                33000              -163657               -36033
      4127                33008              -143487               -71566
      4128                33016              -146620               -86955
      4129                33024               -66245               -95519
      4130                33032              -145020               -49639
      4131                33040              -141619              -170109
      4132                33048              -139574              -211525
      4133                33056                60474               -47589
      4134                33064                11713              -224679
      4135                33072              -178867               -70797
      4136                33080              -196764              -132549
      4137                33088              -167764               -14030
      4138                33096              -170708              -207801
      4139                33104              -115514              -160291
      4140                33112              -122671                59189
      4141                33120               -26432               -68417
      4142                33128               -63481               -54939
      4143                33136              -241904              -206719
      4144                33144              -123720              -151578
      4145                33152               -53687              -154057
      4146                33160               -20199              -152202
      4147                33168               -60897               -70511
      4148                33176               -30531              -139119
      4149                33184              -111075               -93505
      4150                33192               -61624              -149004
      4151                33200              -179812               -25025
      4152                33208               -62144              -150742
      4153                33216              -123418                47746
      4154                33224              -207833              -164858
      4155                33232               -13448              -103433
      4156                33240               -98175               -93872
      4157                33248              -204828              -170082
      4158                33256                20067               -64660
      4159                33264               -83349              -105216
      4160                33272               -39718              -210629
      4161                33280               -33356              -138114
      4162                33288               -74353              -126816
      4163                33296               -93565               -65252
      4164                33304              -125836              -105354
      4165                33312               -94201              -102923
      4166                33320               -81632               -73561
      4167                33328               -88162               -57244
      4168                33336               -16770               -55123
      4169                33344               -78950              -106972
      4170                33352               -84695              -122889
      4171                33360              -103542               -67193
      4172                33368              -166315               -94447
      4173                33376                24839               -48167
      4174                33384              -140255               -63227
      4175                33392               -29559              -150952
      4176                33400              -230653              -139149
      4177                33408               -49116               -47102
      4178                33416              -129202              -162442
      4179                33424              -131766              -176137
      4180                33432                 6854              -114462
      4181                33440               -41683               -91096
      4182                33448              -166872              -213990
      4183                33456              -136083              -106567
      4184                33464               -96569               -59253
      4185                33472              -151623              -143607
      4186                33480                22497              -120978
      4187                33488              -235478              -267925
      4188                33496               -51223               -49815
      4189                33504              -133995                 9057
      4190                33512               -34380              -185726
      4191                33520              -158344               -73868
      4192                33528              -108834                10995
      4193                33536              -171480               -26729
      4194                33544              -237253               -49062
      4195                33552               -72893              -226641
      4196                33560              -137103              -135232
      4197                33568              -195081               -57401
      4198                33576              -125318               -51189
      4199                33584               -79925               -90138
      4200                33592              -118457              -100457
      4201                33600               -60187              -159480
      4202                33608                32637               -75077
      4203                33616              -221508              -165919
      4204                33624               -93223               -77646
      4205                33632                23952               -60312
      4206                33640               -42928              -140578
      4207                33648              -144411               -70359
      4208                33656                56717               -68202
      4209                33664               -64461               -45751
      4210                33672               -76610              -232032
      4211                33680               -64950               -78979
      4212                33688               -82815               -41005
      4213                33696                11608              -117238
      4214                33704               -96895               -54676
      4215                33712              -158651               -45965
      4216                33720                -7485                19386
      4217                33728               -45413               -87132
      4218                33736                28380               -77562
      4219                33744               -75902               -67694
      4220                33752              -157035               -66334
      4221                33760               -72324              -187544
      4222                33768              -199950               -27070
      4223                33776                24515               -96229
      4224                33784               -76059                 2016
      4225                33792               -92535              -112600
      4226                33800              -149616              -109933
      4227                33808              -186692              -134398
      4228                33816              -175224              -107927
      4229                33824                 1942              -202852
      4230                33832                -9916              -151259
      4231                33840                  615              -118063
      4232                33848               -51051              -169192
      4233                33856               -44979                  914
      4234                33864               -98420               -93920
      4235                33872              -242320              -170401
      4236                33880              -134052              -182518
      4237                33888              -140677               -89211
      4238                33896               -40471              -119236
      4239                33904               -64463               -24109
      4240                33912              -104534              -290847
      4241                33920              -145883              -199997
      4242                33928               -66179              -119317
      4243                33936              -124130              -205271
      4244                33944              -163584               -14959
      4245                33952              -142025              -158229
      4246                33960              -118199               -36407
      4247                33968               -71656              -101974
      4248                33976              -153967              -144974
      4249                33984              -144373              -111626
      4250                33992               -20786                -7305
      4251                34000              -112035              -218937
      4252                34008              -148758              -110876
      4253                34016              -173096                85018
      4254                34024              -105710              -171538
      4255                34032              -127790               -58755
      4256                34040               -21360                58198
      4257                34048               -94903               -68280
      4258                34056                -5421              -208742
      4259                34064              -153774              -173842
      4260                34072               -16275               -70882
      4261                34080               -11671              -125479
      4262                34088              -175054              -179097
      4263                34096              -273232              -244091
      4264                34104               -23239               -45110
      4265                34112                17058                 3889
      4266                34120               -67083              -261720
      4267                34128              -129428              -143163
      4268                34136              -115788               -86106
      4269                34144              -128896                45830
      4270                34152              -158880              -127594
      4271                34160              -124896              -172778
      4272                34168               -92220              -160753
      4273                34176              -133584               -92927
      4274                34184              -279860              -281464
      4275                34192              -156973               -19329
      4276                34200              -151782               -27402
      4277                34208               -38630              -167431
      4278                34216               -39095              -259861
      4279                34224              -118383               -71667
      4280                34232               -65934               -13851
      4281                34240               -32368              -215549
      4282                34248              -150204              -126222
      4283                34256              -102742              -127743
      4284                34264               -52469               -37050
      4285                34272                13154               -54552
      4286                34280              -192597              -105821
      4287                34288               -90562              -145035
      4288                34296               -69577              -178575
      4289                34304              -119459              -101121
      4290                34312              -108776               -14759
      4291                34320              -200270              -288938
      4292                34328                11800                10733
      4293                34336              -149541               -39339
      4294                34344               100490              -148408
      4295                34352               -39795              -271338
      4296                34360              -165366               -33404
      4297                34368                32099              -166256
      4298                34376              -173893              -132345
      4299                34384              -170655                -3775
      4300                34392               -49230              -276115
      4301                34400               -58832              -103015
      4302                34408              -157895               -85691
      4303                34416               -75517               -10345
      4304                34424                18999                33588
      4305                34432              -133116              -113919
      4306                34440                83444               -81895
      4307                34448              -155803                10805
      4308                34456              -108417                -3398
      4309                34464              -244607              -165808
      4310                34472              -222664               -48583
      4311                34480              -120695               -87458
      4312                34488               -69485               -72610
      4313                34496              -138846              -183855
      4314                34504               -76577                32884
      4315                34512              -190649               -14372
      4316                34520              -127978               -86613
      4317                34528              -145438               -90310
      4318                34536                11280              -153515
      4319                34544              -208664               -16826
      4320                34552              -142110               -82295
      4321                34560               -89120               -54811
      4322                34568              -208519              -120151
      4323                34576               -61974              -120724
      4324                34584               -62893              -152723
      4325                34592               -82536                25036
      4326                34600               -68116              -184116
      4327                34608               -96532              -107952
      4328                34616               -46547              -225701
      4329                34624              -151799               -14950
      4330                34632              -244829              -263684
      4331                34640              -210432               -58939
      4332                34648              -136246               -53612
      4333                34656               -11868               -88218
      4334                34664              -245689              -114340
      4335                34672               -45523              -129037
      4336                34680              -150639              -130664
      4337                34688              -119538              -219711
      4338                34696               -72450               -12370
      4339                34704               -79382               -21710
      4340                34712               -52309               -92435
      4341                34720              -152279                -7643
      4342                34728                -2515              -202908
      4343                34736               -55441              -214429
      4344                34744              -251899              -101925
      4345                34752              -110513              -128172
      4346                34760              -112727              -100547
      4347                34768              -136582               -32605
      4348                34776               -60969               -44744
      4349                34784               130216              -222682
      4350                34792               -18915              -112375
      4351                34800              -195872              -140530
      4352                34808              -114537              -180193
      4353                34816                -6959               -15618
      4354                34824               -91486                -2256
      4355                34832               -49875               -81320
      4356                34840               -54946               -71444
      4357                34848              -121386                15878
      4358                34856               -69302               -36748
      4359                34864               -49479               -48099
      4360                34872              -121064              -213750
      4361                34880               -24438               -34870
      4362                34888              -221021              -108522
      4363                34896               -70548               -38785
      4364                34904               -95895                27620
      4365                34912              -242775              -165323
      4366                34920               -91406              -100588
      4367                34928               -91284              -206563
      4368                34936               -64821               -41344
      4369                34944               -75344              -155731
      4370                34952              -151414              -158230
      4371                34960              -236009              -139725
      4372                34968              -156005              -104536
      4373                34976               -69407               -81371
      4374                34984               -24755               -95174
      4375                34992               -58264              -115613
      4376                35000               177843              -133619
      4377                35008              -142294               -41416
      4378                35016              -151178               -31659
      4379                35024                68710               -95594
      4380                35032              -133494               -73015
      4381                35040              -228303              -144558
      4382                35048              -112673              -146350
      4383                35056              -130734              -234439
      4384                35064               -14258               -88906
      4385                35072              -119533              -156214
      4386                35080                27594              -139723
      4387                35088               -75027               -49783
      4388                35096               -44976               -67787
      4389                35104              -162621              -164333
      4390                35112              -185323              -140455
      4391                35120               -83416              -106779
      4392                35128              -105986               -50571
      4393                35136              -272153              -113548
      4394                35144              -215711              -172060
      4395                35152              -162965              -164821
      4396                35160              -166199               -91452
      4397                35168               -52652              -197354
      4398                35176              -187041               -54832
      4399                35184              -103782              -144167
      4400                35192               -17391              -117883
      4401                35200              -189816              -152889
      4402                35208               -17799              -242166
      4403                35216               -76368              -102212
      4404                35224              -118369              -136414
      4405                35232               -73508              -117598
      4406                35240               -32457              -132785
      4407                35248                46618               -18350
      4408                35256              -257617               -96256
      4409                35264               -79814              -190270
      4410                35272              -163841              -139454
      4411                35280              -167929              -113932
      4412                35288                 1056                40237
      4413                35296                30615              -130222
      4414                35304              -199822               -11327
      4415                35312                -2212               -26451
      4416                35320               -97217              -170315
      4417                35328              -152401               -72594
      4418                35336              -201782               -52838
      4419                35344               -88579              -183425
      4420                35352              -207878              -136906
      4421                35360               -69730              -100211
      4422                35368              -163356                32903
      4423                35376                37110              -150893
      4424                35384               -98904              -214013
      4425                35392              -137254              -185710
      4426                35400              -121647              -106201
      4427                35408               -46991               -35586
      4428                35416              -118872               -25167
      4429                35424                37547              -218207
      4430                35432              -132207               -75240
      4431                35440              -103820               -37555
      4432                35448              -104734              -172120
      4433                35456              -273910              -214789
      4434                35464              -163725              -170893
      4435                35472              -167529              -133650
      4436                35480              -131962               -94672
      4437                35488              -110518              -121834
      4438                35496                -1929               -66767
      4439                35504               -45495               -42652
      4440                35512              -168770              -119499
      4441                35520               -41053               -58681
      4442                35528              -248428              -134762
      4443                35536              -115324               -56503
      4444                35544              -225672               -68597
      4445                35552               -27546              -151694
      4446                35560              -141803              -144786
      4447                35568              -142843              -142514
      4448                35576              -111813              -154061
      4449                35584              -148899               -21015
      4450                35592                31848               -47049
      4451                35600               -35340               -86422
      4452                35608              -148391              -193088
      4453                35616              -101361              -143912
      4454                35624               -45835                52684
      4455                35632               -85780              -140040
      4456                35640               -88659               -60695
      4457                35648               -78777               -83249
      4458                35656               -77251                50889
      4459                35664              -115947              -117913
      4460                35672              -209618              -209465
      4461                35680               -47549               -75383
      4462                35688               -22248              -171059
      4463                35696               -40219                23741
      4464                35704              -126188                34546
      4465                35712              -152257              -124997
      4466                35720              -118268               -84395
      4467                35728              -151486                31839
      4468                35736               -78997              -127580
      4469                35744               -98394              -150311
      4470                35752               -52375               -70409
      4471                35760              -102456              -156357
      4472                35768              -132676              -198296
      4473                35776               -67633              -142196
      4474                35784               -64907              -167848
      4475                35792              -232681              -132967
      4476                35800               -80415              -121757
      4477                35808               -48794              -109723
      4478                35816              -192948              -222100
      4479                35824              -125750              -115879
      4480                35832              -125802              -144068
      4481                35840               -71471              -103269
      4482                35848              -236532              -179240
      4483                35856              -135384               -66612
      4484                35864               -85259                 3174
      4485                35872              -166076              -230723
      4486                35880                -4411              -141240
      4487                35888               -91276               -79195
      4488                35896              -163623              -146268
      4489                35904              -101248               -56091
      4490                35912              -243491               -16257
      4491                35920              -108695              -102898
      4492                35928              -149020               -28207
      4493                35936              -172128                23343
      4494                35944               -89824              -136111
      4495                35952               -14923              -217668
      4496                35960                 3873              -129840
      4497                35968              -159093               -20475
      4498                35976               -45194               -90862
      4499                35984              -144257                 7786
      4500                35992               -12693              -123334
      4501                36000               -98276               -49094
      4502                36008              -226802              -279115
      4503                36016              -145499               -59217
      4504                36024               -94878              -292177
      4505                36032              -108488                61937
      4506                36040               -26091               -12875
      4507                36048                56695               -46671
      4508                36056               -47626              -124434
      4509                36064              -153854                -7147
      4510                36072               -16768              -183145
      4511                36080               -75326               -26426
      4512                36088              -223208                 3023
      4513                36096               -35209                 -334
      4514                36104               -36483              -117227
      4515                36112               -34074              -137429
      4516                36120              -166501              -229654
      4517                36128              -117128              -198731
      4518                36136               -30155              -250358
      4519                36144               -63613               -90391
      4520                36152                 2107               -35563
      4521                36160              -101708              -285638
      4522                36168               -95612               -23381
      4523                36176              -184047              -126246
      4524                36184                  710              -242308
      4525                36192                49469              -181515
      4526                36200              -102450               -81039
      4527                36208               -19296              -130068
      4528                36216               -80224               -51305
      4529                36224              -132259               -57796
      4530                36232               -75842              -104416
      4531                36240                 7520              -193579
      4532                36248               -84847               -61182
      4533                36256              -218705               -54728
      4534                36264               -69849              -129452
      4535                36272                -6314               -83311
      4536                36280              -324130               -39974
      4537                36288                  701              -205770
      4538                36296              -183562              -145973
      4539                36304               -99595              -219601
      4540                36312              -180632              -218340
      4541                36320               -88149              -200567
      4542                36328               -22390               -25682
      4543                36336               -27507               -69162
      4544                36344              -169607              -247230
      4545                36352                -7455              -222673
      4546                36360               -49263                -6572
      4547                36368              -148135               -64501
      4548                36376               -46431              -114832
      4549                36384              -261471              -156394
      4550                36392              -128454              -194020
      4551                36400              -120518               -63386
      4552                36408              -119816               -57397
      4553                36416              -225696              -108746
      4554                36424              -138229                 9283
      4555                36432              -160817              -134372
      4556                36440                -4691               -67864
      4557                36448              -199439               -35495
      4558                36456               -45352              -113540
      4559                36464               -67945                 1293
      4560                36472                 6033              -191497
      4561                36480              -109222               -33926
      4562                36488              -249170              -134076
      4563                36496               -32641              -169966
      4564                36504               -72308              -213045
      4565                36512              -152161              -198442
      4566                36520               -65931              -147099
      4567                36528              -237456               -26974
      4568                36536                -9590               -52331
      4569                36544              -174359               -87637
      4570                36552              -176953               -74771
      4571                36560              -202220               -44241
      4572                36568              -253029                27220
      4573                36576               -92867               -87291
      4574                36584                 6985               -24479
      4575                36592               -86912                97932
      4576                36600              -131461                49241
      4577                36608              -168031               -76423
      4578                36616              -115912              -147335
      4579                36624              -157104              -283830
      4580                36632              -140126                 3756
      4581                36640               -76497              -103060
      4582                36648                21406               -51234
      4583                36656               -99558              -170295
      4584                36664               -21095               -17961
      4585                36672               -67829              -134921
      4586                36680               -79392                30719
      4587                36688               -39457              -189670
      4588                36696               -82645              -237478
      4589                36704               -50024               -10120
      4590                36712               -23393               -87255
      4591                36720               -83369                49740
      4592                36728               141215               -45207
      4593                36736               -74108              -304600
      4594                36744                26680                40882
      4595                36752                -8528               -79795
      4596                36760              -264179              -160930
      4597                36768              -149229              -139614
      4598                36776               -27012              -227158
      4599                36784              -204778              -220492
      4600                36792              -149251              -116530
      4601                36800              -192939              -171197
      4602                36808              -247293              -176891
      4603                36816              -160867              -204911
      4604                36824              -143051              -209185
      4605                36832               -88695               -21899
      4606                36840               -69037              -146996
      4607                36848              -234993              -133527
      4608                36856              -180159               -62437
      4609                36864              -129673              -163099
      4610                36872              -143712               -39696
      4611                36880               -23532              -142434
      4612                36888                11723               -30173
      4613                36896               -15702                 6358
      4614                36904                47694               -12704
      4615                36912              -187891               -58849
      4616                36920              -132860               -53984
      4617                36928              -174824              -174071
      4618                36936               -18001               -41633
      4619                36944              -215924                34974
      4620                36952              -107664              -160714
      4621                36960               -28958               -31576
      4622                36968              -227402              -236180
      4623                36976               -29721              -108001
      4624                36984              -143130                -8926
      4625                36992              -146867               -45756
      4626                37000               -67299              -260311
      4627                37008               -35628              -179519
      4628                37016              -145339              -221622
      4629                37024              -188631              -126666
      4630                37032              -171411                10377
      4631                37040               -83989              -131153
      4632                37048               -94608              -147841
      4633                37056              -197268               -15551
      4634                37064              -154851              -187287
      4635                37072              -100759              -252039
      4636                37080               -89147              -114839
      4637                37088              -116743              -223461
      4638                37096              -126985               -68745
      4639                37104              -172962               -67979
      4640                37112              -155933                28287
      4641                37120               -45314               -18819
      4642                37128              -141216              -120478
      4643                37136               -83560               -36860
      4644                37144                71894               -96901
      4645                37152              -137405              -168015
      4646                37160               -61936              -124556
      4647                37168              -222541                 2977
      4648                37176               -34692               -38791
      4649                37184               -64731                19577
      4650                37192              -189393              -195859
      4651                37200              -131270               -94268
      4652                37208              -115896               -14331
      4653                37216               -87827               -79890
      4654                37224               -53617               -72697
      4655                37232               -53712              -167706
      4656                37240              -176580              -173024
      4657                37248                48075               -70037
      4658                37256               -11166              -112278
      4659                37264               -49221              -108692
      4660                37272               -88937              -114873
      4661                37280               -92336              -121614
      4662                37288               -48213              -109184
      4663                37296              -119412               -29018
      4664                37304               -54667              -145607
      4665                37312               -62301                71669
      4666                37320              -153852               -55365
      4667                37328              -106605              -170847
      4668                37336              -115564              -121206
      4669                37344              -106707              -298162
      4670                37352               -23086               -66969
      4671                37360                37083              -143266
      4672                37368              -189799               -96055
      4673                37376              -259631              -207560
      4674                37384               -46404              -121493
      4675                37392               -90519               -46733
      4676                37400               -62369              -295188
      4677                37408               -66504              -179587
      4678                37416              -104473              -108039
      4679                37424              -225234               -85917
      4680                37432              -173831               -81675
      4681                37440              -108204               -11698
      4682                37448               -50123               -64812
      4683                37456              -273258               -75490
      4684                37464              -106229               -19404
      4685                37472                -8894               -60248
      4686                37480              -107989                33184
      4687                37488               -79249              -143103
      4688                37496              -103648               -95568
      4689                37504               -75816              -155553
      4690                37512               -27529              -108170
      4691                37520              -108564               -12995
      4692                37528               -32105              -121665
      4693                37536              -106214              -304959
      4694                37544              -126803              -138087
      4695                37552              -134703              -165932
      4696                37560               -22848              -137554
      4697                37568               -50828               -44611
      4698                37576              -134393              -316119
      4699                37584               -56215              -132404
      4700                37592               -30338              -129058
      4701                37600              -222251              -218189
      4702                37608              -236724              -128400
      4703                37616              -131642               -54692
      4704                37624                15148              -119903
      4705                37632               -64497              -109545
      4706                37640               -40161              -128327
      4707                37648              -165071              -187466
      4708                37656               116974               -18374
      4709                37664               -45895              -157859
      4710                37672               -37961              -125156
      4711                37680               101270              -181721
      4712                37688              -224302              -107575
      4713                37696              -238050               -78996
      4714                37704              -169278               -47973
      4715                37712              -216398              -147684
      4716                37720               148691               -60676
      4717                37728              -164181              -236819
      4718                37736                -1197               -92198
      4719                37744              -132348                12142
      4720                37752               -25888               -12455
      4721                37760               -53149              -170506
      4722                37768               -56220               -78898
      4723                37776                18149              -162304
      4724                37784              -265797               -80494
      4725                37792              -103438              -104229
      4726                37800               -38941               -44586
      4727                37808                35482              -177067
      4728                37816              -129598              -183317
      4729                37824               -82636               -92166
      4730                37832                22146               -94825
      4731                37840                32033              -111771
      4732                37848               -60988              -101977
      4733                37856              -117607              -116052
      4734                37864               -20313               -57619
      4735                37872              -273862                92685
      4736                37880              -129457               -49752
      4737                37888               -37468               -65519
      4738                37896               -65970               -92939
      4739                37904              -125014               -86583
      4740                37912               -42654              -146190
      4741                37920               -44780                15985
      4742                37928               -78920               -83575
      4743                37936                -6610               -77808
      4744                37944              -211092                -7953
      4745                37952               -26401              -240996
      4746                37960              -110989               -90699
      4747                37968              -148678              -160673
      4748                37976              -256176               -99535
      4749                37984              -126852              -161650
      4750                37992              -154859               -44455
      4751                38000               -72028              -153156
      4752                38008               -26699                41073
      4753                38016                 5456              -112457
      4754                38024              -267024              -167141
      4755                38032              -115639              -178158
      4756                38040                -6416              -100097
      4757                38048                31238              -306323
      4758                38056              -173035              -160250
      4759                38064               -14523               -95849
      4760                38072              -249675              -224050
      4761                38080              -158045              -150964
      4762                38088               -76393              -122478
      4763                38096              -224883              -106228
      4764                38104              -167315              -193584
      4765                38112               -49662               -33388
      4766                38120              -161381              -236737
      4767                38128              -151570              -101933
      4768                38136              -164076              -134363
      4769                38144               -20115               -23282
      4770                38152               -89167              -184441
      4771                38160              -109148               -32793
      4772                38168              -190161               -98685
      4773                38176               -50296              -162124
      4774                38184              -169530              -191853
      4775                38192              -127351              -168182
      4776                38200               -69228               -69175
      4777                38208              -147704              -183054
      4778                38216              -287747               116311
      4779                38224               -79239              -149455
      4780                38232              -166341              -257331
      4781                38240                14709              -129896
      4782                38248               -89955               -55850
      4783                38256               -92470              -200893
      4784                38264              -139059              -189618
      4785                38272              -106983              -203772
      4786                38280               -43069               -94135
      4787                38288              -118320              -201362
      4788                38296               -26801              -191130
      4789                38304                32024               -91137
      4790                38312                24206               -67716
      4791                38320                90137              -179597
      4792                38328              -104500              -198340
      4793                38336              -101448              -156419
      4794                38344              -228746              -103571
      4795                38352              -160009               -88709
      4796                38360              -281479              -188363
      4797                38368              -209891               -78901
      4798                38376              -132616                -1284
      4799                38384               -17034               -21775
      4800                38392               -22799                58491
      4801                38400              -116100               -38661
      4802                38408              -187258              -168161
      4803                38416               -56266               -75237
      4804                38424               -59386               -90583
      4805                38432               -73883              -150766
      4806                38440              -109811               -57040
      4807                38448               -82170              -169412
      4808                38456              -208045              -171725
      4809                38464              -164282              -159625
      4810                38472               -65052                 1352
      4811                38480               -67122              -131690
      4812                38488              -118639               -59558
      4813                38496               -27730                -1158
      4814                38504               -35442               -45296
      4815                38512               -77077                 9722
      4816                38520               -79161              -114589
      4817                38528                30172              -187510
      4818                38536              -161137              -101078
      4819                38544               -88933              -241172
      4820                38552              -149128               -88250
      4821                38560               -51989               -86129
      4822                38568              -200118               -91242
      4823                38576               -55746              -126416
      4824                38584               -42952               -98870
      4825                38592               -57247              -133340
      4826                38600              -154823              -188167
      4827                38608              -172148               -42342
      4828                38616              -103889               -68171
      4829                38624              -104759              -164033
      4830                38632              -158707               -79791
      4831                38640               -97082              -104035
      4832                38648               -33359              -148066
      4833                38656               -94334              -188741
      4834                38664              -115730              -130097
      4835                38672              -165150               -87733
      4836                38680              -104699              -152150
      4837                38688               -91745              -233695
      4838                38696               -80612                71051
      4839                38704               -22268              -107917
      4840                38712              -241024               -84967
      4841                38720              -224399               -91111
      4842                38728               -34928              -123879
      4843                38736               -75989              -219190
      4844                38744               -28153               -22454
      4845                38752               -77477              -257955
      4846                38760               -91630               -83425
      4847                38768              -139221              -154786
      4848                38776              -188379               -42557
      4849                38784               -77572               -72489
      4850                38792              -152188              -184974
      4851                38800              -132293              -104168
      4852                38808               -74842              -115602
      4853                38816              -125640               -91737
      4854                38824               -18236              -245731
      4855                38832                23916               -70709
      4856                38840              -126077                53831
      4857                38848              -259224              -208584
      4858                38856                -2740              -150491
      4859                38864               -41384               -12533
      4860                38872              -117554              -210853
      4861                38880              -131309              -229212
      4862                38888              -167040              -167074
      4863                38896              -282854              -227376
      4864                38904              -138128              -135027
      4865                38912               -99968              -112112
      4866                38920              -108721              -273706
      4867                38928              -138554              -182287
      4868                38936               -82620               -24163
      4869                38944               -51200              -145618
      4870                38952              -164909               -64347
      4871                38960              -182335                45227
      4872                38968               -56666              -105487
      4873                38976              -176308              -115991
      4874                38984              -172542              -206254
      4875                38992              -234627              -204684
      4876                39000               -39435              -207163
      4877                39008              -183872               -18852
      4878                39016               -11034                -8071
      4879                39024                -2072                21649
      4880                39032               -53846               -72213
      4881                39040              -210388                12855
      4882                39048               -77688              -135353
      4883                39056                22571               -44825
      4884                39064              -166369              -121218
      4885                39072              -107715              -188214
      4886                39080               -30654              -132684
      4887                39088              -121925              -121387
      4888                39096              -178352              -144578
      4889                39104              -159148              -121517
      4890                39112              -149658              -146188
      4891                39120              -234393               -13658
      4892                39128              -163578               -63377
      4893                39136              -146791               -88613
      4894                39144              -177485              -155221
      4895                39152               -54638               -34248
      4896                39160              -128274                 3411
      4897                39168              -116292              -130975
      4898                39176              -127498              -100963
      4899                39184               -64642              -123497
      4900                39192              -133332               -70696
      4901                39200              -198470              -121463
      4902                39208              -187799              -292962
      4903                39216              -154559               -88204
      4904                39224               -20814              -143695
      4905                39232               -58123               -20110
      4906                39240               -23437                75521
      4907                39248              -139732                 1381
      4908                39256              -160926               -88917
      4909                39264               -93972               -56824
      4910                39272              -201033               -62515
      4911                39280               -44206              -147243
      4912                39288              -172575              -201920
      4913                39296              -117979               -68282
      4914                39304              -138297                22270
      4915                39312               -24157               -90224
      4916                39320              -130963              -122077
      4917                39328               -62240                -4477
      4918                39336               -52075                -6450
      4919                39344                -9318              -143630
      4920                39352              -166153              -228013
      4921                39360               -98182               117731
      4922                39368               -58194              -265542
      4923                39376               -61173              -163185
      4924                39384               -60058               -16785
      4925                39392              -250032              -212676
      4926                39400               -26233              -105235
      4927                39408               -25378              -186399
      4928                39416               -22407              -285621
      4929                39424              -156841              -242373
      4930                39432                78364               -91631
      4931                39440               -76339              -140231
      4932                39448               -88713              -131125
      4933                39456              -107914               -72866
      4934                39464               -76635              -137060
      4935                39472               -78847              -117869
      4936                39480              -121474              -130405
      4937                39488              -219894              -236176
      4938                39496              -181755              -169157
      4939                39504                43011              -148218
      4940                39512               -92644               -87258
      4941                39520              -168165              -166916
      4942                39528                 4465               -30482
      4943                39536               -90944              -207288
      4944                39544              -105815               -68918
      4945                39552              -129546                20387
      4946                39560                32712               -52224
      4947                39568              -198249              -206250
      4948                39576               -52397              -135662
      4949                39584              -153443               -97912
      4950                39592               -40196              -145233
      4951                39600               -54985              -220677
      4952                39608                 5538                58845
      4953                39616              -128515              -115712
      4954                39624              -110931              -114049
      4955                39632               -41583              -272967
      4956                39640              -104254              -132232
      4957                39648              -159572               -47592
      4958                39656                43698              -182492
      4959                39664              -157239              -285241
      4960                39672               -93060              -127152
      4961                39680                -1424              -114048
      4962                39688              -213119              -172569
      4963                39696              -175104              -108639
      4964                39704              -109314              -156297
      4965                39712              -178479              -194514
      4966                39720               -71147               -84655
      4967                39728              -207357               -22939
      4968                39736              -134452              -190094
      4969                39744               -89917              -139510
      4970                39752              -184587              -269777
      4971                39760              -115716              -134680
      4972                39768               -76152              -164674
      4973                39776               -90737              -119926
      4974                39784                37288               -85741
      4975                39792               -31072              -107589
      4976                39800              -192959              -150921
      4977                39808              -114812              -205498
      4978                39816               -92954               -94762
      4979                39824               -22276                48945
      4980                39832               -47160               -49467
      4981                39840               -91744               -64131
      4982                39848                 3714              -139425
      4983                39856                -4440              -132617
      4984                39864              -108571               -62108
      4985                39872                 2704               -45087
      4986                39880              -125443                -5425
      4987                39888              -183440               -63650
      4988                39896              -183054              -115704
      4989                39904                15324               -50328
      4990                39912                27534              -203935
      4991                39920              -127774               -53005
      4992                39928              -120868               -35596
      4993                39936              -182659              -257691
      4994                39944               -42670               -42767
      4995                39952              -146987               -45892
      4996                39960              -143494               -39413
      4997                39968               -56264              -114715
      4998                39976               -94751               -67147
      4999                39984              -179858              -188360
      5000                39992               -59275                51624
