# Supplementary material for: Probing decoherence in molecular 4f qubits
Source: Chem Sci. 2024 Oct 30;15(48):20328–37. doi: 10.1039/d4sc05304d (PMC11575486; doi:10.1039/d4sc05304d)
Supplement: SC-015-D4SC05304D-s001 [file SC-015-D4SC05304D-s001.zip › data_archive/perpendicular_0p001pct/T2/4361_20K_T2]

     index            Time [ns]         Intensity []         Intensity []

         1                    0              3696763              -350057
         2                    8              3766366              -395036
         3                   16              3884012              -234974
         4                   24              3575976              -418478
         5                   32              3777326              -403853
         6                   40              3582289              -431537
         7                   48              3823100              -379770
         8                   56              3686907              -412044
         9                   64              3748136              -375237
        10                   72              3700800              -373077
        11                   80              3753328              -440259
        12                   88              3810071              -332253
        13                   96              3757701              -381620
        14                  104              3960431              -445359
        15                  112              3876658              -519812
        16                  120              4025003              -413329
        17                  128              4063078              -417141
        18                  136              4155777              -552870
        19                  144              3967246              -488148
        20                  152              4012301              -338553
        21                  160              4077120              -334407
        22                  168              4030317              -393332
        23                  176              4212824              -624920
        24                  184              4245877              -646424
        25                  192              4422298              -517040
        26                  200              4329784              -436329
        27                  208              4423484              -427882
        28                  216              4430796              -522963
        29                  224              4468932              -343655
        30                  232              4486666              -331609
        31                  240              4494223              -303257
        32                  248              4585961              -417819
        33                  256              4553510              -383897
        34                  264              4552705              -466969
        35                  272              4529482              -569409
        36                  280              4596852              -589991
        37                  288              4891106              -471030
        38                  296              4818814              -557302
        39                  304              4818733              -385287
        40                  312              4997679              -457834
        41                  320              4923520              -336442
        42                  328              4966128              -473890
        43                  336              5150736              -444956
        44                  344              5144232              -532440
        45                  352              5176943              -298030
        46                  360              5050313              -327456
        47                  368              5023039              -389818
        48                  376              5018589              -502924
        49                  384              4774931              -473345
        50                  392              4910842              -537817
        51                  400              4932517              -501203
        52                  408              5050788              -469848
        53                  416              5021933              -373083
        54                  424              5048554              -330494
        55                  432              5285601              -444118
        56                  440              5394496              -403540
        57                  448              5185255              -505602
        58                  456              5203907              -489454
        59                  464              5118824              -450123
        60                  472              4991796              -502493
        61                  480              5025033              -321803
        62                  488              5110344              -358771
        63                  496              4827778              -407159
        64                  504              4831222              -504573
        65                  512              4964427              -567116
        66                  520              4975959              -535787
        67                  528              5034713              -373963
        68                  536              5198797              -382186
        69                  544              5082059              -267286
        70                  552              5138225              -309956
        71                  560              5102539              -408862
        72                  568              5115895              -443978
        73                  576              5041720              -519565
        74                  584              5215717              -525039
        75                  592              5109799              -406133
        76                  600              5113599              -323826
        77                  608              5094473              -434762
        78                  616              5030823              -359980
        79                  624              5022758              -564383
        80                  632              4906400              -464913
        81                  640              5142532              -542827
        82                  648              5132777              -380238
        83                  656              5031761              -418206
        84                  664              5006922              -393520
        85                  672              5044639              -339051
        86                  680              5226967              -493072
        87                  688              5160408              -380761
        88                  696              5233325              -313759
        89                  704              5229278              -500344
        90                  712              5134838              -353633
        91                  720              4997025              -290336
        92                  728              5036474              -289278
        93                  736              4985263              -502052
        94                  744              4895281              -452445
        95                  752              4902752              -525787
        96                  760              5067623              -422453
        97                  768              4988846              -318886
        98                  776              5141505              -499833
        99                  784              5003741              -521270
       100                  792              5096451              -347325
       101                  800              5043378              -367066
       102                  808              5175683              -341004
       103                  816              5106037              -502082
       104                  824              5205256              -424911
       105                  832              5150452              -433952
       106                  840              5073135              -580255
       107                  848              4982668              -415489
       108                  856              4905733              -413657
       109                  864              4779836              -347817
       110                  872              4792754              -382319
       111                  880              4837422              -383477
       112                  888              4922872              -126124
       113                  896              5020489              -335142
       114                  904              4912776              -272138
       115                  912              4963890              -468377
       116                  920              4886367              -232350
       117                  928              4987508              -459131
       118                  936              4914228              -426133
       119                  944              4801494              -508867
       120                  952              4854120              -316096
       121                  960              4703583              -318111
       122                  968              4566298              -192324
       123                  976              4478092              -338380
       124                  984              4622059              -421922
       125                  992              4670004              -278301
       126                 1000              4545761              -280711
       127                 1008              4571423              -271438
       128                 1016              4306203              -294604
       129                 1024              4362904              -413689
       130                 1032              4254543              -438680
       131                 1040              4181091              -470549
       132                 1048              4250342              -325216
       133                 1056              4211159              -426504
       134                 1064              4300726              -240989
       135                 1072              4218073              -239026
       136                 1080              4112280              -252863
       137                 1088              4034483              -269006
       138                 1096              4218029              -364190
       139                 1104              4159082              -403215
       140                 1112              4004512              -212220
       141                 1120              4073068              -297021
       142                 1128              3923739              -214712
       143                 1136              3955704              -371402
       144                 1144              3870009              -433618
       145                 1152              3863277              -612280
       146                 1160              3979837              -331140
       147                 1168              3929499              -290012
       148                 1176              3971170              -393408
       149                 1184              4154866              -297168
       150                 1192              4002492              -436163
       151                 1200              4125695              -353826
       152                 1208              4047414              -285554
       153                 1216              3828023              -329225
       154                 1224              4003837              -336699
       155                 1232              3948086              -253783
       156                 1240              3839882              -302250
       157                 1248              3869472              -173128
       158                 1256              3820865              -437511
       159                 1264              4000180              -347130
       160                 1272              3712346              -586470
       161                 1280              3968592              -417832
       162                 1288              3973314              -380742
       163                 1296              4084102              -398646
       164                 1304              4177954              -231056
       165                 1312              4120826              -290546
       166                 1320              4044559              -303373
       167                 1328              4005726              -355079
       168                 1336              3894642              -246803
       169                 1344              4023677              -325226
       170                 1352              3966332              -425075
       171                 1360              4126599              -169183
       172                 1368              3889364              -266330
       173                 1376              3772716              -285890
       174                 1384              3913742              -433230
       175                 1392              4007547              -512815
       176                 1400              4150676              -493330
       177                 1408              4153675              -403937
       178                 1416              4254860              -238482
       179                 1424              4284619              -330637
       180                 1432              4238162              -365677
       181                 1440              4185871              -314429
       182                 1448              4191241              -315809
       183                 1456              4157915              -266075
       184                 1464              4013855              -309248
       185                 1472              4070336              -181584
       186                 1480              4084024              -219976
       187                 1488              4277566              -307823
       188                 1496              4134875              -365673
       189                 1504              4385439              -443035
       190                 1512              4509956              -344121
       191                 1520              4390761              -446381
       192                 1528              4667833              -399271
       193                 1536              4653330              -416841
       194                 1544              4521465              -370267
       195                 1552              4456762              -345521
       196                 1560              4448066              -207197
       197                 1568              4457141              -379384
       198                 1576              4462401              -411435
       199                 1584              4464387              -209666
       200                 1592              4492401              -262219
       201                 1600              4356528              -266505
       202                 1608              4489828              -282963
       203                 1616              4490739              -280514
       204                 1624              4557701              -383635
       205                 1632              4624289              -561899
       206                 1640              4805946              -418164
       207                 1648              4686459              -341370
       208                 1656              4617259              -517451
       209                 1664              4627323              -227360
       210                 1672              4703615              -435251
       211                 1680              4606137              -227592
       212                 1688              4662120              -332072
       213                 1696              4460313              -313577
       214                 1704              4563863              -215385
       215                 1712              4454656              -163546
       216                 1720              4438194              -291587
       217                 1728              4466085              -306551
       218                 1736              4468829              -365052
       219                 1744              4506623              -427491
       220                 1752              4484601              -381201
       221                 1760              4466830              -371879
       222                 1768              4556353              -370591
       223                 1776              4537965              -402305
       224                 1784              4646956              -448291
       225                 1792              4423018              -421739
       226                 1800              4598442              -275733
       227                 1808              4336601              -357469
       228                 1816              4626626              -230705
       229                 1824              4420086              -300380
       230                 1832              4445492              -304150
       231                 1840              4398143              -276018
       232                 1848              4479454              -432648
       233                 1856              4363699              -333666
       234                 1864              4422607              -375384
       235                 1872              4494775              -437575
       236                 1880              4664549              -420722
       237                 1888              4785116              -336591
       238                 1896              4745690              -473120
       239                 1904              4571329              -459413
       240                 1912              4703379              -410330
       241                 1920              4685424              -346755
       242                 1928              4767559              -321191
       243                 1936              4681750              -239016
       244                 1944              4648580              -164118
       245                 1952              4461908              -286534
       246                 1960              4483662              -360145
       247                 1968              4622898              -413958
       248                 1976              4522332              -470609
       249                 1984              4786541              -317121
       250                 1992              4685596              -316667
       251                 2000              4697123              -322768
       252                 2008              4768077              -467285
       253                 2016              4782983              -481922
       254                 2024              4981024              -332168
       255                 2032              4902978              -475693
       256                 2040              4690865              -219475
       257                 2048              4630184              -266846
       258                 2056              4720309              -181054
       259                 2064              4714858              -337760
       260                 2072              4528712              -399505
       261                 2080              4457363              -306219
       262                 2088              4588256              -500674
       263                 2096              4725366              -384743
       264                 2104              4841167              -371283
       265                 2112              4986183              -381580
       266                 2120              4768607              -310974
       267                 2128              4866740              -318244
       268                 2136              4962258              -331853
       269                 2144              4783773              -207420
       270                 2152              4935000              -276810
       271                 2160              4692343              -328468
       272                 2168              4617260              -370210
       273                 2176              4640180              -300041
       274                 2184              4413297              -146282
       275                 2192              4489486              -284811
       276                 2200              4601612              -345645
       277                 2208              4500160              -370675
       278                 2216              4578945              -387931
       279                 2224              4602550              -466802
       280                 2232              4664460              -364802
       281                 2240              4664235              -305431
       282                 2248              4637012              -422810
       283                 2256              4639212              -309292
       284                 2264              4625703              -312625
       285                 2272              4574172              -372628
       286                 2280              4657022              -188967
       287                 2288              4413359              -178396
       288                 2296              4405889              -244393
       289                 2304              4339151              -255669
       290                 2312              4258717              -182938
       291                 2320              4283315              -273652
       292                 2328              4289759              -489924
       293                 2336              4291228              -384782
       294                 2344              4238707              -412005
       295                 2352              4251663              -449752
       296                 2360              4425033              -336555
       297                 2368              4366282              -119334
       298                 2376              4454870              -402131
       299                 2384              4532261              -255684
       300                 2392              4377209              -363459
       301                 2400              4204739              -357743
       302                 2408              4171111              -175765
       303                 2416              4156753              -177341
       304                 2424              4200954              -165371
       305                 2432              3998570              -211560
       306                 2440              4115050              -297062
       307                 2448              4088247              -506197
       308                 2456              4112684              -368219
       309                 2464              4187840              -339912
       310                 2472              4176076              -438081
       311                 2480              4227707              -297039
       312                 2488              4284869              -250084
       313                 2496              4191422              -354927
       314                 2504              4316396              -418833
       315                 2512              4248336               -94245
       316                 2520              4070427              -242740
       317                 2528              4060518              -289152
       318                 2536              3892166              -206003
       319                 2544              4015181              -248091
       320                 2552              4057530              -352710
       321                 2560              4060156              -413454
       322                 2568              4117957              -319988
       323                 2576              4224507              -381911
       324                 2584              4239673              -407802
       325                 2592              4239730              -441577
       326                 2600              4295987              -292283
       327                 2608              4323055              -166369
       328                 2616              4227999              -321524
       329                 2624              4298475              -204975
       330                 2632              4147719              -198501
       331                 2640              4121327              -304178
       332                 2648              4077321              -231262
       333                 2656              4000562              -181144
       334                 2664              3994477              -178942
       335                 2672              4041591              -410414
       336                 2680              3988846              -299845
       337                 2688              4069659              -272616
       338                 2696              4159323              -305714
       339                 2704              4040107              -280219
       340                 2712              4134599              -276042
       341                 2720              3885483              -210869
       342                 2728              4225280              -180513
       343                 2736              4075140              -259607
       344                 2744              4192324              -174536
       345                 2752              3920256              -189589
       346                 2760              4017079              -156805
       347                 2768              3843760              -118513
       348                 2776              3880065              -198758
       349                 2784              3994925              -130163
       350                 2792              4042104              -280619
       351                 2800              3916973              -269469
       352                 2808              4077252              -373494
       353                 2816              4008538              -245161
       354                 2824              3977442              -244520
       355                 2832              3991543              -273434
       356                 2840              4064642              -252490
       357                 2848              4067349              -286684
       358                 2856              4084658              -242431
       359                 2864              3915106              -262934
       360                 2872              4057840              -197763
       361                 2880              3978683              -265348
       362                 2888              3904909              -218641
       363                 2896              3736744              -229902
       364                 2904              3835593              -179542
       365                 2912              3760715              -310303
       366                 2920              4019609              -271522
       367                 2928              4017272              -359201
       368                 2936              3924157              -164925
       369                 2944              3972923              -246839
       370                 2952              3921546              -267988
       371                 2960              4147261              -320919
       372                 2968              4002150              -467737
       373                 2976              3961362              -305707
       374                 2984              3852974              -167609
       375                 2992              3960158              -225437
       376                 3000              3827780              -206566
       377                 3008              3920948              -201189
       378                 3016              3876707              -184236
       379                 3024              3796462              -265431
       380                 3032              3969880              -174344
       381                 3040              3839972              -239660
       382                 3048              3944762              -388574
       383                 3056              3974563              -397962
       384                 3064              3894073              -134876
       385                 3072              4035771              -412423
       386                 3080              3945289              -268258
       387                 3088              4118600              -316991
       388                 3096              4244461              -214175
       389                 3104              3977031              -169882
       390                 3112              4064890              -260232
       391                 3120              4070033              -237098
       392                 3128              4025439              -204433
       393                 3136              3983506              -284781
       394                 3144              4170023              -424503
       395                 3152              3981012              -258790
       396                 3160              4208337              -450183
       397                 3168              4156882              -359860
       398                 3176              4086707              -321032
       399                 3184              4126385              -279359
       400                 3192              4167452              -193385
       401                 3200              4272900              -359637
       402                 3208              4094985              -273951
       403                 3216              4226659              -370233
       404                 3224              4250249              -210082
       405                 3232              4190566              -179616
       406                 3240              4059322              -207158
       407                 3248              4162351              -217345
       408                 3256              4262552              -321735
       409                 3264              4215160              -413176
       410                 3272              4141898              -370182
       411                 3280              4092023              -317476
       412                 3288              4483855              -321192
       413                 3296              4381918              -382523
       414                 3304              4238084              -194385
       415                 3312              4479446              -324060
       416                 3320              4359962              -349035
       417                 3328              4433560              -405499
       418                 3336              4565349              -188900
       419                 3344              4434798              -152483
       420                 3352              4390195              -139590
       421                 3360              4217007              -246687
       422                 3368              4413368              -215812
       423                 3376              4338322              -115265
       424                 3384              4307552              -388677
       425                 3392              4354176              -361606
       426                 3400              4545976              -432511
       427                 3408              4503391              -272312
       428                 3416              4515092              -213546
       429                 3424              4622918              -172844
       430                 3432              4377474              -229412
       431                 3440              4517460              -150010
       432                 3448              4600480              -399576
       433                 3456              4463309              -319076
       434                 3464              4445774              -238162
       435                 3472              4475151              -283705
       436                 3480              4334126              -460168
       437                 3488              4301354              -265409
       438                 3496              4311891              -322027
       439                 3504              4564367              -233340
       440                 3512              4490151              -343150
       441                 3520              4315626              -276406
       442                 3528              4412024              -243196
       443                 3536              4314451              -309962
       444                 3544              4379079              -207063
       445                 3552              4440554              -143378
       446                 3560              4371929              -259735
       447                 3568              4323432              -239708
       448                 3576              4341723              -270033
       449                 3584              4287801              -294903
       450                 3592              4043362              -303767
       451                 3600              4218392              -305614
       452                 3608              4072055              -400554
       453                 3616              4140707              -114002
       454                 3624              4267251              -267323
       455                 3632              4258376              -339622
       456                 3640              4273187              -242015
       457                 3648              4149122              -129492
       458                 3656              4121664              -172968
       459                 3664              3997358              -169176
       460                 3672              4100598              -274787
       461                 3680              4069388              -330623
       462                 3688              4085641              -290822
       463                 3696              4055712              -287866
       464                 3704              4182035              -311005
       465                 3712              4233295              -180671
       466                 3720              4154286              -298804
       467                 3728              4077245              -281496
       468                 3736              3990960              -282560
       469                 3744              3900683              -237462
       470                 3752              4005900              -242614
       471                 3760              4165942              -144554
       472                 3768              4070260              -158989
       473                 3776              3926624              -248567
       474                 3784              3952909              -159189
       475                 3792              3839685              -366004
       476                 3800              4113898              -415672
       477                 3808              4202903              -430543
       478                 3816              4087969              -202279
       479                 3824              3917634              -192808
       480                 3832              3839307              -151178
       481                 3840              3913639              -316189
       482                 3848              3793219              -133956
       483                 3856              3887940              -293171
       484                 3864              3820614              -109816
       485                 3872              3670889              -240497
       486                 3880              3799900              -275766
       487                 3888              3816895              -146228
       488                 3896              3845058              -368489
       489                 3904              3623999              -308688
       490                 3912              3773693              -171273
       491                 3920              3799951              -160794
       492                 3928              3883275              -281299
       493                 3936              3711567               -92771
       494                 3944              3577604               -75173
       495                 3952              3646343               -96839
       496                 3960              3554953               -44108
       497                 3968              3599711              -131235
       498                 3976              3505705               -92412
       499                 3984              3814857              -192554
       500                 3992              3502904              -183924
       501                 4000              3693377              -241254
       502                 4008              3509825              -255617
       503                 4016              3416686              -326883
       504                 4024              3420665              -269971
       505                 4032              3456087              -325448
       506                 4040              3395573              -126190
       507                 4048              3628095               -31223
       508                 4056              3622348              -203923
       509                 4064              3176208              -188763
       510                 4072              3242370              -153032
       511                 4080              3451674              -316008
       512                 4088              3406227              -349676
       513                 4096              3431169              -220438
       514                 4104              3518956              -200755
       515                 4112              3497712              -136183
       516                 4120              3207902              -175284
       517                 4128              3233279              -162621
       518                 4136              3154897              -170382
       519                 4144              3334712              -407974
       520                 4152              3364139              -391702
       521                 4160              3351337              -387093
       522                 4168              3249706              -305427
       523                 4176              3408603              -216886
       524                 4184              3410560              -288309
       525                 4192              3458337              -358515
       526                 4200              3410249              -286832
       527                 4208              3401893              -189660
       528                 4216              3312662              -196801
       529                 4224              3338520              -179692
       530                 4232              3250382              -221442
       531                 4240              3288553              -285180
       532                 4248              3354568              -311833
       533                 4256              3444839              -190877
       534                 4264              3412338              -235180
       535                 4272              3535523              -309026
       536                 4280              3502584              -362484
       537                 4288              3648005              -389272
       538                 4296              3512355              -318755
       539                 4304              3663504              -369699
       540                 4312              3637632              -451592
       541                 4320              3711731              -164936
       542                 4328              3705061              -339867
       543                 4336              3648525              -351843
       544                 4344              3579216              -336280
       545                 4352              3717914              -265678
       546                 4360              3539029              -367724
       547                 4368              3610274              -305408
       548                 4376              3606502              -307084
       549                 4384              3725207              -375237
       550                 4392              3683870              -324607
       551                 4400              3828102              -346720
       552                 4408              3753542              -276041
       553                 4416              3775805              -430618
       554                 4424              3938850              -275522
       555                 4432              3956755              -369040
       556                 4440              3811794              -362078
       557                 4448              3685455              -371263
       558                 4456              3793165              -363862
       559                 4464              3660236              -203876
       560                 4472              3731887              -149108
       561                 4480              3664649              -292657
       562                 4488              3777258              -122509
       563                 4496              3872063              -273000
       564                 4504              3693356              -423146
       565                 4512              3806099              -214639
       566                 4520              3915816              -266770
       567                 4528              3965687              -251644
       568                 4536              3831395              -355949
       569                 4544              4060773              -439491
       570                 4552              3911015              -200062
       571                 4560              3713813              -394134
       572                 4568              3895401              -272018
       573                 4576              3775954              -213048
       574                 4584              3805143              -168345
       575                 4592              3721174              -168490
       576                 4600              3609194              -297525
       577                 4608              3730149              -205194
       578                 4616              3902645              -319341
       579                 4624              3862581              -273292
       580                 4632              3753464              -350309
       581                 4640              3920114              -299456
       582                 4648              3899609              -226531
       583                 4656              4097864              -319404
       584                 4664              3990946              -355736
       585                 4672              3886806              -307041
       586                 4680              4062528              -331136
       587                 4688              3834043              -158246
       588                 4696              3878701              -164525
       589                 4704              3999897              -256948
       590                 4712              3756455              -204740
       591                 4720              3704191              -418908
       592                 4728              3609384              -388560
       593                 4736              3961492              -185106
       594                 4744              3994651              -223269
       595                 4752              4025512              -220053
       596                 4760              4054148              -361273
       597                 4768              3988451              -357247
       598                 4776              4033979              -255446
       599                 4784              4076980              -268951
       600                 4792              3934291              -208480
       601                 4800              3950487              -198725
       602                 4808              3845819               -16245
       603                 4816              3749802              -310886
       604                 4824              3766542              -116902
       605                 4832              3709932              -259876
       606                 4840              3662986              -178964
       607                 4848              3862940              -279288
       608                 4856              3767459              -409246
       609                 4864              3852970              -363385
       610                 4872              3966999              -243715
       611                 4880              3870813              -229815
       612                 4888              3916726              -371708
       613                 4896              3824833              -277939
       614                 4904              3868296              -321028
       615                 4912              3646768              -254297
       616                 4920              3778144              -223007
       617                 4928              3621130              -194665
       618                 4936              3643680              -224009
       619                 4944              3466425              -185636
       620                 4952              3401645              -198967
       621                 4960              3485966              -392091
       622                 4968              3505323              -207255
       623                 4976              3630587              -395580
       624                 4984              3650428              -214887
       625                 4992              3504926              -410608
       626                 5000              3501758              -264188
       627                 5008              3524850              -304569
       628                 5016              3471491              -277545
       629                 5024              3442232              -134081
       630                 5032              3498537               -96080
       631                 5040              3360124               -65048
       632                 5048              3305022              -190088
       633                 5056              3192106              -263582
       634                 5064              3238584              -278155
       635                 5072              3301051              -192393
       636                 5080              3350703              -367052
       637                 5088              3451806              -432139
       638                 5096              3362313              -276443
       639                 5104              3303616              -362591
       640                 5112              3227486              -262766
       641                 5120              3325359              -388333
       642                 5128              3385468              -147501
       643                 5136              3292497              -309197
       644                 5144              3339426              -202784
       645                 5152              3361356              -186805
       646                 5160              3211876              -123421
       647                 5168              3184731              -154175
       648                 5176              3020980              -445630
       649                 5184              3220014              -255582
       650                 5192              3170217              -119719
       651                 5200              3252764              -256345
       652                 5208              3152943              -342287
       653                 5216              3320098              -206626
       654                 5224              3369573              -256515
       655                 5232              3284160              -334844
       656                 5240              3166264              -184635
       657                 5248              3065958              -345754
       658                 5256              3225095              -200054
       659                 5264              3089741              -193278
       660                 5272              3128589              -242241
       661                 5280              2995830              -189433
       662                 5288              2986147              -262148
       663                 5296              2807732              -260205
       664                 5304              2836349              -297200
       665                 5312              2888289              -206991
       666                 5320              2984430              -181528
       667                 5328              3010554              -233404
       668                 5336              3116699              -309165
       669                 5344              2979630              -244780
       670                 5352              2987695              -240112
       671                 5360              3072434              -112126
       672                 5368              3023969              -236226
       673                 5376              3174423              -266319
       674                 5384              3089153              -156955
       675                 5392              2850140              -176175
       676                 5400              2916110              -114027
       677                 5408              2930876              -106418
       678                 5416              2793608               -87090
       679                 5424              2798955              -381491
       680                 5432              2985148              -321395
       681                 5440              2909245              -165619
       682                 5448              2988847              -308976
       683                 5456              3232986              -217713
       684                 5464              3038705              -262668
       685                 5472              2905472              -174387
       686                 5480              3232180              -124974
       687                 5488              3222042              -240805
       688                 5496              3079798              -236177
       689                 5504              3143447              -137658
       690                 5512              3020163              -135626
       691                 5520              3047487              -313773
       692                 5528              3105305              -212808
       693                 5536              3191626              -332310
       694                 5544              2882456              -303140
       695                 5552              3124949              -303082
       696                 5560              3095621              -306703
       697                 5568              3181999              -213130
       698                 5576              3220395              -288462
       699                 5584              3271885              -234674
       700                 5592              3290270              -299871
       701                 5600              3219155              -307790
       702                 5608              3363866              -305597
       703                 5616              3268406              -163570
       704                 5624              3460382              -143669
       705                 5632              3384664              -139727
       706                 5640              3325381              -343247
       707                 5648              3293171              -288418
       708                 5656              3310485              -228505
       709                 5664              3326627              -394108
       710                 5672              3330409              -347738
       711                 5680              3322341              -240711
       712                 5688              3379011              -369884
       713                 5696              3358101              -149044
       714                 5704              3581669              -164853
       715                 5712              3456266              -297545
       716                 5720              3531895              -146595
       717                 5728              3508766              -329872
       718                 5736              3429895              -199233
       719                 5744              3374253              -316796
       720                 5752              3438970              -343370
       721                 5760              3397601              -244288
       722                 5768              3245058              -285670
       723                 5776              3278916              -297698
       724                 5784              3355601              -206365
       725                 5792              3280318              -282293
       726                 5800              3294024              -292561
       727                 5808              3491529              -176263
       728                 5816              3434777              -248058
       729                 5824              3514709              -339362
       730                 5832              3525649              -223215
       731                 5840              3559374              -273983
       732                 5848              3537781              -259913
       733                 5856              3483662              -204354
       734                 5864              3594672              -214110
       735                 5872              3347918              -277457
       736                 5880              3241960              -225779
       737                 5888              3350951              -241434
       738                 5896              3268716              -237789
       739                 5904              3243234              -294627
       740                 5912              3338441              -211790
       741                 5920              3339439              -178678
       742                 5928              3439714              -188632
       743                 5936              3475926              -250119
       744                 5944              3515032              -241648
       745                 5952              3553672              -331669
       746                 5960              3458793              -222407
       747                 5968              3444633              -271851
       748                 5976              3490656              -266268
       749                 5984              3449139              -393299
       750                 5992              3273363              -238369
       751                 6000              3365978              -238199
       752                 6008              3284461              -334162
       753                 6016              3334615              -275422
       754                 6024              3319155              -289327
       755                 6032              3404376              -344378
       756                 6040              3462648              -336534
       757                 6048              3378092              -386959
       758                 6056              3428274              -165246
       759                 6064              3536824              -135841
       760                 6072              3476086              -354753
       761                 6080              3570165              -197989
       762                 6088              3403632              -207625
       763                 6096              3539434              -192022
       764                 6104              3400282              -329762
       765                 6112              3283829              -406379
       766                 6120              3250329              -287048
       767                 6128              3363880              -261474
       768                 6136              3357720              -240314
       769                 6144              3419699              -292296
       770                 6152              3390508              -227489
       771                 6160              3397822              -288881
       772                 6168              3589997              -166773
       773                 6176              3484114              -222286
       774                 6184              3620942              -223001
       775                 6192              3577085              -166859
       776                 6200              3427243              -281619
       777                 6208              3482474              -251033
       778                 6216              3327776              -201451
       779                 6224              3413259              -242306
       780                 6232              3430094              -181702
       781                 6240              3329646              -280940
       782                 6248              3316236              -251338
       783                 6256              3186932              -405813
       784                 6264              3417903              -323182
       785                 6272              3328778              -151977
       786                 6280              3397606              -186530
       787                 6288              3403022               -90247
       788                 6296              3417519              -255979
       789                 6304              3425432              -112419
       790                 6312              3449044              -332321
       791                 6320              3461901              -238917
       792                 6328              3416506              -201152
       793                 6336              3413321              -128607
       794                 6344              3224562              -215951
       795                 6352              3312028              -136553
       796                 6360              3120040              -197770
       797                 6368              3226521              -372101
       798                 6376              3320951              -298184
       799                 6384              3080235              -166242
       800                 6392              3089351              -137760
       801                 6400              3042220              -260944
       802                 6408              3241951              -169382
       803                 6416              3121157              -168248
       804                 6424              3013901              -279349
       805                 6432              2940298              -340136
       806                 6440              2992109              -308665
       807                 6448              3079754              -214057
       808                 6456              2970601              -340174
       809                 6464              2925092              -213846
       810                 6472              2934746              -184612
       811                 6480              3018064              -231315
       812                 6488              3091988              -316503
       813                 6496              2837215              -277881
       814                 6504              2943488               -11664
       815                 6512              2926749              -240066
       816                 6520              2969605               -29933
       817                 6528              2905392              -255158
       818                 6536              2792208              -277565
       819                 6544              2877207              -211294
       820                 6552              2997537               -45738
       821                 6560              2727516              -321355
       822                 6568              2735337              -176126
       823                 6576              2920394              -199558
       824                 6584              2793306              -181226
       825                 6592              2919244              -243629
       826                 6600              2717004              -254987
       827                 6608              2774698              -361220
       828                 6616              2897113              -260061
       829                 6624              2844611              -205594
       830                 6632              2930832              -198268
       831                 6640              2858851              -289894
       832                 6648              2890412              -186433
       833                 6656              2878244              -234880
       834                 6664              3006659              -221629
       835                 6672              2965492              -296942
       836                 6680              2920434              -312658
       837                 6688              2992864              -193198
       838                 6696              2896527               -97763
       839                 6704              2843426              -228866
       840                 6712              2794655              -227141
       841                 6720              2764656              -378948
       842                 6728              2829438              -222766
       843                 6736              2723219              -341669
       844                 6744              2879668              -163709
       845                 6752              2681115              -158358
       846                 6760              2896000              -269851
       847                 6768              2878957              -226690
       848                 6776              2901449              -160121
       849                 6784              2930967              -230804
       850                 6792              3095694              -209367
       851                 6800              2900313              -131910
       852                 6808              2979961              -264911
       853                 6816              2891710              -194025
       854                 6824              2816024              -232326
       855                 6832              2998588              -262975
       856                 6840              2817811              -195588
       857                 6848              2775783              -248730
       858                 6856              2774878              -299574
       859                 6864              2726819               -97421
       860                 6872              2902604              -251002
       861                 6880              3041428              -184670
       862                 6888              2757558              -208480
       863                 6896              2990862              -284256
       864                 6904              3056973              -235192
       865                 6912              2998236              -185052
       866                 6920              2950364              -212626
       867                 6928              2962936              -135794
       868                 6936              2864010              -164625
       869                 6944              2761069              -184649
       870                 6952              2706483              -321660
       871                 6960              2926056              -186143
       872                 6968              2755737              -133970
       873                 6976              2891357              -218871
       874                 6984              2832185               -85230
       875                 6992              2834622              -309522
       876                 7000              2892432              -255978
       877                 7008              2843667              -265370
       878                 7016              2913293              -244743
       879                 7024              2902615              -255184
       880                 7032              2947883              -225424
       881                 7040              2837861              -134808
       882                 7048              2752323              -166735
       883                 7056              2672352              -252135
       884                 7064              2948250              -322558
       885                 7072              2895180              -365768
       886                 7080              2752088              -192660
       887                 7088              2817500              -329750
       888                 7096              2871703              -224847
       889                 7104              2786243              -119671
       890                 7112              2772499              -198289
       891                 7120              2725211              -199003
       892                 7128              2904862              -278595
       893                 7136              2793822              -132434
       894                 7144              2705321              -117431
       895                 7152              2796822              -110769
       896                 7160              2689957              -225207
       897                 7168              2855589              -210811
       898                 7176              2725135              -169767
       899                 7184              2848817              -470492
       900                 7192              2772187              -169620
       901                 7200              2773439              -178432
       902                 7208              2708938              -132783
       903                 7216              2660641              -192816
       904                 7224              2797488              -144652
       905                 7232              2885877              -244028
       906                 7240              2817091              -277398
       907                 7248              2844666              -217896
       908                 7256              2739467              -248130
       909                 7264              2766875              -166362
       910                 7272              2865390              -293270
       911                 7280              2904468              -411069
       912                 7288              2834715              -188605
       913                 7296              2728034              -346382
       914                 7304              2758635              -302837
       915                 7312              3027521              -214414
       916                 7320              2608359              -234263
       917                 7328              2776536              -322293
       918                 7336              2794713              -188609
       919                 7344              2878848              -201916
       920                 7352              2829578              -266711
       921                 7360              2868387              -178048
       922                 7368              2826445              -268379
       923                 7376              2825360              -248186
       924                 7384              2866224              -324989
       925                 7392              2927519              -332373
       926                 7400              2927294              -209715
       927                 7408              2998160              -296202
       928                 7416              2864893              -358355
       929                 7424              2955746              -240112
       930                 7432              2872811              -218022
       931                 7440              2826626              -222586
       932                 7448              2782265              -236051
       933                 7456              2986944              -190101
       934                 7464              2944769              -143104
       935                 7472              2932539               -48151
       936                 7480              2720076              -331636
       937                 7488              2798075              -304658
       938                 7496              2693600              -216016
       939                 7504              2853458              -275300
       940                 7512              2993141              -283551
       941                 7520              3043897              -291562
       942                 7528              2873422              -295940
       943                 7536              2788795              -207146
       944                 7544              2894013              -332524
       945                 7552              2806989              -107566
       946                 7560              2852292              -292604
       947                 7568              2764298              -129637
       948                 7576              2727057              -295412
       949                 7584              2742735              -216888
       950                 7592              2639341              -284523
       951                 7600              2772292              -187775
       952                 7608              2790912              -214301
       953                 7616              2632164              -204719
       954                 7624              2668963              -144286
       955                 7632              2893077              -170305
       956                 7640              2899191              -184152
       957                 7648              2907160              -370094
       958                 7656              2773659              -279034
       959                 7664              2728870              -182433
       960                 7672              2768143              -230381
       961                 7680              2632759               -84249
       962                 7688              2574778              -111290
       963                 7696              2721507              -206122
       964                 7704              2611464              -271928
       965                 7712              2705937              -193042
       966                 7720              2628990              -172984
       967                 7728              2581134              -277282
       968                 7736              2757650              -228622
       969                 7744              2731377              -255658
       970                 7752              2745261               -75482
       971                 7760              2646468              -265001
       972                 7768              2612759              -141770
       973                 7776              2554051              -155235
       974                 7784              2509384              -141374
       975                 7792              2480488              -266553
       976                 7800              2496149              -184460
       977                 7808              2424953               -39425
       978                 7816              2483873               -71696
       979                 7824              2412240              -188361
       980                 7832              2484100              -208141
       981                 7840              2349161              -263085
       982                 7848              2534896               -21699
       983                 7856              2659480              -267816
       984                 7864              2470801              -247485
       985                 7872              2496872              -165080
       986                 7880              2395411              -205212
       987                 7888              2522778              -115086
       988                 7896              2469006              -205986
       989                 7904              2391770                19046
       990                 7912              2353458              -133114
       991                 7920              2147775              -277192
       992                 7928              2358233              -249255
       993                 7936              2293406              -120114
       994                 7944              2329376              -237509
       995                 7952              2254986              -146763
       996                 7960              2447259               -75467
       997                 7968              2347203              -268264
       998                 7976              2376629              -165506
       999                 7984              2359307              -311593
      1000                 7992              2366254              -235828
      1001                 8000              2341118              -215803
      1002                 8008              2430998              -101190
      1003                 8016              2274515              -162591
      1004                 8024              2405199                12777
      1005                 8032              2258958              -206310
      1006                 8040              2115509              -148207
      1007                 8048              2212986                -4027
      1008                 8056              2295103              -153674
      1009                 8064              2273238              -230880
      1010                 8072              2300584              -199045
      1011                 8080              2294361              -197441
      1012                 8088              2339676              -249760
      1013                 8096              2391864              -190759
      1014                 8104              2344149              -302006
      1015                 8112              2227549              -180837
      1016                 8120              2217439              -173729
      1017                 8128              2347427              -203616
      1018                 8136              2232854              -147800
      1019                 8144              2247934              -135183
      1020                 8152              2178062              -198433
      1021                 8160              2017343               -93397
      1022                 8168              2176742               -29564
      1023                 8176              2102946              -107170
      1024                 8184              2156885              -340505
      1025                 8192              2142492              -245312
      1026                 8200              2251606              -240673
      1027                 8208              2399976              -227545
      1028                 8216              2237643              -270240
      1029                 8224              2326779                10562
      1030                 8232              2329160              -236823
      1031                 8240              2231674              -245323
      1032                 8248              2233532              -178873
      1033                 8256              2110974              -182689
      1034                 8264              2082274              -200134
      1035                 8272              2144798              -169171
      1036                 8280              2132174              -100065
      1037                 8288              2034791              -319679
      1038                 8296              2046526              -183693
      1039                 8304              2179783              -386780
      1040                 8312              2165328              -164110
      1041                 8320              2133923              -146212
      1042                 8328              2353967              -175370
      1043                 8336              2283998              -245631
      1044                 8344              2192989              -257678
      1045                 8352              2163679              -283878
      1046                 8360              2078065              -132408
      1047                 8368              2170350              -152926
      1048                 8376              2258188              -151171
      1049                 8384              2052338              -135340
      1050                 8392              2257281              -227380
      1051                 8400              2263849              -133523
      1052                 8408              2077798              -153149
      1053                 8416              2232603              -373501
      1054                 8424              2139527              -311779
      1055                 8432              2148713              -376486
      1056                 8440              2066047              -176602
      1057                 8448              2089103              -115146
      1058                 8456              2200081              -342132
      1059                 8464              2069380              -255526
      1060                 8472              2196489              -257988
      1061                 8480              2366854              -132579
      1062                 8488              2292336              -142720
      1063                 8496              2212259              -236865
      1064                 8504              2171307              -101366
      1065                 8512              2060377              -276192
      1066                 8520              2146718              -229167
      1067                 8528              2206158              -245477
      1068                 8536              2118364              -306065
      1069                 8544              2053811              -378834
      1070                 8552              2231402              -289851
      1071                 8560              2212198              -196380
      1072                 8568              2199069              -292933
      1073                 8576              2267306              -127728
      1074                 8584              2320254              -164855
      1075                 8592              2261785              -143821
      1076                 8600              2351732              -191797
      1077                 8608              2168638              -221913
      1078                 8616              2300691              -150675
      1079                 8624              2038897              -132701
      1080                 8632              2091777              -239244
      1081                 8640              2308430              -239010
      1082                 8648              2213637              -277649
      1083                 8656              2308705              -196405
      1084                 8664              2383027              -293540
      1085                 8672              2335271              -203414
      1086                 8680              2272903              -208417
      1087                 8688              2270671              -122547
      1088                 8696              2469040              -286863
      1089                 8704              2406604               -33591
      1090                 8712              2469924              -261739
      1091                 8720              2334171              -183638
      1092                 8728              2194383              -242327
      1093                 8736              2249219              -161867
      1094                 8744              2141702               -82702
      1095                 8752              2144407              -135345
      1096                 8760              2312323              -211111
      1097                 8768              2210808              -251682
      1098                 8776              2263921               -31736
      1099                 8784              2268975              -191504
      1100                 8792              2430647              -199410
      1101                 8800              2436588              -222943
      1102                 8808              2386291              -146247
      1103                 8816              2360046              -139017
      1104                 8824              2198130              -214713
      1105                 8832              2121575               -94107
      1106                 8840              2182126              -171297
      1107                 8848              2193952               -76455
      1108                 8856              2219574              -200014
      1109                 8864              2191035              -210483
      1110                 8872              2147176              -268798
      1111                 8880              2154204              -214914
      1112                 8888              2061348              -317169
      1113                 8896              2167851              -259328
      1114                 8904              2173991              -231225
      1115                 8912              2227470              -195730
      1116                 8920              2208150              -177266
      1117                 8928              2280516              -176643
      1118                 8936              2298287              -122343
      1119                 8944              2303039              -192600
      1120                 8952              2138490              -208032
      1121                 8960              2199034               -99397
      1122                 8968              2079894              -186604
      1123                 8976              2121413              -122191
      1124                 8984              2051028              -227331
      1125                 8992              2038276              -228753
      1126                 9000              2126644              -123862
      1127                 9008              2058291              -276383
      1128                 9016              2212821              -226606
      1129                 9024              2140443              -274486
      1130                 9032              2117389               -33500
      1131                 9040              1900094              -283425
      1132                 9048              2080260              -290586
      1133                 9056              2095296              -160345
      1134                 9064              1896026              -271360
      1135                 9072              1942111              -147671
      1136                 9080              1890284              -241222
      1137                 9088              1855860              -140565
      1138                 9096              1935648              -106012
      1139                 9104              2049481               -56216
      1140                 9112              2005251              -144674
      1141                 9120              2014781              -270139
      1142                 9128              1811121              -170600
      1143                 9136              2007595              -250991
      1144                 9144              1884080                38526
      1145                 9152              1945104              -247561
      1146                 9160              2020499              -183614
      1147                 9168              1962892              -224767
      1148                 9176              1984324              -187634
      1149                 9184              1834634              -322134
      1150                 9192              1892665              -201766
      1151                 9200              1822522              -233459
      1152                 9208              1823013              -185685
      1153                 9216              1974332               -73764
      1154                 9224              1862793                63493
      1155                 9232              1727453              -199988
      1156                 9240              1904370              -273253
      1157                 9248              1895027              -182042
      1158                 9256              1778811              -108214
      1159                 9264              1828135               -91000
      1160                 9272              1910861              -155045
      1161                 9280              2002363              -141614
      1162                 9288              1907696              -153179
      1163                 9296              1950394              -155101
      1164                 9304              1883463              -163987
      1165                 9312              1934342               -59553
      1166                 9320              1872754                 6362
      1167                 9328              1993825               -57149
      1168                 9336              1713199              -223618
      1169                 9344              1781283               -86402
      1170                 9352              1890877              -340307
      1171                 9360              1813935              -235834
      1172                 9368              1794848              -136705
      1173                 9376              1956848               -75953
      1174                 9384              1896934              -166279
      1175                 9392              1926326              -251531
      1176                 9400              1966178              -216225
      1177                 9408              1837661              -249024
      1178                 9416              1896242              -148424
      1179                 9424              1767841               -70156
      1180                 9432              1713367              -119589
      1181                 9440              1878621              -152675
      1182                 9448              1696368              -331997
      1183                 9456              1664626              -181164
      1184                 9464              1839976              -220022
      1185                 9472              1970179              -182848
      1186                 9480              1673788              -157633
      1187                 9488              1755411              -175035
      1188                 9496              1797163               -45200
      1189                 9504              1822492               -71841
      1190                 9512              1607567              -134179
      1191                 9520              1758030              -230463
      1192                 9528              1861591              -251409
      1193                 9536              1759601              -212541
      1194                 9544              1779087              -207617
      1195                 9552              1813362              -187561
      1196                 9560              1670902              -183567
      1197                 9568              1712809              -147340
      1198                 9576              1735086              -322902
      1199                 9584              1639557              -141509
      1200                 9592              1890121              -173598
      1201                 9600              1687239               -77070
      1202                 9608              1892876              -170859
      1203                 9616              1718963              -216798
      1204                 9624              1874486              -149480
      1205                 9632              1737622              -218233
      1206                 9640              1839841              -196689
      1207                 9648              1856173              -109837
      1208                 9656              1911290              -235064
      1209                 9664              1832516              -148012
      1210                 9672              1794027                47543
      1211                 9680              1749803              -241992
      1212                 9688              1921121              -168286
      1213                 9696              1859739              -129783
      1214                 9704              1852954              -139944
      1215                 9712              1884865              -287864
      1216                 9720              1798244              -228408
      1217                 9728              1807861              -188432
      1218                 9736              1939188              -166365
      1219                 9744              1843859               -61091
      1220                 9752              1827782              -236122
      1221                 9760              1910047              -275417
      1222                 9768              1784951              -174787
      1223                 9776              1824792              -197009
      1224                 9784              1668838               -82637
      1225                 9792              1857978              -195355
      1226                 9800              2002800              -264406
      1227                 9808              1922925              -168448
      1228                 9816              1756729              -170442
      1229                 9824              1871299              -240757
      1230                 9832              1849012              -176455
      1231                 9840              1865735              -203112
      1232                 9848              1823876              -108930
      1233                 9856              1903168              -143723
      1234                 9864              1757893              -191437
      1235                 9872              1744361               -43715
      1236                 9880              1932022              -245374
      1237                 9888              1767390              -278892
      1238                 9896              1960916              -135785
      1239                 9904              1872379              -164887
      1240                 9912              1825569              -161718
      1241                 9920              2082526              -133511
      1242                 9928              1895540              -118745
      1243                 9936              1812971              -227744
      1244                 9944              1938077               -90306
      1245                 9952              1971828              -244006
      1246                 9960              1867887               -82611
      1247                 9968              1991793              -111845
      1248                 9976              1920003               -33692
      1249                 9984              1816758              -213351
      1250                 9992              1753783              -353947
      1251                10000              1659659              -182127
      1252                10008              1973343              -383535
      1253                10016              1919674              -326683
      1254                10024              1820398              -236912
      1255                10032              1794507              -125391
      1256                10040              1702805              -148239
      1257                10048              1706482              -198423
      1258                10056              1838336              -248271
      1259                10064              1743948               -53776
      1260                10072              1700282               -74762
      1261                10080              1860315              -153813
      1262                10088              1796795              -266978
      1263                10096              1801661              -135011
      1264                10104              1863733              -120275
      1265                10112              1976552              -253187
      1266                10120              1956081              -153721
      1267                10128              1715512               -85631
      1268                10136              1814343               -85872
      1269                10144              1791556              -196269
      1270                10152              1773269              -371350
      1271                10160              1694589              -238933
      1272                10168              1777806              -114982
      1273                10176              1796598              -234628
      1274                10184              1753214               -71451
      1275                10192              1837872              -190858
      1276                10200              1922147              -256838
      1277                10208              1769145              -145589
      1278                10216              1679371              -320579
      1279                10224              1768080               -77781
      1280                10232              1802640              -190865
      1281                10240              1688633              -234754
      1282                10248              1622522               -76350
      1283                10256              1743411              -141704
      1284                10264              1745152              -212002
      1285                10272              1611159              -172279
      1286                10280              1703670              -101638
      1287                10288              1635301              -297556
      1288                10296              1626591              -173776
      1289                10304              1609624              -136002
      1290                10312              1528430              -200043
      1291                10320              1637641               -60461
      1292                10328              1625274              -166824
      1293                10336              1603671               -45293
      1294                10344              1649408              -108540
      1295                10352              1613780              -199852
      1296                10360              1432544              -310094
      1297                10368              1445549              -250145
      1298                10376              1737883               -29791
      1299                10384              1606365              -215900
      1300                10392              1589852              -151159
      1301                10400              1583976              -104889
      1302                10408              1490039              -141476
      1303                10416              1491849              -299616
      1304                10424              1454119               -15970
      1305                10432              1593864              -175319
      1306                10440              1438178              -168225
      1307                10448              1440719              -188543
      1308                10456              1593272              -136000
      1309                10464              1566043              -118822
      1310                10472              1461467              -112380
      1311                10480              1394834              -236451
      1312                10488              1501246              -191267
      1313                10496              1662969               -92694
      1314                10504              1436135              -173765
      1315                10512              1503909               -31445
      1316                10520              1556871               -53022
      1317                10528              1502700              -182354
      1318                10536              1392493              -118814
      1319                10544              1473220               -84838
      1320                10552              1654808              -202237
      1321                10560              1504026              -118936
      1322                10568              1442666              -165047
      1323                10576              1475019              -155868
      1324                10584              1463931              -169878
      1325                10592              1629820              -189389
      1326                10600              1631586               -86604
      1327                10608              1526864              -264669
      1328                10616              1691946               -87134
      1329                10624              1427677              -200613
      1330                10632              1556824               -10916
      1331                10640              1470527              -216832
      1332                10648              1463114               -74296
      1333                10656              1536608              -354943
      1334                10664              1455204                36341
      1335                10672              1436554              -101169
      1336                10680              1520097              -148892
      1337                10688              1463635              -219424
      1338                10696              1363218              -150509
      1339                10704              1516014              -243180
      1340                10712              1465507              -262061
      1341                10720              1459690              -217198
      1342                10728              1620257              -106854
      1343                10736              1576174              -108271
      1344                10744              1552451              -182684
      1345                10752              1406125              -136303
      1346                10760              1540569              -150221
      1347                10768              1519979              -168289
      1348                10776              1581617               -37341
      1349                10784              1287431              -284277
      1350                10792              1492150              -130767
      1351                10800              1461769               -14985
      1352                10808              1490101              -233139
      1353                10816              1401288              -128498
      1354                10824              1529977              -204086
      1355                10832              1541045              -185538
      1356                10840              1490748               -90753
      1357                10848              1516158              -209347
      1358                10856              1431286              -197581
      1359                10864              1564587              -203725
      1360                10872              1535928              -139528
      1361                10880              1520095              -272099
      1362                10888              1457854              -158859
      1363                10896              1508838               -69806
      1364                10904              1547900              -273661
      1365                10912              1298505              -334310
      1366                10920              1367432                30993
      1367                10928              1417034              -168473
      1368                10936              1269977              -110270
      1369                10944              1241518              -280526
      1370                10952              1317224              -276706
      1371                10960              1408624              -235280
      1372                10968              1336532               -88314
      1373                10976              1391918              -207376
      1374                10984              1381319              -189682
      1375                10992              1479284               -91541
      1376                11000              1444497               -92007
      1377                11008              1453255              -152330
      1378                11016              1483308               -73930
      1379                11024              1268056               -66474
      1380                11032              1284606              -218681
      1381                11040              1320922              -133615
      1382                11048              1326706              -148422
      1383                11056              1377962              -218827
      1384                11064              1417946              -164325
      1385                11072              1482161              -260041
      1386                11080              1542448                 2953
      1387                11088              1406154              -121164
      1388                11096              1285839              -244171
      1389                11104              1363721              -292340
      1390                11112              1435768              -136173
      1391                11120              1359139              -159359
      1392                11128              1343571              -126557
      1393                11136              1238276              -245103
      1394                11144              1218034               -33965
      1395                11152              1345778              -173850
      1396                11160              1177622              -107495
      1397                11168              1208374              -366312
      1398                11176              1436154              -195762
      1399                11184              1328821               -42566
      1400                11192              1290757              -192720
      1401                11200              1441341              -214646
      1402                11208              1281229              -139293
      1403                11216              1427290              -284630
      1404                11224              1351778              -241110
      1405                11232              1211805              -222894
      1406                11240              1406593              -235020
      1407                11248              1301420              -293630
      1408                11256              1255424               -60555
      1409                11264              1386113               -66171
      1410                11272              1264219              -113832
      1411                11280              1294712              -195716
      1412                11288              1302412              -294549
      1413                11296              1278653              -108268
      1414                11304              1272861              -148104
      1415                11312              1399049              -103023
      1416                11320              1354072              -229120
      1417                11328              1417365              -133168
      1418                11336              1333942              -196426
      1419                11344              1176684               -77698
      1420                11352              1212739              -243576
      1421                11360              1328713              -178790
      1422                11368              1292424              -142698
      1423                11376              1346983               -89941
      1424                11384              1378920               -87262
      1425                11392              1139275               -94473
      1426                11400              1289307              -202256
      1427                11408              1318942              -247589
      1428                11416              1294021              -131538
      1429                11424              1329151              -115284
      1430                11432              1260517              -176048
      1431                11440              1218361              -144500
      1432                11448              1480665               -80699
      1433                11456              1384704              -150138
      1434                11464              1355149              -255970
      1435                11472              1254360              -192997
      1436                11480              1245863              -139303
      1437                11488              1152361               -81598
      1438                11496              1261391              -120865
      1439                11504              1228350              -183985
      1440                11512              1180567              -235481
      1441                11520              1259214              -134810
      1442                11528              1225765               -36056
      1443                11536              1270683              -190583
      1444                11544              1322801              -206029
      1445                11552              1321933              -215998
      1446                11560              1253699              -335160
      1447                11568              1288101              -160029
      1448                11576              1144069               -87178
      1449                11584              1304698                71632
      1450                11592              1157014               -94014
      1451                11600              1169678              -111620
      1452                11608              1194774              -133908
      1453                11616              1100302              -199322
      1454                11624              1240941                34646
      1455                11632              1306392              -171123
      1456                11640              1197191              -179846
      1457                11648              1114591               -21827
      1458                11656              1109630               -15634
      1459                11664              1125108               -39017
      1460                11672              1207006              -184254
      1461                11680              1250796              -303145
      1462                11688              1158638               -93242
      1463                11696              1269846              -152255
      1464                11704              1269958              -153012
      1465                11712              1093195              -211076
      1466                11720              1187628              -115112
      1467                11728              1199420              -117918
      1468                11736              1275678              -165166
      1469                11744              1154451              -123986
      1470                11752              1271968              -221407
      1471                11760              1058431              -219827
      1472                11768              1095455              -119380
      1473                11776              1062732               -93045
      1474                11784              1116490               -96198
      1475                11792              1088101              -182343
      1476                11800              1114594              -254214
      1477                11808              1332697                30919
      1478                11816              1187790              -123333
      1479                11824              1155466              -107569
      1480                11832              1168099               -24337
      1481                11840              1106983              -125622
      1482                11848              1170879               -65790
      1483                11856              1123648               -62744
      1484                11864              1247718              -211862
      1485                11872              1105939              -136815
      1486                11880               954092              -260210
      1487                11888              1164953              -105512
      1488                11896              1159157              -240514
      1489                11904              1151458              -172950
      1490                11912              1167186              -110603
      1491                11920              1094896              -149192
      1492                11928              1103090              -126497
      1493                11936              1080224               -35572
      1494                11944              1247137              -162949
      1495                11952              1150698              -193851
      1496                11960              1131238                  179
      1497                11968              1165965              -108397
      1498                11976              1228089               -41164
      1499                11984              1105628              -100041
      1500                11992              1078491              -192552
      1501                12000              1151624              -192098
      1502                12008              1151133              -133680
      1503                12016              1163096              -242109
      1504                12024              1125665              -202230
      1505                12032              1279539               -54410
      1506                12040              1150303                -3118
      1507                12048              1064694               -79032
      1508                12056              1145919              -232839
      1509                12064              1091956              -211770
      1510                12072              1137892              -231859
      1511                12080              1280460              -145769
      1512                12088              1092968               -63244
      1513                12096              1073000              -114335
      1514                12104              1055823                10816
      1515                12112              1064843              -193438
      1516                12120              1010507              -223294
      1517                12128              1044438              -179918
      1518                12136              1162773              -114514
      1519                12144              1214656              -157796
      1520                12152              1137094               -78202
      1521                12160              1077872              -190457
      1522                12168              1074283               -96727
      1523                12176              1036895              -156021
      1524                12184               973547               -81348
      1525                12192              1044026              -254454
      1526                12200              1109611              -158571
      1527                12208               976565               -97247
      1528                12216              1092075              -112212
      1529                12224              1101566               -45096
      1530                12232              1021533              -103808
      1531                12240               996403              -253818
      1532                12248              1010964              -120284
      1533                12256              1093846              -107862
      1534                12264              1037669               -53405
      1535                12272              1107932              -106841
      1536                12280              1033659              -126087
      1537                12288               995773               -42133
      1538                12296               851985               -64730
      1539                12304              1055551               -74023
      1540                12312               958582              -111126
      1541                12320              1026670              -122880
      1542                12328               979957               -43049
      1543                12336               889921               -77383
      1544                12344               874048              -113592
      1545                12352               923029               -95100
      1546                12360               779958              -114874
      1547                12368               894041              -104093
      1548                12376               853879               -66476
      1549                12384               806971              -109428
      1550                12392               843401               -76960
      1551                12400               752280               -92117
      1552                12408               816901              -101985
      1553                12416               909139              -107018
      1554                12424               820525              -145804
      1555                12432               913362              -101989
      1556                12440               954385              -113512
      1557                12448               960630               -30509
      1558                12456               860896               -80790
      1559                12464               806786               -95197
      1560                12472               888979              -148471
      1561                12480               938364               -48105
      1562                12488               790716              -103853
      1563                12496               966555              -109827
      1564                12504               870594              -190515
      1565                12512               819946              -157905
      1566                12520               795526              -166698
      1567                12528               800168              -198752
      1568                12536               694922              -192998
      1569                12544               894013                10538
      1570                12552               948994              -213981
      1571                12560               942284               -65796
      1572                12568               896059              -179531
      1573                12576               943257              -269915
      1574                12584               891987              -239794
      1575                12592               878166              -202408
      1576                12600               819273               -68178
      1577                12608               852640              -321289
      1578                12616               777700              -154406
      1579                12624               869915                55105
      1580                12632               820436               -30223
      1581                12640               830642               -86814
      1582                12648               795144              -149485
      1583                12656               882851               -12539
      1584                12664               918199              -195239
      1585                12672               824518              -169156
      1586                12680               763356              -108512
      1587                12688               908974               119610
      1588                12696               890522              -102838
      1589                12704               912078              -189411
      1590                12712               860961               -89114
      1591                12720               859562               -76975
      1592                12728               842575               -83651
      1593                12736               835473              -133376
      1594                12744               977248              -121651
      1595                12752               943597              -239130
      1596                12760               910319               -96337
      1597                12768               808817              -136678
      1598                12776               917225               -65200
      1599                12784               800990              -223640
      1600                12792               911876               -69540
      1601                12800               929961              -111124
      1602                12808               863739               -95240
      1603                12816               925821              -129360
      1604                12824               906738              -202448
      1605                12832               892121               -86547
      1606                12840               868592               -85161
      1607                12848               838869              -149327
      1608                12856               954433               -66656
      1609                12864               955682              -217006
      1610                12872               835936               -36116
      1611                12880               894771                  490
      1612                12888               767233              -307495
      1613                12896               876677               -34364
      1614                12904               818501               -50786
      1615                12912               806164              -119959
      1616                12920               862879              -102529
      1617                12928               889922              -213758
      1618                12936               914644              -181817
      1619                12944               883338              -152881
      1620                12952               785421              -142294
      1621                12960               797386               -83196
      1622                12968               957335              -107340
      1623                12976               863731              -117637
      1624                12984               940169              -146770
      1625                12992               607507              -271614
      1626                13000               904523                 5916
      1627                13008               720115              -104832
      1628                13016               849917              -112672
      1629                13024               914764              -104654
      1630                13032               744726               -97450
      1631                13040               794573              -214443
      1632                13048               744769              -147374
      1633                13056               808206              -147448
      1634                13064               781891              -352559
      1635                13072               917071                 -473
      1636                13080               789786               -75265
      1637                13088               737199              -204992
      1638                13096               707020              -153253
      1639                13104               756143              -185896
      1640                13112               741304              -106694
      1641                13120               858357              -220936
      1642                13128               798043              -126474
      1643                13136               863557              -140978
      1644                13144               931823               -16520
      1645                13152               877289              -116452
      1646                13160               824475              -209204
      1647                13168               827514               -80834
      1648                13176               665396              -194981
      1649                13184               990953              -130184
      1650                13192               816051               -80244
      1651                13200               826962              -168651
      1652                13208               646585              -163073
      1653                13216               733156              -208722
      1654                13224               779116              -109290
      1655                13232               793562                10475
      1656                13240               666484              -160863
      1657                13248               763434               -88702
      1658                13256               783214               -63091
      1659                13264               770088              -105817
      1660                13272               851853              -217428
      1661                13280               720471              -221870
      1662                13288               696142              -112513
      1663                13296               756273              -100904
      1664                13304               631716              -199807
      1665                13312               783856               -31312
      1666                13320               744380              -160619
      1667                13328               785411              -274274
      1668                13336               684423              -259820
      1669                13344               816842              -132765
      1670                13352               813963               -65632
      1671                13360               757743               -17239
      1672                13368               789596              -113437
      1673                13376               833678               -12155
      1674                13384               747519              -113659
      1675                13392               671124              -133988
      1676                13400               825316              -120282
      1677                13408               730102                -1688
      1678                13416               530764               125961
      1679                13424               512074                 -622
      1680                13432               734598              -239710
      1681                13440               649592               -70765
      1682                13448               493862              -106806
      1683                13456               533395              -103824
      1684                13464               772638                67285
      1685                13472               735819              -136647
      1686                13480               651400               -90413
      1687                13488               638562              -234245
      1688                13496               712083              -101820
      1689                13504               646836              -133463
      1690                13512               654221              -224793
      1691                13520               621602               -23744
      1692                13528               604664                -9832
      1693                13536               610704              -157686
      1694                13544               666805               -92141
      1695                13552               522120              -107288
      1696                13560               516717               -34454
      1697                13568               642685               -59595
      1698                13576               544227              -131442
      1699                13584               484451              -141655
      1700                13592               668485              -101820
      1701                13600               745691              -172997
      1702                13608               672808              -159390
      1703                13616               574343              -161040
      1704                13624               606686               -57865
      1705                13632               570494                -1732
      1706                13640               548976               -47251
      1707                13648               565909               -15170
      1708                13656               601806              -217374
      1709                13664               616101               -96796
      1710                13672               413350              -244020
      1711                13680               589350              -202838
      1712                13688               625277              -171489
      1713                13696               591518                 9543
      1714                13704               620212               -44950
      1715                13712               688486               -45254
      1716                13720               639748              -141051
      1717                13728               525445                -3117
      1718                13736               553836               -40504
      1719                13744               620286              -237021
      1720                13752               493518              -324479
      1721                13760               517898              -168279
      1722                13768               610172              -147892
      1723                13776               534581              -150668
      1724                13784               629434              -210199
      1725                13792               596115               -20458
      1726                13800               583400              -150632
      1727                13808               612976              -140678
      1728                13816               485372              -148935
      1729                13824               443097               -61997
      1730                13832               751160              -284055
      1731                13840               580123               -70237
      1732                13848               708875               -76502
      1733                13856               681072              -126547
      1734                13864               534675               -52413
      1735                13872               606570               -58681
      1736                13880               467460                38520
      1737                13888               547509              -169658
      1738                13896               604983              -141719
      1739                13904               639862              -115725
      1740                13912               715705              -142163
      1741                13920               650119              -133091
      1742                13928               537793              -251628
      1743                13936               611061              -149324
      1744                13944               629977               -43396
      1745                13952               570762              -108428
      1746                13960               717802               -88609
      1747                13968               585446              -136807
      1748                13976               545474              -215472
      1749                13984               716715              -184110
      1750                13992               627102              -123403
      1751                14000               577445              -206236
      1752                14008               707696              -146051
      1753                14016               665097               -64149
      1754                14024               557377                59364
      1755                14032               581680              -150093
      1756                14040               709981              -217623
      1757                14048               612549              -132978
      1758                14056               641270                11968
      1759                14064               677644              -119715
      1760                14072               575620               -80870
      1761                14080               669884               -37388
      1762                14088               548478               -89215
      1763                14096               597850               -53326
      1764                14104               644476                27250
      1765                14112               723187              -189300
      1766                14120               809709              -117166
      1767                14128               567031              -169447
      1768                14136               578997              -133592
      1769                14144               595722              -139500
      1770                14152               690882              -150422
      1771                14160               590735              -130504
      1772                14168               566305              -146219
      1773                14176               706959              -122687
      1774                14184               468580              -131823
      1775                14192               538530              -302799
      1776                14200               724251               -98158
      1777                14208               504048              -185083
      1778                14216               641761              -121351
      1779                14224               582051              -137997
      1780                14232               735412              -159563
      1781                14240               639500               -16248
      1782                14248               529783               -70802
      1783                14256               375028              -166169
      1784                14264               526221               -38720
      1785                14272               441838              -150466
      1786                14280               500452              -153091
      1787                14288               483554               -84007
      1788                14296               596347               -45005
      1789                14304               563644               -35307
      1790                14312               560169               -55320
      1791                14320               641603              -211572
      1792                14328               540592               -30704
      1793                14336               425354              -130141
      1794                14344               506015               -47276
      1795                14352               325317              -153006
      1796                14360               552324              -133508
      1797                14368               396837               -38520
      1798                14376               644127               -34381
      1799                14384               575382               -59489
      1800                14392               518021              -187347
      1801                14400               531221               -61658
      1802                14408               505057               -18354
      1803                14416               553394              -145965
      1804                14424               567844               -83087
      1805                14432               605642              -153640
      1806                14440               566584              -132070
      1807                14448               723609               -83971
      1808                14456               292944              -168609
      1809                14464               448331               -33120
      1810                14472               416770               -96645
      1811                14480               447070                43619
      1812                14488               498439              -152359
      1813                14496               637364              -143777
      1814                14504               573097              -165251
      1815                14512               578023               -28193
      1816                14520               512706              -291537
      1817                14528               423151              -142405
      1818                14536               496998              -154514
      1819                14544               495320               -87729
      1820                14552               556413               -97274
      1821                14560               518607               -24752
      1822                14568               490274              -160387
      1823                14576               512599              -116692
      1824                14584               457386               -40213
      1825                14592               307416                25189
      1826                14600               340790              -190549
      1827                14608               523487              -232831
      1828                14616               570136              -122849
      1829                14624               409667               -95203
      1830                14632               547834               -22078
      1831                14640               427247                -2947
      1832                14648               577291              -108975
      1833                14656               428698               -59854
      1834                14664               559424              -195698
      1835                14672               411203              -195112
      1836                14680               488710               -89598
      1837                14688               420145                32816
      1838                14696               366707              -133883
      1839                14704               441014               -83288
      1840                14712               476713              -238820
      1841                14720               357524               -62852
      1842                14728               392473              -137947
      1843                14736               456342              -146072
      1844                14744               346083               -69321
      1845                14752               351781              -122816
      1846                14760               512452               -65360
      1847                14768               379734               -74128
      1848                14776               437391              -191413
      1849                14784               536067              -156665
      1850                14792               309449              -120713
      1851                14800               348303               -60218
      1852                14808               447208              -148650
      1853                14816               456426              -208351
      1854                14824               435915              -189690
      1855                14832               384543              -181175
      1856                14840               383629              -153969
      1857                14848               391093               -58665
      1858                14856               434589              -162144
      1859                14864               386579              -189378
      1860                14872               379705              -109070
      1861                14880               372025              -242679
      1862                14888               272321               -31525
      1863                14896               218166               -72880
      1864                14904               305864              -194769
      1865                14912               405330              -103989
      1866                14920               461143              -206837
      1867                14928               460297              -207204
      1868                14936               368808              -200605
      1869                14944               327315               -69446
      1870                14952               350635              -208486
      1871                14960               342655               -72093
      1872                14968               425723              -191587
      1873                14976               469449                13769
      1874                14984               385856              -189501
      1875                14992               348209              -191876
      1876                15000               445872               -21944
      1877                15008               515346              -141993
      1878                15016               321054               -40078
      1879                15024               410808               -21438
      1880                15032               409611              -197615
      1881                15040               301986               -53677
      1882                15048               402372              -138010
      1883                15056               343038               -55848
      1884                15064               318990              -122453
      1885                15072               494207              -152299
      1886                15080               404224              -112680
      1887                15088               396638              -158778
      1888                15096               284875              -230126
      1889                15104               386242              -122276
      1890                15112               376931               -89591
      1891                15120               433113               -58197
      1892                15128               433963              -157252
      1893                15136               442001               -64486
      1894                15144               448899               -47314
      1895                15152               472306               -46656
      1896                15160               565385              -233545
      1897                15168               321319               -85237
      1898                15176               471520              -243922
      1899                15184               351848               -49487
      1900                15192               433044              -125469
      1901                15200               468926               -50895
      1902                15208               558448              -104779
      1903                15216               367493              -325903
      1904                15224               309863              -204432
      1905                15232               393014              -223687
      1906                15240               420873               -70762
      1907                15248               341450               -94470
      1908                15256               341374              -248499
      1909                15264               379483              -135017
      1910                15272               638540               -66405
      1911                15280               239176               -14815
      1912                15288               529524               -97950
      1913                15296               456303                 -103
      1914                15304               320475              -137041
      1915                15312               316521              -154657
      1916                15320               341557                 1334
      1917                15328               428907              -107441
      1918                15336               402729              -120760
      1919                15344               357803               -27982
      1920                15352               479984                65659
      1921                15360               410643              -144550
      1922                15368               413750              -157582
      1923                15376               385307              -193649
      1924                15384               426924              -152790
      1925                15392               416059              -143626
      1926                15400               355468              -185854
      1927                15408               310818               -34224
      1928                15416               291462               -58393
      1929                15424               360381              -220970
      1930                15432               473940               -20086
      1931                15440               404024               -35940
      1932                15448               429620               -84693
      1933                15456               380047               -36123
      1934                15464               323574                18972
      1935                15472               420276               -59595
      1936                15480               297303              -105462
      1937                15488               393142               -13477
      1938                15496               297863               -93785
      1939                15504               362450              -146775
      1940                15512               417879               -44190
      1941                15520               357449              -130728
      1942                15528               279192              -140311
      1943                15536               371605               -79957
      1944                15544               434968               -13707
      1945                15552               302266              -189012
      1946                15560               457746              -168351
      1947                15568               389850               -83358
      1948                15576               286655              -107550
      1949                15584               328489              -172602
      1950                15592               274717               -28059
      1951                15600               170849               -45969
      1952                15608               351406               -88517
      1953                15616               274161                52289
      1954                15624               276974               -78743
      1955                15632               434432              -187195
      1956                15640               146695               -61367
      1957                15648               334879              -144456
      1958                15656               356231              -175348
      1959                15664               330318              -120612
      1960                15672               255189              -137397
      1961                15680               359890              -135243
      1962                15688               293582               -57571
      1963                15696               262119              -192036
      1964                15704               304921              -124522
      1965                15712               277555              -143738
      1966                15720               289742               -23667
      1967                15728               256486               -95834
      1968                15736               257291               -81749
      1969                15744               179528              -127729
      1970                15752               208970              -131308
      1971                15760               336730               -52960
      1972                15768               331581              -169157
      1973                15776               481662              -155203
      1974                15784               203783               -69692
      1975                15792               234538              -101147
      1976                15800               356288              -128590
      1977                15808               478854                19998
      1978                15816               298929               -50457
      1979                15824               312617               -74263
      1980                15832               270370                -6062
      1981                15840               187360              -142732
      1982                15848               323368                10147
      1983                15856               294213              -124803
      1984                15864               347450               -99829
      1985                15872               299459               -62836
      1986                15880               341291                12689
      1987                15888               365883                14243
      1988                15896               298683              -116628
      1989                15904               305434                -2610
      1990                15912               310752              -138176
      1991                15920               240087                39066
      1992                15928               238771               -24216
      1993                15936               267113              -119266
      1994                15944               186565               -68833
      1995                15952               295748              -112133
      1996                15960               326395                13464
      1997                15968               358218               -96277
      1998                15976               297637               -62523
      1999                15984               298034               -27746
      2000                15992               342728               119602
      2001                16000               191604              -228050
      2002                16008               311316              -102056
      2003                16016               288126              -172793
      2004                16024               307613               -24921
      2005                16032               378581               -68629
      2006                16040               211005                22395
      2007                16048               210029               -23892
      2008                16056               272488                -2747
      2009                16064               224044               -44337
      2010                16072               215842               -53668
      2011                16080               176683              -114055
      2012                16088               355810              -106951
      2013                16096               187564                -8682
      2014                16104               386793              -171705
      2015                16112               227643              -251053
      2016                16120               197837              -238250
      2017                16128               274201                37121
      2018                16136               164063              -100966
      2019                16144               274691               -37323
      2020                16152               197269              -126375
      2021                16160               171306              -135103
      2022                16168               295550               -80793
      2023                16176               222709               -93912
      2024                16184               179488               -60240
      2025                16192                45247                 8572
      2026                16200               266303               -71647
      2027                16208               227798              -175114
      2028                16216               340178               -94276
      2029                16224               210978               -34651
      2030                16232               207968              -124970
      2031                16240               188831              -227132
      2032                16248               288509              -154644
      2033                16256               209443                36188
      2034                16264               272203                40136
      2035                16272               208527               -60254
      2036                16280               209973              -194292
      2037                16288               198465               -86513
      2038                16296               282098              -150095
      2039                16304               260451              -113695
      2040                16312               339016               -50175
      2041                16320               166171              -200019
      2042                16328               283363              -209477
      2043                16336               288310              -142651
      2044                16344               278438               -42133
      2045                16352               384353              -119094
      2046                16360               208482              -206908
      2047                16368               302943               -58220
      2048                16376               158557                 8636
      2049                16384               279077              -126879
      2050                16392               283466              -183251
      2051                16400               232849               -64018
      2052                16408               150826               -12088
      2053                16416               334345              -127801
      2054                16424               157875               -97452
      2055                16432               313469                -7790
      2056                16440               195292              -195201
      2057                16448               259127              -259316
      2058                16456               236165              -172376
      2059                16464               224015              -196473
      2060                16472               124324                -1974
      2061                16480               267707              -156018
      2062                16488               219176              -152575
      2063                16496               362625              -133149
      2064                16504               224970               -45444
      2065                16512                63312               -80944
      2066                16520               155916               -90350
      2067                16528               177682               -17110
      2068                16536               272813              -194027
      2069                16544               182023               -67734
      2070                16552               288189                31443
      2071                16560               303651               -93935
      2072                16568               192990              -101340
      2073                16576               330608               -41083
      2074                16584               296444               -81527
      2075                16592               321408               -48205
      2076                16600               290273              -126194
      2077                16608               165572               -32841
      2078                16616               222089                13032
      2079                16624               259999                 7858
      2080                16632               158633               -80421
      2081                16640               181530               -82991
      2082                16648               257250              -107196
      2083                16656               188691              -168479
      2084                16664               196616                -4856
      2085                16672               200585               -99978
      2086                16680               195840                -5011
      2087                16688               241724              -120956
      2088                16696               183719               -52408
      2089                16704                51628               -22226
      2090                16712               247736              -136207
      2091                16720               243077              -170896
      2092                16728                95417              -108360
      2093                16736               270443              -216688
      2094                16744               182297              -178433
      2095                16752               118225              -173666
      2096                16760               178033               -87995
      2097                16768                 7962              -164328
      2098                16776               273004              -117872
      2099                16784                55248               -60042
      2100                16792               243882               -27386
      2101                16800               130176              -161319
      2102                16808               277671              -120178
      2103                16816               258813               -38580
      2104                16824               165206               -91923
      2105                16832               156776               -57752
      2106                16840               157623               -36221
      2107                16848               160554               -82499
      2108                16856                 9986               -58444
      2109                16864               139789               -68037
      2110                16872               185501                 7464
      2111                16880               189386               -39515
      2112                16888               127205              -153943
      2113                16896                85820              -136262
      2114                16904                81238              -259355
      2115                16912               270144                24737
      2116                16920               256837              -238129
      2117                16928               127964               -22887
      2118                16936               195185                53412
      2119                16944               174347              -127697
      2120                16952               281906               -47937
      2121                16960               130903              -181233
      2122                16968               114615               -76364
      2123                16976               383062               -37813
      2124                16984                30853              -181127
      2125                16992               143735               -26827
      2126                17000               179413               -64454
      2127                17008               318119              -118657
      2128                17016               176309              -251418
      2129                17024               187258              -116464
      2130                17032               268286               -63002
      2131                17040               140574               -71934
      2132                17048               179288              -111442
      2133                17056               158050               -43390
      2134                17064               189611               -47691
      2135                17072                22905              -124845
      2136                17080                91133              -180303
      2137                17088               176907               -63136
      2138                17096               141341                30979
      2139                17104               113946              -104434
      2140                17112               181886              -212399
      2141                17120                89225              -178190
      2142                17128               148066               -71401
      2143                17136               277136               -89208
      2144                17144               202899               -29591
      2145                17152                29257              -177295
      2146                17160               119102               -15563
      2147                17168               127896               -94482
      2148                17176               -77823               -61928
      2149                17184                25360                53727
      2150                17192               191470              -157800
      2151                17200                96491                18685
      2152                17208               225085               -22102
      2153                17216               179207              -113016
      2154                17224               217228                15169
      2155                17232               242109               -60835
      2156                17240               122154               -93933
      2157                17248                63923              -129712
      2158                17256               -70843              -162669
      2159                17264               147687               -66449
      2160                17272               130447              -165399
      2161                17280               137352               -52513
      2162                17288               326869              -231883
      2163                17296               149709               -62764
      2164                17304               107136              -224973
      2165                17312                -5562               -47614
      2166                17320               176364                 6037
      2167                17328               150621               -25232
      2168                17336               170148                -8859
      2169                17344               264085              -177555
      2170                17352               215149               -73117
      2171                17360               149807              -110781
      2172                17368                29900               -92464
      2173                17376                87150                41541
      2174                17384               151341              -175489
      2175                17392                98139               -23442
      2176                17400                31180                 2391
      2177                17408                18536              -217185
      2178                17416               108525               -22375
      2179                17424               155549              -117893
      2180                17432               204952              -124359
      2181                17440                61107              -123028
      2182                17448               296853               -90659
      2183                17456                73872                -7187
      2184                17464               198742              -123595
      2185                17472                88906                -5684
      2186                17480               225251               -45522
      2187                17488               184895              -105500
      2188                17496                58443              -234798
      2189                17504               117929               -11952
      2190                17512               227917              -209857
      2191                17520                10237              -176677
      2192                17528               228319               -77834
      2193                17536               -50082               -42783
      2194                17544               -57345                -2262
      2195                17552                68793              -186971
      2196                17560                89584                12292
      2197                17568               151188              -144440
      2198                17576                18858                16479
      2199                17584                22273              -149662
      2200                17592               -40720              -200309
      2201                17600                62699              -108421
      2202                17608               143343                21167
      2203                17616               166637              -100960
      2204                17624                66178               -10791
      2205                17632                75715               -55716
      2206                17640               -32194               -47655
      2207                17648                78504               -46230
      2208                17656                92389              -147966
      2209                17664                90313              -186101
      2210                17672               200456              -169932
      2211                17680                88803               -72988
      2212                17688                70235              -226045
      2213                17696                76281              -233552
      2214                17704                75528              -128983
      2215                17712               175242               -18622
      2216                17720               150583               -51019
      2217                17728               138669              -126751
      2218                17736               -33404              -171206
      2219                17744                43921               -88698
      2220                17752                20031              -127472
      2221                17760               139036                -9223
      2222                17768               223683               -38243
      2223                17776               128387              -194553
      2224                17784                48296               -35120
      2225                17792                47377              -111161
      2226                17800                62558               -72129
      2227                17808                60466              -146744
      2228                17816                83111              -140967
      2229                17824               141042              -125764
      2230                17832                 3598              -180419
      2231                17840               -51594              -183298
      2232                17848               125434               -55833
      2233                17856               234669              -117672
      2234                17864               205295              -102637
      2235                17872                36884              -218108
      2236                17880               115193              -139495
      2237                17888                39166              -100284
      2238                17896                94115                39894
      2239                17904               190604               -34878
      2240                17912                30950               -81367
      2241                17920               108276               -67597
      2242                17928                38781               -14014
      2243                17936                49562               -40725
      2244                17944                55447              -186430
      2245                17952               106611               -29083
      2246                17960               -88356               -79973
      2247                17968               237015               -85384
      2248                17976               114676               -45378
      2249                17984                35263                -2781
      2250                17992               160440                61118
      2251                18000                64528              -137100
      2252                18008                60285              -301504
      2253                18016                22784              -199760
      2254                18024                25318                 2914
      2255                18032              -104517              -130075
      2256                18040                39037               -69940
      2257                18048               151039               -89881
      2258                18056               161628              -167171
      2259                18064                69430              -128719
      2260                18072               -53114              -177027
      2261                18080                56276              -103277
      2262                18088                99434              -127980
      2263                18096                92514                10018
      2264                18104               -49011               -19706
      2265                18112               147692                20682
      2266                18120                23722               -54179
      2267                18128               115963               -52578
      2268                18136                81382               -77406
      2269                18144                58651               -83688
      2270                18152               -17225               -44750
      2271                18160                62201               -36851
      2272                18168               -20749               -94874
      2273                18176                91892              -104402
      2274                18184               202656               -55408
      2275                18192               -30201               -78349
      2276                18200                25045               -94619
      2277                18208               -31604              -173163
      2278                18216               -30355               -64510
      2279                18224                47442                23898
      2280                18232                67689              -103328
      2281                18240               118393                 7590
      2282                18248                17514              -132858
      2283                18256                77252               -73102
      2284                18264               101207               -90418
      2285                18272                50375              -187111
      2286                18280                73665               -91282
      2287                18288                61754              -188851
      2288                18296               110539               -15197
      2289                18304               -38463                58245
      2290                18312              -107522              -149616
      2291                18320               126932              -121160
      2292                18328                -4819               -26376
      2293                18336                25136               -56295
      2294                18344               167860               -21066
      2295                18352                55491              -166752
      2296                18360               122334               -77938
      2297                18368               107076               -80702
      2298                18376               -30534               -10119
      2299                18384                 9680               -62424
      2300                18392                40566               -71757
      2301                18400               135319                30467
      2302                18408                28038                17709
      2303                18416                36695              -132627
      2304                18424               -89758              -170653
      2305                18432                55796               -49929
      2306                18440                 -992               -95018
      2307                18448               -31947              -131425
      2308                18456               -66306               -37828
      2309                18464               199389              -109807
      2310                18472               -53686                24462
      2311                18480                51524               -71223
      2312                18488                55741               -27638
      2313                18496                -8340                 8565
      2314                18504               118981               -37923
      2315                18512                28900               -75072
      2316                18520                -3934              -111752
      2317                18528               107271              -147184
      2318                18536                28373               -84207
      2319                18544               165535               -85274
      2320                18552               251563               -25093
      2321                18560                17593              -161191
      2322                18568               104391               -53142
      2323                18576                99359              -150528
      2324                18584                 1356              -166853
      2325                18592                49220              -190084
      2326                18600                32374               -74221
      2327                18608                42727              -133121
      2328                18616               -91008              -130648
      2329                18624                73429                18611
      2330                18632               106481              -191182
      2331                18640               -20288               -91455
      2332                18648               148673              -135799
      2333                18656               105871               -98317
      2334                18664                38642               -59052
      2335                18672                 5346              -152792
      2336                18680                77880              -152682
      2337                18688                98876              -108263
      2338                18696                95689               -41790
      2339                18704                86366               -55287
      2340                18712                10923              -155117
      2341                18720                34107              -148865
      2342                18728                20636              -166525
      2343                18736               174237                79131
      2344                18744               -90144                37039
      2345                18752                61014               -52513
      2346                18760               150157              -142396
      2347                18768                11430              -199590
      2348                18776               144444               -24298
      2349                18784                47168               -46810
      2350                18792               117022              -119486
      2351                18800               -11458              -135449
      2352                18808               -27397                25818
      2353                18816                59847                25354
      2354                18824                -5237               -25023
      2355                18832               146066               -16683
      2356                18840               148876               -74497
      2357                18848               -71324              -128939
      2358                18856                63748               -50884
      2359                18864                64166                 3714
      2360                18872                47619                73587
      2361                18880               -90611                -8529
      2362                18888                10092                 9551
      2363                18896               147751               -69837
      2364                18904               146284               -77196
      2365                18912               220619                22317
      2366                18920                47731              -156918
      2367                18928               131406               -28373
      2368                18936                87593              -174783
      2369                18944               -26335                47697
      2370                18952                -7630              -112567
      2371                18960               -34248                -9083
      2372                18968                 6472                -7304
      2373                18976              -106213               -61103
      2374                18984               107600              -124795
      2375                18992               -57472               -99748
      2376                19000               -35595                47643
      2377                19008               -64599               -62202
      2378                19016               133609               -84878
      2379                19024                18497              -189924
      2380                19032                64254                21909
      2381                19040              -109113              -143000
      2382                19048                53986               139616
      2383                19056                23630               134759
      2384                19064                62249               -40529
      2385                19072               130418              -135730
      2386                19080               208123              -303656
      2387                19088               -73664               -30222
      2388                19096                82143              -139958
      2389                19104                -3822              -113216
      2390                19112                17303               -26645
      2391                19120                16828                 7060
      2392                19128               -96986                89408
      2393                19136                35157               -33294
      2394                19144                -7462               -13675
      2395                19152                89875              -200520
      2396                19160               233495               -41322
      2397                19168                71340                52711
      2398                19176                68002              -121324
      2399                19184                74668               -40732
      2400                19192               106656               -56745
      2401                19200               111554               -76698
      2402                19208                69446               -78426
      2403                19216                91492              -217978
      2404                19224                 9138              -131821
      2405                19232               104572              -113595
      2406                19240                12142              -114681
      2407                19248                96124              -100532
      2408                19256                63862              -139196
      2409                19264               -53834               -47547
      2410                19272               -51867                18888
      2411                19280                -5721               -44746
      2412                19288               191252              -102187
      2413                19296              -164672              -169110
      2414                19304                30817               -18023
      2415                19312                66182               -42049
      2416                19320               -40909               -51457
      2417                19328              -102478                14686
      2418                19336               -34607                41795
      2419                19344               134070               -84541
      2420                19352              -115025               -64319
      2421                19360                14548                -9684
      2422                19368               213121              -232558
      2423                19376               -70614               -92514
      2424                19384                11713              -170050
      2425                19392               134482              -128561
      2426                19400               116760               -41331
      2427                19408               -81304              -132013
      2428                19416               -42520               -27077
      2429                19424                13866               -80137
      2430                19432               -48577               -54907
      2431                19440               104629              -152492
      2432                19448                 5499              -104641
      2433                19456               -17275                  117
      2434                19464               -33732              -175776
      2435                19472               105558               -91987
      2436                19480                43284              -117843
      2437                19488                 6444               -19829
      2438                19496                21831               -60515
      2439                19504               -22922               -48122
      2440                19512               -30032               -23658
      2441                19520               170024                36138
      2442                19528              -134023              -187991
      2443                19536                59982              -170247
      2444                19544               124652               -75913
      2445                19552               -24264               -62999
      2446                19560              -141625               -62866
      2447                19568                79055              -125446
      2448                19576               -26629               -87444
      2449                19584               -64442                -8137
      2450                19592                 -468               -13410
      2451                19600                68102                26365
      2452                19608                70297                  580
      2453                19616               -53245              -181852
      2454                19624              -108965              -194630
      2455                19632                 1028              -124388
      2456                19640                18407              -105223
      2457                19648               -94487              -123538
      2458                19656               -40513                46588
      2459                19664               194801               -19371
      2460                19672                13458               -53988
      2461                19680               -69649               -65555
      2462                19688               -19015              -162274
      2463                19696               -87778              -143900
      2464                19704               -23054               -68965
      2465                19712               -41843              -125455
      2466                19720                86765               -46662
      2467                19728                -7062              -167940
      2468                19736                81594               -62696
      2469                19744               -28314              -134755
      2470                19752               115131              -109336
      2471                19760               -84621               -50044
      2472                19768               -65625               -35484
      2473                19776                38442              -191735
      2474                19784                33240               -92896
      2475                19792               -21470               -45181
      2476                19800                -3620              -100823
      2477                19808               -69236               -10928
      2478                19816               -64398               -43953
      2479                19824                54955               -96591
      2480                19832               -44784               -12847
      2481                19840                13850                -1955
      2482                19848                 4772              -112348
      2483                19856                 1663              -130775
      2484                19864               -51459              -110928
      2485                19872              -130190                23226
      2486                19880                32354              -113252
      2487                19888               -17339              -198784
      2488                19896               -61455              -155828
      2489                19904                63725              -115599
      2490                19912                46400                95664
      2491                19920               -20241               -15247
      2492                19928               -27740              -185241
      2493                19936              -124285                29686
      2494                19944               -25086              -100203
      2495                19952                11668               -92559
      2496                19960                  365              -123606
      2497                19968                87630              -150683
      2498                19976               -48612              -148304
      2499                19984                84089              -183919
      2500                19992                64290              -112516
      2501                20000                32522                11841
      2502                20008                68355              -166091
      2503                20016               100860              -221452
      2504                20024                28255              -119268
      2505                20032                73625               -59603
      2506                20040                49241              -138151
      2507                20048                 6887               -75782
      2508                20056                91433               -80511
      2509                20064                30862              -171003
      2510                20072               -65506               -89004
      2511                20080               127135              -111292
      2512                20088               -81032               -40016
      2513                20096               115199                13083
      2514                20104                20384              -152943
      2515                20112                 -437              -215802
      2516                20120               -77291               -56522
      2517                20128              -162332                -6910
      2518                20136               -94597               -92955
      2519                20144               -76462              -112973
      2520                20152                50987                44957
      2521                20160              -127837                23337
      2522                20168                37747                40089
      2523                20176                36249               -67497
      2524                20184               -40954               -35441
      2525                20192               141787              -114240
      2526                20200                -2762                17205
      2527                20208              -124314               -75738
      2528                20216               -64816              -129230
      2529                20224               -42130               -81540
      2530                20232               -24185               -32758
      2531                20240               177244               -51000
      2532                20248                48562              -227556
      2533                20256               -40388              -227632
      2534                20264              -132428              -103922
      2535                20272               -55613              -135997
      2536                20280                77559              -224383
      2537                20288                70787               -29043
      2538                20296              -112777                34011
      2539                20304                 9104              -102204
      2540                20312                -2916              -227531
      2541                20320               -27781              -109714
      2542                20328                36084              -236900
      2543                20336                75350               -16631
      2544                20344               -91251                72671
      2545                20352                 4078                28308
      2546                20360                99023               -80821
      2547                20368               -45750              -108121
      2548                20376               -72946              -121631
      2549                20384                18702               -25610
      2550                20392              -118594               -18860
      2551                20400               -46352               -63751
      2552                20408              -123866                42355
      2553                20416              -132071              -161970
      2554                20424               -55919               -22823
      2555                20432               249244               -62518
      2556                20440               -38212               -52222
      2557                20448                -7553               -69542
      2558                20456                -7615               -73411
      2559                20464                 4327                39500
      2560                20472              -125752               -63011
      2561                20480                16498               -99405
      2562                20488                19352               -71668
      2563                20496               134556              -146284
      2564                20504                 1640               -77430
      2565                20512               -81505              -101989
      2566                20520                -1520              -139819
      2567                20528                -8247               -37985
      2568                20536                56061              -113628
      2569                20544                57657               -29036
      2570                20552               -37890               -69622
      2571                20560               -19631              -238524
      2572                20568               110186               -60359
      2573                20576               -44499                18708
      2574                20584                26131              -142081
      2575                20592              -126968              -101687
      2576                20600                59193              -201523
      2577                20608               -86649               -87626
      2578                20616              -229677               -15446
      2579                20624               -35017                 7502
      2580                20632                18020              -208498
      2581                20640               -22183               -10668
      2582                20648               -71525              -252043
      2583                20656              -109542               -96938
      2584                20664                84527              -138694
      2585                20672              -119252               -46075
      2586                20680                26919               -45846
      2587                20688              -273044              -124603
      2588                20696              -121666               -77016
      2589                20704               -62520               -87764
      2590                20712               -88961                -8514
      2591                20720              -171933              -130657
      2592                20728                75453               -86743
      2593                20736               -28691                16551
      2594                20744                -1388              -282879
      2595                20752               117126               -27233
      2596                20760               -31526               109794
      2597                20768               -60307              -153667
      2598                20776                37317              -161649
      2599                20784                26278              -104290
      2600                20792                55498              -160368
      2601                20800              -103799              -110501
      2602                20808               -89282               -60133
      2603                20816               -50419               103892
      2604                20824                26968              -199447
      2605                20832                35640              -101887
      2606                20840                22469                45847
      2607                20848                 2311              -116444
      2608                20856               -48901                33076
      2609                20864               -33869               -47570
      2610                20872               -60229                -6507
      2611                20880                31734                46206
      2612                20888                44835               -92040
      2613                20896               -58496               -83141
      2614                20904              -105067               -58261
      2615                20912               -61807               -52047
      2616                20920                80854               -32874
      2617                20928              -157602               -21260
      2618                20936               -96137               -28848
      2619                20944              -153250                10397
      2620                20952               -10082               -96206
      2621                20960               -26655               -84831
      2622                20968                10205              -102624
      2623                20976                50781              -236926
      2624                20984               -30279               -84208
      2625                20992              -110388               -38183
      2626                21000                  -64               -87484
      2627                21008                35054               -55659
      2628                21016              -163446              -110444
      2629                21024               -45230              -208343
      2630                21032              -180235              -113909
      2631                21040               112890              -227641
      2632                21048                 2001               -66928
      2633                21056               -13185                47295
      2634                21064               -75994              -117980
      2635                21072                74849               -65075
      2636                21080               122123               -44669
      2637                21088              -102057               -77326
      2638                21096               -97634              -120766
      2639                21104              -171373               -39017
      2640                21112                -8759               -57122
      2641                21120               -68050               -41416
      2642                21128              -139433              -163981
      2643                21136                28101                24818
      2644                21144                28131                21737
      2645                21152                82813               -24256
      2646                21160               112961               -55545
      2647                21168                72107               -62804
      2648                21176               -46155                -6697
      2649                21184              -149529               -53872
      2650                21192               -45683               -62340
      2651                21200               -45472               -41959
      2652                21208               119048                57564
      2653                21216                98102                 5306
      2654                21224               -31145              -229668
      2655                21232               -25627               -19123
      2656                21240              -109607               -90546
      2657                21248               106571              -114912
      2658                21256                60576              -129764
      2659                21264                -9397               -22761
      2660                21272                81088              -151543
      2661                21280                -2697               -49618
      2662                21288               -59827                 3351
      2663                21296                87035              -234259
      2664                21304               -99837              -143077
      2665                21312              -107464              -154204
      2666                21320              -120461                62425
      2667                21328                26040                11666
      2668                21336               -67829                 7802
      2669                21344               -25709              -167634
      2670                21352               -17413               -12374
      2671                21360               -58589                25587
      2672                21368                63943               -30099
      2673                21376               -12316               -42904
      2674                21384               102764               -33170
      2675                21392               -75182               -44708
      2676                21400                55922               -22625
      2677                21408                86815                63718
      2678                21416               -75727                -5831
      2679                21424               -58969               -15242
      2680                21432               -79472                22204
      2681                21440              -206974                12959
      2682                21448               -43441                 3995
      2683                21456               112421              -188695
      2684                21464                15843              -122575
      2685                21472               -68582              -135826
      2686                21480               -41274              -122401
      2687                21488              -141177              -154760
      2688                21496               -57079              -159982
      2689                21504                20721                 9298
      2690                21512               -28169                 6181
      2691                21520                 8603               -75391
      2692                21528               -30752              -129242
      2693                21536               -79599                 8068
      2694                21544               -18020              -135660
      2695                21552               -49835                 3758
      2696                21560               -75756               -67929
      2697                21568               -48813               -75050
      2698                21576               -39967                 1607
      2699                21584               -16118               -97932
      2700                21592                39953               -26628
      2701                21600               -30461               -57596
      2702                21608                 8869              -118445
      2703                21616              -104292               -85176
      2704                21624              -139737               -17091
      2705                21632               -20189              -170316
      2706                21640               -84561               -21392
      2707                21648               -38705                54352
      2708                21656               -42942               -53778
      2709                21664               -48653                47271
      2710                21672              -109072              -109724
      2711                21680              -164453               -77676
      2712                21688               -53328                72457
      2713                21696               -58989                -2762
      2714                21704                58193               -26758
      2715                21712              -210847                -5822
      2716                21720               -21930               -80719
      2717                21728                21609              -133688
      2718                21736                64172               -23225
      2719                21744               -87251               -72204
      2720                21752                 1507              -159063
      2721                21760               -70551              -110004
      2722                21768               -16061              -111096
      2723                21776               -22035              -119335
      2724                21784               -90337              -192796
      2725                21792               139301                68916
      2726                21800               -57323               -89039
      2727                21808              -121870               -52011
      2728                21816               -24242              -122797
      2729                21824                54532              -142408
      2730                21832                 7405              -101609
      2731                21840                55420                -5189
      2732                21848              -109356              -154244
      2733                21856               -20421              -133404
      2734                21864               -69825              -124389
      2735                21872              -115816               -28425
      2736                21880               -68964              -150604
      2737                21888               -55047              -257917
      2738                21896              -112567              -124009
      2739                21904                93989               -81300
      2740                21912               -66852               -60893
      2741                21920              -172521                -9079
      2742                21928                43372               -82992
      2743                21936              -107934                  408
      2744                21944                36546                 1504
      2745                21952               -70643              -278049
      2746                21960                 9401                36665
      2747                21968                14018              -130108
      2748                21976              -113869              -164081
      2749                21984               -43630               150173
      2750                21992              -162756                -9502
      2751                22000               -61802               -87424
      2752                22008               -41078              -101676
      2753                22016               -60873              -177401
      2754                22024                29947                18334
      2755                22032                45488              -104283
      2756                22040               -94940              -120038
      2757                22048              -115571               -32203
      2758                22056              -110929              -129630
      2759                22064              -132045                13832
      2760                22072              -165232              -166862
      2761                22080               -20735              -116596
      2762                22088              -137867               -74462
      2763                22096              -201689               -21810
      2764                22104                -2187               -73285
      2765                22112               -41447               -99347
      2766                22120               -91583               -86266
      2767                22128               -13264              -108368
      2768                22136               153244              -194292
      2769                22144               -14996              -153464
      2770                22152               -51839               -34709
      2771                22160               -47779               -50636
      2772                22168               -83896               -69746
      2773                22176               -99243              -136979
      2774                22184               -60998              -216711
      2775                22192              -105235              -276406
      2776                22200                45799              -178955
      2777                22208                31918              -173561
      2778                22216               -21198              -110107
      2779                22224              -100807               -25937
      2780                22232               -29129               -34610
      2781                22240              -117014               -92726
      2782                22248               -26407               -89271
      2783                22256               -73814              -131397
      2784                22264               -88025               -39887
      2785                22272                13431              -130048
      2786                22280                -7414              -100561
      2787                22288               -90832              -145556
      2788                22296                11856              -145941
      2789                22304              -251033              -165189
      2790                22312              -139114              -118251
      2791                22320              -120277              -160172
      2792                22328               -66475               -95851
      2793                22336              -128154               -74264
      2794                22344               -17486               108979
      2795                22352               -70321                -5208
      2796                22360                65817                43577
      2797                22368                64213              -121976
      2798                22376                 4855              -195103
      2799                22384               -27956              -114754
      2800                22392               -98438              -172837
      2801                22400              -127826               -72540
      2802                22408                45411              -126175
      2803                22416               -78714              -143146
      2804                22424               -48176               -39395
      2805                22432              -101990                63292
      2806                22440              -104232                71191
      2807                22448                33269               -85738
      2808                22456               -67810              -141017
      2809                22464               -69640              -107930
      2810                22472                -9453               -27271
      2811                22480              -139531              -114373
      2812                22488               -37399               -61773
      2813                22496                33846                65534
      2814                22504               -10414               -24291
      2815                22512              -105655              -116679
      2816                22520                51760                -2886
      2817                22528               -93506              -122140
      2818                22536               -30647              -214757
      2819                22544               -42761               -29576
      2820                22552               -31204                -6735
      2821                22560              -190194               -35519
      2822                22568              -123635              -202315
      2823                22576               -46635               -78174
      2824                22584              -102063                61051
      2825                22592                14620               -16792
      2826                22600               -94246              -136725
      2827                22608                41340                -7290
      2828                22616               -33905              -110475
      2829                22624                23408              -157773
      2830                22632              -130331               -98650
      2831                22640              -110003               -68167
      2832                22648                77964                16607
      2833                22656               -18277              -111845
      2834                22664               154478               -51880
      2835                22672              -116205              -299087
      2836                22680              -160538              -122082
      2837                22688               -46647              -171862
      2838                22696                -7996              -119685
      2839                22704               -52242               -57974
      2840                22712                 7303               -44768
      2841                22720                95038                10104
      2842                22728              -114916              -131435
      2843                22736              -161616              -180726
      2844                22744               -11489              -123720
      2845                22752               107684               -82584
      2846                22760                13695               -70468
      2847                22768              -137528               -77970
      2848                22776              -116956              -143749
      2849                22784                46567               -80750
      2850                22792               -45773                30136
      2851                22800              -144419              -137288
      2852                22808                -7146               -35599
      2853                22816              -108734                -5425
      2854                22824               -32981               -80889
      2855                22832               100506               -14744
      2856                22840              -116824              -225604
      2857                22848              -147077               -55857
      2858                22856               -90036               -85148
      2859                22864               -61337              -115798
      2860                22872                -8589               -83440
      2861                22880                 -909               -22960
      2862                22888                 5611                42261
      2863                22896               -21068              -116350
      2864                22904               -95965               -72403
      2865                22912                54699              -112795
      2866                22920              -142516                53984
      2867                22928                25523               -31350
      2868                22936              -112787                25794
      2869                22944              -114835              -122916
      2870                22952                29124              -155633
      2871                22960              -110689              -131049
      2872                22968              -107503               -85737
      2873                22976              -127121              -100152
      2874                22984               127488               -23774
      2875                22992              -122707               -44958
      2876                23000                53809                15703
      2877                23008               -33904              -217920
      2878                23016              -118788              -158976
      2879                23024               -97584               -29681
      2880                23032              -122984              -145389
      2881                23040                41374               -66293
      2882                23048                94347              -159250
      2883                23056                -4747              -122333
      2884                23064               -94185              -131817
      2885                23072                12583               -66311
      2886                23080              -146592               -77327
      2887                23088               -53655              -207857
      2888                23096                34880               -58690
      2889                23104               -35074               -41668
      2890                23112               -12694               -77585
      2891                23120               -25668               -57674
      2892                23128               -72614              -108095
      2893                23136               134402               -80220
      2894                23144               -44574                  604
      2895                23152               -65147               -76339
      2896                23160               -77792                39625
      2897                23168               -24789              -141204
      2898                23176              -170180              -106072
      2899                23184              -238957              -144347
      2900                23192              -142522               -99978
      2901                23200               -23531                25090
      2902                23208               -98883              -147430
      2903                23216               -26584               -41576
      2904                23224               -19710              -223374
      2905                23232               -26413               -45481
      2906                23240               -62893                  656
      2907                23248               -39495               -64457
      2908                23256               -71926                 1727
      2909                23264                 4383               -21607
      2910                23272              -186035               -90596
      2911                23280               -19885                36261
      2912                23288               -17652               -33235
      2913                23296                 2224                 4558
      2914                23304              -152011              -310900
      2915                23312               -17785              -229006
      2916                23320              -126315                33169
      2917                23328               -30942                11671
      2918                23336               -99761               -83964
      2919                23344               -31157                -1051
      2920                23352                16217               -42655
      2921                23360               -37018              -126476
      2922                23368               -92230              -126413
      2923                23376                30031               -59541
      2924                23384               -44540              -164901
      2925                23392                 5748              -135035
      2926                23400               -37739              -181078
      2927                23408               -19861               163334
      2928                23416               -82134               -81825
      2929                23424                41137              -110493
      2930                23432                 -283                47139
      2931                23440              -102273               -45056
      2932                23448              -147135               -56541
      2933                23456               -88128                93281
      2934                23464               -40658               156190
      2935                23472                 -178               -37069
      2936                23480               -71662              -185722
      2937                23488                -9686              -109319
      2938                23496               -65546               -72719
      2939                23504              -132559              -104525
      2940                23512               -41000              -241307
      2941                23520                28991              -174931
      2942                23528              -182092               -82992
      2943                23536               125199              -154252
      2944                23544               -73511              -157767
      2945                23552               -81527               -98300
      2946                23560              -115085                 2903
      2947                23568               -12628               -89933
      2948                23576               -27493              -161204
      2949                23584               -89036              -136753
      2950                23592               -85960               -26952
      2951                23600              -183691              -214984
      2952                23608              -234236                13853
      2953                23616               -98750                44500
      2954                23624               -41106              -113786
      2955                23632              -159668              -161810
      2956                23640               -59414                -2865
      2957                23648                -7616               -84306
      2958                23656                -9571               -44511
      2959                23664               -71947              -113325
      2960                23672                58011               -49591
      2961                23680               -36821               -54500
      2962                23688               -44535               -49438
      2963                23696                56082              -107296
      2964                23704               123130               -19965
      2965                23712                17914              -127110
      2966                23720               -62198              -142645
      2967                23728                44075               -49023
      2968                23736              -145734              -170327
      2969                23744               -80908              -183336
      2970                23752              -118551               -27183
      2971                23760               -72942               -82519
      2972                23768                -3561              -123225
      2973                23776               -54384              -135431
      2974                23784               -95989              -316096
      2975                23792              -142375              -167845
      2976                23800               -76334              -104566
      2977                23808               -65122               -35157
      2978                23816              -137335               -99794
      2979                23824              -134479               -51577
      2980                23832               -15089               -51548
      2981                23840              -171735                14137
      2982                23848               -84021              -215762
      2983                23856                62575                23913
      2984                23864               -31212                21826
      2985                23872              -127003               -92337
      2986                23880                37620              -199650
      2987                23888               -93093                13419
      2988                23896               -18280               -48342
      2989                23904               -69804               -82800
      2990                23912               -64539                53333
      2991                23920                66255               -87756
      2992                23928              -186770              -140402
      2993                23936              -139395               -67899
      2994                23944               -55272                67306
      2995                23952               -54890              -185147
      2996                23960              -100949              -159315
      2997                23968               -61995              -169292
      2998                23976                63110              -104918
      2999                23984              -103715              -247110
      3000                23992              -142736               -38543
      3001                24000              -136657                 9210
      3002                24008               -81433              -170275
      3003                24016                24645              -215673
      3004                24024               -47974              -175727
      3005                24032              -109057               -84575
      3006                24040                -9847               -45712
      3007                24048                15114                37196
      3008                24056               -54378               -25426
      3009                24064              -115875               -10119
      3010                24072              -199270              -171870
      3011                24080               -63061               -10945
      3012                24088              -156848              -119879
      3013                24096              -116479               -38853
      3014                24104              -102923               -67186
      3015                24112               -11084                95815
      3016                24120              -108317               -95740
      3017                24128               -74803               -63686
      3018                24136              -204810               -69366
      3019                24144                53582              -127630
      3020                24152               -77981              -114377
      3021                24160                -7382               -86333
      3022                24168              -121768               -43154
      3023                24176              -122408              -181881
      3024                24184               -56699               -66210
      3025                24192              -101810              -157042
      3026                24200               -58576               -63409
      3027                24208               -49173              -124047
      3028                24216              -200954               -66574
      3029                24224              -118019              -226465
      3030                24232              -128803               -86731
      3031                24240              -174010               -38988
      3032                24248               -89278              -201251
      3033                24256               -61531              -205603
      3034                24264              -138627              -112632
      3035                24272                -9875               -20054
      3036                24280              -167629              -149484
      3037                24288              -136966              -215885
      3038                24296               -24205               -76336
      3039                24304               -90301              -145740
      3040                24312               -29586                30232
      3041                24320               -45019                -5153
      3042                24328               -23096               -18474
      3043                24336                -9084              -162615
      3044                24344                87797              -118977
      3045                24352               -45397               -53097
      3046                24360              -108907                -2780
      3047                24368              -149132               -30726
      3048                24376                68255                86519
      3049                24384               -56762              -142386
      3050                24392              -126108              -105358
      3051                24400               -14302              -210669
      3052                24408                39933               -35238
      3053                24416              -218102              -107123
      3054                24424               -29330               -52873
      3055                24432               -58976               -80992
      3056                24440               -70707                57210
      3057                24448              -202939              -104210
      3058                24456               -91350              -131295
      3059                24464               -77291              -138924
      3060                24472               -71410               -98997
      3061                24480              -132193              -190239
      3062                24488               -71406               -24492
      3063                24496               -52153              -172303
      3064                24504                10409                25292
      3065                24512              -152110                33725
      3066                24520              -136520              -129233
      3067                24528              -173801               -28019
      3068                24536               110048               -29651
      3069                24544               -12657              -213141
      3070                24552              -113755              -117893
      3071                24560              -145207                -9955
      3072                24568                13746                -4832
      3073                24576              -147295              -170955
      3074                24584              -104614              -192208
      3075                24592              -190040                32424
      3076                24600               -48499              -190524
      3077                24608              -147565               -63981
      3078                24616              -215044               -62463
      3079                24624                28741                49027
      3080                24632                33756               -15869
      3081                24640                36871               -54442
      3082                24648                64813              -161173
      3083                24656               -28187              -103942
      3084                24664              -165874                -7319
      3085                24672               -67850                66218
      3086                24680              -138561               -76628
      3087                24688              -128083              -240775
      3088                24696              -110286              -121230
      3089                24704                 2570               -65860
      3090                24712                18143                -6773
      3091                24720               -34709              -150657
      3092                24728               -95655               -12394
      3093                24736                 3316               -51119
      3094                24744                44614                34836
      3095                24752               -61361               -25215
      3096                24760               -64179              -116248
      3097                24768              -130602              -110196
      3098                24776              -178229               -86649
      3099                24784               -86648              -204388
      3100                24792               -46405               -56126
      3101                24800              -116569              -130433
      3102                24808               -34169              -113045
      3103                24816              -203922                 1062
      3104                24824              -172878               -51210
      3105                24832               -36191              -231942
      3106                24840              -159526               -21788
      3107                24848               -56525              -176121
      3108                24856              -203847                28272
      3109                24864              -148617               -41256
      3110                24872               -69462              -127638
      3111                24880              -112112               -61712
      3112                24888                -5391              -289094
      3113                24896               -62095               -63152
      3114                24904                16144                -9390
      3115                24912               -21644              -193590
      3116                24920               -42847               -85861
      3117                24928              -194031              -101745
      3118                24936                55334              -195046
      3119                24944               -53357               -75791
      3120                24952              -133929              -168977
      3121                24960               -13077              -145575
      3122                24968              -114126              -285485
      3123                24976               -67749               -85895
      3124                24984               -20536               -61933
      3125                24992              -199763              -159958
      3126                25000               -61671              -145027
      3127                25008              -161459               -46395
      3128                25016               149747              -115160
      3129                25024                60131              -175660
      3130                25032               -50655               -68751
      3131                25040              -112286               -46074
      3132                25048               -59724               -17285
      3133                25056                 1637               -81080
      3134                25064               -38157               -90513
      3135                25072               -74546               -37935
      3136                25080              -179150               -41255
      3137                25088              -175808               -57256
      3138                25096                 2402                38348
      3139                25104               -36663                98395
      3140                25112               -87269              -131727
      3141                25120                58945              -268666
      3142                25128               -35069               -72147
      3143                25136               -34709              -127017
      3144                25144               -55507              -208587
      3145                25152                28841                27156
      3146                25160              -126323              -175669
      3147                25168              -103883              -202446
      3148                25176                 6301               -44962
      3149                25184               -59829               -48647
      3150                25192               -50833              -156949
      3151                25200              -101293               -78357
      3152                25208              -151911               -58833
      3153                25216              -120662               -90330
      3154                25224                27036              -143497
      3155                25232                41075               -63793
      3156                25240               -15074               -52717
      3157                25248               -94253              -143354
      3158                25256              -165705               -17910
      3159                25264                19796               -74078
      3160                25272              -108817              -110215
      3161                25280               -42873              -177736
      3162                25288               -82388               -70502
      3163                25296                37262              -156524
      3164                25304               -19823              -186518
      3165                25312              -117849                -5747
      3166                25320                13241                -7421
      3167                25328              -139733                 3454
      3168                25336              -103060              -132285
      3169                25344                12673              -140086
      3170                25352               -26975               -76283
      3171                25360               -83359              -182951
      3172                25368              -121208              -102619
      3173                25376               -14627              -139012
      3174                25384                73556              -107039
      3175                25392              -108818               -62691
      3176                25400              -108671               -71765
      3177                25408               -16027              -187058
      3178                25416              -230806               -31833
      3179                25424               107468              -181718
      3180                25432                40385              -163308
      3181                25440               -86506              -141612
      3182                25448               -44007               -81644
      3183                25456               -37302              -139183
      3184                25464              -215031               -57231
      3185                25472              -224876              -105547
      3186                25480               -32879                -7187
      3187                25488               -97180                -7137
      3188                25496              -109793               -94834
      3189                25504              -223365              -114242
      3190                25512              -140923               -68054
      3191                25520                 4668                24587
      3192                25528                15616               -97246
      3193                25536                -5977              -153305
      3194                25544              -169481               -59847
      3195                25552              -143532                20596
      3196                25560                78637               -61709
      3197                25568              -226744                73419
      3198                25576               -87855               -79472
      3199                25584               -67723              -164778
      3200                25592               -94400               -81221
      3201                25600               -74878              -131472
      3202                25608              -127421                36102
      3203                25616              -106381              -161482
      3204                25624                -4925              -104100
      3205                25632                30243              -100909
      3206                25640               -56325               -64670
      3207                25648               -25213                 9601
      3208                25656               -59137              -180183
      3209                25664                17018              -140260
      3210                25672               -21489              -140487
      3211                25680               -35780              -179908
      3212                25688               -85847              -122688
      3213                25696                -3072              -110719
      3214                25704              -148284               -74685
      3215                25712                22891               -71454
      3216                25720              -182691              -168722
      3217                25728              -196624              -162713
      3218                25736               -42241              -145799
      3219                25744                26993                 -900
      3220                25752              -172903               -97433
      3221                25760               -68218               -78422
      3222                25768              -113569               -81757
      3223                25776               -33700               -94899
      3224                25784              -131330               -98590
      3225                25792              -119608               -89441
      3226                25800              -204606              -227128
      3227                25808                17190                38962
      3228                25816                30865              -122439
      3229                25824               -82752              -176745
      3230                25832              -170091               -86334
      3231                25840               -29687                37316
      3232                25848               -38712                -2049
      3233                25856               -75205               -60696
      3234                25864              -182172                -5534
      3235                25872              -242787               -56720
      3236                25880                -2949               -35778
      3237                25888              -117651              -197107
      3238                25896              -116432              -100172
      3239                25904               -52059               -30169
      3240                25912               -25871              -171073
      3241                25920               -91668               -91140
      3242                25928              -116383               -18828
      3243                25936              -161331               -29049
      3244                25944              -197300              -134580
      3245                25952               -98196               -94821
      3246                25960                46404              -133134
      3247                25968               -82057               -59040
      3248                25976                 -783              -132601
      3249                25984                21534              -122589
      3250                25992                38602               -78739
      3251                26000               107694                -6437
      3252                26008               -17520                17436
      3253                26016               -24890               -79017
      3254                26024                92336                22268
      3255                26032              -208077              -247095
      3256                26040               -67149              -162196
      3257                26048               -66347               -45378
      3258                26056              -142241              -170303
      3259                26064               -55711              -188476
      3260                26072               -20029               -67726
      3261                26080                 4000              -145197
      3262                26088               -53654               -77768
      3263                26096              -133048              -222017
      3264                26104              -125894              -125234
      3265                26112               -86828              -155236
      3266                26120                42540               -10297
      3267                26128              -134458               -60790
      3268                26136               -77518              -158481
      3269                26144                 8943               -95766
      3270                26152              -164241              -159146
      3271                26160               -64850              -210116
      3272                26168               -43247              -111560
      3273                26176              -108193              -121132
      3274                26184               -82986               -48582
      3275                26192                24079                47541
      3276                26200                15596               -82771
      3277                26208               -36605                  717
      3278                26216                 7702              -123051
      3279                26224                 -572               -40142
      3280                26232              -208173                -9157
      3281                26240                36264              -142810
      3282                26248                21929                 2032
      3283                26256               -54423               -90526
      3284                26264              -107862               -45712
      3285                26272              -128518              -150969
      3286                26280              -180932              -155884
      3287                26288               -93887              -107379
      3288                26296              -250545               -63295
      3289                26304               -17615              -137834
      3290                26312               -84931              -114361
      3291                26320               -76921               -68981
      3292                26328                23041               -24487
      3293                26336              -138092               -15308
      3294                26344               -30647               -31916
      3295                26352               -75496              -109985
      3296                26360              -175680              -180548
      3297                26368              -123121                60081
      3298                26376              -125820              -152832
      3299                26384              -133573               -80318
      3300                26392                57148               -82038
      3301                26400               -63188               -43134
      3302                26408               -17077               -32092
      3303                26416               -67844                17243
      3304                26424              -253657                 5599
      3305                26432               -17197              -136594
      3306                26440               -82475              -100255
      3307                26448              -163361               -68805
      3308                26456               -20041              -140889
      3309                26464                 8696               -65355
      3310                26472                39825              -102002
      3311                26480              -104774               -40850
      3312                26488              -212051               -88241
      3313                26496              -113430              -172956
      3314                26504                47683               -94150
      3315                26512              -110199                 8047
      3316                26520              -124654              -118216
      3317                26528               -83068               -93307
      3318                26536               -33038              -186592
      3319                26544               -82594                10447
      3320                26552               -89479               -27168
      3321                26560                 4100              -214886
      3322                26568               -73246              -101252
      3323                26576               -13142              -128279
      3324                26584              -116411              -260209
      3325                26592              -207363               -19552
      3326                26600               -72087               -73240
      3327                26608              -167114                 3183
      3328                26616              -110940                35372
      3329                26624              -140573               -75743
      3330                26632               -52594              -210572
      3331                26640               -54137               -88261
      3332                26648                23734              -171957
      3333                26656              -126473               -44740
      3334                26664              -226344              -186212
      3335                26672                66467               -71143
      3336                26680                11799              -101784
      3337                26688               210150                11958
      3338                26696              -132614              -197760
      3339                26704              -153939              -111599
      3340                26712              -117502              -167735
      3341                26720               -59985               -40266
      3342                26728              -140696              -153169
      3343                26736              -182172               109784
      3344                26744              -187602               -29862
      3345                26752              -148303              -142026
      3346                26760               -29065               -70676
      3347                26768                -7231                59259
      3348                26776               -23656               -68841
      3349                26784               -84601               -75177
      3350                26792              -186948                -7922
      3351                26800               -57705                 -884
      3352                26808               105890               -97751
      3353                26816               -90230               -96898
      3354                26824              -179647              -107150
      3355                26832               -67417               -44455
      3356                26840                53706              -154676
      3357                26848              -152085               -28130
      3358                26856                29354               -45586
      3359                26864               -64514                61804
      3360                26872               -65237               -88576
      3361                26880               -55508               -60305
      3362                26888                 7286              -152019
      3363                26896               -64762               -22395
      3364                26904               -12832                42112
      3365                26912                58785               -47908
      3366                26920               -51563              -111620
      3367                26928               -31730              -113606
      3368                26936               -24302              -185065
      3369                26944               -76894              -132993
      3370                26952               -85431               -14035
      3371                26960                17519               -68498
      3372                26968                44429                74663
      3373                26976               -46229               -45931
      3374                26984                50083              -122167
      3375                26992               -66667              -174603
      3376                27000              -174485              -120125
      3377                27008               -14696               -56496
      3378                27016              -102614               -76465
      3379                27024               -79466              -144525
      3380                27032              -155274               -78189
      3381                27040              -190459              -121051
      3382                27048               -52213              -129667
      3383                27056               -80434              -152596
      3384                27064              -202057              -116415
      3385                27072               -98130               -35047
      3386                27080               -29822               -65589
      3387                27088               -38972               -42518
      3388                27096               -82121              -231489
      3389                27104               -78253              -138748
      3390                27112               -51296               -12860
      3391                27120              -153441               -95829
      3392                27128                 6717                90513
      3393                27136              -312868              -205065
      3394                27144               -94134              -193620
      3395                27152               -76399                24198
      3396                27160               -50995              -142598
      3397                27168               -56694              -171326
      3398                27176              -156066                24848
      3399                27184              -180043              -122791
      3400                27192              -142617               -45320
      3401                27200                24414               -43822
      3402                27208               -17966              -244620
      3403                27216              -138911              -183056
      3404                27224              -126026              -108780
      3405                27232               -80873              -168575
      3406                27240               -36883              -220211
      3407                27248               -29468               -89787
      3408                27256               -62704               -45322
      3409                27264              -155129              -116131
      3410                27272              -115210              -116865
      3411                27280               -43565              -184912
      3412                27288                 3689              -171637
      3413                27296              -113900              -104090
      3414                27304               -52000                76767
      3415                27312              -144311               -45887
      3416                27320              -139773              -144564
      3417                27328               -16265               -18447
      3418                27336                27250              -146929
      3419                27344                -6995              -108102
      3420                27352               -29476              -148044
      3421                27360                 7123                -7707
      3422                27368              -160179               -96129
      3423                27376               -41322              -122211
      3424                27384               -67310              -118637
      3425                27392               -70970               -39226
      3426                27400               -29200               -87553
      3427                27408                10652              -172792
      3428                27416              -189632              -121260
      3429                27424               -48047              -176182
      3430                27432              -145583               -35822
      3431                27440               -22073                 2193
      3432                27448               -70976              -142016
      3433                27456               -80998               -13650
      3434                27464               -40592              -107458
      3435                27472               -40400               -89209
      3436                27480              -106101              -147068
      3437                27488               -92027              -192477
      3438                27496               -65235                51289
      3439                27504              -125085              -108031
      3440                27512               -16474              -131182
      3441                27520                39994                46652
      3442                27528               -55176              -190193
      3443                27536               129541               -20974
      3444                27544              -135267                36232
      3445                27552               -57662              -112369
      3446                27560                78840              -153960
      3447                27568               -32910               -58931
      3448                27576                54025               -37834
      3449                27584              -222629              -104571
      3450                27592               -91858              -152887
      3451                27600                49677               -18663
      3452                27608               -87170               -33651
      3453                27616                23412               -12923
      3454                27624                16578               -95179
      3455                27632               -38458                50637
      3456                27640              -175861              -119836
      3457                27648               -73808              -149875
      3458                27656               -23004               -53116
      3459                27664               -74797               -66210
      3460                27672               -95949               -94206
      3461                27680              -226017              -159657
      3462                27688              -105448              -120315
      3463                27696                -5113               -47729
      3464                27704              -130293                12586
      3465                27712               -20008              -175691
      3466                27720                13534              -129559
      3467                27728               -50961               -20489
      3468                27736                 8092              -177536
      3469                27744              -166973                -5707
      3470                27752               -95847                  131
      3471                27760               -76414               -37601
      3472                27768              -113609               -43898
      3473                27776              -262105              -190419
      3474                27784              -231425               -98442
      3475                27792              -152936               -67764
      3476                27800               -62531              -164288
      3477                27808                -2081              -223825
      3478                27816               -27771              -207243
      3479                27824                58303              -141383
      3480                27832              -120109               -47361
      3481                27840                -7915              -107712
      3482                27848                 8570               -96711
      3483                27856               -52300               -87787
      3484                27864               -96656               -38413
      3485                27872               -80972               -86622
      3486                27880               -79226               -57616
      3487                27888              -123269              -154774
      3488                27896              -307654              -101900
      3489                27904              -124699              -131002
      3490                27912                25941               -30869
      3491                27920               -88813              -107888
      3492                27928              -122012               -22918
      3493                27936               -88672               -12842
      3494                27944               -92570                47108
      3495                27952                 7386               -57208
      3496                27960              -144709               -52934
      3497                27968                94951               -93148
      3498                27976              -128984               -50139
      3499                27984              -180741                25783
      3500                27992              -273811              -207468
      3501                28000                -5209              -128774
      3502                28008              -122108               -30742
      3503                28016              -191633              -126422
      3504                28024              -143744               -35627
      3505                28032               -87907                32698
      3506                28040               -26248              -133347
      3507                28048                25228              -202385
      3508                28056              -221175               -77713
      3509                28064               -42974               -39055
      3510                28072              -222522              -173180
      3511                28080              -243567                24809
      3512                28088              -218543               -81684
      3513                28096               -99775              -156753
      3514                28104               -11729              -157841
      3515                28112               -93092              -197085
      3516                28120              -113705              -208298
      3517                28128                89651              -126552
      3518                28136                15600                80801
      3519                28144                41204              -111226
      3520                28152                 9500                10822
      3521                28160              -119205               -80050
      3522                28168                22108              -158452
      3523                28176              -110740              -101017
      3524                28184               -74339                60421
      3525                28192              -172471              -160927
      3526                28200               -58258              -138243
      3527                28208                20017              -127646
      3528                28216               -80010                -3832
      3529                28224               -92525              -237844
      3530                28232               -80011                17817
      3531                28240               -58654               -84423
      3532                28248               -95628              -125527
      3533                28256               -11469               -98879
      3534                28264               -96238               -75293
      3535                28272              -101425              -205856
      3536                28280               -72389                33177
      3537                28288               -72475              -283543
      3538                28296               -43816              -108076
      3539                28304               -95222                59407
      3540                28312               -49176                 7790
      3541                28320              -162166               -17274
      3542                28328               -80972               -53688
      3543                28336                -1054              -142283
      3544                28344              -188801               -82857
      3545                28352               -77219              -294469
      3546                28360              -184018              -111765
      3547                28368               -88072                 4501
      3548                28376              -119454              -234911
      3549                28384              -220801              -124617
      3550                28392              -167856               -91590
      3551                28400               -82796               -57940
      3552                28408               -71593              -103977
      3553                28416              -113473               -85420
      3554                28424              -101813                -6599
      3555                28432              -171926              -232046
      3556                28440                90212                 8525
      3557                28448               -47375               -99442
      3558                28456               -31510               -79760
      3559                28464               -98681              -169092
      3560                28472                97799              -124773
      3561                28480              -155041              -249421
      3562                28488                 6273                78664
      3563                28496              -161817              -103869
      3564                28504               -88262               -90499
      3565                28512               -94440               -65989
      3566                28520              -170496                23985
      3567                28528               -41330              -171049
      3568                28536               -61354               -76192
      3569                28544               -64439              -157599
      3570                28552               -40379               -22910
      3571                28560              -145573              -259822
      3572                28568                  195               -31129
      3573                28576               -90589              -133428
      3574                28584                -9464              -113429
      3575                28592               -94368              -126711
      3576                28600               -54860               -49835
      3577                28608                19117               -62035
      3578                28616              -125719               -56393
      3579                28624               -29808                43767
      3580                28632               -62098              -142545
      3581                28640              -190088              -120323
      3582                28648                45395               -51555
      3583                28656              -153094               -91307
      3584                28664              -187806                28092
      3585                28672              -186285               -92388
      3586                28680              -168266               -85303
      3587                28688              -217448               -91865
      3588                28696               -77237              -173711
      3589                28704               -89258               134583
      3590                28712               -77888                50405
      3591                28720              -143707               -87505
      3592                28728                63519              -213631
      3593                28736              -137606               -33634
      3594                28744                76970               -95063
      3595                28752               -20367               -89250
      3596                28760               -79801                 4562
      3597                28768               -21899              -159027
      3598                28776              -259755              -133421
      3599                28784              -154429               -79777
      3600                28792              -229448                 8029
      3601                28800              -105577               -92629
      3602                28808              -147767              -198826
      3603                28816               -85466              -278158
      3604                28824              -250777               -51937
      3605                28832              -174825               -62124
      3606                28840                21974              -185191
      3607                28848              -182411               -37665
      3608                28856              -116793               -68368
      3609                28864               -41435               -68641
      3610                28872                -7296               -55536
      3611                28880              -105798               -71607
      3612                28888              -115600                61671
      3613                28896              -255570              -147687
      3614                28904              -175665               -59977
      3615                28912              -174624              -153490
      3616                28920               -24977              -190913
      3617                28928               -64188              -100826
      3618                28936               -53969              -128304
      3619                28944                 8264              -100707
      3620                28952               -43723               -83118
      3621                28960                32547              -113588
      3622                28968              -231713               -54746
      3623                28976              -130702               -76626
      3624                28984               -17709              -241283
      3625                28992               -59402               -86681
      3626                29000              -151108                -1134
      3627                29008               -94678               -97650
      3628                29016                69488              -120800
      3629                29024               -27176                27319
      3630                29032              -162034               -62039
      3631                29040                -5901              -117142
      3632                29048              -202701               -31576
      3633                29056               -66472                12613
      3634                29064              -123554              -136229
      3635                29072              -122406              -108160
      3636                29080               -72226               -61021
      3637                29088                31689               -53394
      3638                29096              -132388               -93930
      3639                29104                15953              -155092
      3640                29112              -153607              -181277
      3641                29120               -59627              -111622
      3642                29128               -88786                22451
      3643                29136              -134765               -94614
      3644                29144                -1695                50736
      3645                29152                19275                25566
      3646                29160               -80408               -98394
      3647                29168               -89442              -255415
      3648                29176              -235587              -182157
      3649                29184               -94479              -164988
      3650                29192               -92833              -249025
      3651                29200                32585              -228114
      3652                29208              -147444              -102929
      3653                29216              -183257              -120886
      3654                29224               -47079              -209878
      3655                29232              -148981               -39332
      3656                29240                 3889               -72568
      3657                29248               -48320               -15907
      3658                29256              -238664               -16512
      3659                29264               -94049              -109738
      3660                29272               -31722               -75098
      3661                29280               -56903               -57590
      3662                29288               -70673              -135336
      3663                29296               121896               -96680
      3664                29304                13623               -70598
      3665                29312               -97963              -126567
      3666                29320               -99453               -84031
      3667                29328              -193493              -140256
      3668                29336              -206290              -141524
      3669                29344              -128184              -124250
      3670                29352              -173985              -264390
      3671                29360              -229160               -41051
      3672                29368                74616              -142878
      3673                29376              -298743              -130842
      3674                29384               -66077              -149628
      3675                29392              -166063              -100561
      3676                29400               -58621               -79645
      3677                29408               -39761              -124306
      3678                29416              -139524              -155500
      3679                29424               -79132               -24495
      3680                29432               -14722               -70725
      3681                29440              -127592              -171241
      3682                29448              -171588               -49702
      3683                29456               -31441               -63213
      3684                29464               -25191              -123904
      3685                29472              -135259               -91760
      3686                29480                -3725               -41567
      3687                29488              -175460               -62850
      3688                29496               -69590                14910
      3689                29504              -101759               -59821
      3690                29512              -209937              -148929
      3691                29520               -11551               -63180
      3692                29528               -89289                47100
      3693                29536              -246359              -165725
      3694                29544               -68922              -161916
      3695                29552              -116022              -225520
      3696                29560              -172957              -136348
      3697                29568              -149329                 -945
      3698                29576               -47317               -18270
      3699                29584               -29792               -54932
      3700                29592              -176061                62096
      3701                29600               -77063               -39141
      3702                29608               -95433              -132672
      3703                29616               -97109              -115990
      3704                29624                15925                -6009
      3705                29632               -27807              -172740
      3706                29640               -88658              -175333
      3707                29648               -25384                26611
      3708                29656                72061               -50133
      3709                29664              -118981              -160860
      3710                29672                46563               -22308
      3711                29680                 2538              -217462
      3712                29688                -3957              -200137
      3713                29696               -77120               -41847
      3714                29704               -40868               -36145
      3715                29712               -16705               -14607
      3716                29720              -215725                42868
      3717                29728               -68014               -61484
      3718                29736              -100677               -36181
      3719                29744              -180553               -36601
      3720                29752              -183889               -16596
      3721                29760                  222               -89773
      3722                29768              -124039               -67633
      3723                29776              -188644              -126366
      3724                29784               -47877              -190568
      3725                29792              -127480              -127268
      3726                29800                58445              -125175
      3727                29808               -29173               -84876
      3728                29816              -177283              -168995
      3729                29824               -75366               -94019
      3730                29832              -254711              -182183
      3731                29840               -44413              -129935
      3732                29848              -100162              -153173
      3733                29856               -40559              -213712
      3734                29864               -53761              -166573
      3735                29872              -166009              -170054
      3736                29880               -19646               -52941
      3737                29888               -85785               -80603
      3738                29896                57815              -133470
      3739                29904               -97772                19773
      3740                29912               -48698              -237961
      3741                29920               -17486                32853
      3742                29928                41713               -52106
      3743                29936                16844                11819
      3744                29944              -131221              -118855
      3745                29952               -58826              -111500
      3746                29960              -219175                39912
      3747                29968               -58868              -229564
      3748                29976               -35515               -56426
      3749                29984               -78222              -117583
      3750                29992              -127968               -90775
      3751                30000               -58048                19887
      3752                30008              -200175               -43344
      3753                30016               -66886               -84236
      3754                30024               -56378              -174543
      3755                30032              -158410              -156867
      3756                30040              -115684              -103442
      3757                30048              -104199                -1987
      3758                30056               -61830               -52169
      3759                30064               -95913               -22993
      3760                30072              -140032              -115796
      3761                30080              -170619              -122544
      3762                30088               -82312               -45058
      3763                30096               -38170               -69056
      3764                30104              -158568               -96923
      3765                30112              -149210               -34414
      3766                30120               -37771               -65507
      3767                30128                44817               -53965
      3768                30136               -24126              -152489
      3769                30144               -72537               -50094
      3770                30152              -231389              -150482
      3771                30160               -48662               -77965
      3772                30168               -18853               -30088
      3773                30176              -181940              -267654
      3774                30184                 4514              -110995
      3775                30192                50857              -149737
      3776                30200                86950                84602
      3777                30208              -126018              -222231
      3778                30216                37619              -140514
      3779                30224               -15632              -180004
      3780                30232              -189811               -88906
      3781                30240               -52456                  148
      3782                30248              -142243              -128641
      3783                30256               -35554              -140558
      3784                30264              -164647               -93189
      3785                30272               -46057              -134568
      3786                30280              -234179               -91855
      3787                30288               -82071              -313656
      3788                30296               -23224                24698
      3789                30304               -51579               -98843
      3790                30312                -8995              -302267
      3791                30320              -100691              -153123
      3792                30328                11639               -75488
      3793                30336              -155430              -251535
      3794                30344               -17094               -95920
      3795                30352               -36209              -188753
      3796                30360                82667                27695
      3797                30368               -25208              -203306
      3798                30376              -168560               -93102
      3799                30384              -132896              -107010
      3800                30392               -25412              -177456
      3801                30400              -174340              -191245
      3802                30408               -44074               -34422
      3803                30416               -50697              -179861
      3804                30424              -154203              -173986
      3805                30432               -58859               115472
      3806                30440               -76074               -66239
      3807                30448               -85297              -192146
      3808                30456               -97225                 4493
      3809                30464              -180513                -7873
      3810                30472              -197019               -76508
      3811                30480                32286              -133766
      3812                30488               -88294              -201929
      3813                30496              -162236              -223710
      3814                30504              -189796                49365
      3815                30512               -66612                -8259
      3816                30520               -45654                38560
      3817                30528               -47256              -248819
      3818                30536               -51272               -59474
      3819                30544               -78226                -6232
      3820                30552               -59935               -36212
      3821                30560               -14086              -121241
      3822                30568              -133570                45448
      3823                30576                26707              -117625
      3824                30584              -104761              -150541
      3825                30592              -190905               -79758
      3826                30600              -209386               -69658
      3827                30608              -193205               -54456
      3828                30616              -128384              -181213
      3829                30624              -133467               -37312
      3830                30632               -38028                 4374
      3831                30640               -94969               -36869
      3832                30648              -140974              -134282
      3833                30656               -55045              -135195
      3834                30664               -65838               -18899
      3835                30672               -66624               -17794
      3836                30680               -49702              -139894
      3837                30688              -203392              -215065
      3838                30696              -115033              -123479
      3839                30704              -229631               -31590
      3840                30712              -107914               -30972
      3841                30720              -175772               -65659
      3842                30728               -88003                30395
      3843                30736              -134344              -123082
      3844                30744               -79083              -200129
      3845                30752               -96381              -171067
      3846                30760              -229759              -170834
      3847                30768              -125464              -175365
      3848                30776               -41954              -104410
      3849                30784               -85490               -82596
      3850                30792               -79958               -97577
      3851                30800              -224287               -89916
      3852                30808                -4686               -80039
      3853                30816               -13056              -127956
      3854                30824               -23638              -317200
      3855                30832               -63746              -239277
      3856                30840               -40007              -136503
      3857                30848               -80062              -109784
      3858                30856              -116853               -27891
      3859                30864              -237905               -28305
      3860                30872                -9340                 7287
      3861                30880               -92963               -43693
      3862                30888               -42919               -67018
      3863                30896              -127986                60584
      3864                30904              -242031               -51566
      3865                30912              -130389              -142808
      3866                30920                 4642               -13367
      3867                30928               -49429              -104582
      3868                30936                16035              -266203
      3869                30944              -140657               -15461
      3870                30952                38096              -181461
      3871                30960               -11418               -79097
      3872                30968               -13644                50816
      3873                30976              -192424               -10149
      3874                30984              -124627              -143103
      3875                30992              -102921              -106714
      3876                31000              -270789              -107989
      3877                31008              -164619              -177336
      3878                31016               -69636                 3593
      3879                31024               -23679                -2432
      3880                31032               -37781                29876
      3881                31040               -75739              -181430
      3882                31048              -100516              -146468
      3883                31056               -32277               -49807
      3884                31064              -163417                16036
      3885                31072              -199704               -21014
      3886                31080              -195511                26304
      3887                31088              -139858              -177280
      3888                31096               -90622              -142698
      3889                31104              -159561              -106398
      3890                31112               -95442              -196805
      3891                31120              -136851              -157924
      3892                31128               -39043              -101106
      3893                31136               -72078               -41937
      3894                31144               -63019              -113232
      3895                31152               -43720               -59249
      3896                31160              -180304               -84997
      3897                31168               -62682              -116246
      3898                31176              -237699               -89281
      3899                31184               -87288              -161924
      3900                31192                -6014               -79522
      3901                31200              -107752               -82381
      3902                31208               -14106              -136975
      3903                31216                24237              -215321
      3904                31224               -25336                60862
      3905                31232               -49742               -65423
      3906                31240               -17856              -233881
      3907                31248               -53638              -224162
      3908                31256              -119183              -201086
      3909                31264               -38194                28173
      3910                31272              -211057              -137358
      3911                31280              -186056                74460
      3912                31288                75075              -105036
      3913                31296              -118470              -142161
      3914                31304              -191344               -79009
      3915                31312              -180662               -16300
      3916                31320              -127241                49396
      3917                31328              -202055              -190045
      3918                31336              -168369              -163754
      3919                31344                10371              -120035
      3920                31352              -100955              -115727
      3921                31360               -63958              -136428
      3922                31368               -50581               -41509
      3923                31376               -93419              -262178
      3924                31384               -97863                40221
      3925                31392                33854              -221595
      3926                31400               -76810               -66233
      3927                31408               -29307               -86349
      3928                31416                -2723              -208630
      3929                31424               -92616              -140777
      3930                31432               -36749              -187303
      3931                31440              -163570              -142734
      3932                31448               -52146              -177472
      3933                31456              -125487                39476
      3934                31464               -26103               -26022
      3935                31472               -73744               -50157
      3936                31480               -35557              -141485
      3937                31488              -191148              -233613
      3938                31496              -227226                 9261
      3939                31504               -37835               -48283
      3940                31512               -36233              -213217
      3941                31520               -40559              -242074
      3942                31528               -66220               -98693
      3943                31536              -138888              -142405
      3944                31544                 4782               -86490
      3945                31552              -189273               -69901
      3946                31560              -183053               -97694
      3947                31568                28335              -101726
      3948                31576              -106705               150027
      3949                31584                -5802               -57297
      3950                31592               -41469              -155546
      3951                31600              -183813                73419
      3952                31608              -147111              -200148
      3953                31616              -282776               -17599
      3954                31624              -148971               -80085
      3955                31632              -177662              -212907
      3956                31640              -175954               -82849
      3957                31648                18123               -72562
      3958                31656              -108274              -122948
      3959                31664              -190401              -106177
      3960                31672               -89430              -106788
      3961                31680               -36194              -125069
      3962                31688              -198886                 9816
      3963                31696               -68105              -249013
      3964                31704                 6793              -164532
      3965                31712               -93823                -4541
      3966                31720              -211904                49834
      3967                31728               -76077              -168473
      3968                31736               -19463              -195036
      3969                31744               -70901               -60771
      3970                31752              -115837                 9456
      3971                31760               -99133               -98641
      3972                31768              -129696              -173349
      3973                31776              -169072              -107627
      3974                31784              -211816              -190944
      3975                31792                21987               -74478
      3976                31800               -29155                27659
      3977                31808               -77158               -62412
      3978                31816               -90467               -67137
      3979                31824               -47990                81139
      3980                31832              -142316              -115712
      3981                31840              -156233               -16293
      3982                31848              -141251              -188374
      3983                31856               -72039              -187731
      3984                31864              -231762              -133032
      3985                31872               -34898              -261899
      3986                31880               -22193              -194194
      3987                31888               -54161               -88112
      3988                31896              -111040              -151944
      3989                31904               -40095                33952
      3990                31912               -43000               -82532
      3991                31920              -110795              -107673
      3992                31928                 6074               -58409
      3993                31936              -104042              -239151
      3994                31944               -69535              -132282
      3995                31952              -268505               -97766
      3996                31960              -149407               -74048
      3997                31968              -197584               -51875
      3998                31976              -208300              -164159
      3999                31984               -95356              -128660
      4000                31992               -59540                47264
      4001                32000              -188900              -154142
      4002                32008               -39012              -200858
      4003                32016              -149756              -105670
      4004                32024              -163503              -164401
      4005                32032              -133427                 1154
      4006                32040               -61687               -95862
      4007                32048               -49496               -66890
      4008                32056               108436              -154491
      4009                32064              -260184              -134702
      4010                32072              -123105                13620
      4011                32080              -190975              -175496
      4012                32088              -144508              -112227
      4013                32096                -6475               -11455
      4014                32104               -73143               -67854
      4015                32112              -220194               -98532
      4016                32120               -70482               -90036
      4017                32128               -15633              -180700
      4018                32136              -189449               -55022
      4019                32144                32965               -28626
      4020                32152               -90590              -169599
      4021                32160                -3348                30422
      4022                32168               -41035               -85682
      4023                32176               -56761              -206744
      4024                32184               -72784               -58478
      4025                32192               -10267               -62006
      4026                32200               -38141               -70144
      4027                32208              -251669                69132
      4028                32216               -70501               -83220
      4029                32224              -244220              -185335
      4030                32232               -45193              -148649
      4031                32240               -80268              -120874
      4032                32248              -138296               -98822
      4033                32256              -197372              -241309
      4034                32264               -57283               -84357
      4035                32272                53575              -183912
      4036                32280              -182490               -62473
      4037                32288               -75406              -146229
      4038                32296              -237392              -145946
      4039                32304              -130342              -243823
      4040                32312              -308713               -18281
      4041                32320               -75704              -300555
      4042                32328               -56565               -57795
      4043                32336              -148505              -239939
      4044                32344               -93390              -110042
      4045                32352              -151399               -72596
      4046                32360               -20642              -133822
      4047                32368              -156297              -304293
      4048                32376               -97268               -41499
      4049                32384               -73526              -140776
      4050                32392               -79206              -177356
      4051                32400               -91577              -133060
      4052                32408              -132925              -279129
      4053                32416              -204415              -127462
      4054                32424              -166025              -238191
      4055                32432              -126631              -125271
      4056                32440               -73341               -63904
      4057                32448               -57030               -13183
      4058                32456              -160967              -171762
      4059                32464              -133189               -31034
      4060                32472              -100411              -148557
      4061                32480                50517               -15113
      4062                32488              -171236               -22212
      4063                32496               -23492               -53967
      4064                32504              -176228              -178185
      4065                32512               -57900              -149908
      4066                32520              -211678              -112518
      4067                32528                44956              -216263
      4068                32536              -104758               -33470
      4069                32544               115302                 6812
      4070                32552               -78249               -12470
      4071                32560               -15323                11470
      4072                32568               -70124               -80360
      4073                32576              -159505               -53529
      4074                32584              -170290              -185932
      4075                32592              -141840               -75548
      4076                32600              -112272               104851
      4077                32608               -66656              -172926
      4078                32616              -132558              -201910
      4079                32624              -266739              -145034
      4080                32632              -155191              -147639
      4081                32640              -313560              -118306
      4082                32648                36842               -37548
      4083                32656              -109521               -81022
      4084                32664                31878              -106108
      4085                32672              -105485              -155863
      4086                32680                 9233              -182960
      4087                32688                24509              -110300
      4088                32696                55631              -121936
      4089                32704               -81735              -123278
      4090                32712              -109706              -113519
      4091                32720               -94143                11724
      4092                32728               -31697               -63062
      4093                32736              -131703              -292875
      4094                32744              -175421              -111015
      4095                32752               -74954              -152422
      4096                32760                67646                26563
      4097                32768               -96950              -127072
      4098                32776               -74294              -168127
      4099                32784              -145827                33166
      4100                32792               -88012              -119516
      4101                32800              -114344              -171402
      4102                32808              -185657              -199629
      4103                32816              -219605              -106753
      4104                32824              -162781               -60661
      4105                32832               -12534               -38038
      4106                32840              -134517              -203749
      4107                32848               -23908              -187743
      4108                32856               -26413              -133287
      4109                32864              -147525              -168173
      4110                32872              -225199              -100730
      4111                32880              -120034               -15208
      4112                32888              -106274              -144293
      4113                32896              -200502               -24348
      4114                32904              -104536               -74562
      4115                32912              -119863              -104384
      4116                32920              -114266              -210058
      4117                32928              -117890              -112005
      4118                32936              -115283               -70744
      4119                32944              -142534                44107
      4120                32952              -185782               -84356
      4121                32960               -91858              -163517
      4122                32968              -368496              -114381
      4123                32976               -18932                43951
      4124                32984              -161281              -103740
      4125                32992               -87458              -102919
      4126                33000              -167825              -237293
      4127                33008              -227321              -155200
      4128                33016              -192289              -216224
      4129                33024              -150853              -103627
      4130                33032                -3544              -115277
      4131                33040              -144941               -23428
      4132                33048              -207630               -78696
      4133                33056               -75792               -81135
      4134                33064                -8795               -28879
      4135                33072               -23162                 8936
      4136                33080               -59454              -114580
      4137                33088               -42863               -99620
      4138                33096              -157814                16230
      4139                33104               -92293              -123875
      4140                33112                17056               -68951
      4141                33120              -123026              -176285
      4142                33128                96910              -155142
      4143                33136              -288777                19287
      4144                33144               -57937               -93634
      4145                33152              -144150               -87331
      4146                33160              -182046              -141216
      4147                33168              -152931               -63176
      4148                33176               -53642               -92686
      4149                33184              -120878              -174274
      4150                33192              -100101              -178829
      4151                33200              -203349              -128081
      4152                33208              -133037               -55612
      4153                33216              -220835               -56656
      4154                33224              -191123                -6008
      4155                33232              -134191              -167041
      4156                33240              -184642              -250177
      4157                33248               -10356              -106805
      4158                33256              -110312               -81584
      4159                33264               -70916              -117684
      4160                33272              -221891              -128641
      4161                33280                 5180               -58814
      4162                33288                36706               -37269
      4163                33296              -196866              -219613
      4164                33304                24063                  762
      4165                33312               -54071              -109046
      4166                33320              -140199               -23550
      4167                33328               -22936               -76149
      4168                33336               -80965               -75497
      4169                33344               -94385               -94839
      4170                33352              -177746                47112
      4171                33360               -68143               -54520
      4172                33368              -103057              -210234
      4173                33376              -112047              -203771
      4174                33384               -18404              -326338
      4175                33392               -84093               -44720
      4176                33400              -158634              -131092
      4177                33408              -163627               -40374
      4178                33416              -255777                26117
      4179                33424               -95471               -91903
      4180                33432               -24318              -112559
      4181                33440              -195067               -29005
      4182                33448              -109838              -245796
      4183                33456               -31385               -42994
      4184                33464               -61067              -112189
      4185                33472              -104561              -114442
      4186                33480              -185868              -184956
      4187                33488               -37160              -125490
      4188                33496              -131296              -169714
      4189                33504               -79481               -63731
      4190                33512                36869              -161235
      4191                33520              -194083              -171347
      4192                33528              -170776              -116478
      4193                33536               -79747              -157861
      4194                33544                55576               -71014
      4195                33552               -97149              -161574
      4196                33560               -36272              -199515
      4197                33568               -93969              -106095
      4198                33576               -46647              -178182
      4199                33584               -94866               -40454
      4200                33592              -282519                39281
      4201                33600                61816               -64634
      4202                33608               -25105              -145192
      4203                33616              -223724                -1192
      4204                33624               -73144              -222047
      4205                33632              -134500              -103267
      4206                33640              -179127              -168030
      4207                33648                48060              -129167
      4208                33656               -24217               -79953
      4209                33664              -218968               -78969
      4210                33672               -90329               -45913
      4211                33680               -86586               -71061
      4212                33688                41801              -104804
      4213                33696               -87037              -165279
      4214                33704              -143597              -236444
      4215                33712               -20218               -31274
      4216                33720               -97213               -71736
      4217                33728               -60951                -4321
      4218                33736               -40609               -32218
      4219                33744                94406               101323
      4220                33752              -182055              -146342
      4221                33760               -48833                21441
      4222                33768                29260               -24123
      4223                33776              -168322              -116352
      4224                33784              -286843               -87057
      4225                33792              -105901              -110575
      4226                33800              -147319              -136503
      4227                33808                -5429              -114918
      4228                33816               -10438               -64778
      4229                33824              -254961              -151172
      4230                33832                12323              -164101
      4231                33840                62873               -56805
      4232                33848              -182121              -204071
      4233                33856              -173650              -122762
      4234                33864              -127775               -91468
      4235                33872              -128802               -42670
      4236                33880              -100332              -175620
      4237                33888                -4357               -52611
      4238                33896               -22764                63019
      4239                33904               -72080               -37136
      4240                33912              -135338              -117804
      4241                33920              -187238              -119774
      4242                33928                62423               -60791
      4243                33936                17113               -79733
      4244                33944              -100188               -66496
      4245                33952                11187              -104640
      4246                33960              -107878              -177648
      4247                33968              -107304              -214694
      4248                33976              -167768                20170
      4249                33984               -71429               -17896
      4250                33992                47058              -113260
      4251                34000               -64606              -166545
      4252                34008               -31517              -223866
      4253                34016                -6352                -3869
      4254                34024              -219225              -169082
      4255                34032               -75612              -112296
      4256                34040              -222372              -139613
      4257                34048              -114873              -220580
      4258                34056                 7281              -123970
      4259                34064              -210204               -64983
      4260                34072              -136276               -16459
      4261                34080              -142368              -114972
      4262                34088              -164723              -190563
      4263                34096               -20544               -71365
      4264                34104              -158020              -244894
      4265                34112               -83189                49642
      4266                34120               -24469               -83404
      4267                34128              -184643              -214876
      4268                34136              -114820                16908
      4269                34144              -183354               -83027
      4270                34152               -31302               -21151
      4271                34160              -110558               -23161
      4272                34168               -62966              -112710
      4273                34176              -137679              -123845
      4274                34184              -344403              -133659
      4275                34192              -274544              -171227
      4276                34200                42327               -97281
      4277                34208                46862              -166243
      4278                34216                29973                 9372
      4279                34224                45135               -27281
      4280                34232               -59470              -131209
      4281                34240              -155443               -74265
      4282                34248               -85303              -193547
      4283                34256               -91540              -268681
      4284                34264              -138586                 7253
      4285                34272              -225929              -123168
      4286                34280              -158330               -85945
      4287                34288              -229178              -131627
      4288                34296              -182945               -44975
      4289                34304              -175982              -153357
      4290                34312               -79383              -208783
      4291                34320               -12566              -111093
      4292                34328                13163               -90968
      4293                34336               -61604                73261
      4294                34344              -148273               -69141
      4295                34352              -135206              -120319
      4296                34360              -178773                20416
      4297                34368              -139274              -154974
      4298                34376               -84255              -111101
      4299                34384               -50534              -151885
      4300                34392               -88419              -176717
      4301                34400                46467              -150506
      4302                34408              -154106               -46276
      4303                34416              -186747              -323814
      4304                34424               -53430              -105174
      4305                34432               -83004               -41277
      4306                34440              -103368               -94663
      4307                34448              -117127              -203229
      4308                34456              -116716               -94077
      4309                34464              -203643              -157794
      4310                34472              -139801               -99918
      4311                34480               -77463              -210077
      4312                34488                31782               -97004
      4313                34496               -92365               -16464
      4314                34504              -250977              -160728
      4315                34512              -146128              -230108
      4316                34520               101034               -64307
      4317                34528               -83090               -40774
      4318                34536              -103371              -150774
      4319                34544               -95810              -115466
      4320                34552              -118875              -114933
      4321                34560                 3382              -192581
      4322                34568               -79663               -91407
      4323                34576                 3667               -32520
      4324                34584               -28541              -136856
      4325                34592                53120               -46002
      4326                34600               -93283              -258694
      4327                34608              -171252              -216930
      4328                34616               -65015                46950
      4329                34624              -112899              -104113
      4330                34632               -80664               103345
      4331                34640               -43952               -45827
      4332                34648              -133231              -282139
      4333                34656                44313               -36713
      4334                34664                94563                10752
      4335                34672              -199483              -109981
      4336                34680               -59594              -213532
      4337                34688              -193883               -29605
      4338                34696              -132045              -185156
      4339                34704              -336519               -84719
      4340                34712               -27056              -127689
      4341                34720               -62849                -2937
      4342                34728               -88372               -96246
      4343                34736              -101433              -165999
      4344                34744               -87825               -32837
      4345                34752              -143804              -184034
      4346                34760               -51617               -54669
      4347                34768               -76164               -81572
      4348                34776               -80589              -141956
      4349                34784              -139295               -23618
      4350                34792              -177669                51691
      4351                34800              -102772              -294037
      4352                34808              -133274              -114960
      4353                34816               -96126               -27985
      4354                34824               -97962              -170299
      4355                34832                84725              -108048
      4356                34840              -134598               -53351
      4357                34848              -142981               -84530
      4358                34856              -121226              -166636
      4359                34864              -100966               -79489
      4360                34872              -185908              -204982
      4361                34880               -76940               -34779
      4362                34888               -39168              -122711
      4363                34896               -45504              -162963
      4364                34904               -84153               -24107
      4365                34912                -6044               -43699
      4366                34920                 6497              -145332
      4367                34928              -145300               -72303
      4368                34936                11616              -173775
      4369                34944              -164131               -54953
      4370                34952              -139873               -91736
      4371                34960                29027              -145794
      4372                34968              -107600              -101022
      4373                34976               -39696              -129352
      4374                34984               -12660              -105469
      4375                34992               -45208               -72875
      4376                35000              -120831              -159790
      4377                35008              -126130               -77229
      4378                35016              -176951               -65120
      4379                35024               -49529              -173863
      4380                35032              -185390              -137439
      4381                35040              -219217              -155161
      4382                35048               -90291               -64364
      4383                35056              -122067               -96813
      4384                35064               -76714               -82798
      4385                35072               -97090               -27231
      4386                35080              -110406              -162465
      4387                35088               -98710              -101409
      4388                35096               -56107              -140036
      4389                35104              -114258               -14072
      4390                35112               -71926               -91216
      4391                35120                22183              -109636
      4392                35128              -117480              -132061
      4393                35136               -40946              -234530
      4394                35144               -52543               -23019
      4395                35152              -132316               -98092
      4396                35160              -196468              -215628
      4397                35168               -78724               -60578
      4398                35176              -119591               -23978
      4399                35184               -19920               -46706
      4400                35192                 -988               -40458
      4401                35200              -118513              -246176
      4402                35208               162305              -186418
      4403                35216                41217              -176344
      4404                35224              -142998              -114653
      4405                35232                -3064               -62442
      4406                35240               -37455              -262430
      4407                35248              -179922              -163187
      4408                35256               -52749              -118080
      4409                35264               -83786               -21564
      4410                35272              -130985              -160045
      4411                35280              -129791              -108879
      4412                35288               -75848              -212128
      4413                35296              -100654              -103077
      4414                35304              -158031               -95929
      4415                35312              -108873              -174019
      4416                35320              -225198                -5153
      4417                35328               -39515              -196267
      4418                35336              -138056              -177650
      4419                35344               -28901              -167360
      4420                35352              -206736               -64496
      4421                35360              -115617              -200580
      4422                35368               -70608                 6683
      4423                35376               -98938              -173304
      4424                35384                53540               111413
      4425                35392              -174091              -123316
      4426                35400               -40646              -167119
      4427                35408              -100409              -140605
      4428                35416              -165438               -57131
      4429                35424               -81559               -72119
      4430                35432                44980              -120315
      4431                35440               -65852              -156380
      4432                35448              -170083               -76658
      4433                35456               -86253               -94778
      4434                35464              -113786              -139006
      4435                35472              -153324              -141427
      4436                35480              -132053              -156546
      4437                35488              -112765                 3893
      4438                35496               -12634              -117928
      4439                35504               -34683               -96075
      4440                35512               -41263               -44635
      4441                35520               -39922              -109688
      4442                35528              -286643              -121857
      4443                35536               -59321               -24352
      4444                35544               -57445              -108119
      4445                35552                24869              -185980
      4446                35560                -3431              -120669
      4447                35568               -17391              -108333
      4448                35576               -71434              -212284
      4449                35584               -72685               -91370
      4450                35592              -257821               -77516
      4451                35600              -176510               -53350
      4452                35608              -199970               -68075
      4453                35616               -67515              -242379
      4454                35624               -37535               -89613
      4455                35632               -59108               -98222
      4456                35640               -72996              -207460
      4457                35648              -118983               -90714
      4458                35656               -62255              -104459
      4459                35664              -264689               -97486
      4460                35672              -112044               -29259
      4461                35680               -62101              -244802
      4462                35688               -31238                62165
      4463                35696              -185678               -41153
      4464                35704               -15862               -76080
      4465                35712              -123165               -84100
      4466                35720              -200943               -68650
      4467                35728              -142852              -171283
      4468                35736              -179278              -193138
      4469                35744              -110998              -172088
      4470                35752               -77067              -185126
      4471                35760              -176442               -32884
      4472                35768              -111950              -134538
      4473                35776              -115926              -102371
      4474                35784               -67837              -272557
      4475                35792               -12436              -156005
      4476                35800              -145540               -58370
      4477                35808              -137310               -99364
      4478                35816              -123176              -134946
      4479                35824                42409              -259217
      4480                35832              -183549               -33302
      4481                35840               -49885              -137280
      4482                35848              -120424               -45618
      4483                35856               -69705              -133629
      4484                35864              -256165              -254654
      4485                35872               -45215               -72428
      4486                35880              -196162                -1227
      4487                35888              -167224               -38075
      4488                35896               -42947                 8425
      4489                35904                74981               -45011
      4490                35912              -131463               -47128
      4491                35920               -73181              -126991
      4492                35928              -269271               -62028
      4493                35936                23175               -32695
      4494                35944               -38637              -168009
      4495                35952                   68              -191248
      4496                35960               -31844               -99330
      4497                35968               -39718               -44226
      4498                35976                16835              -150225
      4499                35984               -18096              -148596
      4500                35992              -241347              -124846
      4501                36000              -187894                16119
      4502                36008               -65501               -25783
      4503                36016               -41309               -37725
      4504                36024               -38649               -67049
      4505                36032              -205509              -138949
      4506                36040               -38036               -93920
      4507                36048              -204888              -156864
      4508                36056              -102970              -120909
      4509                36064              -190174               -56791
      4510                36072               -33818              -187955
      4511                36080               -12871              -266781
      4512                36088              -101338              -135905
      4513                36096              -122145               -56202
      4514                36104               -79894              -135952
      4515                36112               -82711               -99714
      4516                36120               -50622              -117140
      4517                36128              -139838               -84436
      4518                36136              -159882              -202831
      4519                36144                77415               -31003
      4520                36152               -85243               -35865
      4521                36160                -1018              -209057
      4522                36168              -123289               -60774
      4523                36176              -105953              -206558
      4524                36184              -104149              -184761
      4525                36192               -50797               -85889
      4526                36200               -97028               -75099
      4527                36208                -1177               -89701
      4528                36216               -38096              -160437
      4529                36224                28322                -1597
      4530                36232               -25575              -134459
      4531                36240              -110349              -161072
      4532                36248              -143221                49509
      4533                36256                 7507              -150916
      4534                36264               -11916              -107030
      4535                36272               -66990               -70414
      4536                36280              -112870               -32962
      4537                36288              -106612              -112694
      4538                36296               -68442               -31007
      4539                36304               -12625                40794
      4540                36312              -279973               -75953
      4541                36320              -151630              -124478
      4542                36328               -93675               -52266
      4543                36336              -161504              -254621
      4544                36344              -170423               -47078
      4545                36352              -108092               -16607
      4546                36360                19688              -117959
      4547                36368               -73672               -14882
      4548                36376              -192391               -83923
      4549                36384               -21801               -86085
      4550                36392               -84647               -93796
      4551                36400               -40700              -100054
      4552                36408               -67049               -63225
      4553                36416              -204134                33681
      4554                36424                26521               -56325
      4555                36432               -74546              -189920
      4556                36440                31224              -185330
      4557                36448              -114406              -117460
      4558                36456                37404              -130900
      4559                36464               -90632              -169619
      4560                36472              -146157              -144221
      4561                36480              -157781               -60047
      4562                36488              -156232               -73596
      4563                36496              -141196              -117598
      4564                36504              -132100              -121750
      4565                36512              -176936               -96273
      4566                36520              -261732              -180535
      4567                36528               -69066              -122392
      4568                36536               -18775               -29110
      4569                36544              -108527              -283568
      4570                36552              -153807              -113983
      4571                36560              -239878              -205502
      4572                36568              -206926              -135802
      4573                36576              -188653               -87252
      4574                36584               -50494                -6763
      4575                36592                 8884              -270133
      4576                36600              -107940               -50578
      4577                36608              -177532               -81701
      4578                36616                18383              -152966
      4579                36624              -202693               -80636
      4580                36632               -64727              -178953
      4581                36640                18740              -216781
      4582                36648              -110846              -161314
      4583                36656              -117009              -140090
      4584                36664              -105772               -38183
      4585                36672              -156099              -181734
      4586                36680              -219411              -219921
      4587                36688              -199576               -67781
      4588                36696              -138823               -87108
      4589                36704              -136752               -62548
      4590                36712              -106216              -132321
      4591                36720               -33408               -16294
      4592                36728               -92922               -32527
      4593                36736              -185252               -60629
      4594                36744               -37261              -122654
      4595                36752                 6815              -238447
      4596                36760              -163197              -351279
      4597                36768               -73174                 7709
      4598                36776               -30692              -102783
      4599                36784               -41718              -202493
      4600                36792               -85466               -59635
      4601                36800              -126015               -60555
      4602                36808              -174175              -291840
      4603                36816              -125423               -52306
      4604                36824                56281               -12199
      4605                36832              -155655              -147968
      4606                36840               -48242               -49568
      4607                36848              -140229               -96167
      4608                36856               113619               -88770
      4609                36864                -2699               -50295
      4610                36872              -342435               -86805
      4611                36880                34545               -18969
      4612                36888              -237296               -23113
      4613                36896               -76463              -240091
      4614                36904               -98458               -64042
      4615                36912              -123195              -174710
      4616                36920              -130438              -114583
      4617                36928              -175012              -119920
      4618                36936               -84988              -126750
      4619                36944              -115624               -43035
      4620                36952              -238469              -108905
      4621                36960              -129926              -155515
      4622                36968               -84007               -37088
      4623                36976               -77033               -60951
      4624                36984              -210114               -99008
      4625                36992               -82900              -191791
      4626                37000              -107606              -177551
      4627                37008               -20645              -174061
      4628                37016              -158835                -4873
      4629                37024               -48666              -210171
      4630                37032               -78940              -150100
      4631                37040              -150167              -165982
      4632                37048                -3453               -17072
      4633                37056              -119340               -80717
      4634                37064              -123876               -81786
      4635                37072                18527               -36653
      4636                37080              -119164              -160054
      4637                37088                35379              -140483
      4638                37096               -82144              -207620
      4639                37104              -240467               -62991
      4640                37112               -84502              -218330
      4641                37120              -268964               -43456
      4642                37128              -200845              -171877
      4643                37136                18756              -132567
      4644                37144              -103166              -155321
      4645                37152               -99762               -81395
      4646                37160              -254824               -95760
      4647                37168               -98693              -107633
      4648                37176               -76408               -25814
      4649                37184                29020               -82805
      4650                37192              -107824              -100168
      4651                37200               -97416              -168888
      4652                37208                 5856               -77616
      4653                37216               -42555              -182448
      4654                37224               -57853               -64698
      4655                37232              -201702                 2548
      4656                37240              -236588               -74303
      4657                37248               -81263              -162408
      4658                37256              -133899              -142737
      4659                37264              -140581               -42678
      4660                37272               -45326               -63475
      4661                37280              -146499               -81723
      4662                37288               -22904               -93254
      4663                37296              -118453                -7577
      4664                37304              -141542              -137595
      4665                37312              -125402              -289337
      4666                37320              -239811              -194945
      4667                37328               -72907              -212781
      4668                37336               -38121              -169055
      4669                37344               -74372              -179751
      4670                37352              -128379              -141201
      4671                37360              -102337                 9143
      4672                37368              -115863               -48632
      4673                37376              -132223              -221150
      4674                37384              -175142              -153224
      4675                37392                26332              -156191
      4676                37400              -106242              -166865
      4677                37408              -189948               -70334
      4678                37416              -192945               -23035
      4679                37424               -55133              -189325
      4680                37432               -27638              -169810
      4681                37440              -109414              -132001
      4682                37448               -16529              -185177
      4683                37456               -41549               -66255
      4684                37464              -193191              -314546
      4685                37472              -186352              -237727
      4686                37480                -7640              -132925
      4687                37488                 1179               -58893
      4688                37496               -26026              -169242
      4689                37504                18840              -264862
      4690                37512               -72512               -99784
      4691                37520                -7893              -121309
      4692                37528               -26335               -74682
      4693                37536               -91705               -79644
      4694                37544              -184815              -185385
      4695                37552               -88819              -207491
      4696                37560              -103234               -35215
      4697                37568              -112545              -154944
      4698                37576              -156269               -84567
      4699                37584               107281                19788
      4700                37592               -22998              -103789
      4701                37600              -144152              -146778
      4702                37608               -29299               -15347
      4703                37616                 2723               -87031
      4704                37624              -157324              -232208
      4705                37632              -222772               -92277
      4706                37640              -174363              -214779
      4707                37648               -66529               -61026
      4708                37656              -141273                18587
      4709                37664                28455              -108122
      4710                37672              -150414               -73162
      4711                37680               -78245              -169550
      4712                37688                 2194               -61034
      4713                37696               -97072              -228259
      4714                37704               -14604               -60333
      4715                37712              -172354               -99436
      4716                37720              -111150                 4063
      4717                37728              -229812              -168194
      4718                37736              -130774              -181541
      4719                37744               -83648               -67552
      4720                37752               -35520               -23440
      4721                37760               -76256                 6068
      4722                37768               -35980               -89654
      4723                37776                11268                12934
      4724                37784              -133180               -82777
      4725                37792              -114865              -174641
      4726                37800              -161656              -140412
      4727                37808               -10367               -99621
      4728                37816               -61589              -198161
      4729                37824              -191105              -121277
      4730                37832              -205488               -62288
      4731                37840               -80798               -27937
      4732                37848              -141463              -164640
      4733                37856              -116769              -183652
      4734                37864              -167435              -200994
      4735                37872               -68454              -119888
      4736                37880               -97726              -156384
      4737                37888              -113651               -63254
      4738                37896                21986              -116230
      4739                37904               -16847              -158374
      4740                37912              -106989              -107730
      4741                37920                   54               -99934
      4742                37928               -97018              -154641
      4743                37936               -16713                -2539
      4744                37944              -131982              -116117
      4745                37952               -14662               -56412
      4746                37960              -122686               -85221
      4747                37968              -101540              -132122
      4748                37976              -147888              -159307
      4749                37984                65034              -162414
      4750                37992               -31530               -65288
      4751                38000              -122661               -49403
      4752                38008               -77580              -230139
      4753                38016               -56838              -149784
      4754                38024               143789              -177753
      4755                38032              -210395              -142403
      4756                38040               -28965              -114509
      4757                38048              -240615              -104728
      4758                38056              -163181              -152028
      4759                38064              -141648              -176704
      4760                38072              -125300              -129983
      4761                38080               -88414              -140058
      4762                38088              -105282              -127562
      4763                38096              -306297              -100020
      4764                38104              -205779                98586
      4765                38112              -218722                -9829
      4766                38120                43549              -162696
      4767                38128               -28926                36505
      4768                38136              -201316               -97540
      4769                38144              -111322              -101012
      4770                38152              -128170               -70640
      4771                38160               -24483               -51462
      4772                38168               -40988              -155561
      4773                38176               -75282                74070
      4774                38184              -108966              -147498
      4775                38192               -77850              -154078
      4776                38200              -244965              -158276
      4777                38208                19595              -175136
      4778                38216               -93896              -199628
      4779                38224              -187863              -143015
      4780                38232               -84150               -42210
      4781                38240              -193486                -2505
      4782                38248               -59302               -58226
      4783                38256              -142183              -166599
      4784                38264                -8140              -152834
      4785                38272              -254372               -97805
      4786                38280              -144956               -53895
      4787                38288               -59335               -21948
      4788                38296               -65762              -149505
      4789                38304              -172067              -128662
      4790                38312              -249147              -240823
      4791                38320               -62278              -111112
      4792                38328              -120644              -130019
      4793                38336              -157953              -171634
      4794                38344              -236915               -19676
      4795                38352               -56894               -42366
      4796                38360                19744              -141492
      4797                38368              -120057              -122475
      4798                38376              -239331               -66578
      4799                38384               -89328                 9111
      4800                38392               -38614              -183829
      4801                38400                55779              -177078
      4802                38408               -79183                13219
      4803                38416              -152008              -191281
      4804                38424              -199871              -104995
      4805                38432               -98554              -162811
      4806                38440               -54756               -80829
      4807                38448              -173538               -45042
      4808                38456              -199998               -69730
      4809                38464              -143541              -136533
      4810                38472                60539              -140291
      4811                38480              -155474              -220043
      4812                38488               -61392              -174822
      4813                38496              -217920              -149256
      4814                38504               -11827              -107986
      4815                38512               -73831               -72764
      4816                38520              -172667               112703
      4817                38528              -188195              -126893
      4818                38536              -197897              -103437
      4819                38544              -171576               -67214
      4820                38552               -95760              -188682
      4821                38560              -147866              -208997
      4822                38568               -69136               -71967
      4823                38576               113993               -12263
      4824                38584               -72211              -227468
      4825                38592               -34094              -100948
      4826                38600              -214858              -256296
      4827                38608              -136774              -114555
      4828                38616               -85449              -252700
      4829                38624              -115011              -210562
      4830                38632              -164318                34590
      4831                38640              -139323              -203351
      4832                38648              -131108               -82620
      4833                38656               -84638                56821
      4834                38664              -184830               -65786
      4835                38672               -71882               -70469
      4836                38680              -225829               -67091
      4837                38688              -129045              -118050
      4838                38696              -207206              -138792
      4839                38704               -17339              -343462
      4840                38712               -88686               -66999
      4841                38720                63147              -159061
      4842                38728              -224661              -105642
      4843                38736              -198087              -225212
      4844                38744              -150300                 2885
      4845                38752              -159399              -195797
      4846                38760               -20375               -14081
      4847                38768               -87539              -157943
      4848                38776                -9011               -73755
      4849                38784              -202822               -85650
      4850                38792               -50833               -70936
      4851                38800               -66420               -52375
      4852                38808              -226478               -45540
      4853                38816              -120912               -92750
      4854                38824              -147743               -96059
      4855                38832               -35487                10694
      4856                38840              -201155              -178369
      4857                38848              -241450              -138390
      4858                38856              -222031              -177123
      4859                38864               -83806              -139400
      4860                38872               -34640               -58365
      4861                38880              -189491              -268734
      4862                38888              -124962               -10246
      4863                38896               -97038               -39127
      4864                38904               -81633              -226766
      4865                38912              -107219                -5797
      4866                38920               -85977              -140893
      4867                38928               -20068              -117759
      4868                38936               -33404              -143996
      4869                38944              -104093              -213295
      4870                38952               -69517              -170884
      4871                38960               -72859              -149266
      4872                38968                73990               -50933
      4873                38976                -3549               -56022
      4874                38984              -124269              -101095
      4875                38992              -177458              -149618
      4876                39000              -171046               -25725
      4877                39008              -150136               -96359
      4878                39016               -53779              -112078
      4879                39024               -83571               -46641
      4880                39032              -147678               -85743
      4881                39040              -121117               -33352
      4882                39048              -214912              -226700
      4883                39056              -156162              -146599
      4884                39064               -81324              -204060
      4885                39072              -219936               -86289
      4886                39080               -41320                53684
      4887                39088               -63839              -141685
      4888                39096               -73134              -228987
      4889                39104                93823               -98505
      4890                39112               -60287               -73379
      4891                39120               -82368               -40175
      4892                39128               -67311                57851
      4893                39136              -163126               -90372
      4894                39144               -86801              -173338
      4895                39152              -247147              -248977
      4896                39160               -72789               -11993
      4897                39168              -127379              -105194
      4898                39176                -8776                72563
      4899                39184               -24633                13495
      4900                39192                11680              -131014
      4901                39200               -47199              -132239
      4902                39208               112392                40330
      4903                39216               -51723               -68549
      4904                39224              -104463               -98700
      4905                39232                24836              -127796
      4906                39240               -54768              -134632
      4907                39248               -78995                25314
      4908                39256              -144633              -139264
      4909                39264                34145                  691
      4910                39272               -23110               -84414
      4911                39280               -41851              -322338
      4912                39288              -134384               -11616
      4913                39296               -20034               -26487
      4914                39304                  482               -86357
      4915                39312               -89376              -187451
      4916                39320               -74253                32516
      4917                39328                  976              -154716
      4918                39336                74682               -33355
      4919                39344                24288              -118300
      4920                39352               -87342               -97633
      4921                39360               -37714               -84959
      4922                39368              -138965               -36550
      4923                39376              -182881              -126361
      4924                39384               -65989              -269917
      4925                39392              -170842              -101160
      4926                39400              -119501               -58972
      4927                39408              -107213               -70469
      4928                39416               -88451               -91546
      4929                39424                13898                  449
      4930                39432               -48604               -51506
      4931                39440              -120475              -186713
      4932                39448               -74481               -55847
      4933                39456               -57853               -27472
      4934                39464               -96093              -205919
      4935                39472               -75287               -26480
      4936                39480              -158118               -96744
      4937                39488               -52423               -28449
      4938                39496               -14496              -104231
      4939                39504              -125353              -138315
      4940                39512                -8889              -108077
      4941                39520              -175045              -129910
      4942                39528              -105406              -258723
      4943                39536               -92154              -122908
      4944                39544                97998              -219222
      4945                39552               -10980              -171246
      4946                39560               -80610               -52915
      4947                39568              -101963               -97542
      4948                39576              -108657               -67411
      4949                39584               -14236              -108986
      4950                39592               -95942              -267855
      4951                39600               -77875              -190532
      4952                39608              -146580              -133323
      4953                39616              -207879              -243154
      4954                39624              -107131              -216292
      4955                39632              -131806               -43177
      4956                39640              -183026              -101548
      4957                39648              -248531              -172592
      4958                39656              -113649               -81115
      4959                39664              -123332               -46717
      4960                39672               -77235              -144598
      4961                39680              -246895                27237
      4962                39688               -86526               -86212
      4963                39696              -199742               -68663
      4964                39704               -86982              -138392
      4965                39712              -118961              -120347
      4966                39720              -117533              -163421
      4967                39728               -28756              -272263
      4968                39736              -113228                13351
      4969                39744              -107488                21374
      4970                39752               -93761              -163180
      4971                39760               120974               -11813
      4972                39768               -97908               -83601
      4973                39776              -216910              -113232
      4974                39784                -8309               -97739
      4975                39792              -221045              -134606
      4976                39800                -3307                36735
      4977                39808               -65086              -218258
      4978                39816              -118331               -97938
      4979                39824               -32448              -122536
      4980                39832                28093               -45784
      4981                39840              -223168                11995
      4982                39848               -58692               -82918
      4983                39856              -192197               -78200
      4984                39864               -90951              -133587
      4985                39872                 -855              -191380
      4986                39880               -56804              -220724
      4987                39888              -195590              -157491
      4988                39896               -14325              -164464
      4989                39904               -83626               -95499
      4990                39912              -205703               -23371
      4991                39920               -90671                19358
      4992                39928              -252384               -64406
      4993                39936              -118758               -66737
      4994                39944               -93497              -220230
      4995                39952              -169983              -280958
      4996                39960              -154352              -181249
      4997                39968              -205991              -107955
      4998                39976              -195706               -88832
      4999                39984              -153250                42266
      5000                39992               -60255               -25649
