# Supplementary material for: Probing decoherence in molecular 4f qubits
Source: Chem Sci. 2024 Oct 30;15(48):20328–37. doi: 10.1039/d4sc05304d (PMC11575486; doi:10.1039/d4sc05304d)
Supplement: SC-015-D4SC05304D-s001 [file SC-015-D4SC05304D-s001.zip › data_archive/perpendicular_0p001pct/T2/4361_3c6K_T2]

     index            Time [ns]         Intensity []         Intensity []

         1                    0              6343519             -4381088
         2                    8              5750065             -4000451
         3                   16              5757843             -3888459
         4                   24              5995652             -4116046
         5                   32              5775869             -3996591
         6                   40              5770921             -4188218
         7                   48              5645889             -3980325
         8                   56              5837444             -3927785
         9                   64              5794781             -3870183
        10                   72              5909200             -3970753
        11                   80              5878310             -3941779
        12                   88              5969396             -3949094
        13                   96              5854014             -4128444
        14                  104              5952795             -4044809
        15                  112              6165554             -4165770
        16                  120              6036234             -4380752
        17                  128              6199298             -4243692
        18                  136              6411516             -4231864
        19                  144              6434003             -4336676
        20                  152              6206776             -4474724
        21                  160              6283030             -4258316
        22                  168              6181088             -4311568
        23                  176              6291413             -4343685
        24                  184              6238635             -4278588
        25                  192              6383114             -4371211
        26                  200              6516120             -4336825
        27                  208              6662961             -4396072
        28                  216              6722374             -4463122
        29                  224              6745038             -4596994
        30                  232              6740464             -4740342
        31                  240              7050221             -4756137
        32                  248              7122342             -4830007
        33                  256              7175907             -4639012
        34                  264              7161466             -4776808
        35                  272              7085414             -4733011
        36                  280              7152283             -4811284
        37                  288              6843091             -4585722
        38                  296              6983732             -4760774
        39                  304              7044513             -4766655
        40                  312              7231394             -4801873
        41                  320              7333710             -4789621
        42                  328              7471635             -4728149
        43                  336              7545644             -5142431
        44                  344              7580535             -4874362
        45                  352              7578347             -5157998
        46                  360              7792424             -5137398
        47                  368              7897077             -4932497
        48                  376              7661184             -5188903
        49                  384              7719740             -5037602
        50                  392              7498043             -5167452
        51                  400              7569334             -5068925
        52                  408              7394252             -4920972
        53                  416              7471005             -4915641
        54                  424              7416660             -4912079
        55                  432              7563143             -5077363
        56                  440              7794725             -5113183
        57                  448              7646371             -5101644
        58                  456              7913729             -5103140
        59                  464              7896702             -5288876
        60                  472              7918597             -5286127
        61                  480              7997056             -5193733
        62                  488              7883672             -5294331
        63                  496              7748593             -5103632
        64                  504              7719841             -5121866
        65                  512              7531618             -5021918
        66                  520              7602195             -5025177
        67                  528              7367438             -4788522
        68                  536              7466113             -4943090
        69                  544              7493845             -4946194
        70                  552              7585104             -5116818
        71                  560              7717848             -5152741
        72                  568              7728648             -5170543
        73                  576              7889344             -5201432
        74                  584              7875380             -5052506
        75                  592              7785271             -5324122
        76                  600              7752763             -5211520
        77                  608              7772845             -5153716
        78                  616              7707110             -5214166
        79                  624              7611991             -5057746
        80                  632              7681356             -4939448
        81                  640              7709258             -4881270
        82                  648              7536565             -5104159
        83                  656              7553495             -4887697
        84                  664              7710210             -4900930
        85                  672              7666311             -5004639
        86                  680              7791309             -5054803
        87                  688              7768287             -5120221
        88                  696              7835888             -5046012
        89                  704              7750330             -5166645
        90                  712              7635567             -5078230
        91                  720              7533251             -5113033
        92                  728              7708664             -5057626
        93                  736              7542594             -5145483
        94                  744              7676240             -4967467
        95                  752              7851912             -4962414
        96                  760              7492354             -4910146
        97                  768              7660761             -4982294
        98                  776              7726614             -4892850
        99                  784              7631735             -4997254
       100                  792              7787008             -5085318
       101                  800              7932023             -5080593
       102                  808              7886303             -5112810
       103                  816              7773210             -5262678
       104                  824              7600458             -5133069
       105                  832              7741896             -4880467
       106                  840              7572962             -5025239
       107                  848              7651467             -4857974
       108                  856              7704078             -4927014
       109                  864              7464748             -4881305
       110                  872              7606859             -4902811
       111                  880              7588919             -4936031
       112                  888              7550451             -4901950
       113                  896              7634184             -4787051
       114                  904              7491702             -4731187
       115                  912              7444222             -4828580
       116                  920              7491867             -4983109
       117                  928              7496698             -4868162
       118                  936              7426391             -4883572
       119                  944              7257015             -4671608
       120                  952              7284641             -4749736
       121                  960              7124169             -4596415
       122                  968              7116026             -4682698
       123                  976              6976556             -4706382
       124                  984              7086051             -4586414
       125                  992              6991400             -4545557
       126                 1000              7137505             -4667276
       127                 1008              7075680             -4236125
       128                 1016              6918240             -4254869
       129                 1024              6661399             -4342402
       130                 1032              6676796             -4366610
       131                 1040              6927842             -4384643
       132                 1048              6602959             -4333829
       133                 1056              6686886             -4293473
       134                 1064              6627235             -4300551
       135                 1072              6464573             -4228289
       136                 1080              6475042             -4220648
       137                 1088              6558001             -4244073
       138                 1096              6485898             -4178356
       139                 1104              6529872             -4214494
       140                 1112              6624587             -4336545
       141                 1120              6373416             -4358199
       142                 1128              6415809             -4244861
       143                 1136              6303638             -4149112
       144                 1144              6373028             -4089160
       145                 1152              6357191             -4087006
       146                 1160              6346923             -4133216
       147                 1168              6293075             -4182876
       148                 1176              6301179             -3961938
       149                 1184              6184924             -3963415
       150                 1192              6204098             -4088418
       151                 1200              6181387             -4044791
       152                 1208              6049584             -4012064
       153                 1216              6084335             -4018863
       154                 1224              6198778             -3926730
       155                 1232              6044246             -4034705
       156                 1240              5932272             -3893489
       157                 1248              6049534             -3886578
       158                 1256              5988095             -3725055
       159                 1264              5960183             -3994974
       160                 1272              5945765             -3850228
       161                 1280              5907415             -3899887
       162                 1288              6062235             -3849112
       163                 1296              6088403             -3879150
       164                 1304              6006176             -3998608
       165                 1312              6016699             -3950393
       166                 1320              5941666             -3892321
       167                 1328              5889998             -3805603
       168                 1336              6026868             -3720221
       169                 1344              5990319             -3883478
       170                 1352              6212257             -3844395
       171                 1360              5990147             -3949006
       172                 1368              6102287             -3918669
       173                 1376              6033992             -3938906
       174                 1384              6051831             -4023975
       175                 1392              6084636             -3991023
       176                 1400              6157451             -4026892
       177                 1408              6419578             -4036485
       178                 1416              6157467             -4109792
       179                 1424              6124454             -4033148
       180                 1432              6250727             -3810151
       181                 1440              6232901             -4077231
       182                 1448              6097644             -3850253
       183                 1456              6245983             -4037351
       184                 1464              6253822             -3992465
       185                 1472              6485757             -4115960
       186                 1480              6475263             -4340428
       187                 1488              6519959             -4264429
       188                 1496              6437791             -4172717
       189                 1504              6545031             -4302505
       190                 1512              6699130             -4245879
       191                 1520              6617253             -4319970
       192                 1528              6796384             -4263715
       193                 1536              6514666             -4295476
       194                 1544              6537288             -4211128
       195                 1552              6649173             -4178727
       196                 1560              6499573             -4138945
       197                 1568              6633848             -4176348
       198                 1576              6499865             -4327729
       199                 1584              6802941             -4310045
       200                 1592              6767150             -4457756
       201                 1600              6876134             -4421200
       202                 1608              6945480             -4502863
       203                 1616              6905889             -4565375
       204                 1624              7051237             -4385012
       205                 1632              7057786             -4411402
       206                 1640              6956633             -4501768
       207                 1648              6902416             -4532157
       208                 1656              6860444             -4279733
       209                 1664              6677599             -4406436
       210                 1672              6626564             -4363881
       211                 1680              6621590             -4204065
       212                 1688              6661897             -4182777
       213                 1696              6988020             -4137000
       214                 1704              7057222             -4421322
       215                 1712              7053608             -4309745
       216                 1720              7096778             -4370490
       217                 1728              7091073             -4514049
       218                 1736              7135361             -4465945
       219                 1744              7121621             -4607497
       220                 1752              7054243             -4514412
       221                 1760              7151187             -4465606
       222                 1768              6919200             -4310523
       223                 1776              6775836             -4323699
       224                 1784              6776626             -4100015
       225                 1792              6871532             -4147698
       226                 1800              6813690             -4180157
       227                 1808              6835237             -4480946
       228                 1816              6924046             -4378681
       229                 1824              7084743             -4413355
       230                 1832              7128979             -4384964
       231                 1840              7279048             -4511747
       232                 1848              7229497             -4495429
       233                 1856              7109036             -4373522
       234                 1864              7200473             -4431542
       235                 1872              7163105             -4551667
       236                 1880              7046296             -4552229
       237                 1888              7008121             -4484430
       238                 1896              6864605             -4420327
       239                 1904              6776918             -4403430
       240                 1912              6735365             -4421307
       241                 1920              6772952             -4363506
       242                 1928              6742511             -4291546
       243                 1936              6816681             -4378694
       244                 1944              6965725             -4478075
       245                 1952              7058789             -4556845
       246                 1960              7023623             -4397630
       247                 1968              7029066             -4513370
       248                 1976              7083340             -4342565
       249                 1984              6922265             -4497665
       250                 1992              7013153             -4476454
       251                 2000              7113692             -4467726
       252                 2008              6768205             -4283352
       253                 2016              6921201             -4418550
       254                 2024              6810342             -4285856
       255                 2032              6583385             -4238522
       256                 2040              6550595             -4332620
       257                 2048              6449581             -4207374
       258                 2056              6703492             -4364090
       259                 2064              6735791             -4377920
       260                 2072              6949966             -4479169
       261                 2080              7114291             -4453117
       262                 2088              7119099             -4424127
       263                 2096              6995744             -4373712
       264                 2104              7170932             -4416770
       265                 2112              7080410             -4455624
       266                 2120              7044463             -4545294
       267                 2128              6872429             -4419526
       268                 2136              6862263             -4349780
       269                 2144              6690453             -4085701
       270                 2152              6519090             -4088653
       271                 2160              6645221             -4256167
       272                 2168              6678370             -4212110
       273                 2176              6747909             -4233959
       274                 2184              6755677             -4336693
       275                 2192              6851055             -4543188
       276                 2200              6882492             -4323499
       277                 2208              6728758             -4436857
       278                 2216              6955589             -4294134
       279                 2224              6931485             -4310328
       280                 2232              6969324             -4278369
       281                 2240              6884324             -4212227
       282                 2248              6816129             -4134127
       283                 2256              6705396             -4234642
       284                 2264              6490488             -4038497
       285                 2272              6506414             -4162977
       286                 2280              6676580             -4112750
       287                 2288              6561599             -4047520
       288                 2296              6593932             -4157082
       289                 2304              6513191             -4026114
       290                 2312              6620731             -4137203
       291                 2320              6585878             -4147222
       292                 2328              6574068             -4112567
       293                 2336              6405167             -4248998
       294                 2344              6522721             -3985047
       295                 2352              6426491             -4148214
       296                 2360              6420543             -4044878
       297                 2368              6352462             -3927177
       298                 2376              6130333             -4057177
       299                 2384              6292086             -3857877
       300                 2392              6111912             -3804289
       301                 2400              5959641             -3689292
       302                 2408              6060480             -3856402
       303                 2416              6124014             -3788892
       304                 2424              6163016             -4020156
       305                 2432              6120711             -3838609
       306                 2440              6167109             -3759599
       307                 2448              6136324             -3836879
       308                 2456              6064787             -3750206
       309                 2464              6074757             -3679226
       310                 2472              5945773             -3792084
       311                 2480              5988144             -3797657
       312                 2488              6052280             -3871881
       313                 2496              5942403             -3857734
       314                 2504              5935977             -3680862
       315                 2512              5683957             -3442243
       316                 2520              5622088             -3572393
       317                 2528              5627693             -3514554
       318                 2536              5711575             -3661717
       319                 2544              5621154             -3583770
       320                 2552              5723380             -3878650
       321                 2560              5933642             -3682518
       322                 2568              5871616             -3681183
       323                 2576              5900132             -3813598
       324                 2584              5990851             -3656093
       325                 2592              5885522             -3807879
       326                 2600              5974519             -3756706
       327                 2608              5972383             -3817509
       328                 2616              5784227             -3653910
       329                 2624              5770284             -3641704
       330                 2632              5708755             -3676937
       331                 2640              5735933             -3453387
       332                 2648              5793025             -3565903
       333                 2656              5796477             -3591656
       334                 2664              5806002             -3499459
       335                 2672              5961873             -3787987
       336                 2680              6106135             -3848668
       337                 2688              6101783             -3733034
       338                 2696              6139461             -3829696
       339                 2704              6113568             -3932019
       340                 2712              6097803             -3827416
       341                 2720              6110545             -3913113
       342                 2728              5974168             -3847632
       343                 2736              6129109             -3797850
       344                 2744              5901898             -3734078
       345                 2752              5871422             -3687552
       346                 2760              6084291             -3884192
       347                 2768              5964526             -3830178
       348                 2776              6050767             -3736106
       349                 2784              5996204             -3816838
       350                 2792              6350609             -3895029
       351                 2800              6239133             -3923111
       352                 2808              6403311             -4032271
       353                 2816              6388913             -3830188
       354                 2824              6360030             -3988263
       355                 2832              6408665             -4005158
       356                 2840              6479113             -4067026
       357                 2848              6242588             -3794701
       358                 2856              6275067             -4024882
       359                 2864              6053594             -4084050
       360                 2872              6096695             -3987166
       361                 2880              6030115             -3875592
       362                 2888              6093851             -3804026
       363                 2896              6225637             -3977458
       364                 2904              6310216             -3884152
       365                 2912              6358888             -4078029
       366                 2920              6505411             -3838767
       367                 2928              6483096             -3985915
       368                 2936              6596528             -4076279
       369                 2944              6435456             -3939380
       370                 2952              6555868             -4031078
       371                 2960              6360517             -3988916
       372                 2968              6479065             -4100911
       373                 2976              6359610             -4022401
       374                 2984              6264551             -4066682
       375                 2992              6190947             -3951390
       376                 3000              6289794             -3764453
       377                 3008              6234851             -3798447
       378                 3016              6299890             -3866302
       379                 3024              6362061             -3914482
       380                 3032              6451373             -4012621
       381                 3040              6592081             -3904304
       382                 3048              6436411             -3930833
       383                 3056              6415572             -3971829
       384                 3064              6604450             -3939699
       385                 3072              6481046             -4105726
       386                 3080              6408473             -3961344
       387                 3088              6538888             -3905682
       388                 3096              6326665             -3818481
       389                 3104              6351149             -3771657
       390                 3112              5890187             -3684472
       391                 3120              6133634             -3685988
       392                 3128              6085436             -3727823
       393                 3136              6040560             -3745654
       394                 3144              6278971             -3796267
       395                 3152              6295492             -3871231
       396                 3160              6340405             -3877358
       397                 3168              6442132             -3884011
       398                 3176              6248184             -3959439
       399                 3184              6168824             -4108820
       400                 3192              6207534             -3944807
       401                 3200              6307934             -3870360
       402                 3208              6247323             -3813632
       403                 3216              6293243             -3863926
       404                 3224              6095793             -3783957
       405                 3232              6098754             -3614091
       406                 3240              6111195             -3616783
       407                 3248              5909734             -3785853
       408                 3256              6136251             -3890003
       409                 3264              6310191             -3751605
       410                 3272              6185890             -3763071
       411                 3280              6290827             -3963734
       412                 3288              6278518             -3888806
       413                 3296              6441927             -3691054
       414                 3304              6390797             -3923068
       415                 3312              6434331             -3899146
       416                 3320              6404740             -3849138
       417                 3328              6255783             -3797769
       418                 3336              6471367             -3805509
       419                 3344              6290003             -3752456
       420                 3352              6204561             -3776880
       421                 3360              6223213             -3747321
       422                 3368              6299021             -3733680
       423                 3376              6411567             -3842078
       424                 3384              6278920             -3963665
       425                 3392              6568172             -3992139
       426                 3400              6645340             -3924182
       427                 3408              6661685             -4073987
       428                 3416              6676385             -4092998
       429                 3424              6487331             -4032823
       430                 3432              6590020             -3862503
       431                 3440              6752406             -3952899
       432                 3448              6660149             -4018419
       433                 3456              6689925             -3812857
       434                 3464              6471464             -3983221
       435                 3472              6165111             -3888565
       436                 3480              6409504             -3844390
       437                 3488              6362289             -3714873
       438                 3496              6499183             -3815044
       439                 3504              6579181             -3885785
       440                 3512              6624361             -3833648
       441                 3520              6775225             -3995424
       442                 3528              6733966             -3962010
       443                 3536              6626365             -3903589
       444                 3544              6727739             -3866489
       445                 3552              6626984             -3868103
       446                 3560              6403842             -3837163
       447                 3568              6443195             -3943132
       448                 3576              6374916             -3675824
       449                 3584              6273836             -3519986
       450                 3592              6205054             -3512905
       451                 3600              6075323             -3639912
       452                 3608              5990171             -3541738
       453                 3616              6169100             -3731232
       454                 3624              6329169             -3616864
       455                 3632              6411508             -3720185
       456                 3640              6260164             -3753104
       457                 3648              6133168             -3645928
       458                 3656              6211915             -3610010
       459                 3664              6318916             -3635677
       460                 3672              6045977             -3825962
       461                 3680              6143585             -3704272
       462                 3688              6028270             -3740371
       463                 3696              6102895             -3589695
       464                 3704              6048607             -3728153
       465                 3712              5860435             -3627345
       466                 3720              5931715             -3727483
       467                 3728              6103875             -3606856
       468                 3736              6215857             -3855062
       469                 3744              6240940             -3619147
       470                 3752              6140232             -3729831
       471                 3760              5977890             -3683569
       472                 3768              6262193             -3702141
       473                 3776              5961505             -3790800
       474                 3784              6089937             -3644353
       475                 3792              6028497             -3403651
       476                 3800              6000719             -3560149
       477                 3808              6060903             -3629456
       478                 3816              5960660             -3613302
       479                 3824              5994178             -3604922
       480                 3832              5931471             -3615805
       481                 3840              5917993             -3522320
       482                 3848              6097507             -3685703
       483                 3856              6026666             -3592395
       484                 3864              6024431             -3585386
       485                 3872              6027992             -3603363
       486                 3880              6207567             -3673007
       487                 3888              5960525             -3661750
       488                 3896              5922582             -3492012
       489                 3904              5899306             -3494454
       490                 3912              5959824             -3648460
       491                 3920              5825051             -3434566
       492                 3928              5974653             -3666912
       493                 3936              5877966             -3603905
       494                 3944              6079046             -3502999
       495                 3952              6091008             -3552239
       496                 3960              6246254             -3518179
       497                 3968              6075411             -3644509
       498                 3976              5962361             -3575213
       499                 3984              5878367             -3556897
       500                 3992              6020306             -3502611
       501                 4000              5976532             -3564874
       502                 4008              6007486             -3563497
       503                 4016              6076197             -3670460
       504                 4024              5976325             -3476129
       505                 4032              6068068             -3606077
       506                 4040              6124840             -3739882
       507                 4048              6253681             -3749391
       508                 4056              6189433             -3795428
       509                 4064              6187299             -3663160
       510                 4072              6149713             -3694679
       511                 4080              6079310             -3763853
       512                 4088              5977671             -3762962
       513                 4096              6034898             -3744456
       514                 4104              5965440             -3572708
       515                 4112              6276091             -3535300
       516                 4120              6108870             -3671999
       517                 4128              6059764             -3482974
       518                 4136              6299180             -3682987
       519                 4144              6070485             -3695823
       520                 4152              5967044             -3774158
       521                 4160              6255744             -3761807
       522                 4168              6155659             -3804915
       523                 4176              6137532             -3896108
       524                 4184              5988403             -3836698
       525                 4192              6179486             -3626780
       526                 4200              6172248             -3555970
       527                 4208              5927251             -3678131
       528                 4216              5945681             -3588379
       529                 4224              5981153             -3666535
       530                 4232              5990635             -3706494
       531                 4240              5907843             -3517010
       532                 4248              5895385             -3588583
       533                 4256              5873255             -3489824
       534                 4264              5782694             -3530197
       535                 4272              5900576             -3346751
       536                 4280              5868811             -3431700
       537                 4288              5734601             -3374747
       538                 4296              5789414             -3448928
       539                 4304              5753114             -3371814
       540                 4312              5660535             -3424346
       541                 4320              5819076             -3467346
       542                 4328              5715480             -3433119
       543                 4336              5625155             -3569061
       544                 4344              5605956             -3399164
       545                 4352              5538618             -3355215
       546                 4360              5725131             -3255013
       547                 4368              5575653             -3277678
       548                 4376              5411006             -3301598
       549                 4384              5460032             -3248362
       550                 4392              5418260             -3255328
       551                 4400              5258956             -3403661
       552                 4408              5450096             -3175146
       553                 4416              5448405             -3258280
       554                 4424              5447236             -3417156
       555                 4432              5388366             -3245272
       556                 4440              5428806             -3301200
       557                 4448              5415031             -3242773
       558                 4456              5458280             -3222930
       559                 4464              5474817             -3360816
       560                 4472              5315107             -3323212
       561                 4480              5395553             -3394817
       562                 4488              5322603             -3169547
       563                 4496              5350211             -3160099
       564                 4504              5311217             -3260045
       565                 4512              5385940             -3170538
       566                 4520              5340734             -3323817
       567                 4528              5280451             -3245239
       568                 4536              5180485             -3285413
       569                 4544              5364161             -3200125
       570                 4552              5455763             -3294064
       571                 4560              5497953             -3435261
       572                 4568              5526784             -3191084
       573                 4576              5581607             -3130140
       574                 4584              5654946             -3458518
       575                 4592              5691458             -3102808
       576                 4600              5565970             -3377300
       577                 4608              5575523             -3329798
       578                 4616              5620724             -3184910
       579                 4624              5608311             -3348098
       580                 4632              5553002             -3305180
       581                 4640              5525407             -3356947
       582                 4648              5667583             -3226053
       583                 4656              5629613             -3442785
       584                 4664              5780659             -3665102
       585                 4672              5819170             -3368881
       586                 4680              5897109             -3402936
       587                 4688              6020229             -3600515
       588                 4696              5831794             -3317217
       589                 4704              5903129             -3618571
       590                 4712              6037293             -3572504
       591                 4720              5954823             -3461551
       592                 4728              5746697             -3442271
       593                 4736              5880630             -3483467
       594                 4744              5815374             -3380406
       595                 4752              6002889             -3294382
       596                 4760              5686025             -3370511
       597                 4768              5668801             -3458056
       598                 4776              5895733             -3589378
       599                 4784              5993833             -3522965
       600                 4792              5981720             -3470515
       601                 4800              5890300             -3692466
       602                 4808              6173299             -3645608
       603                 4816              6050172             -3688180
       604                 4824              6073213             -3612982
       605                 4832              6148253             -3527943
       606                 4840              6150139             -3517866
       607                 4848              6099908             -3400802
       608                 4856              5756330             -3608007
       609                 4864              5738903             -3560926
       610                 4872              5804217             -3321648
       611                 4880              5943746             -3515354
       612                 4888              5788965             -3593315
       613                 4896              5925764             -3434282
       614                 4904              6037225             -3657188
       615                 4912              6013303             -3496007
       616                 4920              6072088             -3583642
       617                 4928              5901636             -3477319
       618                 4936              6015463             -3519493
       619                 4944              5934529             -3585998
       620                 4952              6003422             -3564788
       621                 4960              5950191             -3475565
       622                 4968              5843965             -3403792
       623                 4976              5740251             -3521118
       624                 4984              5716777             -3464479
       625                 4992              5721294             -3377601
       626                 5000              5615978             -3529593
       627                 5008              5646869             -3464059
       628                 5016              5924172             -3449993
       629                 5024              5784509             -3505502
       630                 5032              5813669             -3583896
       631                 5040              5739541             -3474561
       632                 5048              5923610             -3499554
       633                 5056              6050645             -3509154
       634                 5064              6012136             -3390722
       635                 5072              5876253             -3327822
       636                 5080              5801068             -3396845
       637                 5088              5529496             -3299044
       638                 5096              5594537             -3305762
       639                 5104              5443287             -3227677
       640                 5112              5421978             -3234160
       641                 5120              5517490             -3385659
       642                 5128              5598856             -3445724
       643                 5136              5678256             -3264380
       644                 5144              5867520             -3479538
       645                 5152              5839245             -3452526
       646                 5160              5666808             -3394669
       647                 5168              5852752             -3604551
       648                 5176              5964125             -3415317
       649                 5184              5926535             -3540305
       650                 5192              5861732             -3478101
       651                 5200              5597579             -3399024
       652                 5208              5745081             -3383125
       653                 5216              5601481             -3449429
       654                 5224              5626279             -3359831
       655                 5232              5505854             -3366073
       656                 5240              5588227             -3277502
       657                 5248              5669881             -3424872
       658                 5256              5780405             -3404196
       659                 5264              5809150             -3501903
       660                 5272              5985617             -3527987
       661                 5280              5946999             -3444180
       662                 5288              5735404             -3428565
       663                 5296              5783027             -3520987
       664                 5304              5746738             -3495808
       665                 5312              5640137             -3546191
       666                 5320              5643023             -3457268
       667                 5328              5490732             -3389109
       668                 5336              5430000             -3338884
       669                 5344              5280466             -3150043
       670                 5352              5377955             -3213017
       671                 5360              5390058             -3183711
       672                 5368              5511353             -3226882
       673                 5376              5462160             -3300730
       674                 5384              5597641             -3273948
       675                 5392              5482612             -3362442
       676                 5400              5394884             -3241615
       677                 5408              5334341             -3309095
       678                 5416              5243496             -3227152
       679                 5424              5222742             -3169564
       680                 5432              5138550             -3189040
       681                 5440              5196954             -2986262
       682                 5448              4860039             -3048292
       683                 5456              5026722             -2834484
       684                 5464              4886529             -2817261
       685                 5472              4792268             -2918264
       686                 5480              4803599             -3020223
       687                 5488              5059174             -2994361
       688                 5496              4969798             -2938981
       689                 5504              4905886             -2939110
       690                 5512              4872501             -2902333
       691                 5520              4869576             -3223382
       692                 5528              4792793             -2961124
       693                 5536              4900493             -3027823
       694                 5544              4855507             -3042037
       695                 5552              4936644             -2927982
       696                 5560              4856358             -2837576
       697                 5568              4772492             -2745844
       698                 5576              4563235             -2755153
       699                 5584              4537858             -2693113
       700                 5592              4553407             -2784775
       701                 5600              4511018             -2817490
       702                 5608              4639320             -3008027
       703                 5616              4530064             -2736387
       704                 5624              4537516             -2876226
       705                 5632              4813957             -2782622
       706                 5640              4640501             -2739651
       707                 5648              4528127             -2797516
       708                 5656              4787205             -2814025
       709                 5664              4568931             -2802015
       710                 5672              4727928             -2868667
       711                 5680              4488725             -2691581
       712                 5688              4491533             -2792181
       713                 5696              4428465             -2578555
       714                 5704              4243169             -2623039
       715                 5712              4350894             -2613024
       716                 5720              4295915             -2705255
       717                 5728              4246953             -2597031
       718                 5736              4479122             -2767052
       719                 5744              4505663             -2665146
       720                 5752              4401163             -2809071
       721                 5760              4443020             -2727647
       722                 5768              4709000             -2821476
       723                 5776              4644847             -2770769
       724                 5784              4620830             -2781897
       725                 5792              4515967             -2749171
       726                 5800              4495999             -2760406
       727                 5808              4549992             -2771034
       728                 5816              4454679             -2579555
       729                 5824              4423370             -2619408
       730                 5832              4547715             -2657970
       731                 5840              4547194             -2717486
       732                 5848              4527458             -2730787
       733                 5856              4621091             -2869231
       734                 5864              4706055             -2950414
       735                 5872              4781352             -2949028
       736                 5880              4928742             -2825029
       737                 5888              4711134             -3048551
       738                 5896              4977249             -3008300
       739                 5904              5004715             -3089635
       740                 5912              4900558             -3075752
       741                 5920              4992872             -3117223
       742                 5928              4750575             -2968162
       743                 5936              4760051             -2952087
       744                 5944              4825878             -2854121
       745                 5952              4883029             -2937544
       746                 5960              4769466             -3090330
       747                 5968              5046204             -2878211
       748                 5976              5045722             -3188444
       749                 5984              5282147             -3096193
       750                 5992              5048184             -3231124
       751                 6000              5324328             -3202327
       752                 6008              5339903             -3222038
       753                 6016              5275131             -3122366
       754                 6024              5369260             -3114722
       755                 6032              5248350             -3279482
       756                 6040              5358738             -3364570
       757                 6048              5273847             -3278400
       758                 6056              5131022             -3130453
       759                 6064              5217440             -3091742
       760                 6072              5037108             -3077941
       761                 6080              5093351             -3197604
       762                 6088              5163173             -3257440
       763                 6096              5295418             -3168431
       764                 6104              5287198             -3302414
       765                 6112              5384377             -3298779
       766                 6120              5424405             -3418096
       767                 6128              5685066             -3338293
       768                 6136              5383161             -3389183
       769                 6144              5630373             -3471353
       770                 6152              5578687             -3414878
       771                 6160              5523439             -3341488
       772                 6168              5502073             -3292665
       773                 6176              5337711             -3537003
       774                 6184              5131143             -3276583
       775                 6192              5290774             -3223967
       776                 6200              5357162             -3220403
       777                 6208              5324057             -3224629
       778                 6216              5322887             -3301996
       779                 6224              5396692             -3297094
       780                 6232              5487629             -3283472
       781                 6240              5433765             -3430954
       782                 6248              5421163             -3328000
       783                 6256              5423364             -3304712
       784                 6264              5487209             -3365619
       785                 6272              5560752             -3497735
       786                 6280              5612528             -3293295
       787                 6288              5490267             -3328372
       788                 6296              5383404             -3279329
       789                 6304              5135037             -3281091
       790                 6312              5337649             -3290594
       791                 6320              5253398             -3239301
       792                 6328              5362566             -3298133
       793                 6336              5301082             -3293126
       794                 6344              5438886             -3235482
       795                 6352              5443269             -3093998
       796                 6360              5463091             -3400278
       797                 6368              5544820             -3325476
       798                 6376              5410831             -3257016
       799                 6384              5407985             -3398436
       800                 6392              5368716             -3191283
       801                 6400              5270464             -3282934
       802                 6408              5239416             -3247999
       803                 6416              5138209             -3233776
       804                 6424              5230833             -3033102
       805                 6432              5001619             -2969117
       806                 6440              5060307             -2985617
       807                 6448              5010108             -3160156
       808                 6456              5218848             -2967612
       809                 6464              5132827             -3124123
       810                 6472              5273941             -3293568
       811                 6480              5268631             -3222405
       812                 6488              5267539             -3119380
       813                 6496              5240937             -3151388
       814                 6504              5360291             -3071449
       815                 6512              5302190             -3107635
       816                 6520              5251324             -3033264
       817                 6528              5224365             -3029001
       818                 6536              4940688             -2969845
       819                 6544              4896631             -3004805
       820                 6552              4916830             -3250932
       821                 6560              4950016             -3025710
       822                 6568              4957290             -2913130
       823                 6576              4920063             -3146837
       824                 6584              4875795             -2917467
       825                 6592              4965205             -2984707
       826                 6600              4904774             -3086275
       827                 6608              5014837             -2928345
       828                 6616              4944132             -3059592
       829                 6624              5035961             -3142741
       830                 6632              4885628             -3107271
       831                 6640              5019541             -3059250
       832                 6648              4743793             -3010312
       833                 6656              4626714             -3041175
       834                 6664              4729043             -2886404
       835                 6672              4675668             -2808254
       836                 6680              4733422             -2891925
       837                 6688              4564828             -2885452
       838                 6696              4778614             -2856708
       839                 6704              4731076             -3077615
       840                 6712              4823415             -2941551
       841                 6720              4673531             -2731609
       842                 6728              4473142             -2852878
       843                 6736              4664088             -2763155
       844                 6744              4545479             -2927379
       845                 6752              4734949             -2910433
       846                 6760              4497539             -2691774
       847                 6768              4306607             -2836728
       848                 6776              4414928             -2766059
       849                 6784              4327083             -2629829
       850                 6792              4266507             -2668196
       851                 6800              4130748             -2740195
       852                 6808              4293142             -2619216
       853                 6816              4191812             -2436807
       854                 6824              4219898             -2471155
       855                 6832              4242776             -2618461
       856                 6840              4410759             -2523770
       857                 6848              4196267             -2687924
       858                 6856              4303692             -2523984
       859                 6864              4147286             -2598159
       860                 6872              4090002             -2629470
       861                 6880              4051600             -2469380
       862                 6888              3832793             -2529613
       863                 6896              3875903             -2442180
       864                 6904              3886925             -2480691
       865                 6912              3898298             -2426342
       866                 6920              3887849             -2500292
       867                 6928              3761100             -2374933
       868                 6936              3882825             -2413939
       869                 6944              4031718             -2372128
       870                 6952              3982540             -2528105
       871                 6960              3976855             -2427372
       872                 6968              4047058             -2587938
       873                 6976              3840678             -2362829
       874                 6984              3921783             -2564871
       875                 6992              3811908             -2452775
       876                 7000              3945431             -2459627
       877                 7008              3974193             -2438371
       878                 7016              3883791             -2405852
       879                 7024              3940524             -2500448
       880                 7032              4073252             -2485607
       881                 7040              4138356             -2439454
       882                 7048              4108835             -2596541
       883                 7056              4195456             -2529839
       884                 7064              4199661             -2492998
       885                 7072              4121919             -2753127
       886                 7080              4171748             -2558937
       887                 7088              4161949             -2538082
       888                 7096              4094453             -2575429
       889                 7104              4097929             -2580006
       890                 7112              4103884             -2663252
       891                 7120              4294126             -2568532
       892                 7128              4185224             -2517229
       893                 7136              4059015             -2572089
       894                 7144              4225191             -2655630
       895                 7152              4266402             -2663319
       896                 7160              4436550             -2692271
       897                 7168              4212029             -2774336
       898                 7176              4302247             -2664144
       899                 7184              4327270             -2633448
       900                 7192              4393931             -2606789
       901                 7200              4299979             -2834945
       902                 7208              4133891             -2669154
       903                 7216              4318997             -2650914
       904                 7224              4299787             -2637451
       905                 7232              4364963             -2590719
       906                 7240              4305688             -2907966
       907                 7248              4447335             -2794663
       908                 7256              4493506             -2711815
       909                 7264              4530507             -2829045
       910                 7272              4413295             -2591041
       911                 7280              4478298             -2862018
       912                 7288              4385014             -2738429
       913                 7296              4559572             -2735042
       914                 7304              4695105             -2857520
       915                 7312              4464300             -2850024
       916                 7320              4522767             -2812166
       917                 7328              4477244             -2873513
       918                 7336              4662278             -2919007
       919                 7344              4561685             -2936152
       920                 7352              4606814             -2949342
       921                 7360              4712584             -3000355
       922                 7368              4552691             -2912284
       923                 7376              4803968             -2998466
       924                 7384              4858293             -2834326
       925                 7392              4810739             -2871265
       926                 7400              4729236             -3006367
       927                 7408              4744606             -3147436
       928                 7416              4851889             -2874865
       929                 7424              4795944             -2945954
       930                 7432              4699272             -3039382
       931                 7440              4788063             -3010279
       932                 7448              4931889             -2856471
       933                 7456              4835213             -2920948
       934                 7464              4956673             -3009298
       935                 7472              4851316             -2987389
       936                 7480              4955314             -3061756
       937                 7488              5010238             -3099366
       938                 7496              4825627             -2965737
       939                 7504              5008315             -2927155
       940                 7512              4760001             -2987086
       941                 7520              5001835             -3037600
       942                 7528              4859072             -2982644
       943                 7536              4871742             -3148908
       944                 7544              4810464             -3009584
       945                 7552              4880230             -2810602
       946                 7560              4831667             -2871784
       947                 7568              4856463             -2997286
       948                 7576              4699238             -2978952
       949                 7584              4721565             -2966995
       950                 7592              4873138             -2799007
       951                 7600              4970644             -3023361
       952                 7608              4800473             -2901611
       953                 7616              4800787             -3009890
       954                 7624              4801980             -2985932
       955                 7632              4845041             -3088685
       956                 7640              4837131             -3097976
       957                 7648              4787265             -3123371
       958                 7656              4787697             -3073282
       959                 7664              4641707             -2972784
       960                 7672              4818657             -2834381
       961                 7680              4632832             -2923812
       962                 7688              4623226             -2948175
       963                 7696              4640240             -2978411
       964                 7704              4692924             -3008291
       965                 7712              4711374             -2880946
       966                 7720              4747909             -2794349
       967                 7728              4661180             -3076145
       968                 7736              4567232             -2920947
       969                 7744              4666986             -2966750
       970                 7752              4677078             -3109787
       971                 7760              4702303             -2946433
       972                 7768              4561837             -2883352
       973                 7776              4718478             -2896336
       974                 7784              4619321             -2881983
       975                 7792              4523519             -2889124
       976                 7800              4636218             -2932931
       977                 7808              4539059             -2882569
       978                 7816              4366672             -2727843
       979                 7824              4542475             -2882888
       980                 7832              4476974             -2955710
       981                 7840              4656907             -2941728
       982                 7848              4501242             -2844417
       983                 7856              4661371             -2758981
       984                 7864              4510780             -2806452
       985                 7872              4598547             -2696838
       986                 7880              4603934             -2731920
       987                 7888              4435126             -2728945
       988                 7896              4370860             -2746101
       989                 7904              4521815             -2732879
       990                 7912              4264411             -2576294
       991                 7920              4280835             -2517663
       992                 7928              4148141             -2714471
       993                 7936              4250550             -2576422
       994                 7944              4322487             -2588154
       995                 7952              4230054             -2683859
       996                 7960              4210114             -2761511
       997                 7968              4324518             -2485231
       998                 7976              4286009             -2705711
       999                 7984              4175866             -2774243
      1000                 7992              4129874             -2582269
      1001                 8000              4018452             -2730236
      1002                 8008              4167980             -2612621
      1003                 8016              3930070             -2665303
      1004                 8024              4020737             -2417497
      1005                 8032              4109955             -2477227
      1006                 8040              3910827             -2398285
      1007                 8048              3755480             -2424544
      1008                 8056              3815344             -2527613
      1009                 8064              3793808             -2461932
      1010                 8072              3848631             -2362328
      1011                 8080              3969464             -2290191
      1012                 8088              3921744             -2325313
      1013                 8096              3861858             -2359170
      1014                 8104              3749650             -2265138
      1015                 8112              3911457             -2331939
      1016                 8120              3809333             -2284249
      1017                 8128              3784190             -2350619
      1018                 8136              3643384             -2305958
      1019                 8144              3768938             -2177038
      1020                 8152              3540838             -2354692
      1021                 8160              3627506             -2241154
      1022                 8168              3536626             -2390723
      1023                 8176              3467746             -2002169
      1024                 8184              3518878             -2190379
      1025                 8192              3578156             -2218331
      1026                 8200              3589464             -2119135
      1027                 8208              3661835             -2273375
      1028                 8216              3555037             -2282507
      1029                 8224              3508614             -2221738
      1030                 8232              3499811             -2309936
      1031                 8240              3503913             -2137239
      1032                 8248              3616836             -2217951
      1033                 8256              3362433             -2135159
      1034                 8264              3427731             -2214001
      1035                 8272              3601121             -2153482
      1036                 8280              3324214             -2238212
      1037                 8288              3373664             -2158923
      1038                 8296              3372758             -2070174
      1039                 8304              3346234             -2154010
      1040                 8312              3252768             -2129042
      1041                 8320              3451020             -2108908
      1042                 8328              3590294             -2223996
      1043                 8336              3535782             -2037498
      1044                 8344              3524058             -2187773
      1045                 8352              3342882             -2191710
      1046                 8360              3703792             -2330466
      1047                 8368              3465807             -2192276
      1048                 8376              3640904             -2232362
      1049                 8384              3664766             -2157525
      1050                 8392              3533813             -2128705
      1051                 8400              3447854             -2248471
      1052                 8408              3426046             -2333619
      1053                 8416              3486696             -2212670
      1054                 8424              3515102             -2168674
      1055                 8432              3526954             -2281584
      1056                 8440              3596784             -2264107
      1057                 8448              3744894             -2251727
      1058                 8456              3740103             -2238272
      1059                 8464              3719006             -2354315
      1060                 8472              3736589             -2555624
      1061                 8480              3768645             -2254883
      1062                 8488              3863754             -2397924
      1063                 8496              3930106             -2293088
      1064                 8504              3945461             -2459152
      1065                 8512              3869065             -2347667
      1066                 8520              3891200             -2341220
      1067                 8528              3775116             -2510203
      1068                 8536              3813239             -2209397
      1069                 8544              3817953             -2306605
      1070                 8552              4006129             -2313787
      1071                 8560              3970769             -2469520
      1072                 8568              4046730             -2401558
      1073                 8576              4044275             -2509636
      1074                 8584              4095382             -2590447
      1075                 8592              4205514             -2559404
      1076                 8600              4140161             -2565369
      1077                 8608              4037958             -2519730
      1078                 8616              4165255             -2668934
      1079                 8624              3970192             -2535583
      1080                 8632              4123927             -2558857
      1081                 8640              4093733             -2366359
      1082                 8648              3999353             -2566295
      1083                 8656              3961558             -2510941
      1084                 8664              4076897             -2631726
      1085                 8672              3921971             -2463254
      1086                 8680              4017156             -2570221
      1087                 8688              3945313             -2544391
      1088                 8696              4003925             -2593449
      1089                 8704              4059551             -2685718
      1090                 8712              4089634             -2602628
      1091                 8720              4215588             -2738979
      1092                 8728              4118572             -2588108
      1093                 8736              4184220             -2602258
      1094                 8744              4263581             -2625905
      1095                 8752              4115936             -2544879
      1096                 8760              4063319             -2688989
      1097                 8768              4054091             -2512559
      1098                 8776              3801309             -2538888
      1099                 8784              3820316             -2468833
      1100                 8792              3865467             -2544442
      1101                 8800              3923741             -2478343
      1102                 8808              4156773             -2467220
      1103                 8816              4160144             -2670834
      1104                 8824              4146954             -2648296
      1105                 8832              4207418             -2661318
      1106                 8840              4267276             -2773893
      1107                 8848              4260742             -2680882
      1108                 8856              4283135             -2632005
      1109                 8864              4150527             -2680163
      1110                 8872              4057607             -2692553
      1111                 8880              4045558             -2659984
      1112                 8888              4093123             -2494809
      1113                 8896              4099502             -2533113
      1114                 8904              3939993             -2478248
      1115                 8912              4128260             -2572142
      1116                 8920              4104939             -2707403
      1117                 8928              3906619             -2780869
      1118                 8936              4086041             -2715112
      1119                 8944              4317587             -2636550
      1120                 8952              4232154             -2628527
      1121                 8960              4098182             -2488744
      1122                 8968              4194896             -2547428
      1123                 8976              4077187             -2555930
      1124                 8984              4131445             -2587609
      1125                 8992              4059417             -2493318
      1126                 9000              4121670             -2596013
      1127                 9008              3973608             -2476760
      1128                 9016              3805261             -2478956
      1129                 9024              4020970             -2369044
      1130                 9032              3957454             -2456562
      1131                 9040              4231338             -2337566
      1132                 9048              4115008             -2385064
      1133                 9056              4025783             -2386482
      1134                 9064              4148715             -2473416
      1135                 9072              4221646             -2527285
      1136                 9080              4096951             -2448417
      1137                 9088              4076892             -2444938
      1138                 9096              4014422             -2511053
      1139                 9104              3950547             -2438280
      1140                 9112              4006977             -2242265
      1141                 9120              3877326             -2225782
      1142                 9128              3948647             -2317487
      1143                 9136              3820905             -2322195
      1144                 9144              3703227             -2317778
      1145                 9152              3684868             -2337789
      1146                 9160              3730439             -2373622
      1147                 9168              3926055             -2302963
      1148                 9176              3834682             -2272525
      1149                 9184              3796855             -2292953
      1150                 9192              3810467             -2317673
      1151                 9200              3775622             -2427887
      1152                 9208              3741222             -2280734
      1153                 9216              3871283             -2329105
      1154                 9224              3732704             -2279338
      1155                 9232              3637829             -2265432
      1156                 9240              3556130             -2193007
      1157                 9248              3513593             -2450111
      1158                 9256              3494975             -2132357
      1159                 9264              3562481             -2095046
      1160                 9272              3558363             -2252424
      1161                 9280              3377473             -2254548
      1162                 9288              3596598             -2256982
      1163                 9296              3616444             -2233789
      1164                 9304              3740853             -2234762
      1165                 9312              3463275             -2283685
      1166                 9320              3498525             -2244852
      1167                 9328              3453046             -2216940
      1168                 9336              3396663             -2218150
      1169                 9344              3315442             -2148941
      1170                 9352              3336044             -2165131
      1171                 9360              3223911             -2147022
      1172                 9368              3101654             -1921446
      1173                 9376              3324591             -2052980
      1174                 9384              3150607             -1845989
      1175                 9392              3138377             -2022838
      1176                 9400              3167625             -1876541
      1177                 9408              3303951             -2023097
      1178                 9416              3252737             -2077869
      1179                 9424              3298608             -1914619
      1180                 9432              3137114             -1996886
      1181                 9440              3049294             -2073232
      1182                 9448              3363163             -2043765
      1183                 9456              3085060             -1953275
      1184                 9464              3177745             -1974576
      1185                 9472              3069566             -1947989
      1186                 9480              3088954             -1822753
      1187                 9488              3150431             -1870023
      1188                 9496              2917826             -1769169
      1189                 9504              3015486             -1970402
      1190                 9512              2928585             -1824689
      1191                 9520              3133851             -1898582
      1192                 9528              3096835             -1887394
      1193                 9536              3048966             -2042185
      1194                 9544              3076432             -1854485
      1195                 9552              3129683             -1965814
      1196                 9560              2983154             -2027390
      1197                 9568              3191632             -2123624
      1198                 9576              2938199             -2089180
      1199                 9584              3126963             -1968899
      1200                 9592              3077865             -2087579
      1201                 9600              3124600             -1916677
      1202                 9608              3077005             -2018106
      1203                 9616              3134709             -1975102
      1204                 9624              3160781             -1922115
      1205                 9632              2953367             -1986957
      1206                 9640              3221691             -1969099
      1207                 9648              3198287             -1909526
      1208                 9656              3235596             -2028497
      1209                 9664              3340794             -2175659
      1210                 9672              3382858             -2201365
      1211                 9680              3423809             -2184191
      1212                 9688              3342471             -2190367
      1213                 9696              3459771             -2032385
      1214                 9704              3310746             -2012501
      1215                 9712              3217472             -2023142
      1216                 9720              3132199             -1991982
      1217                 9728              3066330             -1974504
      1218                 9736              3274362             -2169982
      1219                 9744              3217654             -1914608
      1220                 9752              3258551             -2162224
      1221                 9760              3254887             -2038068
      1222                 9768              3337336             -1941747
      1223                 9776              3398772             -2226535
      1224                 9784              3328895             -2093068
      1225                 9792              3356706             -2116987
      1226                 9800              3363165             -2148682
      1227                 9808              3448307             -2231869
      1228                 9816              3209527             -2232009
      1229                 9824              3512880             -2064345
      1230                 9832              3409143             -2215636
      1231                 9840              3612719             -2199737
      1232                 9848              3371427             -2192863
      1233                 9856              3432768             -2094165
      1234                 9864              3455914             -2213505
      1235                 9872              3448361             -2184115
      1236                 9880              3375740             -2053165
      1237                 9888              3448524             -2253068
      1238                 9896              3468973             -2047479
      1239                 9904              3563818             -2110310
      1240                 9912              3533832             -1987443
      1241                 9920              3599934             -2204010
      1242                 9928              3459862             -2240834
      1243                 9936              3523340             -2149832
      1244                 9944              3624574             -2291601
      1245                 9952              3535757             -2112483
      1246                 9960              3556761             -2144373
      1247                 9968              3487149             -2091394
      1248                 9976              3528443             -2339720
      1249                 9984              3602680             -2127204
      1250                 9992              3316318             -2117990
      1251                10000              3640710             -2222566
      1252                10008              3453318             -2152078
      1253                10016              3605362             -2167761
      1254                10024              3517720             -2269082
      1255                10032              3626337             -2250495
      1256                10040              3535047             -2271662
      1257                10048              3463476             -2313512
      1258                10056              3418900             -2169525
      1259                10064              3569039             -2187106
      1260                10072              3436528             -2432505
      1261                10080              3400803             -2204592
      1262                10088              3390980             -2252897
      1263                10096              3391594             -2214630
      1264                10104              3481875             -2126067
      1265                10112              3425079             -2232273
      1266                10120              3263362             -2157817
      1267                10128              3426201             -2147869
      1268                10136              3416892             -2124682
      1269                10144              3445223             -2176225
      1270                10152              3438856             -2142870
      1271                10160              3450069             -2132320
      1272                10168              3545163             -2209904
      1273                10176              3585182             -2158154
      1274                10184              3467237             -2178201
      1275                10192              3437436             -2216211
      1276                10200              3362117             -2119932
      1277                10208              3449170             -2334646
      1278                10216              3433649             -2181255
      1279                10224              3240169             -2073481
      1280                10232              3339365             -2085619
      1281                10240              3298773             -2216675
      1282                10248              3394578             -2228222
      1283                10256              3383802             -2297207
      1284                10264              3418526             -2190647
      1285                10272              3398944             -2022359
      1286                10280              3487524             -2173675
      1287                10288              3424580             -2215036
      1288                10296              3489201             -2175745
      1289                10304              3452081             -2027277
      1290                10312              3504303             -2243889
      1291                10320              3477959             -2125546
      1292                10328              3395572             -2194571
      1293                10336              3396796             -1929393
      1294                10344              3333704             -2094181
      1295                10352              3504509             -2071704
      1296                10360              3378364             -2152361
      1297                10368              3356823             -2133385
      1298                10376              3394220             -2126108
      1299                10384              3325071             -2091191
      1300                10392              3432478             -2016518
      1301                10400              3289572             -2189896
      1302                10408              3342591             -2095508
      1303                10416              3444992             -1962679
      1304                10424              3279027             -2123451
      1305                10432              3239962             -1950043
      1306                10440              3290361             -2184665
      1307                10448              3245722             -1952051
      1308                10456              3352476             -2172211
      1309                10464              3235622             -1923473
      1310                10472              3335110             -2082915
      1311                10480              3216628             -2068553
      1312                10488              3163667             -1856010
      1313                10496              3275538             -1973324
      1314                10504              3175698             -2032722
      1315                10512              3114146             -2116476
      1316                10520              3232958             -2129858
      1317                10528              3317399             -2038340
      1318                10536              3085248             -1879673
      1319                10544              3121548             -2061006
      1320                10552              3181964             -2004789
      1321                10560              3085819             -1939574
      1322                10568              3240775             -1979063
      1323                10576              3108521             -1942163
      1324                10584              2972892             -2052121
      1325                10592              3076206             -1848468
      1326                10600              3224651             -1882750
      1327                10608              2953269             -1993008
      1328                10616              3026957             -1928184
      1329                10624              2976530             -1917940
      1330                10632              2970150             -1927034
      1331                10640              2916746             -1874497
      1332                10648              2995772             -1895578
      1333                10656              3121194             -1775570
      1334                10664              2945919             -1921371
      1335                10672              2834831             -1963318
      1336                10680              3104505             -1768345
      1337                10688              3017595             -1857476
      1338                10696              2890648             -1787061
      1339                10704              2863061             -1776951
      1340                10712              2930523             -1719910
      1341                10720              3020987             -1891242
      1342                10728              3020912             -1844743
      1343                10736              2832918             -1924729
      1344                10744              2885110             -1878028
      1345                10752              2748638             -1741825
      1346                10760              3114110             -1769830
      1347                10768              2922636             -1675685
      1348                10776              2818570             -1671441
      1349                10784              2819361             -1675975
      1350                10792              2736767             -1919545
      1351                10800              2975925             -1882118
      1352                10808              2710685             -1937216
      1353                10816              2905786             -1786196
      1354                10824              2842969             -1891495
      1355                10832              2844134             -1730592
      1356                10840              2794039             -1784349
      1357                10848              2814575             -1659457
      1358                10856              2771782             -1768411
      1359                10864              2746165             -1942559
      1360                10872              2793292             -1732292
      1361                10880              2775639             -1613140
      1362                10888              2766830             -1714780
      1363                10896              2959133             -1695672
      1364                10904              2834800             -1767903
      1365                10912              2819100             -1680962
      1366                10920              2881849             -1886145
      1367                10928              2756740             -1895463
      1368                10936              2668300             -1775488
      1369                10944              2908467             -1912579
      1370                10952              2932117             -1697224
      1371                10960              2910833             -1622901
      1372                10968              2897694             -1680673
      1373                10976              2724386             -1713016
      1374                10984              2944181             -1553688
      1375                10992              2846285             -1722370
      1376                11000              2849791             -1734446
      1377                11008              2812002             -1612272
      1378                11016              2965444             -1747950
      1379                11024              3000556             -1704575
      1380                11032              2937289             -1747515
      1381                11040              2951737             -1669786
      1382                11048              2910531             -1663549
      1383                11056              2802768             -1588402
      1384                11064              2888784             -1852833
      1385                11072              2819111             -1621223
      1386                11080              2957131             -1782145
      1387                11088              2965105             -1735007
      1388                11096              2982808             -1735268
      1389                11104              2846955             -1730412
      1390                11112              2848851             -1709264
      1391                11120              2762906             -1628949
      1392                11128              2788488             -1696651
      1393                11136              2643434             -1895910
      1394                11144              2898004             -1784093
      1395                11152              2880259             -1835130
      1396                11160              2773671             -1721376
      1397                11168              2813463             -1718752
      1398                11176              2974447             -1591460
      1399                11184              3006553             -1764839
      1400                11192              2983549             -1827986
      1401                11200              2885403             -1722845
      1402                11208              2948151             -1639039
      1403                11216              2916295             -1866682
      1404                11224              2892221             -1904888
      1405                11232              2596485             -1565719
      1406                11240              2726976             -1570427
      1407                11248              2809742             -1667780
      1408                11256              2581083             -1606989
      1409                11264              2688427             -1585030
      1410                11272              2780507             -1619546
      1411                11280              2768918             -1749462
      1412                11288              2650363             -1733610
      1413                11296              2759741             -1670029
      1414                11304              2711130             -1710172
      1415                11312              2579514             -1693410
      1416                11320              2628802             -1684924
      1417                11328              2641286             -1560713
      1418                11336              2617300             -1577487
      1419                11344              2641711             -1612996
      1420                11352              2579535             -1614991
      1421                11360              2585990             -1636786
      1422                11368              2625782             -1607675
      1423                11376              2788468             -1412481
      1424                11384              2761618             -1568255
      1425                11392              2626320             -1599076
      1426                11400              2821947             -1702727
      1427                11408              2666859             -1670676
      1428                11416              2612449             -1731522
      1429                11424              2750915             -1771168
      1430                11432              2731954             -1737526
      1431                11440              2842860             -1865491
      1432                11448              2720442             -1755828
      1433                11456              2723759             -1733279
      1434                11464              2783761             -1714528
      1435                11472              2828933             -1603062
      1436                11480              2722135             -1702777
      1437                11488              2519293             -1725095
      1438                11496              2714474             -1585825
      1439                11504              2824277             -1572774
      1440                11512              2754060             -1787411
      1441                11520              2843132             -1834545
      1442                11528              2827020             -1550143
      1443                11536              2722171             -1694176
      1444                11544              2834410             -1698953
      1445                11552              2794716             -1702043
      1446                11560              2773427             -1719349
      1447                11568              2639083             -1769166
      1448                11576              2605047             -1645540
      1449                11584              2832098             -1614436
      1450                11592              2778887             -1677529
      1451                11600              2703725             -1727188
      1452                11608              2617535             -1696900
      1453                11616              2694313             -1727584
      1454                11624              2669275             -1670203
      1455                11632              2635113             -1799625
      1456                11640              2626204             -1711400
      1457                11648              2678722             -1864595
      1458                11656              2727094             -1654125
      1459                11664              2879812             -1731534
      1460                11672              2755526             -1491964
      1461                11680              2667380             -1601745
      1462                11688              2856175             -1677417
      1463                11696              2747177             -1741615
      1464                11704              2668314             -1514503
      1465                11712              2552171             -1605615
      1466                11720              2673795             -1677110
      1467                11728              2637939             -1660389
      1468                11736              2487062             -1768080
      1469                11744              2577182             -1506201
      1470                11752              2742811             -1682855
      1471                11760              2622831             -1685276
      1472                11768              2563084             -1666004
      1473                11776              2797740             -1617052
      1474                11784              2710252             -1671657
      1475                11792              2534784             -1720990
      1476                11800              2854331             -1670552
      1477                11808              2738696             -1593533
      1478                11816              2535137             -1505961
      1479                11824              2704640             -1649797
      1480                11832              2523310             -1614262
      1481                11840              2542872             -1580140
      1482                11848              2556075             -1634450
      1483                11856              2537760             -1603557
      1484                11864              2475354             -1774136
      1485                11872              2637701             -1469449
      1486                11880              2728884             -1648850
      1487                11888              2519035             -1536707
      1488                11896              2652528             -1474967
      1489                11904              2477289             -1727075
      1490                11912              2495462             -1621834
      1491                11920              2549636             -1579807
      1492                11928              2491317             -1709509
      1493                11936              2586872             -1545815
      1494                11944              2468133             -1605731
      1495                11952              2442960             -1483035
      1496                11960              2459009             -1519785
      1497                11968              2516480             -1351267
      1498                11976              2359215             -1469497
      1499                11984              2480864             -1591354
      1500                11992              2472066             -1504719
      1501                12000              2368363             -1489449
      1502                12008              2485766             -1628961
      1503                12016              2493535             -1603491
      1504                12024              2425027             -1501647
      1505                12032              2422510             -1598449
      1506                12040              2398972             -1381162
      1507                12048              2383187             -1425021
      1508                12056              2329323             -1456978
      1509                12064              2353046             -1575214
      1510                12072              2341283             -1533611
      1511                12080              2308135             -1502030
      1512                12088              2201746             -1413472
      1513                12096              2322167             -1468427
      1514                12104              2343556             -1476469
      1515                12112              2338492             -1470566
      1516                12120              2389947             -1530876
      1517                12128              2248693             -1494450
      1518                12136              2376963             -1509294
      1519                12144              2315126             -1398708
      1520                12152              2323676             -1407134
      1521                12160              2324548             -1357300
      1522                12168              2221483             -1550191
      1523                12176              2228828             -1434996
      1524                12184              2266968             -1375048
      1525                12192              2229312             -1314914
      1526                12200              2185141             -1320827
      1527                12208              2199295             -1360624
      1528                12216              2185570             -1378485
      1529                12224              2153936             -1231285
      1530                12232              2146786             -1346235
      1531                12240              2289452             -1413152
      1532                12248              2295920             -1313258
      1533                12256              2220097             -1493987
      1534                12264              2178123             -1401980
      1535                12272              2351414             -1424611
      1536                12280              2243589             -1418743
      1537                12288              2349611             -1425626
      1538                12296              2230893             -1343169
      1539                12304              2166907             -1280319
      1540                12312              2098733             -1288617
      1541                12320              2052511             -1337735
      1542                12328              2032441             -1277024
      1543                12336              2124106             -1164918
      1544                12344              2061462             -1219004
      1545                12352              2019130             -1279092
      1546                12360              2063401             -1265429
      1547                12368              2194185             -1420814
      1548                12376              2155567             -1436162
      1549                12384              2271059             -1397655
      1550                12392              2261823             -1345213
      1551                12400              2293698             -1330449
      1552                12408              2203530             -1345440
      1553                12416              2113727             -1185291
      1554                12424              2217058             -1287806
      1555                12432              2127654             -1393164
      1556                12440              2077516             -1313423
      1557                12448              2079823             -1239035
      1558                12456              2038056             -1531917
      1559                12464              2268248             -1329430
      1560                12472              2069147             -1404124
      1561                12480              2163255             -1398899
      1562                12488              2022294             -1379446
      1563                12496              2092325             -1299936
      1564                12504              2018065             -1294674
      1565                12512              2074553             -1415283
      1566                12520              2154383             -1313963
      1567                12528              2188626             -1391256
      1568                12536              2040595             -1273956
      1569                12544              2068480             -1341310
      1570                12552              2079048             -1449146
      1571                12560              2000658             -1217935
      1572                12568              1969693             -1362022
      1573                12576              1896646             -1409907
      1574                12584              2169607             -1260186
      1575                12592              2012181             -1170226
      1576                12600              1891285             -1434533
      1577                12608              2079001             -1176381
      1578                12616              1977656             -1317285
      1579                12624              2123818             -1395433
      1580                12632              2000763             -1260404
      1581                12640              2012750             -1428921
      1582                12648              2138011             -1318492
      1583                12656              2152183             -1231978
      1584                12664              2090183             -1343668
      1585                12672              2049898             -1351354
      1586                12680              2014949             -1274600
      1587                12688              1977099             -1352762
      1588                12696              1883401             -1236265
      1589                12704              2011662             -1413051
      1590                12712              1910094             -1304007
      1591                12720              2056063             -1220538
      1592                12728              2075992             -1358454
      1593                12736              2047490             -1236675
      1594                12744              2024902             -1249650
      1595                12752              2054941             -1408310
      1596                12760              1916854             -1228988
      1597                12768              1831634             -1332108
      1598                12776              2037146             -1295621
      1599                12784              2053927             -1226833
      1600                12792              2095818             -1260309
      1601                12800              1903245             -1207077
      1602                12808              1932474             -1254658
      1603                12816              1965363             -1174226
      1604                12824              2161961             -1179259
      1605                12832              2077303             -1333989
      1606                12840              2095780             -1233994
      1607                12848              1906139             -1272973
      1608                12856              1966897             -1358655
      1609                12864              2009005             -1151864
      1610                12872              2111424             -1339463
      1611                12880              2002242             -1250474
      1612                12888              1915491             -1396362
      1613                12896              2031048             -1435454
      1614                12904              2062327             -1209887
      1615                12912              2084697             -1297053
      1616                12920              1914300             -1388993
      1617                12928              1947811             -1403116
      1618                12936              2020828             -1246775
      1619                12944              1993000             -1169438
      1620                12952              1955064             -1335114
      1621                12960              1956264             -1412701
      1622                12968              2001541             -1310605
      1623                12976              2109222             -1369245
      1624                12984              1966188             -1361315
      1625                12992              1886574             -1449104
      1626                13000              2059437             -1323727
      1627                13008              2140705             -1345076
      1628                13016              2044222             -1366553
      1629                13024              2125520             -1373683
      1630                13032              2164997             -1322021
      1631                13040              2092499             -1469396
      1632                13048              2053870             -1229350
      1633                13056              1971027             -1254132
      1634                13064              2119168             -1301728
      1635                13072              2086883             -1218363
      1636                13080              1997487             -1337519
      1637                13088              2007371             -1249381
      1638                13096              1995482             -1255451
      1639                13104              1965127             -1252322
      1640                13112              2047957             -1241506
      1641                13120              1994105             -1340463
      1642                13128              2001786             -1304166
      1643                13136              2056213             -1288891
      1644                13144              1923467             -1352186
      1645                13152              1908632             -1241499
      1646                13160              1846848             -1317739
      1647                13168              1879467             -1280468
      1648                13176              1798881             -1222272
      1649                13184              1997082             -1244278
      1650                13192              1917249             -1158127
      1651                13200              1861633             -1254833
      1652                13208              2019701             -1241362
      1653                13216              2037237             -1204432
      1654                13224              2086347             -1130040
      1655                13232              1829765             -1288130
      1656                13240              1800981             -1294068
      1657                13248              1898544             -1203104
      1658                13256              1821308             -1337921
      1659                13264              1853932             -1131202
      1660                13272              1952882             -1250815
      1661                13280              1821915             -1205527
      1662                13288              1808315             -1301969
      1663                13296              1799342             -1187451
      1664                13304              1752207             -1185099
      1665                13312              1899207             -1243545
      1666                13320              1839251             -1079496
      1667                13328              1831367             -1109606
      1668                13336              1873112             -1192233
      1669                13344              1954121             -1249286
      1670                13352              1957246             -1183460
      1671                13360              1967995             -1101913
      1672                13368              1845505             -1239086
      1673                13376              1929378             -1039626
      1674                13384              1696295             -1162196
      1675                13392              1787099             -1351259
      1676                13400              1922044             -1366541
      1677                13408              1739171             -1199452
      1678                13416              1708970             -1099645
      1679                13424              1736049             -1174026
      1680                13432              1694150              -915442
      1681                13440              1672850             -1190805
      1682                13448              1732341             -1123184
      1683                13456              1730488             -1055659
      1684                13464              1760005             -1077218
      1685                13472              1648079             -1130984
      1686                13480              1904935             -1242197
      1687                13488              1675088             -1070205
      1688                13496              1639690              -963159
      1689                13504              1779127             -1056119
      1690                13512              1748204             -1235155
      1691                13520              1556439             -1109835
      1692                13528              1654582             -1165562
      1693                13536              1505878              -982851
      1694                13544              1674101             -1042589
      1695                13552              1517932              -925625
      1696                13560              1726941             -1201170
      1697                13568              1618617             -1093032
      1698                13576              1667323              -915899
      1699                13584              1706770             -1082460
      1700                13592              1698228             -1197610
      1701                13600              1511017             -1077719
      1702                13608              1568495             -1184367
      1703                13616              1732908             -1186681
      1704                13624              1645230             -1118284
      1705                13632              1690819              -919995
      1706                13640              1660688             -1094571
      1707                13648              1630344             -1185383
      1708                13656              1568371              -942877
      1709                13664              1570409             -1105342
      1710                13672              1572461              -987631
      1711                13680              1692911              -974708
      1712                13688              1647455             -1057538
      1713                13696              1610422             -1079785
      1714                13704              1682352             -1031580
      1715                13712              1462050              -907723
      1716                13720              1417092             -1102822
      1717                13728              1535986             -1037233
      1718                13736              1591734             -1068036
      1719                13744              1461828              -969683
      1720                13752              1548636             -1048914
      1721                13760              1508840              -981987
      1722                13768              1442475             -1031194
      1723                13776              1455934             -1079638
      1724                13784              1657002              -996661
      1725                13792              1444631              -872434
      1726                13800              1488014              -956268
      1727                13808              1522854              -977240
      1728                13816              1358319             -1086286
      1729                13824              1442695             -1067088
      1730                13832              1393930             -1123330
      1731                13840              1492335              -984902
      1732                13848              1369519             -1045238
      1733                13856              1460798             -1054013
      1734                13864              1515180              -853936
      1735                13872              1516065              -835125
      1736                13880              1344175              -961459
      1737                13888              1355354              -992810
      1738                13896              1299637              -913538
      1739                13904              1492056              -971801
      1740                13912              1486719              -931158
      1741                13920              1349050             -1048691
      1742                13928              1394742              -849591
      1743                13936              1450836             -1009653
      1744                13944              1395114             -1114355
      1745                13952              1350320             -1102379
      1746                13960              1362348              -959730
      1747                13968              1342594             -1004833
      1748                13976              1385646              -884071
      1749                13984              1442319              -986819
      1750                13992              1288429              -950383
      1751                14000              1350915             -1046566
      1752                14008              1328212              -914739
      1753                14016              1417338             -1062842
      1754                14024              1639135              -911645
      1755                14032              1411838              -998717
      1756                14040              1325896              -996663
      1757                14048              1342261              -972676
      1758                14056              1508212              -982095
      1759                14064              1302670              -882578
      1760                14072              1508352              -953143
      1761                14080              1332021              -900184
      1762                14088              1302849              -977399
      1763                14096              1315452             -1024980
      1764                14104              1380241              -895248
      1765                14112              1536970              -906774
      1766                14120              1417668             -1024001
      1767                14128              1340850              -785831
      1768                14136              1476519             -1082562
      1769                14144              1363312              -859452
      1770                14152              1529466              -988536
      1771                14160              1479592              -956762
      1772                14168              1371998              -825276
      1773                14176              1435567              -840211
      1774                14184              1410855              -900304
      1775                14192              1345988             -1043842
      1776                14200              1467395             -1040289
      1777                14208              1312960              -936181
      1778                14216              1283656              -984411
      1779                14224              1331137              -885237
      1780                14232              1582907             -1014008
      1781                14240              1446260              -931224
      1782                14248              1508704              -972669
      1783                14256              1489219              -915465
      1784                14264              1522145              -988801
      1785                14272              1613939             -1018010
      1786                14280              1579298              -955664
      1787                14288              1479766              -846254
      1788                14296              1372610              -906551
      1789                14304              1558286             -1021487
      1790                14312              1379245              -951867
      1791                14320              1539569             -1107136
      1792                14328              1573951             -1102544
      1793                14336              1551323             -1096671
      1794                14344              1565588             -1081828
      1795                14352              1505083              -893314
      1796                14360              1473651              -998055
      1797                14368              1462601              -983531
      1798                14376              1426445             -1020141
      1799                14384              1558665             -1119774
      1800                14392              1408366             -1020899
      1801                14400              1366597              -959194
      1802                14408              1426571              -973139
      1803                14416              1389169              -971283
      1804                14424              1439807              -835693
      1805                14432              1360740              -953784
      1806                14440              1442224              -898480
      1807                14448              1375773             -1021389
      1808                14456              1394521             -1016386
      1809                14464              1489922              -946010
      1810                14472              1521786              -954278
      1811                14480              1429666             -1063273
      1812                14488              1517760              -992268
      1813                14496              1436191             -1002466
      1814                14504              1397478             -1084013
      1815                14512              1409225             -1040468
      1816                14520              1434363              -842706
      1817                14528              1496966              -959679
      1818                14536              1292173              -914347
      1819                14544              1497753              -833215
      1820                14552              1352532              -992786
      1821                14560              1415087              -877893
      1822                14568              1374983              -948806
      1823                14576              1286135             -1071447
      1824                14584              1573166              -988156
      1825                14592              1403757              -882713
      1826                14600              1333856              -891692
      1827                14608              1447896              -887974
      1828                14616              1270690              -981149
      1829                14624              1312435              -745737
      1830                14632              1412970              -942630
      1831                14640              1316337              -880928
      1832                14648              1323150              -845003
      1833                14656              1141620              -922086
      1834                14664              1262487              -894898
      1835                14672              1224646              -942835
      1836                14680              1314945              -927532
      1837                14688              1314964              -816455
      1838                14696              1482071              -756688
      1839                14704              1382931              -810525
      1840                14712              1266298              -732327
      1841                14720              1258331              -874938
      1842                14728              1397647              -929584
      1843                14736              1229724              -936155
      1844                14744              1256967              -887647
      1845                14752              1225960              -803012
      1846                14760              1323334              -841232
      1847                14768              1077294              -896338
      1848                14776              1293605              -777655
      1849                14784              1224183              -892419
      1850                14792              1118818              -927143
      1851                14800              1138463              -759351
      1852                14808              1204324              -783745
      1853                14816              1233203              -831640
      1854                14824              1042271              -843049
      1855                14832              1135233              -829296
      1856                14840              1224119              -952067
      1857                14848              1274326              -813351
      1858                14856              1096214              -862568
      1859                14864              1221893              -706719
      1860                14872              1205033              -872023
      1861                14880              1257460              -961064
      1862                14888              1041452              -930873
      1863                14896              1163190              -863109
      1864                14904              1309621              -780666
      1865                14912               984197              -766482
      1866                14920              1112173              -874774
      1867                14928              1187142              -762994
      1868                14936              1031248              -651732
      1869                14944              1047372              -723687
      1870                14952              1105201              -826687
      1871                14960              1135017              -789279
      1872                14968               979029              -770095
      1873                14976               999464              -723574
      1874                14984               916398              -775422
      1875                14992               938278              -804407
      1876                15000              1013503              -760803
      1877                15008               952641              -774671
      1878                15016               908225              -690317
      1879                15024               882673              -661669
      1880                15032               872021              -655515
      1881                15040               919042              -724129
      1882                15048               973731              -588183
      1883                15056               902840              -627284
      1884                15064              1012541              -749663
      1885                15072              1098444              -882500
      1886                15080               966633              -604124
      1887                15088              1074432              -722217
      1888                15096              1033908              -615331
      1889                15104               868919              -671749
      1890                15112              1099416              -719768
      1891                15120               893487              -760431
      1892                15128               920984              -620761
      1893                15136               929217              -788812
      1894                15144               881764              -671988
      1895                15152               966433              -653668
      1896                15160               838422              -607255
      1897                15168               984637              -695514
      1898                15176               898471              -611312
      1899                15184              1049984              -770415
      1900                15192              1076290              -670601
      1901                15200               992234              -658807
      1902                15208              1073290              -474380
      1903                15216              1037718              -688995
      1904                15224               824346              -628657
      1905                15232               894923              -577647
      1906                15240               993126              -594483
      1907                15248               955134              -637148
      1908                15256               968690              -620055
      1909                15264               970123              -769699
      1910                15272               937868              -633383
      1911                15280               985009              -594943
      1912                15288               860174              -600469
      1913                15296               903957              -582730
      1914                15304               989637              -723828
      1915                15312              1003518              -713412
      1916                15320              1041258              -596301
      1917                15328              1056168              -562264
      1918                15336               936895              -565499
      1919                15344              1022532              -578658
      1920                15352               923041              -724190
      1921                15360               914408              -674785
      1922                15368              1081795              -726596
      1923                15376              1021791              -682289
      1924                15384              1066588              -719491
      1925                15392              1120775              -672121
      1926                15400              1054299              -651041
      1927                15408               953799              -728692
      1928                15416               997072              -677995
      1929                15424               932409              -732709
      1930                15432               943934              -700863
      1931                15440               937056              -618818
      1932                15448               996015              -764652
      1933                15456              1040606              -683587
      1934                15464              1086196              -815917
      1935                15472              1009446              -669039
      1936                15480               934911              -772679
      1937                15488               868624              -689296
      1938                15496              1034764              -731750
      1939                15504               894034              -744492
      1940                15512               982910              -668402
      1941                15520               981047              -652105
      1942                15528              1005319              -630136
      1943                15536              1015007              -638476
      1944                15544              1006572              -703709
      1945                15552              1050472              -691479
      1946                15560               880125              -667528
      1947                15568              1066083              -717235
      1948                15576              1020778              -709996
      1949                15584              1135133              -669874
      1950                15592               966569              -842321
      1951                15600              1005354              -799618
      1952                15608              1042170              -662199
      1953                15616              1094764              -533120
      1954                15624               885357              -816187
      1955                15632               917984              -793065
      1956                15640              1095575              -681341
      1957                15648               991197              -742728
      1958                15656               846698              -873123
      1959                15664               830447              -520877
      1960                15672              1043666              -683016
      1961                15680              1059685              -694024
      1962                15688              1150371              -734005
      1963                15696               908494              -558022
      1964                15704               941264              -709144
      1965                15712              1006158              -711800
      1966                15720               921279              -767056
      1967                15728               901575              -788928
      1968                15736               847791              -708788
      1969                15744               895824              -696463
      1970                15752               895359              -735702
      1971                15760              1100952              -754038
      1972                15768              1068833              -826345
      1973                15776              1058693              -650907
      1974                15784               960914              -629124
      1975                15792               921738              -703998
      1976                15800               882618              -806939
      1977                15808               980405              -632420
      1978                15816              1022123              -676918
      1979                15824               914456              -628480
      1980                15832               935664              -908099
      1981                15840               923403              -693472
      1982                15848              1028488              -742193
      1983                15856              1045369              -747572
      1984                15864              1000990              -718438
      1985                15872              1016956              -613219
      1986                15880               870635              -628188
      1987                15888               826352              -735410
      1988                15896               942416              -773760
      1989                15904               938978              -566386
      1990                15912               906455              -583246
      1991                15920              1036159              -754160
      1992                15928               936406              -667775
      1993                15936               887750              -676077
      1994                15944              1135042              -638935
      1995                15952               989376              -681264
      1996                15960               941351              -599502
      1997                15968              1000490              -689063
      1998                15976               960492              -698622
      1999                15984               927613              -679176
      2000                15992               865172              -653744
      2001                16000               854908              -616097
      2002                16008               720178              -668965
      2003                16016               847320              -547631
      2004                16024               764772              -678490
      2005                16032               855535              -635827
      2006                16040               792282              -551428
      2007                16048               842787              -699267
      2008                16056               994029              -615550
      2009                16064               823821              -562286
      2010                16072               860346              -711538
      2011                16080               719939              -709462
      2012                16088               807474              -625136
      2013                16096               858866              -609671
      2014                16104               765595              -632003
      2015                16112               811818              -709431
      2016                16120               849125              -638426
      2017                16128               839683              -541237
      2018                16136               807927              -534227
      2019                16144               803927              -528263
      2020                16152               711102              -542838
      2021                16160               570165              -610920
      2022                16168               669672              -536414
      2023                16176               802974              -480703
      2024                16184               930898              -560961
      2025                16192               776872              -495501
      2026                16200               763030              -570848
      2027                16208               921204              -651877
      2028                16216               741758              -565142
      2029                16224               843560              -521651
      2030                16232               610180              -572160
      2031                16240               671018              -573332
      2032                16248               674516              -658813
      2033                16256               581539              -498776
      2034                16264               737056              -627850
      2035                16272               764655              -581871
      2036                16280               896909              -536545
      2037                16288               603741              -491761
      2038                16296               795461              -505647
      2039                16304               688783              -502283
      2040                16312               666176              -686708
      2041                16320               741955              -546822
      2042                16328               639341              -554800
      2043                16336               638435              -482713
      2044                16344               622728              -456356
      2045                16352               620024              -484620
      2046                16360               783495              -475317
      2047                16368               720583              -596990
      2048                16376               726442              -473434
      2049                16384               718520              -690754
      2050                16392               659453              -476892
      2051                16400               556188              -423774
      2052                16408               625672              -599603
      2053                16416               853625              -667255
      2054                16424               728784              -522491
      2055                16432               669236              -437641
      2056                16440               587319              -511321
      2057                16448               629628              -497581
      2058                16456               591177              -458461
      2059                16464               634753              -548122
      2060                16472               623173              -448927
      2061                16480               549427              -510174
      2062                16488               586267              -453787
      2063                16496               693988              -568168
      2064                16504               801482              -485605
      2065                16512               681439              -527505
      2066                16520               728041              -606819
      2067                16528               648084              -449662
      2068                16536               617868              -456019
      2069                16544               727152              -487797
      2070                16552               675103              -495512
      2071                16560               640779              -557110
      2072                16568               615266              -572028
      2073                16576               598748              -602078
      2074                16584               600261              -540216
      2075                16592               607762              -357867
      2076                16600               522965              -570777
      2077                16608               460079              -488518
      2078                16616               714531              -559659
      2079                16624               500206              -560712
      2080                16632               674608              -470091
      2081                16640               604464              -460800
      2082                16648               771918              -527580
      2083                16656               728404              -513618
      2084                16664               705789              -455460
      2085                16672               560322              -466356
      2086                16680               707852              -559707
      2087                16688               658274              -434466
      2088                16696               566850              -413430
      2089                16704               646450              -617241
      2090                16712               691759              -553981
      2091                16720               681764              -379624
      2092                16728               504826              -572118
      2093                16736               715127              -357896
      2094                16744               677699              -481936
      2095                16752               756289              -477501
      2096                16760               785454              -471857
      2097                16768               559268              -384183
      2098                16776               516063              -487892
      2099                16784               601946              -553004
      2100                16792               621871              -437525
      2101                16800               771265              -412644
      2102                16808               726251              -526217
      2103                16816               434135              -417081
      2104                16824               540244              -257155
      2105                16832               693227              -366410
      2106                16840               736924              -572695
      2107                16848               705164              -654226
      2108                16856               774163              -358538
      2109                16864               624367              -482952
      2110                16872               650492              -598096
      2111                16880               582557              -383254
      2112                16888               645117              -397071
      2113                16896               707173              -510719
      2114                16904               581399              -508000
      2115                16912               544132              -515171
      2116                16920               686238              -501348
      2117                16928               723404              -431169
      2118                16936               517078              -313173
      2119                16944               630704              -315645
      2120                16952               684718              -469410
      2121                16960               629903              -447279
      2122                16968               749715              -450259
      2123                16976               606562              -572104
      2124                16984               697040              -577456
      2125                16992               679248              -370979
      2126                17000               587426              -493621
      2127                17008               598345              -594147
      2128                17016               577567              -573748
      2129                17024               854050              -471187
      2130                17032               563209              -579977
      2131                17040               759757              -430148
      2132                17048               600425              -515042
      2133                17056               575833              -459643
      2134                17064               660025              -526379
      2135                17072               606157              -485782
      2136                17080               557937              -537774
      2137                17088               732844              -309825
      2138                17096               529777              -370780
      2139                17104               739435              -445124
      2140                17112               601037              -479575
      2141                17120               625965              -505794
      2142                17128               680120              -489415
      2143                17136               605454              -487503
      2144                17144               689167              -478706
      2145                17152               706613              -336004
      2146                17160               622370              -529596
      2147                17168               492343              -472707
      2148                17176               569913              -473818
      2149                17184               634408              -506406
      2150                17192               754018              -404578
      2151                17200               595339              -565210
      2152                17208               620677              -491879
      2153                17216               681856              -479587
      2154                17224               458405              -419959
      2155                17232               574079              -496345
      2156                17240               521433              -604274
      2157                17248               676840              -399177
      2158                17256               573015              -411467
      2159                17264               620086              -512218
      2160                17272               663439              -450581
      2161                17280               603984              -452007
      2162                17288               657235              -389532
      2163                17296               432781              -524752
      2164                17304               557288              -439295
      2165                17312               729934              -436564
      2166                17320               528281              -432646
      2167                17328               606694              -375373
      2168                17336               402863              -471631
      2169                17344               533234              -306354
      2170                17352               505348              -575517
      2171                17360               625014              -484208
      2172                17368               505627              -565308
      2173                17376               487771              -249894
      2174                17384               631612              -346458
      2175                17392               487863              -404680
      2176                17400               490282              -383605
      2177                17408               433331              -474544
      2178                17416               612942              -441028
      2179                17424               555674              -531413
      2180                17432               425619              -442793
      2181                17440               530204              -311823
      2182                17448               541714              -369551
      2183                17456               495525              -432538
      2184                17464               568839              -364823
      2185                17472               379951              -384655
      2186                17480               478867              -423950
      2187                17488               632897              -539405
      2188                17496               440795              -398861
      2189                17504               362823              -312977
      2190                17512               484609              -410207
      2191                17520               379872              -344999
      2192                17528               502668              -267907
      2193                17536               577972              -437460
      2194                17544               436259              -320630
      2195                17552               527234              -395538
      2196                17560               383159              -299611
      2197                17568               460267              -366311
      2198                17576               494416              -371894
      2199                17584               294309              -517325
      2200                17592               409724              -353606
      2201                17600               453907              -237224
      2202                17608               533394              -389572
      2203                17616               525893              -416815
      2204                17624               633330              -304459
      2205                17632               517488              -450704
      2206                17640               478403              -312504
      2207                17648               398579              -451094
      2208                17656               415165              -428663
      2209                17664               460663              -228859
      2210                17672               278323              -449091
      2211                17680               549442              -289804
      2212                17688               526970              -258121
      2213                17696               447634              -273967
      2214                17704               420215              -372737
      2215                17712               468147              -335328
      2216                17720               511728              -451257
      2217                17728               341352              -401496
      2218                17736               343579              -273035
      2219                17744               441616              -347333
      2220                17752               331380              -383705
      2221                17760               380461              -473885
      2222                17768               356828              -260238
      2223                17776               417706              -380322
      2224                17784               404348              -325724
      2225                17792               469968              -339010
      2226                17800               488504              -342157
      2227                17808               423657              -291981
      2228                17816               326215              -285110
      2229                17824               315958              -402384
      2230                17832               325240              -321826
      2231                17840               431988              -272838
      2232                17848               382941              -403539
      2233                17856               349531              -351496
      2234                17864               377451              -391682
      2235                17872               226700              -383497
      2236                17880               308247              -429886
      2237                17888               445437              -318190
      2238                17896               348781              -235683
      2239                17904               374082              -429679
      2240                17912               289923              -374618
      2241                17920               399357              -360120
      2242                17928               453298              -226235
      2243                17936               272737              -282207
      2244                17944               331945              -404066
      2245                17952               304787              -378664
      2246                17960               457658              -311070
      2247                17968               301761              -328743
      2248                17976               348418              -385975
      2249                17984               383227              -337612
      2250                17992               305815              -303828
      2251                18000               444465              -216708
      2252                18008               446329              -283168
      2253                18016               293290              -496579
      2254                18024               267723              -241081
      2255                18032               402405              -317768
      2256                18040               430576              -196446
      2257                18048               524979              -247571
      2258                18056               406820              -293628
      2259                18064               498244              -303150
      2260                18072               361919              -485132
      2261                18080               324739              -298982
      2262                18088               370352              -595027
      2263                18096               290913              -363427
      2264                18104               307536              -395139
      2265                18112               452783              -168752
      2266                18120               406104              -387978
      2267                18128               303671              -326796
      2268                18136               289182              -315623
      2269                18144               182241              -375529
      2270                18152               358440              -433618
      2271                18160               349893              -301703
      2272                18168               556596              -417126
      2273                18176               320174              -374892
      2274                18184               504845              -231614
      2275                18192               398994              -406415
      2276                18200               412306              -353230
      2277                18208               350038              -408379
      2278                18216               383031              -338456
      2279                18224               344371              -222234
      2280                18232               351254              -383877
      2281                18240               509445              -302340
      2282                18248               332304              -335503
      2283                18256               445788              -325680
      2284                18264               479183              -362234
      2285                18272               376909              -309746
      2286                18280               410154              -421502
      2287                18288               350289              -263714
      2288                18296               328950              -432326
      2289                18304               381760              -243360
      2290                18312               389514              -271001
      2291                18320               389434              -345814
      2292                18328               393869              -379351
      2293                18336               415421              -306044
      2294                18344               414853              -341641
      2295                18352               340232              -286606
      2296                18360               442530              -350869
      2297                18368               344340              -408830
      2298                18376               438071              -262315
      2299                18384               288368              -306247
      2300                18392               267890              -384941
      2301                18400               317328              -365142
      2302                18408               427319              -445169
      2303                18416               377265              -220520
      2304                18424               340474              -358114
      2305                18432               283229              -285257
      2306                18440               287836              -255910
      2307                18448               229278              -423029
      2308                18456               414492              -214475
      2309                18464               215309              -393751
      2310                18472               336110              -326578
      2311                18480               333416              -267484
      2312                18488               429434              -366186
      2313                18496               253752              -344937
      2314                18504               377261              -433032
      2315                18512               340054              -321928
      2316                18520               407315              -252295
      2317                18528               521518              -372788
      2318                18536               477257              -256104
      2319                18544               423411              -109572
      2320                18552               381261              -328740
      2321                18560               428384              -378677
      2322                18568               381137              -227318
      2323                18576               263083              -380131
      2324                18584               421044              -269332
      2325                18592               325285              -256917
      2326                18600               373745              -183731
      2327                18608               329144              -318498
      2328                18616               226966              -423733
      2329                18624               472379              -365867
      2330                18632               365374              -356399
      2331                18640               308267              -460882
      2332                18648               374227              -260481
      2333                18656               389531              -312058
      2334                18664               408924              -178392
      2335                18672               262000              -192417
      2336                18680               251651              -134457
      2337                18688               219775              -254792
      2338                18696               256718              -426325
      2339                18704               415423              -282156
      2340                18712               259825              -251376
      2341                18720               233516              -359926
      2342                18728               377602              -231027
      2343                18736               206008              -260147
      2344                18744               287062              -108752
      2345                18752               202083              -413422
      2346                18760               192297              -323024
      2347                18768               342108              -266097
      2348                18776               325629              -357608
      2349                18784               401507              -356217
      2350                18792               454167              -108226
      2351                18800               121887              -266802
      2352                18808               347673              -234002
      2353                18816               271854              -239320
      2354                18824               304773              -210732
      2355                18832               401758              -279128
      2356                18840               317975              -130165
      2357                18848               169722              -154675
      2358                18856               299205              -253178
      2359                18864               176532              -296526
      2360                18872               393304              -224403
      2361                18880               306611              -270258
      2362                18888               236437              -229463
      2363                18896               242760              -255276
      2364                18904               293669              -257661
      2365                18912               315261              -210517
      2366                18920               319613              -165898
      2367                18928               463582              -161773
      2368                18936               367519              -255011
      2369                18944               401734              -313805
      2370                18952               385647              -282149
      2371                18960               439647              -265831
      2372                18968               189516              -137144
      2373                18976               345077              -270750
      2374                18984               251745              -214303
      2375                18992               171604              -243794
      2376                19000               166826              -284919
      2377                19008               272882              -384789
      2378                19016               279706              -340004
      2379                19024                55773              -263008
      2380                19032               327081              -251048
      2381                19040               243722              -306771
      2382                19048               235739              -424510
      2383                19056                24843              -343832
      2384                19064               298115              -285526
      2385                19072               226582              -234865
      2386                19080               291951              -269136
      2387                19088               238479              -295536
      2388                19096               311206              -336948
      2389                19104               306546              -286363
      2390                19112               249771              -123999
      2391                19120               213895              -284225
      2392                19128               308371              -317909
      2393                19136               179648              -411197
      2394                19144               145846               -80074
      2395                19152               211569              -120656
      2396                19160               366645              -181095
      2397                19168               203952              -274160
      2398                19176                92612              -216670
      2399                19184               170459              -208319
      2400                19192               339315              -237771
      2401                19200               237740              -222794
      2402                19208               177190              -356240
      2403                19216               241433              -321636
      2404                19224               224644              -193296
      2405                19232                89357              -287477
      2406                19240               202273              -269564
      2407                19248               149890              -158303
      2408                19256               175277              -233803
      2409                19264               288784              -339177
      2410                19272               298055              -311123
      2411                19280               204727              -296575
      2412                19288               307934              -310769
      2413                19296                39291               -95238
      2414                19304               380486              -232830
      2415                19312               218124              -195475
      2416                19320               303186              -278000
      2417                19328               164768              -187629
      2418                19336               239541              -284279
      2419                19344               196548              -276081
      2420                19352               266719              -252471
      2421                19360               241068              -275749
      2422                19368               257200              -243773
      2423                19376               191830              -184255
      2424                19384                53033              -136626
      2425                19392               300406              -252048
      2426                19400               155966              -331062
      2427                19408               211786              -397384
      2428                19416               167225              -255828
      2429                19424               201328              -128830
      2430                19432               160812              -249324
      2431                19440               146679              -277500
      2432                19448               228751              -157970
      2433                19456               244024              -372731
      2434                19464                86622              -225711
      2435                19472               174342              -179653
      2436                19480               279829              -189756
      2437                19488               168650              -255273
      2438                19496               110202              -131309
      2439                19504               363364              -193191
      2440                19512               228178              -300610
      2441                19520               219406              -300685
      2442                19528               182887              -102756
      2443                19536               184464              -181985
      2444                19544               204593              -186298
      2445                19552                43035               -81856
      2446                19560               183721              -173374
      2447                19568               138336              -345243
      2448                19576               247126              -344195
      2449                19584               117939              -207761
      2450                19592               251830              -271561
      2451                19600               230177              -216208
      2452                19608               193508               -64332
      2453                19616               147137              -182742
      2454                19624               174044              -283569
      2455                19632               172924              -272105
      2456                19640               149674              -206216
      2457                19648               169311              -164281
      2458                19656               366048              -321446
      2459                19664               217787              -297188
      2460                19672               134489              -286964
      2461                19680               265984              -239857
      2462                19688               214504              -296471
      2463                19696               291587              -280150
      2464                19704               133050              -313879
      2465                19712               156782              -394319
      2466                19720               159340              -340095
      2467                19728               186573               -97948
      2468                19736                52657              -282151
      2469                19744               247011              -207051
      2470                19752               161202              -196095
      2471                19760               196892              -269437
      2472                19768               220059              -272470
      2473                19776                72039               -81801
      2474                19784               209502              -195772
      2475                19792               291404              -100469
      2476                19800               285120              -186842
      2477                19808               268570              -129852
      2478                19816               108566              -330294
      2479                19824               191866              -209351
      2480                19832               167075               -30948
      2481                19840               245638              -203127
      2482                19848               175136              -153144
      2483                19856               181372              -280633
      2484                19864               247327              -284728
      2485                19872               235041              -254345
      2486                19880                65798              -247608
      2487                19888                78413              -259299
      2488                19896               102106              -204566
      2489                19904               280072              -143422
      2490                19912               299336              -159635
      2491                19920               279624              -225544
      2492                19928               241443              -162809
      2493                19936               283301              -236129
      2494                19944               157443              -241021
      2495                19952                75069              -291038
      2496                19960               158789              -158382
      2497                19968               356806              -160736
      2498                19976               223505               -48247
      2499                19984               281188              -180258
      2500                19992               150843              -211384
      2501                20000               178537               -92062
      2502                20008               172949              -206727
      2503                20016               140449              -210298
      2504                20024                74955              -244089
      2505                20032               226997              -307116
      2506                20040               125632               -98092
      2507                20048               218062              -125170
      2508                20056                   15              -237300
      2509                20064               243628              -302441
      2510                20072               105679              -234475
      2511                20080               114607              -161534
      2512                20088               271055              -197666
      2513                20096               124425              -232278
      2514                20104               305288              -255426
      2515                20112               188922              -170285
      2516                20120               227791              -194503
      2517                20128                32713              -252363
      2518                20136               325566              -268596
      2519                20144               119274              -190936
      2520                20152               192593              -142616
      2521                20160               170563              -344391
      2522                20168               273374              -262848
      2523                20176               259377              -242803
      2524                20184               141336              -221634
      2525                20192               158599              -153116
      2526                20200                98800              -149769
      2527                20208               115734              -215495
      2528                20216                74715              -261063
      2529                20224               120431              -238372
      2530                20232                83623               -94851
      2531                20240                69793              -153759
      2532                20248               124929              -237520
      2533                20256               -15566              -157339
      2534                20264               129301              -244884
      2535                20272               134791              -297452
      2536                20280                 3558              -237021
      2537                20288                77488              -316222
      2538                20296               145498              -267752
      2539                20304               100163              -145088
      2540                20312               215721              -110578
      2541                20320                58024              -232268
      2542                20328               104919              -137715
      2543                20336               346745              -170144
      2544                20344               211713              -167212
      2545                20352                 6940                32268
      2546                20360               227735               -72899
      2547                20368               110949              -204369
      2548                20376               163285              -177861
      2549                20384               137707              -317401
      2550                20392                73398              -252733
      2551                20400                55618              -123877
      2552                20408                79455              -102855
      2553                20416                73442              -274707
      2554                20424               243375              -162573
      2555                20432               -93024              -284236
      2556                20440                59413                -1249
      2557                20448                74089              -132001
      2558                20456               190275              -155800
      2559                20464               207580              -154483
      2560                20472                31762              -117026
      2561                20480               131303              -140596
      2562                20488               129568               -93292
      2563                20496               -64357               -86145
      2564                20504               141947              -117324
      2565                20512               211583              -126419
      2566                20520               165822              -242122
      2567                20528               -31146              -234757
      2568                20536               158888              -114753
      2569                20544               161352              -184773
      2570                20552               101355              -267717
      2571                20560                 7245               -94262
      2572                20568               124266              -210940
      2573                20576               148118              -192293
      2574                20584               154262              -202609
      2575                20592               134230               -46044
      2576                20600                59985              -171121
      2577                20608                89305              -172199
      2578                20616                94002              -124396
      2579                20624               114415               -91124
      2580                20632                87158              -147412
      2581                20640               189152              -144210
      2582                20648               210448               -90357
      2583                20656               151634              -333850
      2584                20664                81002                83479
      2585                20672                24957              -236034
      2586                20680               175549              -101517
      2587                20688               155100               -77127
      2588                20696               103552              -102965
      2589                20704                57848              -158861
      2590                20712                58385              -105542
      2591                20720               156484              -228286
      2592                20728                28821              -153939
      2593                20736                61480               -26348
      2594                20744               -18273              -143879
      2595                20752               169159              -269094
      2596                20760               139988              -198018
      2597                20768                77106              -179572
      2598                20776                88168              -171118
      2599                20784                15590              -237618
      2600                20792               126428              -212818
      2601                20800                60709              -117144
      2602                20808               190209              -236582
      2603                20816               180472              -121656
      2604                20824               188937              -232618
      2605                20832               104291              -185084
      2606                20840                69880               -93344
      2607                20848              -117461              -182879
      2608                20856                45695              -215235
      2609                20864                81231              -135860
      2610                20872               131009              -187843
      2611                20880                31474              -140101
      2612                20888                97213              -161936
      2613                20896               258255              -192703
      2614                20904              -171477              -319754
      2615                20912               -51347              -211357
      2616                20920               -25401               -38197
      2617                20928                83896              -193311
      2618                20936               155039               -57841
      2619                20944               320854              -138052
      2620                20952               141510              -123942
      2621                20960               -38351              -170240
      2622                20968                 8406              -372708
      2623                20976                37031              -262129
      2624                20984                26536               -53060
      2625                20992                74312              -261338
      2626                21000               170106               -97182
      2627                21008               -56673              -204380
      2628                21016                22018              -144027
      2629                21024                27818              -263832
      2630                21032               118687              -229714
      2631                21040               -74100              -167593
      2632                21048                89807              -273447
      2633                21056                13040              -230333
      2634                21064               212505              -131999
      2635                21072                20918              -174705
      2636                21080                76015              -100640
      2637                21088                52898              -142376
      2638                21096               187672               -55127
      2639                21104               117376              -141029
      2640                21112                23956              -187868
      2641                21120              -114512              -172356
      2642                21128               -26360              -154456
      2643                21136                22508              -108325
      2644                21144               -17888              -279876
      2645                21152               122444              -183978
      2646                21160               -19886              -104405
      2647                21168                46451               -89544
      2648                21176                25509              -192996
      2649                21184               166802              -182763
      2650                21192               -38245              -129061
      2651                21200                44545              -173219
      2652                21208                21899              -290252
      2653                21216               -13106              -174759
      2654                21224                 8552              -274955
      2655                21232               108164              -168179
      2656                21240                29071              -172454
      2657                21248                 3074                23234
      2658                21256                84109              -244658
      2659                21264               145076              -270814
      2660                21272                64202               -93813
      2661                21280                68231              -173230
      2662                21288                23390              -292580
      2663                21296                46740               -51308
      2664                21304              -135703              -132672
      2665                21312                79387              -211751
      2666                21320               -41170              -272836
      2667                21328                44909               -47391
      2668                21336                83927              -127729
      2669                21344                21755              -134694
      2670                21352               -24356               -56892
      2671                21360               117379              -185181
      2672                21368               192299               -68516
      2673                21376               140557              -189336
      2674                21384               116117              -127452
      2675                21392                98250              -164785
      2676                21400               -68508              -150815
      2677                21408                73615               -59606
      2678                21416               -30111              -107573
      2679                21424                55384              -109857
      2680                21432                91606              -147313
      2681                21440                 6954               -92171
      2682                21448               142487              -125712
      2683                21456                55498              -125178
      2684                21464                70391              -178845
      2685                21472               -85211              -178551
      2686                21480               -66175              -133512
      2687                21488                63574               -70722
      2688                21496                96865              -234535
      2689                21504               -65683              -294834
      2690                21512               -27063               -87490
      2691                21520               131781               -31688
      2692                21528               140307               -20249
      2693                21536               114180              -135399
      2694                21544                73338               -96501
      2695                21552               -44772               -20806
      2696                21560                75051              -149837
      2697                21568                 4271              -124865
      2698                21576                43183              -155261
      2699                21584                79211              -146549
      2700                21592               -27807              -209091
      2701                21600                 2808              -101209
      2702                21608               -36980              -247245
      2703                21616                69687              -186629
      2704                21624              -153066               -74720
      2705                21632                -3736               -91884
      2706                21640               113196              -316001
      2707                21648                -4476              -133898
      2708                21656                96102              -219406
      2709                21664                36228              -207268
      2710                21672                62371               -19082
      2711                21680                24481               -68281
      2712                21688                41523              -170526
      2713                21696                  220              -121026
      2714                21704               -58599              -123974
      2715                21712              -153838              -180564
      2716                21720               -60545              -203799
      2717                21728                35742               -64904
      2718                21736                 -547               -70861
      2719                21744               118434              -205272
      2720                21752              -164446               -29362
      2721                21760                -9348              -140662
      2722                21768               -79863               -96725
      2723                21776                91402               -59492
      2724                21784                54652              -130436
      2725                21792                55487               -99314
      2726                21800               -62131              -113540
      2727                21808               -50529               -69509
      2728                21816                39985              -124065
      2729                21824                97463              -219801
      2730                21832                52658              -102547
      2731                21840               120792              -115398
      2732                21848                 8877              -198974
      2733                21856                26911               -38182
      2734                21864               -95542              -112958
      2735                21872                45472              -134955
      2736                21880               -92798               -57797
      2737                21888                -7258              -108355
      2738                21896              -119843              -114185
      2739                21904               -35488              -100633
      2740                21912                22332              -129403
      2741                21920              -212849              -111552
      2742                21928               -33723               -80001
      2743                21936                -2286              -115339
      2744                21944                53484              -254967
      2745                21952                33560              -209032
      2746                21960               -41932              -120453
      2747                21968               103367              -160928
      2748                21976                85056               -72221
      2749                21984                97138              -254561
      2750                21992                71596              -135370
      2751                22000                34014               -90710
      2752                22008               -71265              -197260
      2753                22016               141539              -123632
      2754                22024               -59543               -74010
      2755                22032                45125              -102068
      2756                22040               -74042               -74152
      2757                22048                 9069                67436
      2758                22056               -78518              -247096
      2759                22064               -92792               -28090
      2760                22072                23966              -134862
      2761                22080                36071               -64834
      2762                22088                24913               -12709
      2763                22096                68310                -2751
      2764                22104               -60399              -160478
      2765                22112                84076               -16023
      2766                22120              -121805              -132419
      2767                22128               -82444               -87584
      2768                22136                58334               -88193
      2769                22144                80487               -93332
      2770                22152               125080              -280981
      2771                22160              -114374              -119005
      2772                22168               -99895               -18549
      2773                22176               109566              -140244
      2774                22184                46326              -268551
      2775                22192                 8500              -112714
      2776                22200                98338              -176901
      2777                22208                74329              -103222
      2778                22216               -13211              -188088
      2779                22224                -4529              -195137
      2780                22232                99706                31832
      2781                22240               -80366               -30636
      2782                22248                20992               -38647
      2783                22256               188575               -75480
      2784                22264                16386               -91008
      2785                22272               -17122               -91870
      2786                22280                43929               -60610
      2787                22288                90664               -24842
      2788                22296                 9094              -118328
      2789                22304                50819               -72918
      2790                22312               -51878              -210679
      2791                22320                16592              -150287
      2792                22328              -103955              -206517
      2793                22336                74241              -225175
      2794                22344              -225014              -168535
      2795                22352              -140044               -55652
      2796                22360                -7129              -228930
      2797                22368                17597               -92768
      2798                22376                34359               -52866
      2799                22384               -15873               -99477
      2800                22392                80775               -95628
      2801                22400               -67277              -134589
      2802                22408               182558               -94237
      2803                22416              -110292               -13000
      2804                22424               -33191              -108878
      2805                22432               -86889               -79703
      2806                22440                69767               -78346
      2807                22448               -74088               -71397
      2808                22456               142169               -97035
      2809                22464               -18946              -119543
      2810                22472                45615                55303
      2811                22480                15101              -213933
      2812                22488                70463               -81881
      2813                22496                72493              -199984
      2814                22504              -148172              -156574
      2815                22512               -59193              -145391
      2816                22520               -18776              -116371
      2817                22528               -65689               -73659
      2818                22536                -2031               -73496
      2819                22544               125582              -224989
      2820                22552               -50078              -209033
      2821                22560               -57995              -140428
      2822                22568              -128004              -156024
      2823                22576              -137375              -138995
      2824                22584                47452               -52583
      2825                22592                32335              -119442
      2826                22600               -12743               -73471
      2827                22608                32426              -232496
      2828                22616                26681               -83285
      2829                22624               -34564              -167537
      2830                22632               -30787               -25425
      2831                22640               -39709               -78941
      2832                22648              -170679              -143631
      2833                22656               -66689               -95134
      2834                22664              -146376               -20374
      2835                22672                53398               -21942
      2836                22680               116316               -59007
      2837                22688               -97321              -126663
      2838                22696                47584              -100837
      2839                22704               -62908                -4894
      2840                22712               -53204               -82254
      2841                22720               -36299              -242049
      2842                22728                23896              -213604
      2843                22736               -45616              -189158
      2844                22744                68608               -35670
      2845                22752                 8617              -173953
      2846                22760               -62925              -127169
      2847                22768                36776              -219187
      2848                22776               127345               -82219
      2849                22784               -64557              -100662
      2850                22792               -31328               -12894
      2851                22800                -9897              -150519
      2852                22808               -68097               -14849
      2853                22816               -90693               -73670
      2854                22824               -46214              -220114
      2855                22832               -90040                12807
      2856                22840               -76798               -76165
      2857                22848                 -825              -129714
      2858                22856                87220              -111469
      2859                22864               -16093              -197439
      2860                22872                11841                -3056
      2861                22880               158924              -103925
      2862                22888               -93288               -98097
      2863                22896                 6592              -252837
      2864                22904               -55413              -121731
      2865                22912               -43273              -101099
      2866                22920                54602               -31508
      2867                22928                31731              -138217
      2868                22936              -120316               -14839
      2869                22944              -105678               -87257
      2870                22952                73393              -182912
      2871                22960                -9581              -133038
      2872                22968                87369                14584
      2873                22976              -212201              -172755
      2874                22984               106179                -3196
      2875                22992               -12175               -96822
      2876                23000               -34376              -160759
      2877                23008                11890              -124766
      2878                23016               -82476               -61996
      2879                23024               -52259               -16247
      2880                23032               -54376                24104
      2881                23040                71574              -104829
      2882                23048               -42887              -157707
      2883                23056              -132672               -94822
      2884                23064              -136533                39323
      2885                23072              -134070              -168971
      2886                23080               -16136              -195278
      2887                23088               -22696                20230
      2888                23096              -149463              -114418
      2889                23104                69959              -219700
      2890                23112                -3661                22312
      2891                23120               -44002               -33750
      2892                23128              -128627               -50771
      2893                23136                81770               -36023
      2894                23144               -44334               -36793
      2895                23152              -131170              -195716
      2896                23160               -45389               -93873
      2897                23168                 8906               -96703
      2898                23176               -90373               -65258
      2899                23184                -7989                 5396
      2900                23192                  486              -144830
      2901                23200              -248610              -182808
      2902                23208                64441              -153329
      2903                23216               -12644              -131455
      2904                23224               -59625               -97306
      2905                23232               -24115              -186410
      2906                23240               -26968              -113121
      2907                23248                54790              -165595
      2908                23256               -43516              -175794
      2909                23264                98027               -69456
      2910                23272                47837              -182824
      2911                23280               -80051               -49646
      2912                23288                64616              -118046
      2913                23296               -22793              -190544
      2914                23304               155862              -136640
      2915                23312                59154                20087
      2916                23320                80877              -153506
      2917                23328              -114263               -36961
      2918                23336               -46237              -222617
      2919                23344               -47039               -32936
      2920                23352                12628              -165164
      2921                23360                12227               -28770
      2922                23368               -56221               132215
      2923                23376               -53505              -118587
      2924                23384               -76734               -15490
      2925                23392              -102994              -168712
      2926                23400                90147               -39964
      2927                23408               -22475                -6319
      2928                23416               -46739              -246301
      2929                23424                12362               -62413
      2930                23432               124715               -28669
      2931                23440               -19107              -167032
      2932                23448              -254703              -187155
      2933                23456               -93780              -115985
      2934                23464               -27461                92431
      2935                23472                -7339                 3033
      2936                23480               -32900                -8171
      2937                23488                19829               -81561
      2938                23496               -96808               -88611
      2939                23504               -12420                11064
      2940                23512               -66567                18625
      2941                23520              -101861              -110033
      2942                23528               108308              -232938
      2943                23536               -85786              -139040
      2944                23544               -20427              -142650
      2945                23552               -33180               -51618
      2946                23560                -3743              -186034
      2947                23568              -178152               -83871
      2948                23576                19644               -39271
      2949                23584               -86783              -247784
      2950                23592                29358               -13397
      2951                23600               -14281              -145797
      2952                23608                 8651               -96286
      2953                23616               -74973              -110488
      2954                23624                -5441              -126606
      2955                23632               -78958                -2495
      2956                23640               -26465               -95127
      2957                23648              -127963               -94454
      2958                23656               -81974              -193090
      2959                23664              -115721              -231107
      2960                23672                45211              -111139
      2961                23680                36195               -58253
      2962                23688                12292              -108682
      2963                23696              -178817              -180493
      2964                23704               -81592               -88779
      2965                23712               -54527               -48700
      2966                23720               -24571              -301648
      2967                23728                 6565              -220653
      2968                23736              -145922                -6064
      2969                23744               -60691               -38069
      2970                23752                68111               -96901
      2971                23760                75799              -150859
      2972                23768               -70866                29331
      2973                23776              -114206               -98166
      2974                23784               -66195               -52907
      2975                23792                25123                -4920
      2976                23800              -223013              -110422
      2977                23808              -108933              -167550
      2978                23816               -20453              -138893
      2979                23824               -29140              -224298
      2980                23832               -81200              -115993
      2981                23840               -66302              -137875
      2982                23848               -71572              -119127
      2983                23856              -138478              -222191
      2984                23864               -48588               -93969
      2985                23872                28365              -120263
      2986                23880              -120918              -145216
      2987                23888               -85085                31459
      2988                23896                -5474                14333
      2989                23904              -230964               -62578
      2990                23912                57009               -41434
      2991                23920                -9246              -123368
      2992                23928               -17498               -60575
      2993                23936               -98214                35750
      2994                23944              -191818               -22453
      2995                23952               -70121              -263636
      2996                23960                42898                25204
      2997                23968               -92015              -122616
      2998                23976              -114197              -144860
      2999                23984               -79476               -71663
      3000                23992               -64973               -76483
      3001                24000              -104337              -140874
      3002                24008               -51501               -12594
      3003                24016               115985               -13045
      3004                24024              -170032               -69622
      3005                24032                96869               -65925
      3006                24040              -147529              -107812
      3007                24048               -38522               -59571
      3008                24056              -145105               -75583
      3009                24064               -24946                44853
      3010                24072               -89207              -117072
      3011                24080              -134625              -126021
      3012                24088               -96181              -149118
      3013                24096              -101678              -163776
      3014                24104              -161679               -92166
      3015                24112                75683               -12829
      3016                24120                67256                30244
      3017                24128                27399              -151754
      3018                24136                45477              -122032
      3019                24144               -71492              -109776
      3020                24152              -180929               -82905
      3021                24160               -48812              -197474
      3022                24168              -163787                25956
      3023                24176               -51652                57492
      3024                24184               -20261                -5514
      3025                24192                16146               -99977
      3026                24200              -173853              -181612
      3027                24208               -69950              -255665
      3028                24216              -212625                31411
      3029                24224              -119010              -153466
      3030                24232              -202295              -248657
      3031                24240               -98683              -105568
      3032                24248              -148722               -25426
      3033                24256                51612              -134332
      3034                24264               -19969               -72417
      3035                24272              -162374                17103
      3036                24280               154922               -81168
      3037                24288                -3917              -174580
      3038                24296               -75523              -169237
      3039                24304                25416               -66691
      3040                24312                -6176              -168142
      3041                24320               -81077              -179531
      3042                24328                64975               -50972
      3043                24336                71707              -130786
      3044                24344               -50120              -116683
      3045                24352              -111769                17764
      3046                24360               -79883               -93356
      3047                24368                -3360              -105955
      3048                24376               -59935               -30555
      3049                24384               -46856              -119465
      3050                24392              -195482               -75972
      3051                24400               -46261              -180401
      3052                24408               -45027              -148543
      3053                24416               -60719                -7571
      3054                24424               -91511               120897
      3055                24432              -118735               -23616
      3056                24440                34178               -78151
      3057                24448              -103414               -48621
      3058                24456               140450               -73562
      3059                24464              -114219               -97192
      3060                24472              -135470               -99770
      3061                24480               -38240              -104965
      3062                24488              -114294              -242448
      3063                24496              -148414               -28062
      3064                24504               -72399               -30294
      3065                24512              -148602               -55399
      3066                24520                39990              -149936
      3067                24528              -184941               -19782
      3068                24536               -30683              -131399
      3069                24544               -78462                22342
      3070                24552               -35955               -86360
      3071                24560               -92349               -67079
      3072                24568              -159367               -54111
      3073                24576              -139740               121947
      3074                24584               -62959              -265417
      3075                24592                -9031               -53051
      3076                24600              -155853               -47738
      3077                24608              -130284              -153765
      3078                24616              -122553               -48428
      3079                24624              -152234              -111386
      3080                24632               -92315              -117275
      3081                24640                53990                26581
      3082                24648               176608              -120950
      3083                24656              -104833               -89057
      3084                24664                 1450              -141387
      3085                24672               -32523              -126994
      3086                24680                33171              -130268
      3087                24688                -2308              -147303
      3088                24696               -28190               -64267
      3089                24704               -33809              -136313
      3090                24712               -48920               -74251
      3091                24720                23855              -169939
      3092                24728              -111506               -56269
      3093                24736              -123777              -142393
      3094                24744              -159169                23070
      3095                24752                22965                49228
      3096                24760               -84279               -85600
      3097                24768              -103881              -222881
      3098                24776               -14510               -70052
      3099                24784              -146318              -166241
      3100                24792              -175858              -183527
      3101                24800              -107363              -118100
      3102                24808               -17606               -89911
      3103                24816              -176090               -84937
      3104                24824               -63970              -223373
      3105                24832                19309              -110392
      3106                24840              -100140               -52977
      3107                24848               -30247              -126044
      3108                24856               127047              -183550
      3109                24864               -73570                 6491
      3110                24872               -56305               -71665
      3111                24880                83226               -68550
      3112                24888              -144459               -54880
      3113                24896               -78272              -138124
      3114                24904               -38640              -133321
      3115                24912               -62066               -87112
      3116                24920              -137965               -85718
      3117                24928               -92470              -208907
      3118                24936                74691               -77843
      3119                24944               -29988               -94369
      3120                24952                -8809              -165666
      3121                24960              -100414              -188126
      3122                24968               -69946               -33145
      3123                24976              -306083              -101717
      3124                24984              -197060              -183018
      3125                24992               -20038              -134284
      3126                25000                -6286              -214294
      3127                25008              -178409               -67395
      3128                25016               -25478              -110189
      3129                25024               -83788               -60750
      3130                25032               -61179               -35790
      3131                25040               159673              -147719
      3132                25048              -151334               -50157
      3133                25056               -99842              -224444
      3134                25064               -39356              -184765
      3135                25072               -95441              -197717
      3136                25080                50604               -11789
      3137                25088               -96617                -9821
      3138                25096              -106680               -39433
      3139                25104                11598               -89700
      3140                25112               -97876               -11570
      3141                25120               -39672                34813
      3142                25128              -111890              -246254
      3143                25136               -27394               -30972
      3144                25144                55645               -60125
      3145                25152              -110347               -69055
      3146                25160               -96121               -70101
      3147                25168               -39832              -104018
      3148                25176               -78579               -65122
      3149                25184                -4091              -175321
      3150                25192                58727               -49377
      3151                25200                -1426              -116693
      3152                25208                -8044               -48509
      3153                25216               -62020               -24088
      3154                25224               -70802               -11169
      3155                25232               -57501              -147969
      3156                25240              -111222               -44887
      3157                25248              -118028              -101751
      3158                25256              -207842              -157294
      3159                25264                50810              -119702
      3160                25272               -93026               -75131
      3161                25280              -180159              -115656
      3162                25288               103904               -20838
      3163                25296                28090               -53273
      3164                25304                 1166                12152
      3165                25312               -29075               -11964
      3166                25320                45826              -120860
      3167                25328              -110114                -1318
      3168                25336              -222837                 1838
      3169                25344               -22366              -170446
      3170                25352              -188372                -8582
      3171                25360               -86580              -173019
      3172                25368               -38914               -82818
      3173                25376                17060              -188419
      3174                25384               -36230               -23750
      3175                25392               -89561               -88158
      3176                25400              -145890               -63407
      3177                25408                 3310                -9785
      3178                25416              -113908               -44038
      3179                25424              -128901              -145625
      3180                25432               -48794              -131845
      3181                25440              -209573               -84369
      3182                25448               -48868              -115782
      3183                25456              -170539              -123104
      3184                25464               -12911              -195371
      3185                25472               -57896              -203858
      3186                25480               -36315              -209292
      3187                25488               -24110                21961
      3188                25496               -33468               -64432
      3189                25504                 6087              -254875
      3190                25512              -105050              -222161
      3191                25520              -183557               -46055
      3192                25528               -82542               -81760
      3193                25536                29278              -106123
      3194                25544               -18121               -72142
      3195                25552                40097                22272
      3196                25560              -225147               -82308
      3197                25568              -185403              -247517
      3198                25576               -13360                44174
      3199                25584              -109864              -165036
      3200                25592                41658               -77616
      3201                25600              -122632               -86728
      3202                25608              -131608              -285316
      3203                25616               -35474              -245346
      3204                25624               -59309              -161830
      3205                25632               -86846              -122914
      3206                25640                -9722              -147686
      3207                25648               -11899               -13338
      3208                25656               -90269               -15195
      3209                25664              -125766                44841
      3210                25672              -178277              -154991
      3211                25680               -21302               -93282
      3212                25688              -135785               -83910
      3213                25696               -88506               -97520
      3214                25704               -69348               -56941
      3215                25712               -81126               -66086
      3216                25720                29857               100222
      3217                25728               -47036              -143756
      3218                25736               -86281              -109204
      3219                25744              -119753              -130319
      3220                25752                47093                48436
      3221                25760              -144376              -116871
      3222                25768              -154182              -189903
      3223                25776                59445               -60143
      3224                25784              -111275               -61900
      3225                25792               -84178              -169805
      3226                25800               -13321              -114800
      3227                25808              -159823               -69308
      3228                25816               -14339              -292954
      3229                25824               -89195              -107463
      3230                25832               -50734               -49608
      3231                25840                -9634              -182446
      3232                25848              -163162               -70089
      3233                25856               -89625              -217393
      3234                25864              -117520              -171969
      3235                25872              -198763               -58852
      3236                25880                33089               -68617
      3237                25888              -127091               -83907
      3238                25896               -38819              -190443
      3239                25904               -84066               -79298
      3240                25912              -164437              -137586
      3241                25920               -27529              -185094
      3242                25928                23479               -12638
      3243                25936              -143362              -110354
      3244                25944              -154575              -253246
      3245                25952              -376578              -158392
      3246                25960              -181442               -14201
      3247                25968               -24680              -121798
      3248                25976               100598              -103319
      3249                25984              -108475               -46648
      3250                25992               -19899              -103979
      3251                26000              -232848                42891
      3252                26008               -67753              -113821
      3253                26016              -235214              -196628
      3254                26024               -38128                21840
      3255                26032              -127238                -2437
      3256                26040              -116648               -47973
      3257                26048               -89810              -100312
      3258                26056                55740              -201470
      3259                26064              -145209                34392
      3260                26072                -5235               -27635
      3261                26080              -131359               -99251
      3262                26088              -130251              -132134
      3263                26096              -177614              -101714
      3264                26104               -35395              -115139
      3265                26112                12581              -145759
      3266                26120              -151744               -43745
      3267                26128              -115191                 5079
      3268                26136               -16216              -139514
      3269                26144               -41038               -94237
      3270                26152                 -677               -87744
      3271                26160               -53533                66442
      3272                26168              -144214               -48370
      3273                26176               -26215              -178707
      3274                26184              -217567               -27552
      3275                26192              -124771              -111227
      3276                26200               -43865                23598
      3277                26208               -42305               -95572
      3278                26216               -72619              -118522
      3279                26224               -88993              -192697
      3280                26232              -138925              -101259
      3281                26240               -77612              -158810
      3282                26248              -135028              -247253
      3283                26256              -129358              -138947
      3284                26264              -220385              -136393
      3285                26272                34742               -78484
      3286                26280                55760               -56555
      3287                26288                18718               -32185
      3288                26296               -81426                17153
      3289                26304                12086              -118095
      3290                26312               -72510                31948
      3291                26320              -154947              -182258
      3292                26328               -79558              -119395
      3293                26336                73388               -87051
      3294                26344               -31336              -148434
      3295                26352                 5040                -8911
      3296                26360              -163667              -141808
      3297                26368              -204904               -17264
      3298                26376               -35964                -6664
      3299                26384              -122465              -231884
      3300                26392              -141787               -43900
      3301                26400              -125673               -23110
      3302                26408              -101596               -97063
      3303                26416                -8506              -125564
      3304                26424                  873              -159543
      3305                26432               -14324              -114023
      3306                26440              -135890               -85776
      3307                26448                37225               -66651
      3308                26456               -52792              -186905
      3309                26464               -15161               -73259
      3310                26472               -73090              -118632
      3311                26480               -87485              -212657
      3312                26488              -115740              -104970
      3313                26496              -166802              -236493
      3314                26504                71889              -196857
      3315                26512              -109654              -177218
      3316                26520              -129708                69431
      3317                26528              -110765              -144206
      3318                26536               -76820              -126747
      3319                26544              -201122              -232575
      3320                26552                14149               -72774
      3321                26560               -52218               -32649
      3322                26568               -37570                -5686
      3323                26576               -99254              -203885
      3324                26584               -32290              -158023
      3325                26592              -225941               -69629
      3326                26600              -151364              -104633
      3327                26608                21104              -135290
      3328                26616               -25648               -80659
      3329                26624               -31131              -157182
      3330                26632               -47167               -47632
      3331                26640               -85107              -232691
      3332                26648              -123301              -110307
      3333                26656               -60900               -35554
      3334                26664               -86155                -9955
      3335                26672               -34162               -73132
      3336                26680               -61950               -74904
      3337                26688               -88590              -197511
      3338                26696              -172845                21843
      3339                26704              -181900              -128870
      3340                26712                -8821                24259
      3341                26720              -281558               -85097
      3342                26728               -34149               -68183
      3343                26736               -96119               -83189
      3344                26744                 -773               -33331
      3345                26752               -36076              -128214
      3346                26760                74554               -19531
      3347                26768                81048                -5277
      3348                26776               -98884              -138098
      3349                26784              -109161                10634
      3350                26792               -71028              -221338
      3351                26800                -9993              -103363
      3352                26808                 6712                 9196
      3353                26816              -163708               -83409
      3354                26824                24447               -30738
      3355                26832              -118405              -116703
      3356                26840               -21027              -218105
      3357                26848                23363               -21429
      3358                26856               -56947              -249717
      3359                26864               -31493              -116045
      3360                26872               -21789              -123490
      3361                26880              -105829               -86154
      3362                26888                19255               -19673
      3363                26896               -90161               -46876
      3364                26904               -17398                13645
      3365                26912               -27206                62265
      3366                26920                26418               -13007
      3367                26928               -14645              -128550
      3368                26936               -82837              -113747
      3369                26944              -127804               -49065
      3370                26952               -93868              -206818
      3371                26960              -122532              -126815
      3372                26968               -48182               -85504
      3373                26976              -133189               -59233
      3374                26984                50771              -105299
      3375                26992               -93424              -136708
      3376                27000                -1828               -27357
      3377                27008              -121003              -178081
      3378                27016              -185906                 5789
      3379                27024              -106432                -7593
      3380                27032              -105596                -5853
      3381                27040               -60985               -74461
      3382                27048                52971              -151782
      3383                27056               -72807               -20851
      3384                27064               -71047              -239377
      3385                27072              -142342               -56469
      3386                27080              -213447               -86146
      3387                27088                49524                 2335
      3388                27096               -22513              -142388
      3389                27104               -77947                 4270
      3390                27112               -15503               -99657
      3391                27120               -73735               -91988
      3392                27128               -69369               -73911
      3393                27136                -1980              -176113
      3394                27144              -109143              -166884
      3395                27152              -126427              -159303
      3396                27160              -119622               -85842
      3397                27168              -142396              -190172
      3398                27176               120096              -189520
      3399                27184              -131807               -22136
      3400                27192              -100097               -53157
      3401                27200                -1367               -29301
      3402                27208              -221130                 2524
      3403                27216               -60820               -27391
      3404                27224               -82882               -82752
      3405                27232               -22043               -56391
      3406                27240              -125935               -45944
      3407                27248              -189705              -118029
      3408                27256              -148075              -186117
      3409                27264               -86806              -113311
      3410                27272              -153876               -90736
      3411                27280                 3461               -99827
      3412                27288               -29351               -78086
      3413                27296               -97030              -117072
      3414                27304              -173686               -33214
      3415                27312              -112245               -48591
      3416                27320              -101107              -240833
      3417                27328                38567              -121361
      3418                27336                 1721               -73536
      3419                27344                13169               -34064
      3420                27352               -56532              -133441
      3421                27360                78466               -45959
      3422                27368               -81602               -82443
      3423                27376              -108611                55732
      3424                27384                 5100               -40464
      3425                27392              -120245              -263580
      3426                27400              -132914               -16591
      3427                27408               -35283              -161024
      3428                27416               -92081              -192094
      3429                27424              -168642              -184244
      3430                27432               -70237                28640
      3431                27440               -23148               -51702
      3432                27448              -249100              -206021
      3433                27456              -210889              -129545
      3434                27464               -89568               -92057
      3435                27472               -74575              -120338
      3436                27480               118349              -174910
      3437                27488               -37499              -200652
      3438                27496              -184285               -35954
      3439                27504               -38673               -94007
      3440                27512              -122064              -147384
      3441                27520               -22436               -57632
      3442                27528               185833              -138598
      3443                27536              -167528              -132120
      3444                27544               -38987              -113678
      3445                27552              -128537               -63622
      3446                27560              -146754              -107579
      3447                27568               -32278               -31576
      3448                27576               -87420                55806
      3449                27584               -93430               -98154
      3450                27592               -60598                27646
      3451                27600              -173946              -100160
      3452                27608               -16925               -83444
      3453                27616                16242               -13564
      3454                27624               -33785              -236839
      3455                27632              -140805               -92896
      3456                27640               -11902              -179800
      3457                27648               -75409               -41862
      3458                27656                89905              -145856
      3459                27664               -34923              -163580
      3460                27672               -83523               -68064
      3461                27680               -38484              -114120
      3462                27688               -68943              -169703
      3463                27696               -92472               -97239
      3464                27704              -181045              -151107
      3465                27712                45637                25702
      3466                27720               -22521               -68036
      3467                27728               -55142              -209168
      3468                27736                16322               -61342
      3469                27744               -46985                -8824
      3470                27752              -173513              -130782
      3471                27760               -46302               -22596
      3472                27768               -94835                 6804
      3473                27776              -121429              -124480
      3474                27784               -65152              -190708
      3475                27792              -122139              -150586
      3476                27800              -231780              -131727
      3477                27808               -79413              -172319
      3478                27816              -149782              -195875
      3479                27824               -37079               -86910
      3480                27832               -42019              -184942
      3481                27840                33609                 2431
      3482                27848              -106187               -34683
      3483                27856               -74692               -29707
      3484                27864               -16383              -115109
      3485                27872               -66900               -67511
      3486                27880               -73179                84411
      3487                27888               -31707                 6936
      3488                27896              -191773              -137490
      3489                27904               -92479               -99694
      3490                27912               -16616              -199020
      3491                27920              -126948               -69261
      3492                27928               -65982                28318
      3493                27936                 2265                17179
      3494                27944              -181881                -3271
      3495                27952               -53944              -126087
      3496                27960               -36087                 6047
      3497                27968               -37180               -22578
      3498                27976               -71102              -107569
      3499                27984               -47169              -112821
      3500                27992               -86411              -220328
      3501                28000                75231              -269171
      3502                28008                51514               -68945
      3503                28016               -90575                40850
      3504                28024               -45619              -103416
      3505                28032                38421              -104242
      3506                28040               -48389               -21191
      3507                28048                89495               -25765
      3508                28056              -151087              -154715
      3509                28064               -80409               -42147
      3510                28072              -189552               137556
      3511                28080              -102402               -51643
      3512                28088                26299               -55381
      3513                28096               -66641                 -989
      3514                28104                25114              -135006
      3515                28112              -147156              -282234
      3516                28120              -116167              -177281
      3517                28128               -59798              -219708
      3518                28136                24033              -173609
      3519                28144                15990              -142298
      3520                28152               -51884              -176955
      3521                28160              -105961              -155220
      3522                28168                63845              -115954
      3523                28176                24942               -81810
      3524                28184               -13990              -228008
      3525                28192               -78946               -45185
      3526                28200               -20044               -35296
      3527                28208              -123811               -74315
      3528                28216              -108380                -9944
      3529                28224              -100451               -43674
      3530                28232                74978                68639
      3531                28240               -47467              -140425
      3532                28248              -198406                -7770
      3533                28256              -120209              -189149
      3534                28264                43416               -37944
      3535                28272              -121142              -191796
      3536                28280              -148347              -115862
      3537                28288               -97765               -82570
      3538                28296               -45871               -36189
      3539                28304               -95099              -185817
      3540                28312               -76270              -175322
      3541                28320              -210481               -84045
      3542                28328               154461              -211534
      3543                28336                34681              -112708
      3544                28344               -75091               -70496
      3545                28352              -127257               -57269
      3546                28360                21569              -196563
      3547                28368              -149939              -177385
      3548                28376              -152634              -163317
      3549                28384              -139420              -203287
      3550                28392               -57046              -122131
      3551                28400               -73314              -101255
      3552                28408               -91554               -87418
      3553                28416                20555              -192056
      3554                28424               -12436              -132677
      3555                28432              -202161              -175602
      3556                28440               -52095                 6140
      3557                28448               -80330               -27644
      3558                28456              -157379              -193453
      3559                28464              -159078              -221930
      3560                28472              -145578              -108491
      3561                28480               -88143               -91237
      3562                28488                -5422              -111434
      3563                28496               -51307               -20674
      3564                28504              -151818              -103037
      3565                28512              -142999              -121003
      3566                28520               -41752              -218982
      3567                28528              -100123               -70076
      3568                28536               -79506              -162899
      3569                28544              -179937               -25013
      3570                28552              -199140              -103016
      3571                28560              -115613                44294
      3572                28568               -33534                91927
      3573                28576               -81944              -112389
      3574                28584                24149              -116252
      3575                28592               -46704              -137995
      3576                28600                23090              -173811
      3577                28608              -142255               -86533
      3578                28616               -45624              -224535
      3579                28624               146373                82286
      3580                28632              -183968              -151210
      3581                28640               -39190               -99070
      3582                28648              -168579               -68033
      3583                28656               -73264              -232747
      3584                28664              -211434                   63
      3585                28672                 5063              -181267
      3586                28680               -29699              -194518
      3587                28688                23251              -163680
      3588                28696               -87248              -180605
      3589                28704               -95688              -285097
      3590                28712               -85571               -24998
      3591                28720               -47161              -114390
      3592                28728                80081              -170070
      3593                28736                20967               -72012
      3594                28744              -141388                25436
      3595                28752                  251                43538
      3596                28760              -139234               -24979
      3597                28768              -132464              -111669
      3598                28776              -106426              -157300
      3599                28784                 4157              -163184
      3600                28792              -160110               -87423
      3601                28800                16811              -123556
      3602                28808                85647               -94908
      3603                28816               -56526              -118791
      3604                28824                 5365                -7622
      3605                28832              -180142              -109115
      3606                28840              -152955               -61184
      3607                28848              -118706               -24935
      3608                28856               -68210                -4749
      3609                28864              -110980              -100023
      3610                28872               -23892               -30447
      3611                28880                10066              -229640
      3612                28888              -144837               -74601
      3613                28896              -195990              -106929
      3614                28904               -15103              -142800
      3615                28912              -153181               -78525
      3616                28920               -67522               -72042
      3617                28928               -18944              -105391
      3618                28936              -161283              -178401
      3619                28944               -12825              -176713
      3620                28952                -3342                -6677
      3621                28960              -107486                 6063
      3622                28968              -114317              -144215
      3623                28976                22296                50871
      3624                28984              -121053               -54358
      3625                28992              -129944               -92124
      3626                29000               -14851              -169414
      3627                29008                15480              -204243
      3628                29016              -259856               -29806
      3629                29024               -98779              -103439
      3630                29032              -150490              -101447
      3631                29040              -113384              -172704
      3632                29048               -64271              -233637
      3633                29056                49367              -133093
      3634                29064              -170879               -78368
      3635                29072               -96955               -22282
      3636                29080              -102663              -257493
      3637                29088              -121470              -195217
      3638                29096               -25070              -134536
      3639                29104               -31502              -166809
      3640                29112               -44779               -34336
      3641                29120               -81308              -209474
      3642                29128               -56724               -45573
      3643                29136               -56003               -56499
      3644                29144               -23981              -138538
      3645                29152              -228994              -105235
      3646                29160               -91302               -58199
      3647                29168              -117200               -96697
      3648                29176               -20068               -12388
      3649                29184               -58228               -52292
      3650                29192              -153479              -105062
      3651                29200              -162639               -52593
      3652                29208              -231484               -41254
      3653                29216              -132013              -172910
      3654                29224              -138657               -99691
      3655                29232               -61048               -55226
      3656                29240              -106250              -134353
      3657                29248              -233280              -122539
      3658                29256               -34444              -165306
      3659                29264               -74483              -172808
      3660                29272              -120709              -163267
      3661                29280               -21012              -228464
      3662                29288               -43966              -113727
      3663                29296               -35914               -59399
      3664                29304               -41545                11112
      3665                29312               -40090              -237201
      3666                29320               -91518              -183472
      3667                29328              -117032              -201204
      3668                29336              -177322                -7988
      3669                29344              -137799              -169392
      3670                29352               -94213              -161262
      3671                29360              -126127               -61868
      3672                29368              -136680              -174278
      3673                29376               -82387              -172966
      3674                29384               -25330               -45497
      3675                29392                -9674               -43546
      3676                29400               -89457              -113546
      3677                29408               -77329              -133178
      3678                29416               -20506              -109822
      3679                29424                43820               -73823
      3680                29432               -92749              -142269
      3681                29440              -238518               -65364
      3682                29448               -96665              -236430
      3683                29456              -172802              -215978
      3684                29464               -99366               -26445
      3685                29472              -168479                -5081
      3686                29480              -114184                10874
      3687                29488               -29396               -74327
      3688                29496              -109409               -70046
      3689                29504               -42134              -135822
      3690                29512                22876               -99108
      3691                29520               -55713               -29529
      3692                29528                56051              -225365
      3693                29536              -173406                43431
      3694                29544              -156670              -130619
      3695                29552              -150492              -120697
      3696                29560              -259193              -149819
      3697                29568               -31125              -101578
      3698                29576              -110614              -167317
      3699                29584               -32767              -148419
      3700                29592               -67950              -197047
      3701                29600               -72680              -241714
      3702                29608               -28657              -212506
      3703                29616              -172206              -184819
      3704                29624              -153478               -91303
      3705                29632              -210905              -126297
      3706                29640               -23410               -21470
      3707                29648               -25979               -88097
      3708                29656               -95525               -62585
      3709                29664               -12658               -29462
      3710                29672               -91038               -29898
      3711                29680               -49210              -108336
      3712                29688               -43124                19712
      3713                29696               -17760              -115199
      3714                29704               -29635                25134
      3715                29712              -172712                84649
      3716                29720               -97849               -86211
      3717                29728                -5740               -19969
      3718                29736               -79771              -145038
      3719                29744               -50301              -185157
      3720                29752              -181938               -60952
      3721                29760                -7920              -163578
      3722                29768               -64171               -36125
      3723                29776                -1706               -73149
      3724                29784               -11163                19419
      3725                29792              -144399              -100304
      3726                29800              -172830              -223449
      3727                29808              -123509              -175852
      3728                29816               -90148              -124547
      3729                29824              -100083              -120848
      3730                29832                 2009               -76710
      3731                29840              -311394              -240188
      3732                29848               -36543              -183272
      3733                29856               -11546              -104059
      3734                29864               -92146                 7912
      3735                29872                35741              -183554
      3736                29880               -80669               -69418
      3737                29888               -68872              -173826
      3738                29896              -163556               -98162
      3739                29904              -190414              -150947
      3740                29912              -135791              -132382
      3741                29920               -36440              -181311
      3742                29928              -107390              -133114
      3743                29936              -227705               -36122
      3744                29944              -182665               -32117
      3745                29952               -84773               -97326
      3746                29960               -66496              -133274
      3747                29968               -22249              -116471
      3748                29976              -100952              -119409
      3749                29984               -66109               -71441
      3750                29992               -95178              -123747
      3751                30000                -6911               -89223
      3752                30008               -35081              -204478
      3753                30016              -142067              -175668
      3754                30024              -171097                21971
      3755                30032              -114067              -111907
      3756                30040               -98431                47017
      3757                30048              -115583              -107773
      3758                30056              -120886              -273429
      3759                30064              -181166                 3744
      3760                30072              -288156                26641
      3761                30080              -166213              -141118
      3762                30088               -77955               -76046
      3763                30096               -10991               -39071
      3764                30104              -110712              -192811
      3765                30112              -157076               -15834
      3766                30120               -22843               -58931
      3767                30128              -194912              -113790
      3768                30136              -108841               -32441
      3769                30144               -76630               -59586
      3770                30152               -21957              -183093
      3771                30160               -53966              -124106
      3772                30168                17912                 2972
      3773                30176              -138208              -256275
      3774                30184              -128921               -88393
      3775                30192              -148026               -82044
      3776                30200                82025               -87265
      3777                30208              -108035               -18102
      3778                30216               -19535              -102764
      3779                30224                15266              -148015
      3780                30232               -50888              -172757
      3781                30240               -68643               -15847
      3782                30248              -148604              -108318
      3783                30256              -162740                 5215
      3784                30264               -38670              -178261
      3785                30272                -2084               -39541
      3786                30280              -113045              -148194
      3787                30288               -18821                -5924
      3788                30296               -74023               -92400
      3789                30304               -45089               -42702
      3790                30312               -23136              -139189
      3791                30320               -34793               -39015
      3792                30328              -163668              -148963
      3793                30336              -106407              -263336
      3794                30344               -71320               -99621
      3795                30352                 8366              -139339
      3796                30360               -85782              -132314
      3797                30368               -85218               -56332
      3798                30376                31477               -65461
      3799                30384               -75314              -117738
      3800                30392              -118752              -101008
      3801                30400              -164151               -94199
      3802                30408               -58305               -23835
      3803                30416              -174065              -191721
      3804                30424               -63155              -235740
      3805                30432              -266298               -75821
      3806                30440                 4649              -165783
      3807                30448               -35118              -260639
      3808                30456               -94749              -272223
      3809                30464                18939                -3361
      3810                30472                54890               -92464
      3811                30480               -38490               -62767
      3812                30488              -224692               -80857
      3813                30496               -44196              -282228
      3814                30504               -93562               -28342
      3815                30512              -187573               -98539
      3816                30520              -121931                10647
      3817                30528              -176884               -55623
      3818                30536               -51892               -66110
      3819                30544                 7413               -54171
      3820                30552              -217516               -44820
      3821                30560              -214953              -188480
      3822                30568               -22202               -54930
      3823                30576              -175089                -8144
      3824                30584              -136951              -117515
      3825                30592               -75926              -138655
      3826                30600              -192635               -63839
      3827                30608              -188438              -165802
      3828                30616               -95272               -39843
      3829                30624               119271               -44894
      3830                30632              -239334               -84465
      3831                30640               -66231              -206348
      3832                30648              -169136               -35993
      3833                30656              -120452              -126583
      3834                30664              -145627               -80493
      3835                30672                -5656              -133746
      3836                30680               -56532               -51177
      3837                30688              -178471              -135346
      3838                30696               -26306              -130262
      3839                30704              -137766              -139814
      3840                30712               -84335              -112930
      3841                30720              -107660              -132435
      3842                30728               -31845              -209651
      3843                30736               153525              -172231
      3844                30744              -241409               -55902
      3845                30752               -66197               -87138
      3846                30760               -95182               -52120
      3847                30768               -65856               -62640
      3848                30776               -99909               -90993
      3849                30784               -54555               -80930
      3850                30792                10979               -84387
      3851                30800              -176993               -86719
      3852                30808               -88374              -123425
      3853                30816                51751               -39115
      3854                30824               -97062              -131102
      3855                30832              -141980              -166005
      3856                30840               -23741               -82400
      3857                30848               -54374                 9001
      3858                30856              -102269              -145168
      3859                30864               -27098                11208
      3860                30872                43436               -36429
      3861                30880              -167284               -90695
      3862                30888                92836                -6390
      3863                30896              -197236              -130162
      3864                30904              -156388              -129718
      3865                30912              -125206              -210499
      3866                30920              -202214              -114393
      3867                30928               -65246                20667
      3868                30936               -57771               -82825
      3869                30944               -17392                 7956
      3870                30952              -225172               -34596
      3871                30960              -196228              -151960
      3872                30968                25860               -53610
      3873                30976               -50300              -127445
      3874                30984              -159327               -81213
      3875                30992              -123892               -17127
      3876                31000              -190555               -46091
      3877                31008                -2974               -10267
      3878                31016               -89574               -80914
      3879                31024               -65689               -63371
      3880                31032              -104907               -76579
      3881                31040              -125118              -209373
      3882                31048               -36080                53078
      3883                31056              -131913              -286478
      3884                31064              -150848              -152791
      3885                31072               -74757               -42230
      3886                31080              -103494              -113892
      3887                31088              -100880              -150178
      3888                31096                15628              -168167
      3889                31104               -38492               -68665
      3890                31112               -53381               -94607
      3891                31120              -231922              -162992
      3892                31128               -73595              -174704
      3893                31136               -55053                18924
      3894                31144              -125911                20631
      3895                31152              -165497                -9854
      3896                31160               -12338              -146922
      3897                31168               -40223               -96054
      3898                31176              -184263              -104481
      3899                31184              -131713              -158318
      3900                31192               -87454              -175769
      3901                31200              -104126               -35441
      3902                31208               106284               -31702
      3903                31216               -59148                26649
      3904                31224              -125639              -125656
      3905                31232               -99921               -37499
      3906                31240              -176454              -216721
      3907                31248               -90758              -106262
      3908                31256                47979              -103346
      3909                31264              -270535                -6666
      3910                31272              -127585               -32365
      3911                31280              -159848               -90003
      3912                31288               -67827              -193781
      3913                31296               -86785               -70835
      3914                31304               -78877              -207077
      3915                31312              -112680              -123077
      3916                31320                51533               -88354
      3917                31328               -78566              -110967
      3918                31336              -195580               -25657
      3919                31344               -69732               -44901
      3920                31352              -138567              -221035
      3921                31360              -171930                -2921
      3922                31368               -97464              -116718
      3923                31376                23590               -90659
      3924                31384                -3233              -111110
      3925                31392              -207867              -181636
      3926                31400              -125411              -117729
      3927                31408               -81157              -180356
      3928                31416              -156598              -263459
      3929                31424              -296264               -90455
      3930                31432              -117329                -2214
      3931                31440                20619               -48587
      3932                31448                19480              -101140
      3933                31456              -107859              -263856
      3934                31464              -111696               -60017
      3935                31472              -234294               -59925
      3936                31480              -182889               -55524
      3937                31488              -210293              -116540
      3938                31496              -117307               -34407
      3939                31504               -43343               -66009
      3940                31512              -133212               -36548
      3941                31520              -151293              -240657
      3942                31528              -205478              -278188
      3943                31536               -61952              -109441
      3944                31544              -205243              -235477
      3945                31552              -158457               -61569
      3946                31560              -132837              -121484
      3947                31568               -38802               -68457
      3948                31576               -62414              -239286
      3949                31584               -89176               -98554
      3950                31592               -75306              -171349
      3951                31600              -110799              -142659
      3952                31608                71305              -103028
      3953                31616              -153436               -67793
      3954                31624               -42376              -149671
      3955                31632               -47018              -157389
      3956                31640              -156736              -111477
      3957                31648              -179879              -199063
      3958                31656               -93268               -95117
      3959                31664              -227350               -75525
      3960                31672              -167367                12056
      3961                31680                92618              -190678
      3962                31688              -162261              -157514
      3963                31696              -105248              -166196
      3964                31704               -92713              -214637
      3965                31712               -19714               -95937
      3966                31720                26438              -151194
      3967                31728              -114650                21722
      3968                31736              -239388              -139774
      3969                31744               -85342              -103098
      3970                31752               -59747              -144804
      3971                31760              -122773                -3874
      3972                31768              -141776              -162876
      3973                31776              -130300               -57336
      3974                31784               -47702              -116326
      3975                31792                65994              -246971
      3976                31800               -46965              -160767
      3977                31808               -44885                29376
      3978                31816                -4696               -91630
      3979                31824              -174046              -156969
      3980                31832                34739              -142822
      3981                31840               -82723               -48373
      3982                31848                -1505               -61921
      3983                31856               -33914               -85036
      3984                31864               -84456              -161740
      3985                31872                88910               -77801
      3986                31880               -89315               -91778
      3987                31888               -51994              -151848
      3988                31896                -8426               -56185
      3989                31904               -55456               -91569
      3990                31912              -209657              -304183
      3991                31920              -128841              -159174
      3992                31928               154001              -113115
      3993                31936              -168509               -43646
      3994                31944              -134119              -108671
      3995                31952              -149275              -110115
      3996                31960              -179483               -76210
      3997                31968               -59774              -188260
      3998                31976                 4877               -50067
      3999                31984              -102591              -133990
      4000                31992              -159887              -156533
      4001                32000               -68638              -135873
      4002                32008               -96885              -105352
      4003                32016               -97760              -204093
      4004                32024               -52109              -175463
      4005                32032              -100697              -210743
      4006                32040               -54143               -56742
      4007                32048              -218202               -74041
      4008                32056               -69559              -125894
      4009                32064               -60275               -43135
      4010                32072                20218              -254652
      4011                32080               -83255              -107222
      4012                32088               -29117              -165483
      4013                32096               -63074              -102856
      4014                32104               -56925                85442
      4015                32112                -9034               -95317
      4016                32120              -100733              -114029
      4017                32128              -177459              -243292
      4018                32136              -204573              -163759
      4019                32144               -21652              -108286
      4020                32152              -113261               -83163
      4021                32160              -138051               -49662
      4022                32168                24886              -189835
      4023                32176               -69097               -31054
      4024                32184               117254              -102378
      4025                32192              -236343               -95496
      4026                32200              -137773              -197602
      4027                32208               -92665                29269
      4028                32216                -8735                22861
      4029                32224               -87314              -177060
      4030                32232              -219121              -100424
      4031                32240               -23273              -239272
      4032                32248              -104981              -211171
      4033                32256              -159703               -56000
      4034                32264               -43695              -247344
      4035                32272               -41169               -19554
      4036                32280               -34122              -168948
      4037                32288               -33380               -69107
      4038                32296              -109927                17130
      4039                32304              -106956               -86206
      4040                32312                  598               -22240
      4041                32320               -78817              -145107
      4042                32328              -124316               -55086
      4043                32336              -102013               -56592
      4044                32344                15148              -101323
      4045                32352              -255411               -84891
      4046                32360              -149556                -2971
      4047                32368                35245                13888
      4048                32376               -84074              -143859
      4049                32384                15594               -94426
      4050                32392              -198620              -268996
      4051                32400              -176594               -82386
      4052                32408               -63432               -11951
      4053                32416                 -828              -210329
      4054                32424              -214471              -171058
      4055                32432              -112719               -94716
      4056                32440              -115558               -42488
      4057                32448               -81109               -72812
      4058                32456              -203240               -46420
      4059                32464              -167724              -258792
      4060                32472               -90140               -80167
      4061                32480                47268               -83477
      4062                32488              -271960               -43074
      4063                32496              -108463              -160852
      4064                32504               -79289               -73366
      4065                32512              -132146              -101113
      4066                32520              -120471                 9128
      4067                32528               -70497               -29183
      4068                32536               -54309               -45634
      4069                32544                16482                 8789
      4070                32552              -112368               -76876
      4071                32560              -152345                41991
      4072                32568              -115180               -99484
      4073                32576               -57076               -99804
      4074                32584              -131772              -160717
      4075                32592              -201731              -114263
      4076                32600               -44742                 7925
      4077                32608               -13673               -92467
      4078                32616              -186192              -256031
      4079                32624              -174265              -148908
      4080                32632              -141227              -217311
      4081                32640              -210065               -42277
      4082                32648              -234019               -61341
      4083                32656               -82288                82135
      4084                32664              -102097                -8462
      4085                32672               -61868              -211937
      4086                32680               -86620                -6433
      4087                32688              -155008               -68362
      4088                32696              -101006               -84813
      4089                32704              -141926              -134970
      4090                32712                -9890                 4641
      4091                32720               -76695               -51358
      4092                32728                31916              -122522
      4093                32736               -83614              -123278
      4094                32744              -195988              -189216
      4095                32752              -124563               -31684
      4096                32760               -94431               -52745
      4097                32768              -137367              -169405
      4098                32776              -177497               -89518
      4099                32784               -67822               -12417
      4100                32792              -144196              -108753
      4101                32800              -184218                97719
      4102                32808                 1231              -158576
      4103                32816              -178574               -94243
      4104                32824              -134664              -117562
      4105                32832               -66864               -23022
      4106                32840                  917              -134778
      4107                32848              -119009              -154328
      4108                32856                23320                  512
      4109                32864              -171784              -120822
      4110                32872              -165324               -54259
      4111                32880               -90323              -162169
      4112                32888                -9554               -70458
      4113                32896               -62880                43545
      4114                32904                -6101              -134091
      4115                32912               132256               -83673
      4116                32920              -156121              -216438
      4117                32928              -217332              -101704
      4118                32936              -137597                91793
      4119                32944               -14887               -82434
      4120                32952              -127226              -192231
      4121                32960              -141444              -103827
      4122                32968               -47130               -30442
      4123                32976               -79313              -188648
      4124                32984               -64868              -115965
      4125                32992              -101452              -174414
      4126                33000              -130205              -116265
      4127                33008              -166679               -48877
      4128                33016              -136629              -164303
      4129                33024               -79252               -15681
      4130                33032               -51542               -83438
      4131                33040               -60123                -9904
      4132                33048               -40716               -68003
      4133                33056               -54725              -111561
      4134                33064               -91330              -142468
      4135                33072              -140496               -47229
      4136                33080               -85165               -40890
      4137                33088               -51951               -59251
      4138                33096              -126340               -18830
      4139                33104               -33034               -13779
      4140                33112              -175586               -21627
      4141                33120              -100303               -33909
      4142                33128                42454                75751
      4143                33136              -206003              -250364
      4144                33144               -48017              -222088
      4145                33152               -78306                95571
      4146                33160               -25716               -98503
      4147                33168              -165045              -127548
      4148                33176              -131199              -130284
      4149                33184              -193974                29352
      4150                33192              -133158               -45130
      4151                33200              -141662               -50646
      4152                33208              -163965              -194896
      4153                33216              -241192              -129558
      4154                33224               -61110              -144415
      4155                33232               -80826              -157468
      4156                33240                66754              -159911
      4157                33248              -180836              -106725
      4158                33256              -150246               -63915
      4159                33264               -99752              -189712
      4160                33272               -56774              -137727
      4161                33280                26662              -129821
      4162                33288              -100983               -86630
      4163                33296              -124931               -76262
      4164                33304              -141545              -156669
      4165                33312               -90520              -155159
      4166                33320               -67478              -271357
      4167                33328               -85659               -23348
      4168                33336              -218063              -120008
      4169                33344              -209630              -124529
      4170                33352                12849              -148129
      4171                33360               -33246               -29251
      4172                33368                36729               -72438
      4173                33376               -49408               -44316
      4174                33384               -71127               -42563
      4175                33392              -134121               -94103
      4176                33400               -40089               -13319
      4177                33408               -76365              -135005
      4178                33416               -71782              -244049
      4179                33424               -38610              -114126
      4180                33432               -91505               -74945
      4181                33440              -180621                 5387
      4182                33448                60630              -162121
      4183                33456               -33320              -111620
      4184                33464              -270354               -28542
      4185                33472              -111483               -99930
      4186                33480               -93645              -120677
      4187                33488                20879              -102921
      4188                33496               -66204               -96524
      4189                33504                18430               -40212
      4190                33512                43618               -56493
      4191                33520              -176725                 -107
      4192                33528              -109471               -27063
      4193                33536               -71947              -105941
      4194                33544                19257              -147773
      4195                33552               -66604              -231270
      4196                33560               -40046              -269586
      4197                33568               -61968              -311140
      4198                33576              -210480              -133087
      4199                33584                43127               -76755
      4200                33592               -86206              -172789
      4201                33600              -115201              -183319
      4202                33608               -27458              -120710
      4203                33616              -136977              -163237
      4204                33624              -143469                84514
      4205                33632              -129597              -155483
      4206                33640               -25854              -109197
      4207                33648              -114788              -105776
      4208                33656               -69022              -280595
      4209                33664               -89271               -47827
      4210                33672              -142211              -237275
      4211                33680               -98474                31200
      4212                33688               -92999               110480
      4213                33696              -163835               -16785
      4214                33704              -117276               -85652
      4215                33712              -108236               -31609
      4216                33720              -197991               -38783
      4217                33728                57727              -141712
      4218                33736                 3818               -94138
      4219                33744                -6281              -151271
      4220                33752              -150517               -20649
      4221                33760              -135808              -101979
      4222                33768              -379279              -237158
      4223                33776                 4796              -110812
      4224                33784              -143401              -105843
      4225                33792               -95447              -120464
      4226                33800              -153526              -125153
      4227                33808              -111313              -140169
      4228                33816               -28969              -100290
      4229                33824               -65672              -176909
      4230                33832               -82649               -95350
      4231                33840              -171854               -98489
      4232                33848               -62539               -77490
      4233                33856              -104543               -37266
      4234                33864               -97868               -30346
      4235                33872              -263731              -158348
      4236                33880              -216642               -65142
      4237                33888              -131865              -165476
      4238                33896              -175950              -108888
      4239                33904              -139859                99223
      4240                33912              -195095               -61400
      4241                33920               -40363              -179561
      4242                33928               -90176               -49398
      4243                33936               -27659              -124076
      4244                33944              -144830              -147585
      4245                33952              -192691              -206554
      4246                33960               -31683                47907
      4247                33968               -86665              -203204
      4248                33976              -159672              -130239
      4249                33984              -234869              -137945
      4250                33992              -165087              -132384
      4251                34000              -150851              -136957
      4252                34008               -62272              -138616
      4253                34016               -21753              -204916
      4254                34024               -51995              -197884
      4255                34032              -139810              -303245
      4256                34040               -39177              -119980
      4257                34048              -230684               -96810
      4258                34056              -169871               -65249
      4259                34064              -110322               -21775
      4260                34072              -155482              -109068
      4261                34080               -39111                -1544
      4262                34088              -136504               -46964
      4263                34096              -180842              -157232
      4264                34104                -9383              -204274
      4265                34112               -88809               -29175
      4266                34120               -21326               -48405
      4267                34128              -133215               -60386
      4268                34136                -7438               -36954
      4269                34144              -115999               -72567
      4270                34152                45520              -123368
      4271                34160              -197271                -3481
      4272                34168               -14993               -58426
      4273                34176              -142302               -90348
      4274                34184                   -2               -90013
      4275                34192                48009               -95544
      4276                34200                -4130              -103480
      4277                34208               -27467               -74694
      4278                34216              -117487              -174872
      4279                34224               -43817              -122648
      4280                34232               -34676              -177444
      4281                34240              -111101               -59611
      4282                34248              -154541              -118139
      4283                34256               -47758               -51617
      4284                34264              -111476               -72155
      4285                34272               -37592               -93009
      4286                34280               -74827               -46306
      4287                34288               -98659               -61530
      4288                34296               -11558              -260979
      4289                34304              -113798              -153483
      4290                34312               -99542              -137116
      4291                34320              -119523               -84151
      4292                34328              -101493               -73595
      4293                34336              -191410              -158607
      4294                34344               -39428               -70585
      4295                34352              -119735                56658
      4296                34360              -211296               -95343
      4297                34368                22742              -195888
      4298                34376              -256637              -247489
      4299                34384               -44872              -248020
      4300                34392               103851              -137360
      4301                34400                18948               -49046
      4302                34408              -162479               -76088
      4303                34416              -190359              -109634
      4304                34424              -138299              -106761
      4305                34432              -120906              -187279
      4306                34440               -70862               -66661
      4307                34448               -32693              -192408
      4308                34456              -222763               -59290
      4309                34464              -189031              -157206
      4310                34472                -7017              -257821
      4311                34480              -125984              -105849
      4312                34488               -24350              -183447
      4313                34496                31357              -127152
      4314                34504                13852              -126525
      4315                34512               -66172               -77099
      4316                34520                63842               -81903
      4317                34528                 1555               -57588
      4318                34536               -86115              -161628
      4319                34544              -131897              -126109
      4320                34552              -110073               152945
      4321                34560              -242676               -74777
      4322                34568               -17938              -119906
      4323                34576                34865              -127132
      4324                34584              -120045               -70219
      4325                34592              -106743                16141
      4326                34600               -90028              -156650
      4327                34608               -13668              -147731
      4328                34616              -130101              -213955
      4329                34624               -74871              -108270
      4330                34632              -117896               -47335
      4331                34640               -50398              -147460
      4332                34648                43574              -171145
      4333                34656              -240720              -149577
      4334                34664              -124235              -236812
      4335                34672                 6021               -96513
      4336                34680               -74094               -57231
      4337                34688              -144372               -37476
      4338                34696               -38252               -28019
      4339                34704              -114050                70541
      4340                34712               -67037               -76307
      4341                34720              -191938              -189532
      4342                34728              -117182               -13675
      4343                34736               137643               -88535
      4344                34744               135448              -100955
      4345                34752              -217751              -257810
      4346                34760              -154270              -242919
      4347                34768                27692              -156208
      4348                34776              -153459               -73447
      4349                34784               -21913               -43507
      4350                34792              -176097              -195852
      4351                34800              -154610               -33201
      4352                34808               -75092              -123320
      4353                34816              -133385              -121571
      4354                34824              -176832              -127770
      4355                34832               -62598              -203314
      4356                34840              -150672              -179720
      4357                34848                21361              -231252
      4358                34856                -5094               -78369
      4359                34864               -35992               -31604
      4360                34872              -101135              -148942
      4361                34880              -142566              -227102
      4362                34888                21536               -98847
      4363                34896                43180               -32803
      4364                34904              -119029               -97980
      4365                34912              -214908                85970
      4366                34920              -151198              -133208
      4367                34928              -270107               -48407
      4368                34936                 6803              -162655
      4369                34944              -101632              -124094
      4370                34952              -130585               -53169
      4371                34960               -26251              -119936
      4372                34968                -9159                67182
      4373                34976               -74674              -313921
      4374                34984               -90787               -61668
      4375                34992               -78911              -193762
      4376                35000                78472              -103370
      4377                35008              -104930              -159218
      4378                35016               -98905               -97069
      4379                35024              -136627                45751
      4380                35032              -127416              -150457
      4381                35040              -248011              -116172
      4382                35048              -109269               -59849
      4383                35056              -138043              -135386
      4384                35064              -153701              -143807
      4385                35072              -103025              -150189
      4386                35080              -120960                49711
      4387                35088              -136648              -210924
      4388                35096              -220848              -168489
      4389                35104               -79076              -100702
      4390                35112              -193462              -186793
      4391                35120              -259302               -96938
      4392                35128               -76653              -223196
      4393                35136              -125943              -154629
      4394                35144               -90783              -265996
      4395                35152               -84563               -65687
      4396                35160              -111563              -106590
      4397                35168               -62672                28691
      4398                35176              -112326                11581
      4399                35184              -107911                -2025
      4400                35192              -128795              -125766
      4401                35200                   21              -171216
      4402                35208               -28133              -166923
      4403                35216               -68177               -90250
      4404                35224                60640              -192572
      4405                35232              -121179              -178376
      4406                35240                 1678              -125652
      4407                35248              -233069               -67011
      4408                35256               -41297              -240924
      4409                35264              -168936              -283118
      4410                35272               -90476              -250109
      4411                35280               -75241               -69236
      4412                35288               -26589               -93589
      4413                35296                72493                34845
      4414                35304               -63116              -108928
      4415                35312               -33054                72097
      4416                35320                -9113               -69639
      4417                35328                 7471              -203654
      4418                35336              -127128              -195687
      4419                35344              -129132               -65859
      4420                35352              -289780              -195320
      4421                35360               -77028              -158523
      4422                35368               -97281               -39181
      4423                35376              -160426              -173074
      4424                35384              -221076              -131158
      4425                35392               -74734              -165280
      4426                35400               -98415              -149212
      4427                35408              -106260               -73583
      4428                35416               -37457              -139254
      4429                35424              -185180               -48314
      4430                35432               -51392              -189804
      4431                35440               -16526              -156244
      4432                35448              -105101               -60027
      4433                35456                79429               -14202
      4434                35464               -71347              -149817
      4435                35472               -77703               -76323
      4436                35480               -61958              -117315
      4437                35488               -31319              -212913
      4438                35496               -70401              -132327
      4439                35504              -124565               -76045
      4440                35512              -236518               -99033
      4441                35520               -82159               -79783
      4442                35528               -63874               -81062
      4443                35536                -7499               -57423
      4444                35544              -259191               -47355
      4445                35552              -142778                34997
      4446                35560              -150582               -26984
      4447                35568               -85754               -94090
      4448                35576              -153893               -71522
      4449                35584               -82650               -19596
      4450                35592              -193396              -112926
      4451                35600               -79411               -83211
      4452                35608               -69352               -74004
      4453                35616               -77921              -160434
      4454                35624               -86957               -86071
      4455                35632              -108704               -88204
      4456                35640              -163587              -248978
      4457                35648               -31338              -172749
      4458                35656                32897               -54593
      4459                35664              -243051              -105547
      4460                35672              -114909              -172018
      4461                35680               -18974               -91600
      4462                35688               -83601              -102155
      4463                35696               -68641               -15914
      4464                35704              -109946              -114912
      4465                35712               -93466               -42264
      4466                35720                 1762               -73333
      4467                35728                -5477              -164509
      4468                35736              -125866              -104590
      4469                35744               -83160              -222360
      4470                35752               -85264               -18837
      4471                35760               -36191              -110384
      4472                35768              -116463              -181516
      4473                35776               -58671              -152535
      4474                35784              -243341                25940
      4475                35792              -151486               -43836
      4476                35800              -156928                  774
      4477                35808               -68026               -96318
      4478                35816              -153038              -196928
      4479                35824                65579               -94388
      4480                35832               -80165               -73769
      4481                35840               -27759               -30757
      4482                35848               -90584              -160577
      4483                35856              -116387              -260951
      4484                35864              -344397               -41783
      4485                35872               -20217               -61489
      4486                35880              -165985              -131846
      4487                35888              -210660                37549
      4488                35896               -50380              -280478
      4489                35904                 6371              -161631
      4490                35912               -56223              -100518
      4491                35920               -26752              -103493
      4492                35928               -62478              -247764
      4493                35936               -31676               -69508
      4494                35944              -120178               -31571
      4495                35952              -161978               -87602
      4496                35960              -308724              -230098
      4497                35968              -131664               -76008
      4498                35976                -4585               -78594
      4499                35984               -87811               -77827
      4500                35992               -99112              -103668
      4501                36000               -82890              -272599
      4502                36008              -172852               -80543
      4503                36016              -187926              -137038
      4504                36024              -129225              -197041
      4505                36032              -280452              -258092
      4506                36040               -17520              -132809
      4507                36048              -169788              -116649
      4508                36056               -75995               -76361
      4509                36064              -106265               -37371
      4510                36072                -8597              -142124
      4511                36080              -100222                16095
      4512                36088              -197298               -96255
      4513                36096               -75996               -96434
      4514                36104              -119744              -247948
      4515                36112                20625              -173880
      4516                36120               -45070              -107658
      4517                36128               -56215                16890
      4518                36136               -68638               -68708
      4519                36144              -195506              -170185
      4520                36152                11658              -220830
      4521                36160                -6076              -133433
      4522                36168               -23842              -164019
      4523                36176              -157055               -93146
      4524                36184              -130544              -121913
      4525                36192                 9120              -110839
      4526                36200               -40259                -8152
      4527                36208                19779               -72186
      4528                36216               -98339              -102637
      4529                36224              -185594              -242138
      4530                36232              -138743              -184431
      4531                36240               -81081                -7831
      4532                36248              -158754              -238402
      4533                36256              -100873              -213262
      4534                36264               -79624              -330064
      4535                36272              -123223               -92157
      4536                36280              -245780              -113665
      4537                36288               -86753              -255377
      4538                36296              -124545              -292959
      4539                36304              -154453               -26326
      4540                36312              -152702              -193702
      4541                36320              -144250               -61010
      4542                36328               -19129              -158470
      4543                36336              -187533              -145115
      4544                36344               -66634              -196054
      4545                36352               -52445              -129553
      4546                36360               -96642               -28991
      4547                36368              -123543               -51777
      4548                36376                15608              -128171
      4549                36384              -153641              -125892
      4550                36392                31642              -206461
      4551                36400              -187372              -217921
      4552                36408               -92410              -106811
      4553                36416              -253059               -34208
      4554                36424              -288551                82861
      4555                36432               -51080               -48055
      4556                36440               -26100              -139770
      4557                36448              -160911              -154546
      4558                36456                13236              -208673
      4559                36464              -115952              -119387
      4560                36472               -14515              -208330
      4561                36480              -168264              -274913
      4562                36488              -227010              -205411
      4563                36496               -77762              -216446
      4564                36504               -10830              -116510
      4565                36512              -259491               -95585
      4566                36520              -138941               -37020
      4567                36528              -207214                46588
      4568                36536              -110546              -226085
      4569                36544              -119270               -90491
      4570                36552                  848                -6283
      4571                36560              -198751               -75979
      4572                36568               -92033              -147490
      4573                36576               -65382               -83961
      4574                36584               -94847               -44768
      4575                36592              -209026              -277138
      4576                36600              -100536              -133766
      4577                36608               -58796              -135909
      4578                36616              -108019              -214683
      4579                36624              -131707              -121243
      4580                36632              -121120               -99682
      4581                36640               -67075              -152775
      4582                36648              -135537              -168608
      4583                36656               -75712              -133770
      4584                36664              -148991                -4337
      4585                36672               -40057              -158301
      4586                36680              -113377              -218458
      4587                36688              -109403               -41728
      4588                36696               -97494               -16112
      4589                36704                 3595                51839
      4590                36712              -125064               -20989
      4591                36720                 9844               106032
      4592                36728                -9044               -26431
      4593                36736              -340927              -197200
      4594                36744               -91623               -81078
      4595                36752              -107117               -14135
      4596                36760              -205287              -142144
      4597                36768              -144480               -54023
      4598                36776              -105077              -159463
      4599                36784              -102769              -280414
      4600                36792                63908               -91775
      4601                36800               -89404              -226364
      4602                36808              -181163              -233445
      4603                36816               -59866                21662
      4604                36824              -137701              -110515
      4605                36832               -93889               -34937
      4606                36840              -181979              -297329
      4607                36848              -163294              -192764
      4608                36856              -110278               -80504
      4609                36864              -142099                14607
      4610                36872              -107340               -60573
      4611                36880              -223432              -299063
      4612                36888              -208100              -250699
      4613                36896              -129188              -213301
      4614                36904              -113491              -268287
      4615                36912              -120988              -131093
      4616                36920               -75947              -194877
      4617                36928              -178840                 1564
      4618                36936               -67607              -216632
      4619                36944              -120645              -171752
      4620                36952              -164418               -50320
      4621                36960               -54428              -118177
      4622                36968               -49203              -263795
      4623                36976              -177598               -27811
      4624                36984                33326              -241455
      4625                36992              -158196              -243762
      4626                37000              -207872              -226430
      4627                37008              -186531               -75879
      4628                37016                81987              -187677
      4629                37024              -184234              -121014
      4630                37032              -181458              -115419
      4631                37040               -58087               -27651
      4632                37048               -20745               -77941
      4633                37056               -36539              -105362
      4634                37064               -17320              -266756
      4635                37072              -152208              -146789
      4636                37080                35144              -170209
      4637                37088               -82858              -247283
      4638                37096              -129599               -58155
      4639                37104              -229328              -200107
      4640                37112              -249693              -183697
      4641                37120              -145342              -135916
      4642                37128              -147214               -71468
      4643                37136               -14513              -165108
      4644                37144              -150763               -55575
      4645                37152               -68346              -198485
      4646                37160              -200475                 9581
      4647                37168              -200097                -1477
      4648                37176                25734              -283861
      4649                37184               -74695               -62251
      4650                37192              -145802               -25428
      4651                37200              -143897               -28511
      4652                37208               -61817              -255312
      4653                37216              -129274              -171538
      4654                37224              -284646               -24112
      4655                37232                65451               -43995
      4656                37240                11625              -100758
      4657                37248               -65770              -108944
      4658                37256               -37534              -126659
      4659                37264               106322              -145605
      4660                37272               -36030              -153296
      4661                37280              -104288               -62780
      4662                37288                 2134              -143948
      4663                37296              -114063               -16765
      4664                37304               -47287               -74338
      4665                37312              -198708               -87328
      4666                37320              -106666              -210360
      4667                37328                70195               -55788
      4668                37336              -154685              -153926
      4669                37344              -172999              -107784
      4670                37352              -179422               -79931
      4671                37360              -111690               -25750
      4672                37368              -148540              -140659
      4673                37376              -108337              -111218
      4674                37384              -278396               -13198
      4675                37392               -30770              -124487
      4676                37400               -93617              -290818
      4677                37408              -110486              -202652
      4678                37416                43126               -59964
      4679                37424               -20972              -133742
      4680                37432               -74777              -148555
      4681                37440              -174480              -158861
      4682                37448               -89457               -83884
      4683                37456              -194143              -155393
      4684                37464               -76317                -7374
      4685                37472              -168783              -179252
      4686                37480              -142392              -247243
      4687                37488                 4679               -42418
      4688                37496               -53842              -149895
      4689                37504                 -598              -161800
      4690                37512              -160660              -124143
      4691                37520              -105804               -64957
      4692                37528              -143791               -77043
      4693                37536              -143287              -155970
      4694                37544                  889               -27199
      4695                37552               -38424              -214033
      4696                37560              -192457                16793
      4697                37568                -9289                18769
      4698                37576               -86319              -202497
      4699                37584               -88190              -169723
      4700                37592              -124301              -154666
      4701                37600              -107577              -184516
      4702                37608               -71174               -48036
      4703                37616              -239960               -47372
      4704                37624              -237044               -37728
      4705                37632               -84054               -21145
      4706                37640               -39794               -83469
      4707                37648              -183817              -178499
      4708                37656               -43331              -145234
      4709                37664               -98645               -41449
      4710                37672              -103945               -84567
      4711                37680              -133827               -98525
      4712                37688              -118677               -62767
      4713                37696               -71947              -141704
      4714                37704              -111852               -29303
      4715                37712               -37718              -127217
      4716                37720              -134494              -163493
      4717                37728               -69665              -289797
      4718                37736              -226222              -119894
      4719                37744              -143658              -221032
      4720                37752               -47457              -124620
      4721                37760              -122207               -34241
      4722                37768              -155616              -102723
      4723                37776               -19751               -50360
      4724                37784               -13943              -175359
      4725                37792               -43243              -140600
      4726                37800               -77141              -196326
      4727                37808              -151518               -92719
      4728                37816              -235241              -131677
      4729                37824              -280635              -177867
      4730                37832               -53723              -190844
      4731                37840                -5646               -37249
      4732                37848              -136085               -94923
      4733                37856                16012              -135033
      4734                37864               -24402               -90850
      4735                37872               -85572               -79289
      4736                37880              -236674              -118851
      4737                37888              -140303              -157251
      4738                37896              -155527               -61916
      4739                37904              -148640              -146477
      4740                37912               -85296              -293820
      4741                37920              -209013              -268341
      4742                37928               -85332               -28287
      4743                37936                 3692               -48559
      4744                37944                10615               -98980
      4745                37952              -177571              -205586
      4746                37960               -69658              -159297
      4747                37968               -99556                 7586
      4748                37976              -162049               -93514
      4749                37984                67714              -176779
      4750                37992              -158046              -126369
      4751                38000              -156265              -142540
      4752                38008              -161579               -44213
      4753                38016               -96229              -177344
      4754                38024              -181373               -90049
      4755                38032                18954                -7183
      4756                38040              -323883               -92613
      4757                38048              -149195                42775
      4758                38056                25293               -98627
      4759                38064                -2906              -193213
      4760                38072              -164698              -182435
      4761                38080                30395              -155865
      4762                38088              -276207              -217642
      4763                38096                 4945              -168876
      4764                38104               -70078               -60566
      4765                38112              -117542              -181731
      4766                38120               -80455               -47108
      4767                38128               -96308              -126576
      4768                38136              -186360              -125053
      4769                38144              -173477              -129843
      4770                38152              -184024               -66554
      4771                38160              -175512              -221280
      4772                38168               -45511              -116968
      4773                38176               -48479              -115422
      4774                38184              -255288              -162797
      4775                38192              -197288               -97850
      4776                38200               -45312               -58092
      4777                38208              -107991               -90763
      4778                38216                55407               -85708
      4779                38224              -110215               -54592
      4780                38232               -98579               -63841
      4781                38240              -148890                59325
      4782                38248              -130725               -46817
      4783                38256               -35823              -130236
      4784                38264              -123373              -172734
      4785                38272              -154302               -61092
      4786                38280              -108026               -40990
      4787                38288              -116005                19345
      4788                38296              -174188              -108585
      4789                38304               -65023               -95632
      4790                38312               -52948               -79155
      4791                38320               -40540              -207028
      4792                38328              -179079              -114037
      4793                38336              -133412              -141982
      4794                38344               -52037              -185152
      4795                38352              -316508                15699
      4796                38360               -74344              -131769
      4797                38368              -123144              -153072
      4798                38376              -126599               -94176
      4799                38384              -125831              -166019
      4800                38392               -40105               -54735
      4801                38400               -25489              -176703
      4802                38408              -157983              -198324
      4803                38416              -121761               -94966
      4804                38424              -111362                68666
      4805                38432               -90070               -28054
      4806                38440               -95870              -191628
      4807                38448              -122137              -182174
      4808                38456              -119106               -65206
      4809                38464              -185621               -65666
      4810                38472              -292939              -143006
      4811                38480               -64869               -84255
      4812                38488              -229567               -91647
      4813                38496              -176036              -192709
      4814                38504               -86896                67129
      4815                38512               -55578              -195967
      4816                38520              -110329               -95434
      4817                38528               -26639               -27557
      4818                38536               -10858               -65834
      4819                38544              -149704                -7524
      4820                38552               -51451              -120679
      4821                38560               -82228              -106327
      4822                38568               -86704              -182554
      4823                38576                17478              -336375
      4824                38584               -56788               -71815
      4825                38592               -12282                 2108
      4826                38600               -43168               -58628
      4827                38608               -51042              -169654
      4828                38616              -139888               -87458
      4829                38624               -73703              -179655
      4830                38632               -65740              -250934
      4831                38640              -141206              -141291
      4832                38648                -6010              -139673
      4833                38656               -59566               -35223
      4834                38664               -94572               -27963
      4835                38672               -12610              -205353
      4836                38680              -125536               -16604
      4837                38688              -218641              -148972
      4838                38696               -76322              -267770
      4839                38704              -102468                25743
      4840                38712               -76377              -141810
      4841                38720               -79943              -181752
      4842                38728              -143421               -36366
      4843                38736              -181125              -105922
      4844                38744              -231874               -74638
      4845                38752                -2497              -279161
      4846                38760               -72468              -137138
      4847                38768               -84877                13354
      4848                38776               -70493               -90700
      4849                38784              -100369               -32022
      4850                38792              -139156                  836
      4851                38800              -251840              -141808
      4852                38808              -215395               -71882
      4853                38816               -81856                 -617
      4854                38824               -49177              -100012
      4855                38832               -79215              -161981
      4856                38840               -55739              -131139
      4857                38848               -27907               -91273
      4858                38856              -131506              -298884
      4859                38864                12578               -10240
      4860                38872                77559              -126048
      4861                38880              -154665              -183087
      4862                38888              -138437              -140143
      4863                38896              -178747                30493
      4864                38904              -144991                31223
      4865                38912               -62431              -142766
      4866                38920              -162700               -27988
      4867                38928              -266907              -132956
      4868                38936              -110927              -142234
      4869                38944               -98966               -79346
      4870                38952               -87739              -238663
      4871                38960              -148413              -162085
      4872                38968              -184473               -72352
      4873                38976               -67762              -149999
      4874                38984               -35345              -137945
      4875                38992              -128776               -44790
      4876                39000              -100613               -43678
      4877                39008               -33868              -330358
      4878                39016                93156               -54851
      4879                39024                55302              -247977
      4880                39032              -186627               -54381
      4881                39040              -112525              -230112
      4882                39048               -70209              -165669
      4883                39056                48180              -211765
      4884                39064              -260061              -177927
      4885                39072               -35682              -151544
      4886                39080              -153236                 7429
      4887                39088               -97869              -120826
      4888                39096              -148461               -70520
      4889                39104               -74275               -82308
      4890                39112              -146285              -351745
      4891                39120               -99339              -146856
      4892                39128               -76718              -128089
      4893                39136               -27682               -20270
      4894                39144               -74149              -203834
      4895                39152              -149583              -237815
      4896                39160              -146142              -143436
      4897                39168                14900              -182833
      4898                39176               -47295               -15207
      4899                39184               -37231               -88112
      4900                39192              -162616               -10180
      4901                39200               -76364              -144355
      4902                39208               -20623              -159657
      4903                39216               -83952              -128903
      4904                39224               -78221              -126729
      4905                39232              -153550              -102311
      4906                39240              -216763               -29212
      4907                39248               -43358              -192758
      4908                39256              -225500               -79905
      4909                39264              -152269              -159029
      4910                39272                 9666              -191019
      4911                39280               -99586              -102948
      4912                39288              -123036               -38183
      4913                39296               -54339              -105882
      4914                39304               -80629                17572
      4915                39312               -41537               -90693
      4916                39320                28293              -138617
      4917                39328               -32276              -305679
      4918                39336               -51989              -183845
      4919                39344               -39459               -77659
      4920                39352              -209126              -114561
      4921                39360              -162419                 4204
      4922                39368               -99050              -152431
      4923                39376                 7289              -221485
      4924                39384               -43529              -157594
      4925                39392              -161184              -165557
      4926                39400              -145916              -117506
      4927                39408              -169544              -187447
      4928                39416              -172135               -57021
      4929                39424              -150730              -256440
      4930                39432              -268006                43160
      4931                39440              -119116               -84712
      4932                39448               -37508              -237405
      4933                39456              -280927              -239555
      4934                39464                56649               -65942
      4935                39472              -154760              -192626
      4936                39480                -8318              -154807
      4937                39488              -155607              -110347
      4938                39496                25278              -172609
      4939                39504              -152079               -43145
      4940                39512              -131089              -147539
      4941                39520               -99664                -1995
      4942                39528               -73374              -225509
      4943                39536              -101009              -181411
      4944                39544               -13101              -142865
      4945                39552              -157788              -102163
      4946                39560               -59918              -118947
      4947                39568              -218683              -159383
      4948                39576              -185719              -135267
      4949                39584                38018              -133027
      4950                39592                88642              -201538
      4951                39600               -26808              -154780
      4952                39608              -226929               -77704
      4953                39616              -109477               -35563
      4954                39624              -154772               -21095
      4955                39632              -124049                -5352
      4956                39640               -62234              -224790
      4957                39648              -107432                94285
      4958                39656              -123875              -111449
      4959                39664               -17785                 1426
      4960                39672                55420               -99326
      4961                39680              -141488              -108983
      4962                39688               -61714               -62039
      4963                39696              -147467                19386
      4964                39704                19572              -151944
      4965                39712              -139812              -231077
      4966                39720              -129343               -32985
      4967                39728              -117953                -1851
      4968                39736              -200365               -89976
      4969                39744              -205022              -198571
      4970                39752              -291571              -234395
      4971                39760               -84591              -116093
      4972                39768              -166747                61494
      4973                39776              -191026               -82726
      4974                39784              -165748              -115647
      4975                39792               -49685              -108823
      4976                39800               -94977              -153615
      4977                39808               -59434              -207191
      4978                39816               -84572                -3486
      4979                39824              -175775              -133804
      4980                39832              -100634               -23345
      4981                39840                12869              -185459
      4982                39848               166786               -39746
      4983                39856               -22734              -152888
      4984                39864               -51984              -180240
      4985                39872              -138281              -138593
      4986                39880               -26498               -35691
      4987                39888              -215254              -179914
      4988                39896              -109984              -204214
      4989                39904              -148283                15511
      4990                39912              -191667               -85602
      4991                39920              -203556              -154872
      4992                39928               -80004               -78125
      4993                39936              -247863              -172392
      4994                39944              -117838               -79645
      4995                39952              -155818              -188018
      4996                39960              -222643              -190536
      4997                39968                13337              -110107
      4998                39976              -139599              -193801
      4999                39984               -95793              -121073
      5000                39992               -49992              -118804
