# Supplementary material for: Probing decoherence in molecular 4f qubits
Source: Chem Sci. 2024 Oct 30;15(48):20328–37. doi: 10.1039/d4sc05304d (PMC11575486; doi:10.1039/d4sc05304d)
Supplement: SC-015-D4SC05304D-s001 [file SC-015-D4SC05304D-s001.zip › data_archive/perpendicular_0p001pct/T2/4361_40K_T2]

     index            Time [ns]         Intensity []         Intensity []

         1                    0              1438502              -348920
         2                    8              1555661              -187313
         3                   16              1538511              -322641
         4                   24              1677223              -330000
         5                   32              1600259              -327993
         6                   40              1452749              -189291
         7                   48              1498692              -227067
         8                   56              1586598              -355597
         9                   64              1519414              -404474
        10                   72              1612409              -342644
        11                   80              1548753              -313233
        12                   88              1549757              -322196
        13                   96              1576047              -260514
        14                  104              1506296              -291773
        15                  112              1642121              -395398
        16                  120              1616097              -306346
        17                  128              1667482              -246736
        18                  136              1570248              -401622
        19                  144              1708860              -293310
        20                  152              1579103              -370419
        21                  160              1587398              -356201
        22                  168              1674802              -336347
        23                  176              1595620              -384280
        24                  184              1578455              -314653
        25                  192              1833158              -420512
        26                  200              1695055              -460258
        27                  208              1672423              -394822
        28                  216              1786469              -276029
        29                  224              1794144              -308564
        30                  232              1788524              -260261
        31                  240              1855403              -309955
        32                  248              1739319              -387029
        33                  256              1850479              -305324
        34                  264              1679712              -296405
        35                  272              1901463              -161778
        36                  280              1668013              -450251
        37                  288              1826859              -371726
        38                  296              1808290              -411667
        39                  304              1962531              -422228
        40                  312              1773536              -316514
        41                  320              1876602              -303348
        42                  328              2096687              -199066
        43                  336              1907225              -337791
        44                  344              1869320              -381585
        45                  352              1921267              -346191
        46                  360              1935732              -380721
        47                  368              1886937              -277337
        48                  376              1835669              -418588
        49                  384              1865976              -281170
        50                  392              1787029              -245351
        51                  400              1927948              -292618
        52                  408              1852140              -349123
        53                  416              1776786              -173567
        54                  424              1764087              -344937
        55                  432              1933170              -302861
        56                  440              2033638              -312597
        57                  448              2021170              -297767
        58                  456              1929874              -446285
        59                  464              1974677              -415005
        60                  472              1832584              -183328
        61                  480              1821633              -421738
        62                  488              1793446              -347795
        63                  496              1779300              -244090
        64                  504              1798820              -199632
        65                  512              1614651              -368994
        66                  520              1731537              -328626
        67                  528              1746156              -193493
        68                  536              1670072              -374898
        69                  544              1885604              -497615
        70                  552              1963153              -402674
        71                  560              1806873              -232306
        72                  568              1725506              -347487
        73                  576              1881023              -332402
        74                  584              1817492              -361689
        75                  592              1755763              -204772
        76                  600              1837690              -373464
        77                  608              1835376              -140316
        78                  616              1829219              -478380
        79                  624              1599761              -410616
        80                  632              1694140              -207444
        81                  640              1815164              -246744
        82                  648              1647377              -318383
        83                  656              1765884              -208133
        84                  664              1611224              -208015
        85                  672              1743806              -386099
        86                  680              1748547              -181993
        87                  688              1684304              -375858
        88                  696              1901475              -253805
        89                  704              1864450              -264468
        90                  712              1711103              -275703
        91                  720              1808175              -237629
        92                  728              1718580              -311724
        93                  736              1745679              -306623
        94                  744              1760154              -230197
        95                  752              1732412              -396499
        96                  760              1736744              -283153
        97                  768              1721809              -349980
        98                  776              1744036              -349270
        99                  784              1732730              -367179
       100                  792              1791283              -266515
       101                  800              1609249              -400765
       102                  808              1808721              -320061
       103                  816              1693197              -189098
       104                  824              1695378              -318337
       105                  832              1611598              -310840
       106                  840              1600517              -230221
       107                  848              1633199              -331639
       108                  856              1536144              -374709
       109                  864              1599453              -411474
       110                  872              1627320              -339094
       111                  880              1541286              -296420
       112                  888              1504574              -324359
       113                  896              1651245              -251344
       114                  904              1521967              -224259
       115                  912              1508421              -326792
       116                  920              1613469              -309011
       117                  928              1449119              -255486
       118                  936              1677583              -164479
       119                  944              1500662              -288164
       120                  952              1402244              -243650
       121                  960              1492230              -237785
       122                  968              1457061              -152206
       123                  976              1390650              -256098
       124                  984              1513329              -250387
       125                  992              1528560              -234438
       126                 1000              1406378              -151148
       127                 1008              1306347              -182258
       128                 1016              1439780              -156840
       129                 1024              1270477              -381997
       130                 1032              1374102              -304522
       131                 1040              1329341              -352264
       132                 1048              1411911              -363760
       133                 1056              1273724              -280914
       134                 1064              1198497              -145118
       135                 1072              1298539              -308627
       136                 1080              1346050              -380425
       137                 1088              1249775              -198845
       138                 1096              1180663              -308325
       139                 1104              1189071              -184166
       140                 1112              1249386              -234607
       141                 1120              1229703              -196712
       142                 1128              1162312              -294638
       143                 1136              1163623              -317169
       144                 1144              1154833              -268695
       145                 1152              1065848              -267611
       146                 1160              1177626              -304014
       147                 1168              1228801              -278418
       148                 1176              1075053              -170823
       149                 1184              1226825              -230277
       150                 1192              1275440              -382092
       151                 1200              1160709               -99905
       152                 1208              1067316              -313018
       153                 1216              1239877              -169979
       154                 1224              1203119              -211962
       155                 1232              1193136              -103746
       156                 1240              1085719              -292447
       157                 1248              1104961              -144301
       158                 1256              1045221              -175267
       159                 1264              1066466              -185779
       160                 1272              1142980              -319000
       161                 1280              1146541              -255311
       162                 1288              1032491              -282477
       163                 1296              1067391              -190875
       164                 1304              1273908               -86764
       165                 1312              1221308              -189640
       166                 1320              1105684              -253078
       167                 1328              1091537              -399902
       168                 1336              1234641              -216584
       169                 1344              1122623              -245169
       170                 1352              1078315              -180575
       171                 1360              1024233              -110103
       172                 1368               982980              -151277
       173                 1376               993990              -210382
       174                 1384              1153792              -261367
       175                 1392              1307165              -369770
       176                 1400              1148606              -114248
       177                 1408              1057381              -276023
       178                 1416              1172550              -248907
       179                 1424              1349617              -134635
       180                 1432              1313557              -212205
       181                 1440              1160380              -222563
       182                 1448              1169612              -158484
       183                 1456              1103678              -274690
       184                 1464              1240397              -249048
       185                 1472              1195103              -343237
       186                 1480              1091533              -200030
       187                 1488              1104808              -186087
       188                 1496              1253558              -187266
       189                 1504              1182394              -289579
       190                 1512              1245007              -375804
       191                 1520              1101248              -106001
       192                 1528              1118605              -335391
       193                 1536              1204054              -156736
       194                 1544              1202432              -207441
       195                 1552              1309966              -256571
       196                 1560              1057110              -218986
       197                 1568              1199278              -308579
       198                 1576              1176344              -212367
       199                 1584              1207727              -160422
       200                 1592              1261209              -174032
       201                 1600              1164369              -135420
       202                 1608              1146730              -248914
       203                 1616              1187156              -267261
       204                 1624              1232419              -113500
       205                 1632              1227745              -155422
       206                 1640              1102065              -273321
       207                 1648              1185936              -225933
       208                 1656              1290508              -206356
       209                 1664              1239974              -238684
       210                 1672              1204515              -189247
       211                 1680              1211140              -166899
       212                 1688              1280114              -244113
       213                 1696              1192144              -295909
       214                 1704              1109881              -391177
       215                 1712              1179816              -164651
       216                 1720              1217392              -175710
       217                 1728              1137675               -88026
       218                 1736              1195761              -117978
       219                 1744              1081854              -128846
       220                 1752               962506              -200941
       221                 1760              1116890              -240991
       222                 1768              1139126              -233133
       223                 1776              1083063              -258728
       224                 1784              1228573              -194453
       225                 1792              1114049              -105159
       226                 1800              1117562              -269471
       227                 1808              1074149              -225960
       228                 1816              1230312              -109206
       229                 1824              1044923              -204636
       230                 1832              1089625              -142332
       231                 1840              1214684              -303160
       232                 1848              1098370              -175059
       233                 1856              1111694              -134957
       234                 1864              1017035              -290238
       235                 1872              1009587              -246175
       236                 1880              1152108              -368779
       237                 1888              1128680              -316324
       238                 1896              1087824              -161613
       239                 1904              1103143              -294273
       240                 1912              1221806               -60997
       241                 1920              1169238              -196885
       242                 1928              1001872              -100304
       243                 1936              1055068              -253837
       244                 1944               969496              -239459
       245                 1952              1048449              -135666
       246                 1960              1043603               -92372
       247                 1968              1048574              -316622
       248                 1976              1146629              -271392
       249                 1984              1147163              -288915
       250                 1992              1157543              -352851
       251                 2000              1094617              -170982
       252                 2008              1161170              -181609
       253                 2016              1103230              -263397
       254                 2024              1029128              -243039
       255                 2032              1214756              -187804
       256                 2040              1078137              -295034
       257                 2048              1160032              -122405
       258                 2056              1028855              -229833
       259                 2064              1054867              -262461
       260                 2072              1034675              -225758
       261                 2080              1062851              -140494
       262                 2088              1080591              -311319
       263                 2096              1146989              -365603
       264                 2104              1002205              -205118
       265                 2112              1101150              -320874
       266                 2120               998771              -338305
       267                 2128               963296              -301058
       268                 2136              1092998              -192354
       269                 2144              1113444              -200258
       270                 2152              1065487              -225966
       271                 2160              1115428              -177983
       272                 2168              1086267              -291021
       273                 2176              1061728              -104372
       274                 2184              1012203              -161166
       275                 2192               995227              -214115
       276                 2200               963930              -124949
       277                 2208              1186587              -357242
       278                 2216              1156562              -200111
       279                 2224              1078877              -241391
       280                 2232              1169739              -338754
       281                 2240              1085341              -156421
       282                 2248              1097006              -269948
       283                 2256              1101639              -172562
       284                 2264              1194496              -184408
       285                 2272              1056167              -204837
       286                 2280               925938              -151759
       287                 2288              1084229              -249112
       288                 2296              1092197              -114731
       289                 2304               881985                 5811
       290                 2312               928102              -170419
       291                 2320               948789              -313721
       292                 2328               927321              -277481
       293                 2336               903910              -127806
       294                 2344              1009385              -412881
       295                 2352              1052474              -232383
       296                 2360              1003226              -176908
       297                 2368               831084              -189994
       298                 2376               941005              -319007
       299                 2384               862606               -27538
       300                 2392               939264              -254917
       301                 2400               912010              -193076
       302                 2408               827400              -222895
       303                 2416               921340               -90191
       304                 2424               894644              -264943
       305                 2432               766648              -198283
       306                 2440               823243              -267442
       307                 2448               900057              -247379
       308                 2456               881813              -322077
       309                 2464               802382              -288229
       310                 2472               927383              -262924
       311                 2480              1007290              -199234
       312                 2488               897217              -162705
       313                 2496               833855               -64942
       314                 2504               815485              -228774
       315                 2512               769140              -375893
       316                 2520               872673              -241805
       317                 2528               871992              -212021
       318                 2536               865498               -99775
       319                 2544               714932               -45086
       320                 2552               829380              -111446
       321                 2560               812315              -180042
       322                 2568               802347              -101987
       323                 2576               824157              -106342
       324                 2584               787648              -237656
       325                 2592               902928              -274409
       326                 2600               799211              -268967
       327                 2608               862159              -256353
       328                 2616               843829              -149826
       329                 2624               779961              -148997
       330                 2632               767747              -159505
       331                 2640               860023               -40064
       332                 2648               821485               -87792
       333                 2656               810759              -168237
       334                 2664               610140               -26705
       335                 2672               912198              -263060
       336                 2680               800767              -186262
       337                 2688               807249              -215558
       338                 2696               770387              -321508
       339                 2704               867528              -135383
       340                 2712               757428              -277542
       341                 2720               694662              -123886
       342                 2728               971218               -69219
       343                 2736               726794              -111088
       344                 2744               820011              -167184
       345                 2752               816598              -180266
       346                 2760               845617              -272964
       347                 2768               815386              -149290
       348                 2776               655010              -103679
       349                 2784               753057              -202311
       350                 2792               689171              -150232
       351                 2800               831566              -295140
       352                 2808               817475              -195249
       353                 2816               706955              -145306
       354                 2824               699912               -76004
       355                 2832               686247              -226058
       356                 2840               785088              -150944
       357                 2848               824670              -249750
       358                 2856               931513               -85901
       359                 2864               826293              -186077
       360                 2872               764943               -73868
       361                 2880               868564              -188143
       362                 2888               633265              -191766
       363                 2896               764105               -41553
       364                 2904               796722              -134829
       365                 2912               560989              -224363
       366                 2920               819248              -265475
       367                 2928               672468              -143732
       368                 2936               518496              -231857
       369                 2944               545297              -251820
       370                 2952               714272              -368005
       371                 2960               582287               -34789
       372                 2968               683151              -257983
       373                 2976               723880              -280980
       374                 2984               710033              -115343
       375                 2992               645563              -184215
       376                 3000               630062              -114461
       377                 3008               730808              -158338
       378                 3016               687997              -143592
       379                 3024               586968              -309497
       380                 3032               692715              -107439
       381                 3040               684551              -166387
       382                 3048               607477              -220931
       383                 3056               711071              -211292
       384                 3064               596506              -294689
       385                 3072               806945              -110213
       386                 3080               782103              -261872
       387                 3088               883951              -299131
       388                 3096               637814              -237596
       389                 3104               690341              -183736
       390                 3112               746198              -259618
       391                 3120               689715              -279825
       392                 3128               675169              -235361
       393                 3136               710506              -173550
       394                 3144               637344               -59827
       395                 3152               697087              -221301
       396                 3160               707104              -180741
       397                 3168               919554              -244288
       398                 3176               801841              -114954
       399                 3184               855160              -154748
       400                 3192               660994               -36842
       401                 3200               800368              -181971
       402                 3208               774591              -211617
       403                 3216               721820               -39164
       404                 3224               750669              -221014
       405                 3232               495554              -134372
       406                 3240               756917              -229042
       407                 3248               708902              -123054
       408                 3256               714417              -131663
       409                 3264               694799              -121377
       410                 3272               804222               -47198
       411                 3280               663022              -163060
       412                 3288               713744              -168604
       413                 3296               620202              -228844
       414                 3304               647750              -183730
       415                 3312               626766              -148613
       416                 3320               620117              -230074
       417                 3328               741954               -67450
       418                 3336               738807              -231774
       419                 3344               790318              -185625
       420                 3352               654437              -206022
       421                 3360               808988               -94179
       422                 3368               758683              -120619
       423                 3376               732982              -101442
       424                 3384               664501              -145485
       425                 3392               701099              -140741
       426                 3400               758059              -138927
       427                 3408               678026              -329962
       428                 3416               816704              -154032
       429                 3424               733887               -27798
       430                 3432               682082              -218835
       431                 3440               722903               -48737
       432                 3448               664697              -152763
       433                 3456               723424               -73648
       434                 3464               846820              -190215
       435                 3472               628341               -35661
       436                 3480               637386               -60931
       437                 3488               811054              -139850
       438                 3496               565834               -69463
       439                 3504               781609              -157366
       440                 3512               672245              -201558
       441                 3520               738525               -76292
       442                 3528               699827               -87546
       443                 3536               684168              -176675
       444                 3544               703101              -204613
       445                 3552               536789              -247347
       446                 3560               752091              -109114
       447                 3568               732373              -259432
       448                 3576               679125              -226984
       449                 3584               690023              -154485
       450                 3592               788053              -159015
       451                 3600               747946              -192204
       452                 3608               566130              -153991
       453                 3616               497172              -166349
       454                 3624               634335              -239927
       455                 3632               657201              -122522
       456                 3640               593603              -294063
       457                 3648               632148              -211828
       458                 3656               811056                33256
       459                 3664               622353               -74967
       460                 3672               721963              -178018
       461                 3680               570739              -223279
       462                 3688               569007              -187622
       463                 3696               626677              -155236
       464                 3704               508903              -155647
       465                 3712               608727              -228717
       466                 3720               531744               -97151
       467                 3728               619653              -224430
       468                 3736               606247              -354160
       469                 3744               682860              -174257
       470                 3752               633425              -176056
       471                 3760               654654               -86897
       472                 3768               776321              -126651
       473                 3776               512444              -292430
       474                 3784               523713              -213301
       475                 3792               584746              -102005
       476                 3800               430735              -161795
       477                 3808               529238              -111955
       478                 3816               565410              -263074
       479                 3824               682146              -105747
       480                 3832               707831               -62616
       481                 3840               403814               -26429
       482                 3848               527677              -307909
       483                 3856               590567              -278592
       484                 3864               517001               -31200
       485                 3872               480516               -93152
       486                 3880               518412              -232124
       487                 3888               435686              -178246
       488                 3896               549210               -37815
       489                 3904               471119              -215637
       490                 3912               611647              -284711
       491                 3920               582979               -90114
       492                 3928               561976              -212756
       493                 3936               670177                 1349
       494                 3944               504385              -258522
       495                 3952               545592              -132059
       496                 3960               486542              -111158
       497                 3968               385418               -70343
       498                 3976               409129              -111985
       499                 3984               498295               -68876
       500                 3992               515385              -194952
       501                 4000               512857              -168081
       502                 4008               455762              -145363
       503                 4016               460560              -172807
       504                 4024               422821              -115672
       505                 4032               535797              -124514
       506                 4040               472617               -77259
       507                 4048               226255              -201123
       508                 4056               566530               -45079
       509                 4064               392523              -136153
       510                 4072               491617              -159876
       511                 4080               374063              -159481
       512                 4088               454876              -140617
       513                 4096               410498               -24575
       514                 4104               509008               -73922
       515                 4112               383536              -133320
       516                 4120               426851              -237879
       517                 4128               534863              -178846
       518                 4136               598951               -74973
       519                 4144               352664               -43218
       520                 4152               383508               -36029
       521                 4160               500284               -47528
       522                 4168               284368              -251786
       523                 4176               407312              -160798
       524                 4184               393565               -89925
       525                 4192               458748              -155572
       526                 4200               358681              -282581
       527                 4208               262523              -143073
       528                 4216               521764              -173178
       529                 4224               406470              -180989
       530                 4232               372027              -276440
       531                 4240               399853              -221777
       532                 4248               455192               -97965
       533                 4256               280928              -196789
       534                 4264               337258              -182301
       535                 4272               565634               -76824
       536                 4280               428691              -157505
       537                 4288               265762              -202158
       538                 4296               465090              -321750
       539                 4304               362199              -201983
       540                 4312               508781              -210899
       541                 4320               340013              -218657
       542                 4328               484914              -137182
       543                 4336               500521              -101337
       544                 4344               358401              -163423
       545                 4352               428989              -112909
       546                 4360               440885              -147866
       547                 4368               396561              -157741
       548                 4376               355479              -272811
       549                 4384               388890               -40625
       550                 4392               487490              -175998
       551                 4400               481078              -206356
       552                 4408               362158              -146759
       553                 4416               451046              -146019
       554                 4424               450923               -89978
       555                 4432               553024              -126532
       556                 4440               408941              -237862
       557                 4448               448734              -201388
       558                 4456               428103              -244788
       559                 4464               274315               -76068
       560                 4472               352214              -211968
       561                 4480               430861              -172274
       562                 4488               368203               -90115
       563                 4496               409295              -183420
       564                 4504               535676                -9016
       565                 4512               498813              -135742
       566                 4520               540370               -50406
       567                 4528               546645              -109639
       568                 4536               474415              -276418
       569                 4544               425038              -173656
       570                 4552               497420               -74981
       571                 4560               605749              -129313
       572                 4568               440163              -200527
       573                 4576               394456               -84172
       574                 4584               470091              -132458
       575                 4592               270939              -190660
       576                 4600               465633              -275296
       577                 4608               404224              -112869
       578                 4616               352127               -99193
       579                 4624               464623              -126834
       580                 4632               487852              -117506
       581                 4640               462226              -215432
       582                 4648               438161              -146855
       583                 4656               447152              -224974
       584                 4664               487917              -115795
       585                 4672               351155              -176935
       586                 4680               389669              -136136
       587                 4688               408362              -114030
       588                 4696               381497               -59922
       589                 4704               550945              -134874
       590                 4712               446935               -77373
       591                 4720               480358              -222735
       592                 4728               361717              -135498
       593                 4736               566593              -285714
       594                 4744               361910              -160433
       595                 4752               357102              -183140
       596                 4760               407600               -22996
       597                 4768               410183               -37897
       598                 4776               329159              -182623
       599                 4784               470208              -169924
       600                 4792               339603               -96931
       601                 4800               612195              -220325
       602                 4808               413648              -277085
       603                 4816               425650               -14027
       604                 4824               439948                -5355
       605                 4832               359122              -203622
       606                 4840               482539              -192468
       607                 4848               336240              -263304
       608                 4856               352382               -75323
       609                 4864               331377              -136944
       610                 4872               415502               -65856
       611                 4880               441464              -243046
       612                 4888               453435              -149240
       613                 4896               381115               -89305
       614                 4904               511963              -217260
       615                 4912               332890              -137832
       616                 4920               376694              -144736
       617                 4928               461916                -6816
       618                 4936               321886              -214503
       619                 4944               326730              -247268
       620                 4952               385929              -103834
       621                 4960               252937              -283063
       622                 4968               392728              -174336
       623                 4976               426257              -173335
       624                 4984               286297              -172754
       625                 4992               288303               -32350
       626                 5000               204224              -172187
       627                 5008               178040              -151654
       628                 5016               357007               -64490
       629                 5024               357089              -221674
       630                 5032               439164              -237086
       631                 5040               330670              -135936
       632                 5048               211383              -188025
       633                 5056               310338              -110213
       634                 5064               566945              -133104
       635                 5072               266451              -179535
       636                 5080               323296              -194119
       637                 5088               196571              -153663
       638                 5096               362534               -62057
       639                 5104               357411              -204875
       640                 5112               465076              -227506
       641                 5120               358347              -191998
       642                 5128               308813               -64311
       643                 5136               194194              -213775
       644                 5144               271478              -133879
       645                 5152               298687              -162268
       646                 5160               293159              -132630
       647                 5168               386368              -199252
       648                 5176               295125                57582
       649                 5184               245423                18537
       650                 5192               222798              -166857
       651                 5200               222981              -293368
       652                 5208               144778              -113126
       653                 5216               291915              -203207
       654                 5224               186375              -260822
       655                 5232               262741               -45974
       656                 5240               292747               -37752
       657                 5248               234274              -289400
       658                 5256               428305              -163617
       659                 5264               247327              -247692
       660                 5272               288321               -76747
       661                 5280               283883               -93214
       662                 5288               214053              -127970
       663                 5296               249593                88858
       664                 5304               250689              -192021
       665                 5312               385729               -93349
       666                 5320               172955               -47351
       667                 5328               147783              -171171
       668                 5336               309558              -138140
       669                 5344               258845              -153305
       670                 5352               180973              -141729
       671                 5360               302622               -65509
       672                 5368               316846              -160367
       673                 5376               166525              -252089
       674                 5384               258086               -20400
       675                 5392               360611               -99094
       676                 5400               173381               -50296
       677                 5408               285107              -136928
       678                 5416               157670              -158637
       679                 5424               266485              -201403
       680                 5432               336624               -15565
       681                 5440               135539               -91451
       682                 5448               314212               -32577
       683                 5456               254319               -76341
       684                 5464               282706              -125189
       685                 5472               330917               -62128
       686                 5480               258240              -286241
       687                 5488               275319              -347630
       688                 5496               321418              -129757
       689                 5504               299622              -157424
       690                 5512               167477              -208387
       691                 5520               331401               -69537
       692                 5528               279836               -79749
       693                 5536               174204               -95638
       694                 5544               277136              -125982
       695                 5552               337172               -63130
       696                 5560               242939              -118106
       697                 5568               158339              -218464
       698                 5576               387252               -50537
       699                 5584               220946              -363894
       700                 5592               246163               -82560
       701                 5600               226667              -139296
       702                 5608               328429               -81100
       703                 5616               236905               -13956
       704                 5624               235498              -168858
       705                 5632               278313              -163000
       706                 5640               333634               -78603
       707                 5648               276081              -118803
       708                 5656               457888               -38401
       709                 5664               271626              -142173
       710                 5672               359063               -75348
       711                 5680               224661                69341
       712                 5688               171341               -34373
       713                 5696               230186              -253539
       714                 5704               286314              -158835
       715                 5712               326728              -159955
       716                 5720               282999              -198405
       717                 5728               269876               -74229
       718                 5736               385814              -183753
       719                 5744               323638              -133970
       720                 5752               291106               -99586
       721                 5760               231351               -25459
       722                 5768               274662              -190382
       723                 5776               327683              -143896
       724                 5784               216782               -93381
       725                 5792               363033               -50967
       726                 5800               333190              -132952
       727                 5808               354312               -67282
       728                 5816               308493              -142866
       729                 5824               503489                19442
       730                 5832               344163               -90045
       731                 5840               346099              -141826
       732                 5848               289202               -92483
       733                 5856               168850              -141235
       734                 5864               268078              -124195
       735                 5872               163153               -37479
       736                 5880               112006              -158759
       737                 5888               216832               -96124
       738                 5896               107094              -228251
       739                 5904               284723               -53115
       740                 5912               227489               -55356
       741                 5920               274382              -125309
       742                 5928               338433              -119680
       743                 5936               225786               -94640
       744                 5944               221584               -14875
       745                 5952               210233              -106239
       746                 5960               176343               -81053
       747                 5968               254193                 2632
       748                 5976               162024              -113695
       749                 5984               255627              -139184
       750                 5992               288541                74819
       751                 6000               209513              -150609
       752                 6008               236113              -233621
       753                 6016               278702              -222152
       754                 6024               246708              -126900
       755                 6032               274222               -81685
       756                 6040               296184              -198279
       757                 6048               308962               -78339
       758                 6056               206325                28525
       759                 6064               293059              -228192
       760                 6072               163811              -152748
       761                 6080               223028              -119611
       762                 6088               324513              -129917
       763                 6096               370149               -19376
       764                 6104               190893              -135356
       765                 6112               263172              -144550
       766                 6120               253789               -92336
       767                 6128               255370               -90618
       768                 6136               245849              -100236
       769                 6144               216945              -285943
       770                 6152               342713              -157128
       771                 6160               213077              -227485
       772                 6168               260854               -44845
       773                 6176               138858               -91467
       774                 6184               437574               -94744
       775                 6192               380708              -105493
       776                 6200               340549              -224837
       777                 6208               308671              -205600
       778                 6216               303076               -87750
       779                 6224               233102              -127619
       780                 6232               152264              -185875
       781                 6240               281372               -13185
       782                 6248               353452              -191206
       783                 6256               138555              -116104
       784                 6264               190035              -124027
       785                 6272               242826               -72255
       786                 6280               348399               -61442
       787                 6288               201793              -132804
       788                 6296               230129               -78652
       789                 6304               242812              -197050
       790                 6312               313540              -112819
       791                 6320               270052               -61965
       792                 6328               217775              -139738
       793                 6336               284400               -83976
       794                 6344               161908               -79039
       795                 6352               246001              -134954
       796                 6360               249476              -262935
       797                 6368                63477               -81117
       798                 6376               184781              -187948
       799                 6384               230712              -112187
       800                 6392                14152               -38103
       801                 6400               183691               -60914
       802                 6408               170505               -91417
       803                 6416               189032               -78839
       804                 6424               154895               -77959
       805                 6432               117671               -30941
       806                 6440               200265              -114884
       807                 6448               141866               -76614
       808                 6456               162141              -156965
       809                 6464               274507              -123380
       810                 6472               357789               -49947
       811                 6480               -18802               -51199
       812                 6488                77877               -27534
       813                 6496               117983              -148385
       814                 6504               238450                54820
       815                 6512               250585              -175702
       816                 6520               152588              -145420
       817                 6528               230778              -102478
       818                 6536               172286              -158001
       819                 6544               228053               -70304
       820                 6552               283086              -279638
       821                 6560               155213              -210213
       822                 6568               137575               -98315
       823                 6576               122148              -167084
       824                 6584                69645              -183793
       825                 6592                61754               -70482
       826                 6600               167758              -166338
       827                 6608               151198               -82477
       828                 6616               113179              -187994
       829                 6624               271948              -259487
       830                 6632               169608              -161958
       831                 6640                94768               -35763
       832                 6648               106680               -52878
       833                 6656                57871              -215175
       834                 6664               161039               -68957
       835                 6672               185944               -47316
       836                 6680               333681              -118622
       837                 6688               133508              -161655
       838                 6696               142561              -237018
       839                 6704               156844              -114969
       840                 6712               256058              -194631
       841                 6720               155747              -236616
       842                 6728               208974               -73324
       843                 6736               260003              -254829
       844                 6744                87985              -193545
       845                 6752               104318               -75878
       846                 6760               165846              -124022
       847                 6768               130240              -155539
       848                 6776               358696              -148838
       849                 6784               146606              -178921
       850                 6792                57814               -73018
       851                 6800                97241               -58817
       852                 6808               286345               -64977
       853                 6816               238912               -89853
       854                 6824               142029               -17010
       855                 6832               265595               -92991
       856                 6840               105872                31329
       857                 6848               100454              -268059
       858                 6856                93648               -97501
       859                 6864               199837               -95229
       860                 6872               117984               -61252
       861                 6880                57805              -104487
       862                 6888               138204               -63320
       863                 6896               272062              -118667
       864                 6904               125298              -149728
       865                 6912                58304                24873
       866                 6920               294312               -57502
       867                 6928               186750              -118103
       868                 6936               227453              -256777
       869                 6944               104293               -76638
       870                 6952               204089               -91966
       871                 6960                63891               -73096
       872                 6968                93726              -195978
       873                 6976               248700              -169770
       874                 6984                28532              -129917
       875                 6992               124688               -43730
       876                 7000               212624               -13716
       877                 7008               236458               -76379
       878                 7016               147416              -200229
       879                 7024                 -979              -122553
       880                 7032                15956              -192913
       881                 7040               255201               -97325
       882                 7048               -10429               -89114
       883                 7056                11670              -158811
       884                 7064               138134              -198393
       885                 7072               122632               -67916
       886                 7080                 7315               -14058
       887                 7088               206161               -48554
       888                 7096               206667              -175447
       889                 7104                95749                -9036
       890                 7112                60925                 8154
       891                 7120               221657              -114554
       892                 7128               128912              -228223
       893                 7136               112435              -138352
       894                 7144               164680               -50630
       895                 7152                -1544               -82273
       896                 7160               127503               -77514
       897                 7168                83967              -151074
       898                 7176               153711                -2614
       899                 7184                89212              -134332
       900                 7192               225727               -58478
       901                 7200                20689              -128326
       902                 7208               240708              -142020
       903                 7216               196008              -101750
       904                 7224               243263               -95636
       905                 7232               186060              -136051
       906                 7240                26304              -193270
       907                 7248               131426              -148150
       908                 7256               -59693              -164873
       909                 7264               199866              -165078
       910                 7272               108886              -172685
       911                 7280                15731                30266
       912                 7288               135393              -127719
       913                 7296                69630              -133707
       914                 7304               145105               -94941
       915                 7312               168980               -98228
       916                 7320               130315                 8720
       917                 7328                93221              -148258
       918                 7336                45909              -168346
       919                 7344               140433                30778
       920                 7352                52796               -38328
       921                 7360               124700              -112147
       922                 7368               -32161               -82900
       923                 7376               135508               -56503
       924                 7384               102855               -54039
       925                 7392               255758               -78897
       926                 7400               214796              -162977
       927                 7408               166906              -131109
       928                 7416               129119              -222355
       929                 7424               193929              -193803
       930                 7432               123492                35514
       931                 7440               162434              -131900
       932                 7448               261706                11330
       933                 7456               212073               -14883
       934                 7464               174726               -78981
       935                 7472               197636              -266768
       936                 7480               155388              -162694
       937                 7488               257384              -137312
       938                 7496                15581              -179917
       939                 7504               114255               -87856
       940                 7512               128312               -91606
       941                 7520               248662               -51476
       942                 7528               160423               -11758
       943                 7536                67331              -233893
       944                 7544               186548              -246487
       945                 7552               160822               -84564
       946                 7560                82106               -96779
       947                 7568                78221               -48220
       948                 7576                37488               -32214
       949                 7584                37872               -56731
       950                 7592               154602              -143115
       951                 7600               150894              -117587
       952                 7608               288906               -68226
       953                 7616               143544              -122645
       954                 7624                23621               -33102
       955                 7632               195821              -166881
       956                 7640                62532               -70879
       957                 7648                36304              -169009
       958                 7656               187212              -130126
       959                 7664               -53526               140043
       960                 7672               166792              -104053
       961                 7680                84051              -112094
       962                 7688                95383               -57502
       963                 7696               117144               -49892
       964                 7704                44382              -119079
       965                 7712               209995              -101740
       966                 7720               228446              -116891
       967                 7728               139479              -127857
       968                 7736                95813               -95176
       969                 7744               261351               -63062
       970                 7752                54650               -72513
       971                 7760               339436              -104984
       972                 7768                33923               -27150
       973                 7776               130266              -132587
       974                 7784                74194               -42105
       975                 7792                77080              -104873
       976                 7800                78055               -46657
       977                 7808                82917               -31294
       978                 7816                24453               -16992
       979                 7824                64221                14453
       980                 7832                39725                17232
       981                 7840               143279              -105911
       982                 7848               231430              -178327
       983                 7856               102176               -22484
       984                 7864               122632               -79902
       985                 7872                45980               -86248
       986                 7880                38180              -113932
       987                 7888               -16710               -99328
       988                 7896               119371              -149775
       989                 7904               -83092               -85689
       990                 7912                70078              -104209
       991                 7920                71530              -110202
       992                 7928                48531              -203790
       993                 7936               -57650              -210787
       994                 7944                74717              -153372
       995                 7952               101059               -57497
       996                 7960                95529              -166249
       997                 7968                54934              -102407
       998                 7976                55786              -255371
       999                 7984               151326               -41597
      1000                 7992                56163              -240616
      1001                 8000               -57528                50810
      1002                 8008               -72049               -81594
      1003                 8016               194748              -143486
      1004                 8024                64524              -155637
      1005                 8032               182071              -176707
      1006                 8040                72625              -151354
      1007                 8048               102167               -35263
      1008                 8056                88654              -127497
      1009                 8064                -7689              -101377
      1010                 8072                41412                 2462
      1011                 8080               -71087              -203582
      1012                 8088               -44303              -193880
      1013                 8096                83444              -229272
      1014                 8104                72288               -41086
      1015                 8112                74996              -113426
      1016                 8120               118534               -80544
      1017                 8128                12897              -136980
      1018                 8136               104496               -65129
      1019                 8144                78832              -103138
      1020                 8152               105302              -147027
      1021                 8160                18804               -75756
      1022                 8168               113820                61310
      1023                 8176                38952              -202270
      1024                 8184                58287              -181613
      1025                 8192               217329                52256
      1026                 8200                63201               -16642
      1027                 8208               -29789               -60136
      1028                 8216                70128               -64811
      1029                 8224                64599              -172688
      1030                 8232                94668                 9896
      1031                 8240               -58005              -137131
      1032                 8248                 5076                43810
      1033                 8256                59557                20340
      1034                 8264                62357               -12135
      1035                 8272               -17015               -17577
      1036                 8280                86092              -132473
      1037                 8288                13104               -71163
      1038                 8296               208017               -37316
      1039                 8304               -71629              -141757
      1040                 8312                -9416              -112968
      1041                 8320               -65963              -123769
      1042                 8328               -47712               -46093
      1043                 8336               -14840              -109311
      1044                 8344                15613              -131211
      1045                 8352               -97389               -78937
      1046                 8360                43960               -40530
      1047                 8368                57991               -54192
      1048                 8376                71499              -132802
      1049                 8384                26450              -196383
      1050                 8392               104674               -69598
      1051                 8400               136690               -76813
      1052                 8408               -40642              -107215
      1053                 8416               -99984               -66937
      1054                 8424               112488              -162748
      1055                 8432                -8805              -120420
      1056                 8440               -51106              -105708
      1057                 8448               -33248                21127
      1058                 8456                64757               -57732
      1059                 8464                16128                48805
      1060                 8472               -99271               -33020
      1061                 8480                -5968              -167164
      1062                 8488                 9925              -156016
      1063                 8496               102219              -193669
      1064                 8504               159859               -27584
      1065                 8512               -60536              -106164
      1066                 8520                50809              -106736
      1067                 8528                82081              -166380
      1068                 8536               163513              -122651
      1069                 8544               -89944              -100837
      1070                 8552                15912              -201164
      1071                 8560                70164              -190458
      1072                 8568               -14471                 3845
      1073                 8576               115762               -71579
      1074                 8584                86479              -174147
      1075                 8592                34475              -171664
      1076                 8600                97989               -11100
      1077                 8608                83150               -23027
      1078                 8616                43293               139796
      1079                 8624               139510               -80433
      1080                 8632              -111712              -107992
      1081                 8640                 3357              -125031
      1082                 8648                76935               -92586
      1083                 8656               -48078              -138508
      1084                 8664                40133              -137579
      1085                 8672                48047              -105561
      1086                 8680               159430                37981
      1087                 8688                61348              -121622
      1088                 8696                81350               -36370
      1089                 8704               -90149                42842
      1090                 8712                69737              -109027
      1091                 8720                39821              -142321
      1092                 8728                34787               -54327
      1093                 8736              -113138              -122747
      1094                 8744                -5177               -43574
      1095                 8752                20949              -111137
      1096                 8760                27946              -100819
      1097                 8768                52537               -63005
      1098                 8776                53017               -70922
      1099                 8784                58451                 5101
      1100                 8792                83207               -48178
      1101                 8800                42106               -49996
      1102                 8808                45989              -137348
      1103                 8816               115789              -193190
      1104                 8824               -27543              -142320
      1105                 8832                37136              -183831
      1106                 8840               140655              -106223
      1107                 8848               142798              -127307
      1108                 8856                20435              -160103
      1109                 8864               -33174              -125710
      1110                 8872                83590               -90057
      1111                 8880                96869              -100052
      1112                 8888               115859              -274221
      1113                 8896               -91367              -230078
      1114                 8904               -51383              -145567
      1115                 8912              -115946              -100951
      1116                 8920                57697                -6829
      1117                 8928                56604              -208080
      1118                 8936               -68608                 7074
      1119                 8944               -31369              -125249
      1120                 8952                33260              -111500
      1121                 8960               118509               -39341
      1122                 8968              -105521              -104418
      1123                 8976               139986              -100840
      1124                 8984               126408              -135794
      1125                 8992                 8179                86512
      1126                 9000                52581               -84187
      1127                 9008                56248              -160135
      1128                 9016               -44203               -68652
      1129                 9024               -86523               -12740
      1130                 9032               -25806               -72915
      1131                 9040               -23341              -190512
      1132                 9048                75382              -147652
      1133                 9056                69232               -70554
      1134                 9064               -61676               -16780
      1135                 9072                44887              -130805
      1136                 9080                65917               -99126
      1137                 9088                44933              -224700
      1138                 9096                98176                62453
      1139                 9104                60160              -134977
      1140                 9112                52773              -100420
      1141                 9120               -14626                15900
      1142                 9128               180418              -188099
      1143                 9136               -26446                44437
      1144                 9144               178423                -8806
      1145                 9152                46632                32844
      1146                 9160               -64040              -115706
      1147                 9168               -34127              -159051
      1148                 9176               -69670                  179
      1149                 9184               -23442              -135132
      1150                 9192               -87481               -58399
      1151                 9200                41759              -149305
      1152                 9208              -130260                48999
      1153                 9216                34414              -113940
      1154                 9224                 4663               -93196
      1155                 9232               -11795               -23620
      1156                 9240              -116963              -119339
      1157                 9248               -97334               -34640
      1158                 9256                89851               -21966
      1159                 9264                39662              -239035
      1160                 9272               -80861                -1234
      1161                 9280                53130               -83100
      1162                 9288              -172499              -185026
      1163                 9296               -26210                11535
      1164                 9304                68203              -130660
      1165                 9312                 5971               -42804
      1166                 9320                25283              -102893
      1167                 9328               117419              -133261
      1168                 9336                71548              -101811
      1169                 9344                19126              -121068
      1170                 9352               -18349                -2950
      1171                 9360                 6622                22924
      1172                 9368                32393              -156158
      1173                 9376               152529              -103856
      1174                 9384               -35825                41477
      1175                 9392                 8925              -131947
      1176                 9400              -108465              -109274
      1177                 9408               -32857              -142539
      1178                 9416              -100661              -115084
      1179                 9424               232519              -148993
      1180                 9432                71982              -107555
      1181                 9440              -142121              -138381
      1182                 9448                23919              -210149
      1183                 9456              -136696              -131658
      1184                 9464               -24683               -57520
      1185                 9472               -83408               -66955
      1186                 9480                 9826              -213036
      1187                 9488               -64511              -115709
      1188                 9496               -62722               -32392
      1189                 9504              -153811               -54348
      1190                 9512               -19825              -100619
      1191                 9520               -25482               -82918
      1192                 9528                 8099               -78043
      1193                 9536                 8035                14628
      1194                 9544               -71713              -175961
      1195                 9552               115562              -109671
      1196                 9560                93057               -95519
      1197                 9568               -13059              -115527
      1198                 9576               -77310              -217089
      1199                 9584               -77521              -114337
      1200                 9592               122736               -33935
      1201                 9600                98203              -241099
      1202                 9608               -31051                -5067
      1203                 9616                -9789               -89963
      1204                 9624               -47789              -138508
      1205                 9632               167587               -18429
      1206                 9640                11564               -88837
      1207                 9648                 1118               -63895
      1208                 9656                61065              -185745
      1209                 9664               -43979               -26137
      1210                 9672               -68664              -174247
      1211                 9680               -86421              -118361
      1212                 9688               -68747               -42250
      1213                 9696               -11275              -211414
      1214                 9704               119357              -133461
      1215                 9712               136284                12675
      1216                 9720               114911               -16959
      1217                 9728               -81438              -165051
      1218                 9736               212605              -179754
      1219                 9744              -147547              -157626
      1220                 9752              -171131              -162868
      1221                 9760               -71784              -229096
      1222                 9768               -74434               -80214
      1223                 9776               -41906              -130770
      1224                 9784                 9058               -98692
      1225                 9792                -7106               -52578
      1226                 9800              -104556                93207
      1227                 9808                15542              -127076
      1228                 9816                21576               -72198
      1229                 9824              -126395              -204607
      1230                 9832               -38098               -88638
      1231                 9840                -5523               -24090
      1232                 9848                15613               -40921
      1233                 9856               -56703                67956
      1234                 9864               107665              -110476
      1235                 9872                81049               -11044
      1236                 9880                77395              -242684
      1237                 9888                12189               -50933
      1238                 9896               -37503              -177011
      1239                 9904               -30161              -222977
      1240                 9912               -11188               -12094
      1241                 9920               -22445               -86592
      1242                 9928                65175              -132524
      1243                 9936                49111                -6463
      1244                 9944               -73376              -237272
      1245                 9952                23386              -234938
      1246                 9960                73967               -30348
      1247                 9968              -120132               -85476
      1248                 9976               115645                -4265
      1249                 9984                49372               -70105
      1250                 9992                 -962              -182265
      1251                10000                20389               -77284
      1252                10008               -25629              -237505
      1253                10016                 5361              -165394
      1254                10024               -38244                 1245
      1255                10032                62747              -163970
      1256                10040               -12705              -247997
      1257                10048                49279              -188752
      1258                10056                 5765              -204320
      1259                10064              -105076              -178292
      1260                10072               -12667              -104025
      1261                10080                39798               -76653
      1262                10088               -13545              -189010
      1263                10096               -70431              -284915
      1264                10104               -52801               -98452
      1265                10112                33082                60569
      1266                10120              -239163               -90395
      1267                10128               -28541               -75502
      1268                10136               -36059              -147078
      1269                10144                79524              -159729
      1270                10152                 -260               -46914
      1271                10160               -35066              -186861
      1272                10168               -16469              -158692
      1273                10176               164611               -62702
      1274                10184                -4340              -132704
      1275                10192                 2006               -58673
      1276                10200               -84925              -124838
      1277                10208                44092              -107846
      1278                10216                51942               -88639
      1279                10224              -110888              -265821
      1280                10232                  670              -125831
      1281                10240               -50383               -81440
      1282                10248                19413              -204892
      1283                10256                10226              -128949
      1284                10264                82113              -114066
      1285                10272                17206               -37375
      1286                10280                58956              -176141
      1287                10288                88166               -81720
      1288                10296                38478              -190268
      1289                10304               -90225               -11482
      1290                10312              -181343               -54446
      1291                10320                 1464              -207663
      1292                10328               -85480              -120864
      1293                10336                 4400               -43464
      1294                10344               -60417               -70294
      1295                10352               110760              -124909
      1296                10360               -28591               -98799
      1297                10368               -49320              -197292
      1298                10376                78303              -283323
      1299                10384               -17372                -2066
      1300                10392                48848               -16522
      1301                10400                81060               -62108
      1302                10408                 1785              -154848
      1303                10416               -66993              -143180
      1304                10424                62617              -133976
      1305                10432               -74299              -243419
      1306                10440                63923              -181833
      1307                10448                 7687                24561
      1308                10456                65277               -61494
      1309                10464                70251               -49548
      1310                10472                50381              -129150
      1311                10480               -87349               -23877
      1312                10488                68080               -42042
      1313                10496                18810               -99004
      1314                10504                66236               -91773
      1315                10512               -26599                29552
      1316                10520                -1636                36395
      1317                10528               -63127               -34733
      1318                10536                31943               -33688
      1319                10544               -43020               -90764
      1320                10552                -6174               -41145
      1321                10560                -6150              -125738
      1322                10568               -76639              -317047
      1323                10576               -50361              -179878
      1324                10584               -16419              -132922
      1325                10592               -83083               -31746
      1326                10600                11258               -65588
      1327                10608                61474                50394
      1328                10616                 3142               -59353
      1329                10624              -110086              -169015
      1330                10632               -90460              -152440
      1331                10640                 4332                -6829
      1332                10648               -45898               -81729
      1333                10656               -42296              -110068
      1334                10664                  586               -55696
      1335                10672               -40143              -173838
      1336                10680               -45824              -139539
      1337                10688              -164701              -114155
      1338                10696                17545              -114487
      1339                10704               -58449               -14356
      1340                10712               188592               -30805
      1341                10720                -1754              -216146
      1342                10728               -12789              -109008
      1343                10736              -135222              -164080
      1344                10744              -182152              -150375
      1345                10752                13775              -195246
      1346                10760                96829              -123993
      1347                10768               -55098              -132747
      1348                10776               -19717               -39019
      1349                10784                -7374                -2491
      1350                10792                73350               -68974
      1351                10800                56123               -92542
      1352                10808                 1310               -97629
      1353                10816               -13012              -208418
      1354                10824              -172126              -111825
      1355                10832                90747               -68011
      1356                10840               -90039              -104762
      1357                10848               -93919               -44843
      1358                10856               -80119               -15048
      1359                10864               -71785               -53798
      1360                10872                -8768              -119825
      1361                10880              -174413              -151549
      1362                10888               -74132              -196879
      1363                10896               -76823               -39432
      1364                10904                55872                48964
      1365                10912                63850                33685
      1366                10920                -5071              -130004
      1367                10928              -136656              -174685
      1368                10936               -16255               -44187
      1369                10944                88234               -61830
      1370                10952               -27990              -133396
      1371                10960                20337               -52588
      1372                10968               -98851               -62437
      1373                10976               -44601               -79751
      1374                10984               -34786              -120511
      1375                10992               -36576              -209260
      1376                11000               -56929               -69513
      1377                11008                60466              -229285
      1378                11016              -109434              -106661
      1379                11024                 6152              -112821
      1380                11032              -136513               -32504
      1381                11040              -147383              -114706
      1382                11048               -85135               -32858
      1383                11056                68071              -106037
      1384                11064              -148134              -128502
      1385                11072               -40944                72429
      1386                11080              -126706               -90610
      1387                11088                -8604              -245747
      1388                11096                55341                38083
      1389                11104                37552              -129289
      1390                11112               -88191                18265
      1391                11120               -86780              -267895
      1392                11128                12472               -11989
      1393                11136                93465               -56339
      1394                11144                23983               -80397
      1395                11152               -51115               -72685
      1396                11160               -54064              -120301
      1397                11168               -76532               -23858
      1398                11176               133478                17705
      1399                11184              -205596               -16618
      1400                11192               -46470               -38815
      1401                11200                 5125                69312
      1402                11208                53198               -49044
      1403                11216                -6541              -102770
      1404                11224               -79307               -24514
      1405                11232                30505              -145438
      1406                11240                 3002              -255930
      1407                11248              -125048              -231263
      1408                11256               -49243              -130445
      1409                11264                16516              -194947
      1410                11272              -242978              -154191
      1411                11280                72837              -160326
      1412                11288               -67874               -47080
      1413                11296                -6790               -90848
      1414                11304                47140              -133994
      1415                11312               -40351              -159412
      1416                11320                64768              -103362
      1417                11328                29734               -53612
      1418                11336              -210707              -137115
      1419                11344               103498               -25399
      1420                11352                26874               -42897
      1421                11360                 -520                27375
      1422                11368                13418              -197141
      1423                11376               168449               -80608
      1424                11384               -13281              -122442
      1425                11392              -135017               -23563
      1426                11400               -35945                -2360
      1427                11408                15156              -168384
      1428                11416               -68344              -107052
      1429                11424               -11462              -162904
      1430                11432                56779               -86006
      1431                11440                28918              -132485
      1432                11448                68157              -149449
      1433                11456              -156871               -39581
      1434                11464              -144045                24049
      1435                11472                30227               -41329
      1436                11480               -38784               -34329
      1437                11488              -147133              -253986
      1438                11496               -71239              -116793
      1439                11504                -1111              -110663
      1440                11512               -50380              -113870
      1441                11520               -14005              -200950
      1442                11528                61886              -127555
      1443                11536               -13973                11652
      1444                11544               -63150                 2768
      1445                11552               -79163              -153240
      1446                11560              -155415               -65540
      1447                11568                63468               -72607
      1448                11576              -108466               -28257
      1449                11584                65082              -161368
      1450                11592              -165968               -39883
      1451                11600              -161504              -191390
      1452                11608              -146602              -144237
      1453                11616                33919              -230467
      1454                11624               -21151               -78520
      1455                11632               -14450              -151155
      1456                11640               -55564                71889
      1457                11648               -79218              -164065
      1458                11656               -53239               -97159
      1459                11664              -152744              -111674
      1460                11672               -84929              -127393
      1461                11680              -164907                38019
      1462                11688               -10037              -118800
      1463                11696                17305              -115378
      1464                11704               127447               -65195
      1465                11712              -116528              -104361
      1466                11720              -157788                93365
      1467                11728                34631              -241690
      1468                11736               -93856                -8088
      1469                11744              -103166               -55911
      1470                11752               -46318                14504
      1471                11760               -12363              -200106
      1472                11768                57591               -36313
      1473                11776               -85995               165086
      1474                11784               -80166               -87736
      1475                11792                22528              -160497
      1476                11800               -46510               -76718
      1477                11808              -116949              -154327
      1478                11816              -200804                38664
      1479                11824                30784                12779
      1480                11832              -152226               -62021
      1481                11840              -104666               -44192
      1482                11848               -51844              -118926
      1483                11856              -119614              -131222
      1484                11864               -19258               -39409
      1485                11872               -54889              -129990
      1486                11880              -121018              -128517
      1487                11888              -208241              -187174
      1488                11896               -49725              -288506
      1489                11904              -116311                16304
      1490                11912              -105009               -58496
      1491                11920               -58107              -167061
      1492                11928               113478              -115202
      1493                11936                49353              -108357
      1494                11944               -54222              -123799
      1495                11952               -52099              -162356
      1496                11960               -77831              -192259
      1497                11968               -10175              -145301
      1498                11976                 7038               -52252
      1499                11984              -176770              -172954
      1500                11992                -9070              -186950
      1501                12000               -37789               -52009
      1502                12008              -128448              -185497
      1503                12016              -210364               -18332
      1504                12024                36048                 1027
      1505                12032               -18610              -150636
      1506                12040               -80019              -112536
      1507                12048                32647               -67501
      1508                12056               156124                74827
      1509                12064              -119017               -82406
      1510                12072                -3474               -27896
      1511                12080               -80827              -139746
      1512                12088                -1974               -87086
      1513                12096               -48791              -155373
      1514                12104                 -371                -6769
      1515                12112              -111414              -161122
      1516                12120              -103514              -192774
      1517                12128               -41879               -16772
      1518                12136               -28867               -79310
      1519                12144              -113836              -121238
      1520                12152                83448              -211125
      1521                12160                12968               -73018
      1522                12168               -70289              -141056
      1523                12176                -2188                21687
      1524                12184               -67117              -107969
      1525                12192               -33539              -140910
      1526                12200                25197                -4698
      1527                12208               -68432              -105294
      1528                12216               -70469              -116236
      1529                12224                -3039                27957
      1530                12232               126448               -65211
      1531                12240               -56179                 3466
      1532                12248                33343              -132666
      1533                12256                48057              -127121
      1534                12264               -75041                27292
      1535                12272               -93917                14431
      1536                12280              -241822              -110815
      1537                12288               -72615               -33823
      1538                12296                 9449                 5180
      1539                12304              -178321              -190014
      1540                12312               -40020               -18281
      1541                12320              -132918               -86869
      1542                12328              -145767               -55835
      1543                12336               260419               -40869
      1544                12344                76479              -162528
      1545                12352                 3270                18352
      1546                12360               -61826              -144525
      1547                12368               -76693              -137195
      1548                12376               -86382              -172136
      1549                12384                16340              -206608
      1550                12392              -191621               -76031
      1551                12400              -142478                33252
      1552                12408                 4283               -64366
      1553                12416               -13820                54275
      1554                12424                 7478              -171531
      1555                12432              -118618              -143414
      1556                12440              -163947              -133320
      1557                12448                99914                53621
      1558                12456              -144740              -138438
      1559                12464               -70047              -104628
      1560                12472              -188677               -19527
      1561                12480               -92944               -51466
      1562                12488               -38199              -164064
      1563                12496               -14252                33943
      1564                12504               -65034               -41100
      1565                12512              -179800              -180117
      1566                12520               -86499              -200525
      1567                12528               -93222              -171440
      1568                12536               -17801                61830
      1569                12544               -51554               -59152
      1570                12552              -263527               -46790
      1571                12560               -57989               -16829
      1572                12568               -41457                46555
      1573                12576               -31302               -62186
      1574                12584                74414                 4515
      1575                12592               -50637               -79627
      1576                12600               -49105               -51755
      1577                12608                72600                21653
      1578                12616               166172              -147441
      1579                12624                75183               -38807
      1580                12632               214017              -135242
      1581                12640                  707               -59847
      1582                12648                -5886               -29519
      1583                12656                22464               -11220
      1584                12664              -106111              -168318
      1585                12672              -148488               -40019
      1586                12680               -68809              -146765
      1587                12688               -36455               -78603
      1588                12696                33228              -145315
      1589                12704               -55813                13953
      1590                12712               -82305                89486
      1591                12720               -29666               -36644
      1592                12728                84300               -48351
      1593                12736               -20440              -145654
      1594                12744                -4680               -45348
      1595                12752                 6863               -42511
      1596                12760                30996                82164
      1597                12768                -1480               -12728
      1598                12776               -42765              -216584
      1599                12784               -21316               -58136
      1600                12792                21177              -131780
      1601                12800               -41443               -75227
      1602                12808                33820              -104083
      1603                12816                -9011              -165305
      1604                12824               -53545              -104025
      1605                12832                52261                32481
      1606                12840               -72314                24374
      1607                12848               -16108               -56075
      1608                12856               -61854              -126468
      1609                12864              -127754               -57933
      1610                12872               -11098              -114955
      1611                12880               -89463              -136742
      1612                12888               -82671               -58380
      1613                12896              -168586                10389
      1614                12904                66466              -182778
      1615                12912              -152792              -112943
      1616                12920               -42066               -88439
      1617                12928              -129651               -13385
      1618                12936                63362               -64329
      1619                12944               -57365               -80704
      1620                12952              -149790               -33196
      1621                12960              -118494                43301
      1622                12968                77436              -203748
      1623                12976               -32440              -136399
      1624                12984               -31725               -35836
      1625                12992               -29251               -94767
      1626                13000              -194609              -102065
      1627                13008               -51233               -95749
      1628                13016                63702               -40215
      1629                13024               -59632              -123909
      1630                13032              -142367              -226193
      1631                13040              -194294               -27416
      1632                13048               -36180              -114936
      1633                13056               -62557              -220666
      1634                13064              -108482               -40668
      1635                13072                 5529              -211650
      1636                13080              -198552               -68675
      1637                13088                52365              -274233
      1638                13096                13062                31391
      1639                13104                50555                71357
      1640                13112                -1354              -177674
      1641                13120               -25702               -43382
      1642                13128              -137722               -45285
      1643                13136              -201456              -192719
      1644                13144              -138890              -175879
      1645                13152              -103638                13165
      1646                13160               -98401                20586
      1647                13168              -161572              -117286
      1648                13176               138115              -119505
      1649                13184              -134041               -57255
      1650                13192               -82701               -78783
      1651                13200                54055              -123261
      1652                13208                -1570              -227326
      1653                13216                43153                24707
      1654                13224              -111837              -192738
      1655                13232              -245041              -272189
      1656                13240               -52345                26615
      1657                13248               -91468               -69366
      1658                13256                -6440               -23130
      1659                13264                73889              -178429
      1660                13272              -144235              -110240
      1661                13280              -106094                44533
      1662                13288              -194474              -170550
      1663                13296               -37920              -153731
      1664                13304              -134572                13486
      1665                13312                72555               -74234
      1666                13320              -162852               -88041
      1667                13328                26391              -109073
      1668                13336               -50018              -135053
      1669                13344                96463               165904
      1670                13352              -208191              -109415
      1671                13360              -136232              -117693
      1672                13368               -42458                 3681
      1673                13376               -94954               -50533
      1674                13384               -53386              -206699
      1675                13392              -171688               -37368
      1676                13400              -108431              -179181
      1677                13408               -93519              -171958
      1678                13416              -103641               103254
      1679                13424              -154726                37189
      1680                13432               -40793               -58529
      1681                13440               -57968              -170826
      1682                13448                87267               -79687
      1683                13456               -53648               -98847
      1684                13464              -110086                62838
      1685                13472                67206               -95972
      1686                13480                69405              -130867
      1687                13488                -9679                38374
      1688                13496              -127503              -104137
      1689                13504               -46341              -158370
      1690                13512              -104078               -42105
      1691                13520               -23470               -33240
      1692                13528                 9837               -65193
      1693                13536              -119197               -23907
      1694                13544                23904               -64664
      1695                13552               -50562                67788
      1696                13560              -118051              -163031
      1697                13568               -58384               -91613
      1698                13576               -14731              -152858
      1699                13584               -81099              -113249
      1700                13592              -125071              -112861
      1701                13600               -48922              -172257
      1702                13608               -17804               -70459
      1703                13616               -68787              -144291
      1704                13624                22317               -62075
      1705                13632               -25220               -45861
      1706                13640                -1273               -81142
      1707                13648               -24984               -59332
      1708                13656               -57206               -92648
      1709                13664              -119276                -1021
      1710                13672                32982               -30027
      1711                13680              -100579               -11153
      1712                13688               -30699              -291934
      1713                13696               -62587               -89171
      1714                13704              -213814                21608
      1715                13712               -16994              -197745
      1716                13720                 5190              -161291
      1717                13728                 7158               -94082
      1718                13736                12030               -64781
      1719                13744              -131056              -128755
      1720                13752               -42228               -78348
      1721                13760              -124407               -84402
      1722                13768              -123996               -72865
      1723                13776              -157957              -115675
      1724                13784              -114957               -44606
      1725                13792              -107496              -147246
      1726                13800                28114               -12018
      1727                13808              -154496              -126603
      1728                13816              -174932               -77483
      1729                13824              -112333               -33590
      1730                13832                17688              -129413
      1731                13840               -30911              -145527
      1732                13848               -58138               -17549
      1733                13856               -49122                52953
      1734                13864               -96012               -68256
      1735                13872               124866               -56242
      1736                13880               -40877                -9022
      1737                13888              -184649               -30487
      1738                13896                   56              -162885
      1739                13904               -91878                32121
      1740                13912                49320              -285567
      1741                13920               -68261              -311759
      1742                13928              -122233               -65291
      1743                13936                -3670                24235
      1744                13944               -88554              -124653
      1745                13952               -54026              -110125
      1746                13960                41040               -22542
      1747                13968               -23301              -155529
      1748                13976              -111888               -59846
      1749                13984               -44951               -26416
      1750                13992                 -752              -207624
      1751                14000               -52682                20753
      1752                14008                86568                -7642
      1753                14016               -96843                30472
      1754                14024              -102477               -20270
      1755                14032                -5158                21899
      1756                14040              -166688                16370
      1757                14048               -11928                47718
      1758                14056              -182758              -191224
      1759                14064               -53159               -59584
      1760                14072               -86357                48920
      1761                14080              -107190               -18809
      1762                14088              -138617              -139872
      1763                14096              -200225               -59396
      1764                14104               -47911               -28608
      1765                14112               -63493              -124167
      1766                14120              -184760              -127014
      1767                14128               -86540              -198982
      1768                14136              -184416              -105027
      1769                14144              -156038               -81282
      1770                14152               -64157               -68377
      1771                14160              -139219              -150226
      1772                14168                61013              -249940
      1773                14176               -11932               -68037
      1774                14184                -9927               -54737
      1775                14192               -42886              -159125
      1776                14200                 1586              -235265
      1777                14208                 1888               -59718
      1778                14216               -51352              -151735
      1779                14224              -180650              -163531
      1780                14232               -42194                30858
      1781                14240                -4908              -162825
      1782                14248               -54091              -225110
      1783                14256               -45251              -221172
      1784                14264              -150284               -56082
      1785                14272              -106702               -47684
      1786                14280               -49643               -51846
      1787                14288                78349              -198834
      1788                14296               -56306               -73877
      1789                14304              -136322                 2822
      1790                14312              -117702               -33160
      1791                14320                95763              -171898
      1792                14328                34016              -178241
      1793                14336               -86188              -183981
      1794                14344                39654               -43298
      1795                14352              -159503               -36694
      1796                14360              -108642                21604
      1797                14368              -250232              -146926
      1798                14376              -143462                -7644
      1799                14384                  330               -84570
      1800                14392               -90615              -115363
      1801                14400              -249817              -191917
      1802                14408              -175006               -19195
      1803                14416               -79162                97237
      1804                14424                24404              -159715
      1805                14432               -26710               -93248
      1806                14440              -123468              -121785
      1807                14448               -37935                67533
      1808                14456               -32613               -56320
      1809                14464              -100840              -119480
      1810                14472              -118971              -196577
      1811                14480               -41516              -164324
      1812                14488              -124371               -39247
      1813                14496               -33933              -115658
      1814                14504              -127965              -124212
      1815                14512               -36642                -6866
      1816                14520               -10416              -224963
      1817                14528              -106215              -247817
      1818                14536               103267               -83800
      1819                14544               -96351               -87211
      1820                14552                 8260               -31570
      1821                14560                78139               -86683
      1822                14568              -189663              -122525
      1823                14576               -74780               -13663
      1824                14584               -19525               -45144
      1825                14592               -29767              -111519
      1826                14600                49305               -27639
      1827                14608                21274               -84165
      1828                14616               -93186               -98478
      1829                14624              -242206               -64762
      1830                14632              -124785              -121792
      1831                14640                66673               -37018
      1832                14648               -63680              -204248
      1833                14656               -54814              -147431
      1834                14664               -29073               -38131
      1835                14672                18833               -23343
      1836                14680                 7845               -25131
      1837                14688                20567               -30984
      1838                14696              -212577                -2776
      1839                14704               -57391               -58031
      1840                14712              -138068              -135645
      1841                14720              -193073              -133530
      1842                14728                17179               -94847
      1843                14736               -58767                15805
      1844                14744               114770               -30656
      1845                14752                10784              -148112
      1846                14760               -74941                35986
      1847                14768               -48349              -153181
      1848                14776              -116110              -111714
      1849                14784               -19141              -145493
      1850                14792               -66717              -108761
      1851                14800               -72815              -122423
      1852                14808               -82415              -112911
      1853                14816               -47739                57651
      1854                14824              -114684               -92001
      1855                14832                32042              -110188
      1856                14840               -45815               -43010
      1857                14848               -27582               -19549
      1858                14856              -157435              -116973
      1859                14864               -91196              -141452
      1860                14872               -18582              -149100
      1861                14880              -127653                93393
      1862                14888               -22335              -114047
      1863                14896               -14658               -52679
      1864                14904               -16984                 4456
      1865                14912                71915              -176051
      1866                14920               -97731               -58554
      1867                14928               107814              -261693
      1868                14936               -36452              -187003
      1869                14944               -63522               -42875
      1870                14952                16697              -135270
      1871                14960              -155877              -105640
      1872                14968               -22236               -30052
      1873                14976                36253               -40937
      1874                14984                32291              -130246
      1875                14992                57348               -82878
      1876                15000               -35942              -132227
      1877                15008                62723               -47655
      1878                15016              -133953                 3068
      1879                15024                58580               -48933
      1880                15032              -121612               -11484
      1881                15040                73768              -210483
      1882                15048               -86745               -44355
      1883                15056                70370               -29967
      1884                15064               117912               -78175
      1885                15072                74244                -8238
      1886                15080               -37765               -97168
      1887                15088               -22627              -196467
      1888                15096                 9349                -9577
      1889                15104              -130753              -151419
      1890                15112              -362963                 8736
      1891                15120               -34542               -15230
      1892                15128               -13764                -1752
      1893                15136               -81010               -66053
      1894                15144              -106517              -108404
      1895                15152               -39340                 -490
      1896                15160              -192292                 5524
      1897                15168               -10093               -25397
      1898                15176               -76864               -23859
      1899                15184               -29013               -65319
      1900                15192                35351                -7489
      1901                15200              -286406              -135908
      1902                15208               -78427              -161319
      1903                15216              -171440              -120983
      1904                15224               -34605              -129409
      1905                15232              -132458                20254
      1906                15240               -47224              -306147
      1907                15248               -93790              -199701
      1908                15256              -108911               -91589
      1909                15264              -237434                32367
      1910                15272               -76792              -118611
      1911                15280              -157933              -136651
      1912                15288                 8259              -246176
      1913                15296              -146750                -9301
      1914                15304                 9117                45178
      1915                15312                 -559                38458
      1916                15320              -110804              -101009
      1917                15328               -44131               -85472
      1918                15336              -113110               -23218
      1919                15344                24245              -144469
      1920                15352               -78936              -114926
      1921                15360                 6037              -239555
      1922                15368              -236166              -138844
      1923                15376                30154                 8667
      1924                15384                -2285               -69162
      1925                15392               -24140              -273821
      1926                15400              -179530              -329250
      1927                15408               -41441               -15190
      1928                15416               -65646              -103849
      1929                15424                58583               -76850
      1930                15432               -54785               -79715
      1931                15440               -31262               -86397
      1932                15448               -31163               -33074
      1933                15456                30611               -55117
      1934                15464               -27857              -227303
      1935                15472                -5792                38888
      1936                15480               -28039                25680
      1937                15488               -29461               -52464
      1938                15496                58092              -130427
      1939                15504                20583               -54470
      1940                15512               -65147              -103292
      1941                15520              -114619              -307391
      1942                15528                25496              -140205
      1943                15536                19878               -89674
      1944                15544                -8535              -214622
      1945                15552                21657              -184515
      1946                15560              -146898              -116083
      1947                15568               -89498                77066
      1948                15576               -38727               -70579
      1949                15584                75163               -11232
      1950                15592              -155003              -133178
      1951                15600                43904               -66028
      1952                15608              -195014               -76692
      1953                15616                17370               -44018
      1954                15624              -151636               -52883
      1955                15632                36201              -119700
      1956                15640                  530               102215
      1957                15648              -175980               -38743
      1958                15656               -13302              -130513
      1959                15664              -217495               -41386
      1960                15672               -90363               -24955
      1961                15680              -170966                -3143
      1962                15688               -96077              -146296
      1963                15696               -67765                27705
      1964                15704               -42501              -158913
      1965                15712              -153686                55825
      1966                15720              -108179              -123735
      1967                15728               -61611               -62855
      1968                15736               -78477               -14375
      1969                15744              -122810              -150732
      1970                15752                16475              -192675
      1971                15760              -139953               -91082
      1972                15768                -9700               -60922
      1973                15776              -124919               -59256
      1974                15784                61731                28688
      1975                15792               -52178              -125455
      1976                15800               -56487               -60602
      1977                15808               -48549              -197066
      1978                15816              -183177               -54339
      1979                15824                41049              -156524
      1980                15832                23454               -67119
      1981                15840               -92480              -168046
      1982                15848               -50086              -102735
      1983                15856                27742              -241476
      1984                15864              -164359               -51842
      1985                15872                78313              -106232
      1986                15880               -94558               -89025
      1987                15888                  682               -60227
      1988                15896              -164063               -72808
      1989                15904               -58491              -139821
      1990                15912               -81760               -37614
      1991                15920               -88205               -69496
      1992                15928              -105473              -143803
      1993                15936               -55309               -71163
      1994                15944               -53559                55914
      1995                15952               167618              -130832
      1996                15960               -76150               -85780
      1997                15968               106312                -3728
      1998                15976               -64495                79218
      1999                15984              -208086              -146395
      2000                15992               -76576              -165224
      2001                16000              -169878              -121710
      2002                16008              -180777               -96661
      2003                16016              -156903              -238537
      2004                16024               -45263               -38591
      2005                16032              -247897              -197457
      2006                16040                42395              -167165
      2007                16048              -161006              -109113
      2008                16056               -72920                -9472
      2009                16064               -56085               -32440
      2010                16072              -174420               -61078
      2011                16080                 5399              -190304
      2012                16088               -69583               -48596
      2013                16096                54709               -12661
      2014                16104               -74949               -39090
      2015                16112              -194518               -95251
      2016                16120                 6261               -27288
      2017                16128               -98802               -45035
      2018                16136               -33929               -17023
      2019                16144               -28059              -120183
      2020                16152              -128390              -207376
      2021                16160                -7248               -23739
      2022                16168               -28285               -24826
      2023                16176               -17746               -50013
      2024                16184              -109464               -53836
      2025                16192                63237               -79488
      2026                16200               -49865               -81142
      2027                16208              -206177               -12538
      2028                16216               -20039              -153773
      2029                16224              -235039               -57526
      2030                16232               145987               -14642
      2031                16240              -201897              -124712
      2032                16248              -101018                43573
      2033                16256               -31115               -61824
      2034                16264                 3036                86919
      2035                16272              -183207              -147412
      2036                16280               -33183               -33789
      2037                16288                 4628              -102736
      2038                16296               -73258              -114343
      2039                16304               -82351               -60586
      2040                16312                38725                63898
      2041                16320               -31897              -214217
      2042                16328              -134045              -197616
      2043                16336               -55950               -85400
      2044                16344               -48827               123779
      2045                16352                42623                80945
      2046                16360              -261110              -137487
      2047                16368               -75906               -65704
      2048                16376                62550               -33818
      2049                16384              -165711                -6847
      2050                16392                18538                 9055
      2051                16400               185085              -308931
      2052                16408              -149871              -206738
      2053                16416               -96273               -32367
      2054                16424              -120769              -125576
      2055                16432              -231393                 -433
      2056                16440               -20216               -37290
      2057                16448                71238               -24688
      2058                16456              -197859               -18806
      2059                16464                20759              -207024
      2060                16472               -17671               -76953
      2061                16480               105763              -180622
      2062                16488               -68368               -75019
      2063                16496               -98689              -154126
      2064                16504               -48331               -54357
      2065                16512              -160354               -54189
      2066                16520               -66443               -11768
      2067                16528               -99600               -33841
      2068                16536              -110970              -274622
      2069                16544              -146672              -128020
      2070                16552              -133999              -125004
      2071                16560                26899               -56232
      2072                16568              -278023              -146575
      2073                16576               -81327              -129121
      2074                16584               -88365                12798
      2075                16592              -213509               -26444
      2076                16600               -19255                -1471
      2077                16608              -179913               -38606
      2078                16616              -111056               -94421
      2079                16624               -26749                73550
      2080                16632                 9539               -38958
      2081                16640               -44823              -124578
      2082                16648               -26268               -18576
      2083                16656               -49528               -93814
      2084                16664                -5276              -176758
      2085                16672               -75612              -127676
      2086                16680               -65317              -155721
      2087                16688               -91267              -100609
      2088                16696              -162202               -56296
      2089                16704               -55429              -153496
      2090                16712               -60779                 2980
      2091                16720              -179905              -143444
      2092                16728              -128946              -210864
      2093                16736               -92905               -70806
      2094                16744                41414              -147917
      2095                16752               -23683                17404
      2096                16760                22102              -139597
      2097                16768              -143690               -24203
      2098                16776               -36330              -288757
      2099                16784                83071                36758
      2100                16792                22552               -38808
      2101                16800              -106908               -96256
      2102                16808               -52225               -80298
      2103                16816              -106048               -74056
      2104                16824              -237244               -38876
      2105                16832              -168537               -96267
      2106                16840              -138966              -169799
      2107                16848               -84585              -117803
      2108                16856               -26613               -96039
      2109                16864              -196926                21934
      2110                16872               -53754              -204813
      2111                16880                90054              -134767
      2112                16888                84493               -38308
      2113                16896               -21537              -105981
      2114                16904                -4468                24327
      2115                16912               -22834              -119243
      2116                16920               -71386                80941
      2117                16928               -24969              -123729
      2118                16936               105526               -48173
      2119                16944              -126408               -24508
      2120                16952              -159568              -190100
      2121                16960              -144392                 1297
      2122                16968              -138160               -21921
      2123                16976               -13064                17727
      2124                16984              -168188              -134255
      2125                16992               -85709              -113987
      2126                17000               -72966               -81312
      2127                17008               -88464                50283
      2128                17016               -30767               -84644
      2129                17024               -98502              -116270
      2130                17032              -154033               -90755
      2131                17040              -105858               -61744
      2132                17048               -12812              -168077
      2133                17056               -55275              -120300
      2134                17064               -31618                 9769
      2135                17072               -29062              -215768
      2136                17080               -25864              -116985
      2137                17088              -200601              -144022
      2138                17096               -79610               -69180
      2139                17104                75038              -159883
      2140                17112                53040              -215243
      2141                17120               -53517               -30157
      2142                17128               -68463               -52526
      2143                17136              -160488                12725
      2144                17144              -180936               -12043
      2145                17152              -156913               -37301
      2146                17160              -123915              -161259
      2147                17168               -62996                26656
      2148                17176              -165098              -100616
      2149                17184              -134500               -25465
      2150                17192               -55564              -216680
      2151                17200               -81948               -93229
      2152                17208               -44368              -125189
      2153                17216              -217439                12950
      2154                17224               -10403                -9646
      2155                17232               -13455              -109665
      2156                17240                16152                77876
      2157                17248              -106366                10323
      2158                17256                33298               -59677
      2159                17264              -153191              -116692
      2160                17272              -123193               -75430
      2161                17280               -59850              -112103
      2162                17288               -22134               -79382
      2163                17296               -71914              -127643
      2164                17304              -196931               -26246
      2165                17312                17337               -15573
      2166                17320               -94624               -71906
      2167                17328               -38360              -168189
      2168                17336               -77085              -202938
      2169                17344              -119201                92760
      2170                17352                 -897               -86664
      2171                17360                11667               -36138
      2172                17368              -162075              -144018
      2173                17376               -65814                53664
      2174                17384              -122245                -6662
      2175                17392               -26033              -142980
      2176                17400               -28656               -47227
      2177                17408               -74575              -162813
      2178                17416              -132774              -131438
      2179                17424                41714               -40901
      2180                17432               -45996               -62292
      2181                17440              -188425               -76265
      2182                17448              -151990              -108191
      2183                17456               -36993              -109575
      2184                17464               -53828              -101456
      2185                17472               -93835               -93900
      2186                17480               -99051               -73788
      2187                17488                -1187               -58586
      2188                17496               -34959              -100944
      2189                17504                20433              -164515
      2190                17512               -42214                24454
      2191                17520                97268               112496
      2192                17528               -74811              -172849
      2193                17536               -85306              -149789
      2194                17544               -69500              -137537
      2195                17552               -28674               -43343
      2196                17560               -13347              -117408
      2197                17568                19750               -61231
      2198                17576               -75223              -107639
      2199                17584               -33278               -18091
      2200                17592               -57294               -22779
      2201                17600              -196636              -122756
      2202                17608                47693              -204862
      2203                17616                11174              -144111
      2204                17624                20943              -101186
      2205                17632               -82012              -157438
      2206                17640              -126811               -49464
      2207                17648                 7802              -196797
      2208                17656              -168266               -72151
      2209                17664               -90930               -86234
      2210                17672              -165690               -79069
      2211                17680               -61755               -58566
      2212                17688               -16176              -192912
      2213                17696               -92973               -31871
      2214                17704               -74979                87572
      2215                17712               -87012                24896
      2216                17720               -25838              -221167
      2217                17728                  333              -172281
      2218                17736                66982              -152265
      2219                17744              -159073               -66341
      2220                17752              -149754               -75596
      2221                17760               -99354               -35453
      2222                17768              -117441               -72811
      2223                17776               -66494              -165652
      2224                17784              -131701              -161805
      2225                17792              -110490               -89614
      2226                17800               159788                87883
      2227                17808               -55761               -93702
      2228                17816                 6650               -57386
      2229                17824                -1592               -89581
      2230                17832               -99060               -15767
      2231                17840                75392              -159770
      2232                17848               -19843                -6168
      2233                17856                24275               -88061
      2234                17864                 -667               -89889
      2235                17872              -149386              -178612
      2236                17880               -46724               -29749
      2237                17888              -152078              -136973
      2238                17896              -125706              -145061
      2239                17904                17347                54555
      2240                17912              -270902              -110907
      2241                17920               -85779              -184130
      2242                17928                16118               -71205
      2243                17936               -33709               -30729
      2244                17944              -162943              -189125
      2245                17952               -77159              -203326
      2246                17960              -156604               -95501
      2247                17968               -40393               -66103
      2248                17976               -17343              -116035
      2249                17984                 8938               -19908
      2250                17992               -73063               -42198
      2251                18000               -12178               -33660
      2252                18008                  896               -39597
      2253                18016                71693              -218191
      2254                18024                27450               -58509
      2255                18032              -183587              -156416
      2256                18040              -112426              -140446
      2257                18048               -71224              -161008
      2258                18056               -60153                 3700
      2259                18064               -61416               -43345
      2260                18072              -128245               -67490
      2261                18080                66179               -37215
      2262                18088               -33866               -83975
      2263                18096              -107195              -166755
      2264                18104               -69623               -87018
      2265                18112               -24515               -18565
      2266                18120               -82382                 5977
      2267                18128               -98893              -161242
      2268                18136                41423               -94952
      2269                18144              -194225               -71050
      2270                18152              -118813                66150
      2271                18160              -125923               -58343
      2272                18168                -8999               -52348
      2273                18176               -28681                 7602
      2274                18184               -80397               -10253
      2275                18192               -27544               -22064
      2276                18200              -108846               -71062
      2277                18208                93282                24152
      2278                18216                -4327               -76079
      2279                18224                70305               -14128
      2280                18232                42511              -118836
      2281                18240               -31883               -96707
      2282                18248              -132465                -9250
      2283                18256              -139356              -128004
      2284                18264               -59298              -162460
      2285                18272                -8229              -198806
      2286                18280              -336412              -125042
      2287                18288              -136058               -36629
      2288                18296               -95470              -164658
      2289                18304                82835                30827
      2290                18312                74669               -59813
      2291                18320                -8240               -50903
      2292                18328               -79115                -5652
      2293                18336               -28800               -47790
      2294                18344                27533              -137749
      2295                18352               144723              -117037
      2296                18360                37434               -43226
      2297                18368                20936               -34956
      2298                18376               -63419               -33926
      2299                18384               -41616                 4215
      2300                18392              -209343              -319231
      2301                18400              -231728               -42048
      2302                18408               -75082               -36517
      2303                18416               -35048               -10491
      2304                18424               -57595               -75601
      2305                18432              -131947               -28903
      2306                18440               -31804                -8855
      2307                18448              -131127              -200987
      2308                18456              -104997               -72827
      2309                18464                -3721                78600
      2310                18472                 8102              -111878
      2311                18480              -123590                -7266
      2312                18488               -95724              -125387
      2313                18496                -4421               -70924
      2314                18504              -258553                92301
      2315                18512               -38637              -110936
      2316                18520              -192186                 6464
      2317                18528              -197880               -97689
      2318                18536                -1906               -76215
      2319                18544                64130               -10718
      2320                18552               -14664               -96888
      2321                18560                12010               -18625
      2322                18568              -134562               -32864
      2323                18576               -81272              -162553
      2324                18584              -112684                57055
      2325                18592                15129                -5388
      2326                18600               -33978               -93933
      2327                18608              -178848                60836
      2328                18616               -86078              -187604
      2329                18624              -102196              -165083
      2330                18632                56543               -42287
      2331                18640                 8944                -6255
      2332                18648              -104654               -71972
      2333                18656               -40772               -69693
      2334                18664              -113887              -131126
      2335                18672              -140352               -51730
      2336                18680               -49037               -27608
      2337                18688               -75675                68393
      2338                18696              -235838                13810
      2339                18704               129781               -50444
      2340                18712               -32696              -236113
      2341                18720               -34872                39227
      2342                18728              -140326                51060
      2343                18736               -84705               -80660
      2344                18744                18205                33325
      2345                18752                33273               -72832
      2346                18760              -155219               -71181
      2347                18768              -137268              -133967
      2348                18776               -82211                30067
      2349                18784              -120575              -153652
      2350                18792               -50937               -90808
      2351                18800               -31288               -21577
      2352                18808               -19200                 4155
      2353                18816                 3162               -47639
      2354                18824               -65042               -79374
      2355                18832              -203558               -58724
      2356                18840              -115679                68256
      2357                18848              -115475               -67719
      2358                18856              -151260               -41616
      2359                18864               -73900              -208367
      2360                18872              -120249              -112141
      2361                18880               -64056               -64501
      2362                18888              -125598               -96337
      2363                18896              -101275               -79744
      2364                18904               -77598               -40178
      2365                18912                27878              -156713
      2366                18920               -84952               -78613
      2367                18928              -154385              -137440
      2368                18936              -128571              -121173
      2369                18944               -97429                 1862
      2370                18952               -26601               -30293
      2371                18960               -14518                 9001
      2372                18968              -171997               -91264
      2373                18976                35360                16220
      2374                18984              -103487               -48040
      2375                18992               -95383               -46112
      2376                19000                13933               -31627
      2377                19008                -6817               -94905
      2378                19016                 5566                 4721
      2379                19024              -164360              -140974
      2380                19032               -23799               -48964
      2381                19040                35622               -27344
      2382                19048                18758              -218299
      2383                19056               -92632              -184036
      2384                19064              -120610               -34543
      2385                19072              -141526              -106568
      2386                19080                  347               -28599
      2387                19088                 2918                31626
      2388                19096               -94181              -112388
      2389                19104                63223               -69243
      2390                19112               -54417                72251
      2391                19120               -69793              -260089
      2392                19128                 6774               -43958
      2393                19136                  742                36104
      2394                19144              -133089              -136927
      2395                19152              -107239               -53952
      2396                19160               -68204              -116271
      2397                19168              -163356              -153463
      2398                19176              -180825              -139533
      2399                19184              -160100              -179244
      2400                19192               -56902               -13681
      2401                19200               -51319               -67217
      2402                19208                29328              -163349
      2403                19216              -128644               -24566
      2404                19224                -9441               -63311
      2405                19232              -151556               -82830
      2406                19240                 4268                35529
      2407                19248              -119770              -171933
      2408                19256                64553              -158862
      2409                19264               -47962               -61048
      2410                19272               -15169              -253469
      2411                19280              -187725              -199425
      2412                19288               -90886              -114531
      2413                19296               -77670              -169926
      2414                19304               -21429              -152864
      2415                19312               -40259               -66664
      2416                19320              -129664              -151658
      2417                19328              -134624              -218210
      2418                19336              -163428                48764
      2419                19344                -6652              -221803
      2420                19352               -66601               -79437
      2421                19360                18323               -18764
      2422                19368                81934               -23089
      2423                19376               -90324               -24576
      2424                19384              -152393               -65415
      2425                19392              -114368              -133039
      2426                19400                -1213              -162101
      2427                19408               -36505               -15824
      2428                19416               -84358              -147402
      2429                19424              -200470                21939
      2430                19432                47983              -277473
      2431                19440              -175309              -172959
      2432                19448                18164               -50155
      2433                19456              -219389               -85010
      2434                19464              -120099                11730
      2435                19472               -51825               -60085
      2436                19480              -127106               -91048
      2437                19488               -55376               -42833
      2438                19496               -68749              -140793
      2439                19504              -168157              -108482
      2440                19512               -43209              -100093
      2441                19520               -55347                43425
      2442                19528                34062              -107194
      2443                19536               -66266              -139512
      2444                19544              -135121               -61284
      2445                19552                 6015              -137039
      2446                19560               -93799               -39237
      2447                19568              -150251              -193809
      2448                19576              -143707               -99473
      2449                19584               -71274              -106109
      2450                19592                -6955              -112374
      2451                19600              -152740               -70472
      2452                19608              -173250               -61173
      2453                19616              -137994               -78270
      2454                19624              -156066                 6477
      2455                19632               -29713              -151286
      2456                19640                22235                52895
      2457                19648                 3531               -69890
      2458                19656               -57328              -128030
      2459                19664              -132643               -12834
      2460                19672              -232800                -3534
      2461                19680                32027              -121020
      2462                19688               -72430                37758
      2463                19696                37778               -95413
      2464                19704              -224480               -79386
      2465                19712              -119810               -45741
      2466                19720              -119520              -214295
      2467                19728               -77109              -233394
      2468                19736               -13032               -52113
      2469                19744                  254               -10459
      2470                19752               109852               -25620
      2471                19760                -3196              -279277
      2472                19768               -28632               -21622
      2473                19776               -89360               -14688
      2474                19784               -27710              -173728
      2475                19792               -44902              -244484
      2476                19800               -76260                53392
      2477                19808               -77168              -119666
      2478                19816              -185288               -79074
      2479                19824               -88673               -81855
      2480                19832                 5285              -205994
      2481                19840               -57342               -98661
      2482                19848               -55692              -200483
      2483                19856               -87845               -33723
      2484                19864               -23800              -103163
      2485                19872               -11787               -39123
      2486                19880              -102011               -26627
      2487                19888               -92367                11397
      2488                19896               -94482              -286577
      2489                19904               -16668               -56745
      2490                19912                76231              -104582
      2491                19920              -128326                15555
      2492                19928               -84980                -6066
      2493                19936              -106920                -6878
      2494                19944                18797               -74902
      2495                19952               -63732              -140925
      2496                19960               -33633               -18744
      2497                19968               -45933                95362
      2498                19976               -39828                70672
      2499                19984               -12620              -156359
      2500                19992               -93659              -218917
      2501                20000                11052              -130820
      2502                20008               -29573                 9526
      2503                20016               -45977               -71613
      2504                20024              -121486              -175254
      2505                20032               -40095                 8412
      2506                20040               146694              -228249
      2507                20048               -95139              -144153
      2508                20056               -30097               -64171
      2509                20064                15560              -156269
      2510                20072               -24370               -74896
      2511                20080              -115746              -170609
      2512                20088                 7028              -145896
      2513                20096              -190510                71418
      2514                20104                69940                31706
      2515                20112               -64729              -144506
      2516                20120              -105222               -66994
      2517                20128               -35688               -41885
      2518                20136               -72683               -14414
      2519                20144               -58362               -86851
      2520                20152              -118964              -141322
      2521                20160               -21248               -87997
      2522                20168               -84054               -34754
      2523                20176              -116036              -192689
      2524                20184               138244               -43715
      2525                20192                -9309               -34969
      2526                20200               108817                -3074
      2527                20208              -140672               -80004
      2528                20216              -227776              -149457
      2529                20224              -143791                34547
      2530                20232              -100057              -132994
      2531                20240               -57502               -98579
      2532                20248              -322392               -31845
      2533                20256               -86767              -150006
      2534                20264               -55577              -117701
      2535                20272                62947               -79703
      2536                20280                33434               -40706
      2537                20288              -152969               -36294
      2538                20296               -35541                25494
      2539                20304              -109138              -143368
      2540                20312                 3070               -96585
      2541                20320              -202920               -72132
      2542                20328               -55377               -43067
      2543                20336              -100212              -141344
      2544                20344              -179695              -110261
      2545                20352                83997              -157196
      2546                20360                 4275               -98327
      2547                20368               -27886              -156351
      2548                20376               -75861                 4426
      2549                20384              -173676               -96055
      2550                20392              -197998              -125998
      2551                20400              -199607               -24267
      2552                20408                62766                42404
      2553                20416               -87660              -245264
      2554                20424              -166581                -3971
      2555                20432               -49348               -30130
      2556                20440                85578               -40548
      2557                20448               -81532               -72311
      2558                20456              -144963              -139513
      2559                20464               -30324              -211615
      2560                20472              -102989                -7891
      2561                20480              -159478               -18960
      2562                20488               -28121               -15425
      2563                20496                57622               -30950
      2564                20504              -146759                -4194
      2565                20512              -101962              -254977
      2566                20520               -54123              -147884
      2567                20528               -25591              -115670
      2568                20536              -140922              -128526
      2569                20544              -115945               -15091
      2570                20552               -31282               -79166
      2571                20560               -97263              -151077
      2572                20568               -49609              -190068
      2573                20576               -73364               -73500
      2574                20584               -18160                32843
      2575                20592              -135038              -153178
      2576                20600                -5141              -102705
      2577                20608               -93617              -125940
      2578                20616                83272               -13372
      2579                20624                59198                24942
      2580                20632               -78903               101524
      2581                20640              -128530               -97696
      2582                20648               -41599               -28002
      2583                20656               -15241               -24802
      2584                20664              -199697                 6033
      2585                20672                37554               -65591
      2586                20680                -1638               -69677
      2587                20688              -269462               -40649
      2588                20696                94829                12786
      2589                20704               -41211              -100255
      2590                20712               -44451              -164444
      2591                20720              -123707                -5262
      2592                20728                 8165              -111299
      2593                20736               -35263              -163994
      2594                20744               -92987              -142147
      2595                20752               -14183               -78375
      2596                20760                28348              -156408
      2597                20768              -121315                33286
      2598                20776              -148164              -194355
      2599                20784               -60137              -130503
      2600                20792               -74032                38746
      2601                20800               -84425               -61471
      2602                20808               -70167                -8911
      2603                20816                64633               -43759
      2604                20824                10295              -145128
      2605                20832               -41730              -142949
      2606                20840              -258001              -111931
      2607                20848                 8749              -137727
      2608                20856              -183479               -70682
      2609                20864               -59454              -128656
      2610                20872               -72799              -131913
      2611                20880              -116079                -9504
      2612                20888                -9841               -33970
      2613                20896              -122512                17761
      2614                20904               -19020               -56942
      2615                20912               -56281               -51656
      2616                20920              -167935              -139122
      2617                20928               -36916              -126973
      2618                20936               -65680              -143800
      2619                20944                22161              -222841
      2620                20952                25523              -107538
      2621                20960              -146723              -132544
      2622                20968                82964               -58545
      2623                20976               -11374              -112777
      2624                20984              -174529               -55325
      2625                20992               -90359                16530
      2626                21000               -35611                12116
      2627                21008               -44041              -141943
      2628                21016              -167709              -139475
      2629                21024               -24000              -120086
      2630                21032               -48847               -12562
      2631                21040              -149385                99243
      2632                21048              -198218              -135449
      2633                21056                -3203               -13087
      2634                21064               -78835              -169209
      2635                21072                 8608               -12694
      2636                21080              -130205               -29973
      2637                21088               -29910                -3737
      2638                21096              -120245               -29733
      2639                21104               -26688               -42378
      2640                21112               -66752              -166083
      2641                21120              -209298               -76199
      2642                21128              -137159                22748
      2643                21136               -19869              -111886
      2644                21144                -5510                37636
      2645                21152               -68079               -65439
      2646                21160                 3665               -36937
      2647                21168                25439                 8086
      2648                21176              -173820               -87072
      2649                21184              -131261                26355
      2650                21192               -17966                45927
      2651                21200               -63480               -50783
      2652                21208               -71060               -81163
      2653                21216               -14852                -6191
      2654                21224               -66488                25792
      2655                21232               -50196               -78056
      2656                21240              -127297               -27517
      2657                21248               -23916              -119597
      2658                21256                10863               -49925
      2659                21264               -16665              -132643
      2660                21272               -19275               -67299
      2661                21280              -167735               -53483
      2662                21288              -183960               -57617
      2663                21296               -68420              -139898
      2664                21304              -110902               -11168
      2665                21312               -33887              -106018
      2666                21320                61950              -133520
      2667                21328               -61797              -161210
      2668                21336                48679              -165461
      2669                21344              -134456              -135986
      2670                21352               -52774                45020
      2671                21360               -23201                60853
      2672                21368               -76483              -166761
      2673                21376              -154340              -143278
      2674                21384               -65241              -141495
      2675                21392              -108441                 4338
      2676                21400               -35771              -200207
      2677                21408                33837               -31344
      2678                21416              -125650                59170
      2679                21424               -12443                13754
      2680                21432               -75337              -126282
      2681                21440                77463               -86152
      2682                21448               -45523              -123000
      2683                21456              -168580              -163051
      2684                21464              -105656              -127757
      2685                21472               -60132              -110618
      2686                21480               -95046               -88265
      2687                21488                48925               -47697
      2688                21496               -63979              -144149
      2689                21504                23974              -206692
      2690                21512               -10457               -59309
      2691                21520              -127876               -98674
      2692                21528               -46366                  -95
      2693                21536               -61596              -110117
      2694                21544              -191612               -86173
      2695                21552               -76957              -149307
      2696                21560               -31138                -8811
      2697                21568               -27648              -224812
      2698                21576                83500               -58268
      2699                21584               -80702              -184729
      2700                21592                94660              -141107
      2701                21600               -40863               -14094
      2702                21608                  688              -123740
      2703                21616              -215549              -179714
      2704                21624                27087              -105971
      2705                21632                57461               -23301
      2706                21640               -26953                67158
      2707                21648              -183302              -152294
      2708                21656               -52882              -220832
      2709                21664               -19604              -129685
      2710                21672              -154808               -31623
      2711                21680                60200                12616
      2712                21688              -221663              -248940
      2713                21696              -120372              -119810
      2714                21704               -72641               -70016
      2715                21712                59332              -145265
      2716                21720              -120074                63702
      2717                21728               -65044              -105903
      2718                21736              -135679               -37352
      2719                21744               -95284              -195610
      2720                21752              -138520              -135094
      2721                21760              -101957              -142915
      2722                21768               -80623              -114722
      2723                21776                19183               -11013
      2724                21784              -108475              -231068
      2725                21792              -238238              -102811
      2726                21800               -57068              -134064
      2727                21808              -103586                58352
      2728                21816               -85731               -58210
      2729                21824              -103618              -131079
      2730                21832               -31432              -134501
      2731                21840              -101486                13391
      2732                21848               -65065               -41232
      2733                21856               -26596              -100582
      2734                21864               -73075              -156769
      2735                21872              -107303              -137693
      2736                21880               -79019              -328157
      2737                21888               -68189              -136477
      2738                21896               -62013              -159746
      2739                21904               -46092              -231973
      2740                21912                16283              -164259
      2741                21920              -152551                63227
      2742                21928              -129745               -21417
      2743                21936                43074              -210453
      2744                21944              -132395              -104055
      2745                21952                60714               -35169
      2746                21960               -18937               -76837
      2747                21968               -88267              -107779
      2748                21976               -98673               -72625
      2749                21984              -217314               -88411
      2750                21992              -167230               -35157
      2751                22000              -154292               -73313
      2752                22008               -26306                22561
      2753                22016              -174647               -74535
      2754                22024              -178933              -306656
      2755                22032               -16694                17801
      2756                22040               -55079              -119112
      2757                22048                31494               -87795
      2758                22056               -85347                41301
      2759                22064              -142981              -110592
      2760                22072               -81022               -61445
      2761                22080              -196430                 5977
      2762                22088               -96954               -46690
      2763                22096               -14354              -169089
      2764                22104              -110463              -158945
      2765                22112               -60212              -176304
      2766                22120              -117921               -42208
      2767                22128              -182838               -63072
      2768                22136              -175303               -22261
      2769                22144                25234               -26242
      2770                22152               -28832              -141029
      2771                22160              -201847              -140490
      2772                22168              -165548               -75578
      2773                22176               -68044                30435
      2774                22184                 9098               -85483
      2775                22192                -4206               -36030
      2776                22200               -38587                15839
      2777                22208              -102227               -80239
      2778                22216              -116446              -224657
      2779                22224                18043                 1060
      2780                22232                -1370               -15974
      2781                22240               -40721               -14403
      2782                22248                 1204              -155895
      2783                22256               -88460              -142734
      2784                22264              -126114                -2962
      2785                22272              -130203               -52865
      2786                22280                34882               -42401
      2787                22288                -1549              -136695
      2788                22296               -15239                -7317
      2789                22304              -157661                -8286
      2790                22312              -125574               -75293
      2791                22320               -20761              -219231
      2792                22328               -34235              -154090
      2793                22336               -86465               -79103
      2794                22344                39920               -98581
      2795                22352                -1315              -180744
      2796                22360              -102435               -72178
      2797                22368                 3639              -105355
      2798                22376                17341                55411
      2799                22384              -117074               -77051
      2800                22392              -185974               -10813
      2801                22400               -39941               -44770
      2802                22408              -180467               -45207
      2803                22416               -67298               -79934
      2804                22424               -37279               -10195
      2805                22432                -1326                 8001
      2806                22440               -57381               -73565
      2807                22448              -160330               -70900
      2808                22456              -122759               -49713
      2809                22464              -172005               -28939
      2810                22472               -37074               -24973
      2811                22480              -202211               119268
      2812                22488                71940               -83587
      2813                22496              -167383                -6270
      2814                22504               -23934               -39148
      2815                22512               -82703               -35562
      2816                22520                72908                64358
      2817                22528              -171584               -68338
      2818                22536                19718               -39359
      2819                22544                 1042                32148
      2820                22552               -44772               -31192
      2821                22560              -199594              -133334
      2822                22568               -99959               -64415
      2823                22576               -76223                -6824
      2824                22584               -91835              -125759
      2825                22592               -65179              -174844
      2826                22600               -60976              -127059
      2827                22608              -109544              -173928
      2828                22616               107981               -55524
      2829                22624               -52027               -23896
      2830                22632               -82493               -58531
      2831                22640              -121857              -113806
      2832                22648              -128518              -101386
      2833                22656               -44117               -68932
      2834                22664              -154546               -57011
      2835                22672                 8686               -70373
      2836                22680              -111826              -151821
      2837                22688               -48106               -81529
      2838                22696              -132411                68363
      2839                22704               -62083              -202114
      2840                22712               -40272                 4795
      2841                22720                -4864               -85408
      2842                22728               111402              -172369
      2843                22736               -55359               -37023
      2844                22744               -46301              -101603
      2845                22752               -62375              -201002
      2846                22760                26208              -193284
      2847                22768               -52248               -49404
      2848                22776               -31751              -215952
      2849                22784              -198723               -94558
      2850                22792              -151689                -7347
      2851                22800                56654              -173266
      2852                22808              -109222                 8657
      2853                22816               -89297              -176016
      2854                22824              -186656                 2818
      2855                22832              -196006               -55608
      2856                22840               -32321               -96843
      2857                22848              -207620               -12294
      2858                22856              -150864              -186839
      2859                22864               -27752               -89957
      2860                22872                91001               -67265
      2861                22880               -30003               -20366
      2862                22888                24926                11995
      2863                22896               -37722               -33626
      2864                22904              -198043                19110
      2865                22912              -111296              -108795
      2866                22920               -22987               -98595
      2867                22928               113468              -107365
      2868                22936               -97851               -28920
      2869                22944              -102472              -103197
      2870                22952              -133712              -188034
      2871                22960               -93388                 3908
      2872                22968               -73646               -60210
      2873                22976                12420               -65938
      2874                22984               -12918                 4359
      2875                22992                 7021               -19288
      2876                23000               -31514                -9495
      2877                23008               -23383               -64185
      2878                23016               -44792              -110842
      2879                23024               -91952               -33997
      2880                23032               -72577               -46179
      2881                23040               -91219              -107008
      2882                23048               -32607                 9241
      2883                23056                40196              -185654
      2884                23064               -55402              -200594
      2885                23072                43281               -35388
      2886                23080              -126288               -51732
      2887                23088              -113290              -156770
      2888                23096               -87865               -74886
      2889                23104               -53443               -43395
      2890                23112              -105189              -100144
      2891                23120              -166180                15488
      2892                23128                 6289               103860
      2893                23136               -85507               -42370
      2894                23144              -176512              -175766
      2895                23152               -63139               -89429
      2896                23160              -135288               -50404
      2897                23168                16235                 1527
      2898                23176              -140027               -49808
      2899                23184               -92490              -138893
      2900                23192              -279605               -63045
      2901                23200              -159713              -106060
      2902                23208               -45189                24721
      2903                23216               139763                 4136
      2904                23224               -92451               -91209
      2905                23232               -27212                45072
      2906                23240               -29648                90220
      2907                23248               123873              -198902
      2908                23256                32476               -89988
      2909                23264              -111996              -177877
      2910                23272              -106405               -37261
      2911                23280                 8365               -49508
      2912                23288              -150861              -131025
      2913                23296                26618                43164
      2914                23304               -40228              -133485
      2915                23312               -50742               -33528
      2916                23320              -146736               -97375
      2917                23328                 3489               -14689
      2918                23336                82061              -196489
      2919                23344               125382              -129276
      2920                23352               -57730                 6233
      2921                23360                -6868               -14340
      2922                23368               -74057               -45086
      2923                23376              -167634              -212180
      2924                23384               -50348                 8570
      2925                23392              -215861              -188752
      2926                23400                -7526              -202465
      2927                23408              -114808               -34728
      2928                23416              -124541                10861
      2929                23424              -101615               -71534
      2930                23432                12147               -81066
      2931                23440                16727               -90157
      2932                23448                56454               -49109
      2933                23456                49159              -111464
      2934                23464                29868               -41621
      2935                23472              -135919                -4815
      2936                23480               -96669               -59641
      2937                23488              -107066                59567
      2938                23496                 1050              -200117
      2939                23504              -170421               -26051
      2940                23512               -78419               -68413
      2941                23520              -119519               -22028
      2942                23528                 9687              -179915
      2943                23536               175078              -125391
      2944                23544               -80604              -113719
      2945                23552                13044              -128654
      2946                23560               -65668              -240962
      2947                23568                -8382               -96976
      2948                23576               -23129              -202087
      2949                23584                 4618              -128596
      2950                23592               -33083              -171414
      2951                23600               -91297                46425
      2952                23608               -90037              -138016
      2953                23616               -63025              -160335
      2954                23624                21353               -63011
      2955                23632               -35068              -218131
      2956                23640               -17802                19396
      2957                23648              -124518              -218046
      2958                23656               -42868               -79037
      2959                23664               -66683               -32838
      2960                23672                -3255               -36158
      2961                23680                55365               -39459
      2962                23688               -57698              -193967
      2963                23696              -106504               -84176
      2964                23704               -10821               -49613
      2965                23712               -50273                -3050
      2966                23720                15163              -119313
      2967                23728              -180204              -187535
      2968                23736               -96988              -123361
      2969                23744               -84869                15836
      2970                23752               -70158               -69057
      2971                23760               -87382              -155021
      2972                23768                76574              -169201
      2973                23776              -108737              -132849
      2974                23784                -8828              -137711
      2975                23792              -114459               -77715
      2976                23800                15118               -59606
      2977                23808               -18043                10358
      2978                23816              -100565              -124780
      2979                23824                16026               -35369
      2980                23832              -175296                17367
      2981                23840              -133584              -159445
      2982                23848               -56436                64763
      2983                23856               -93082              -119104
      2984                23864               -79192               -56610
      2985                23872              -156415               -77138
      2986                23880              -139104              -127238
      2987                23888               -64935               -13077
      2988                23896               -73026                -4171
      2989                23904               -95379               -96215
      2990                23912               -54460               -79723
      2991                23920               -30958              -113953
      2992                23928               -31153              -139085
      2993                23936               -59054              -158182
      2994                23944               142376                17444
      2995                23952               -89209              -106374
      2996                23960               -33335              -218902
      2997                23968              -115241                28419
      2998                23976              -100516                12797
      2999                23984              -101214                20166
      3000                23992               -86640              -127689
      3001                24000               -78746               -88582
      3002                24008                -4112               -92580
      3003                24016               -26553               -79795
      3004                24024                90110              -176579
      3005                24032               -45220              -235347
      3006                24040                41127               -26709
      3007                24048               -63170              -151964
      3008                24056              -142076               -40989
      3009                24064                93990              -210348
      3010                24072                44808              -104899
      3011                24080               -97694               -66691
      3012                24088              -128576                25530
      3013                24096              -101621               -42401
      3014                24104                70285              -237844
      3015                24112               -43352              -163950
      3016                24120               -94905              -176093
      3017                24128              -131286              -170825
      3018                24136               -44407               -71865
      3019                24144                -7775               -41873
      3020                24152              -173370              -297291
      3021                24160                11609                31837
      3022                24168              -210670              -124600
      3023                24176               -97842               -91193
      3024                24184               -93406               -74951
      3025                24192              -111552              -122296
      3026                24200               -76301                -1834
      3027                24208                 1074                51348
      3028                24216               -64436                86289
      3029                24224              -249840              -135257
      3030                24232                52067               -44156
      3031                24240                68227               -73846
      3032                24248                22058               -54484
      3033                24256               -38093              -217893
      3034                24264                66703              -166541
      3035                24272               -32711               -64923
      3036                24280               -37353              -187661
      3037                24288               -42179              -151107
      3038                24296              -134433              -155490
      3039                24304               -45148                 8702
      3040                24312                17777               -33848
      3041                24320                11414               -65189
      3042                24328               -77458                 4464
      3043                24336              -145680              -180204
      3044                24344              -100369               -27087
      3045                24352               -58241               -83722
      3046                24360               -74092              -158385
      3047                24368              -129174              -159564
      3048                24376              -128549               -93339
      3049                24384               -78441              -155446
      3050                24392               -65027               -36206
      3051                24400               -97590               -43553
      3052                24408                46436                35738
      3053                24416              -183773               -24668
      3054                24424              -107827              -190084
      3055                24432                12106               -57057
      3056                24440               -25560              -141852
      3057                24448              -106641              -111659
      3058                24456              -271821                 -219
      3059                24464                68437               -41290
      3060                24472              -218904              -189053
      3061                24480               -87803              -136542
      3062                24488               -89125              -159554
      3063                24496               -15273                36482
      3064                24504              -130597               -53302
      3065                24512               -32653              -142668
      3066                24520                -6081                85936
      3067                24528               -23652                22930
      3068                24536                -3509                80671
      3069                24544              -173835              -197974
      3070                24552              -132736              -167830
      3071                24560               -69716              -110663
      3072                24568               -35505                67588
      3073                24576               -92408              -178882
      3074                24584              -105467              -231923
      3075                24592                 9266               -37624
      3076                24600               -64175                 4360
      3077                24608                  518              -120894
      3078                24616              -119194               -26535
      3079                24624              -120097                -2555
      3080                24632               -56992              -151249
      3081                24640               -63216                   14
      3082                24648                10289                 1664
      3083                24656               -63343                38728
      3084                24664               -79696               -42936
      3085                24672               -87193               -15417
      3086                24680               -59719               -38870
      3087                24688               -67076               -72173
      3088                24696               -53880              -102385
      3089                24704              -134675              -163978
      3090                24712                46727               -25425
      3091                24720               -52920                 8872
      3092                24728               -81507               -15824
      3093                24736                36349              -104890
      3094                24744              -168876                -7653
      3095                24752               -10720              -161028
      3096                24760               -50530              -141657
      3097                24768               -59091               -34065
      3098                24776               -15984                18917
      3099                24784                15985                -2443
      3100                24792                47525              -158636
      3101                24800                    0                    0
      3102                24808                    0                    0
      3103                24816                    0                    0
      3104                24824                    0                    0
      3105                24832                    0                    0
      3106                24840                    0                    0
      3107                24848                    0                    0
      3108                24856                    0                    0
      3109                24864                    0                    0
      3110                24872                    0                    0
      3111                24880                    0                    0
      3112                24888                    0                    0
      3113                24896                    0                    0
      3114                24904                    0                    0
      3115                24912                    0                    0
      3116                24920                    0                    0
      3117                24928                    0                    0
      3118                24936                    0                    0
      3119                24944                    0                    0
      3120                24952                    0                    0
      3121                24960                    0                    0
      3122                24968                    0                    0
      3123                24976                    0                    0
      3124                24984                    0                    0
      3125                24992                    0                    0
      3126                25000                    0                    0
      3127                25008                    0                    0
      3128                25016                    0                    0
      3129                25024                    0                    0
      3130                25032                    0                    0
      3131                25040                    0                    0
      3132                25048                    0                    0
      3133                25056                    0                    0
      3134                25064                    0                    0
      3135                25072                    0                    0
      3136                25080                    0                    0
      3137                25088                    0                    0
      3138                25096                    0                    0
      3139                25104                    0                    0
      3140                25112                    0                    0
      3141                25120                    0                    0
      3142                25128                    0                    0
      3143                25136                    0                    0
      3144                25144                    0                    0
      3145                25152                    0                    0
      3146                25160                    0                    0
      3147                25168                    0                    0
      3148                25176                    0                    0
      3149                25184                    0                    0
      3150                25192                    0                    0
      3151                25200                    0                    0
      3152                25208                    0                    0
      3153                25216                    0                    0
      3154                25224                    0                    0
      3155                25232                    0                    0
      3156                25240                    0                    0
      3157                25248                    0                    0
      3158                25256                    0                    0
      3159                25264                    0                    0
      3160                25272                    0                    0
      3161                25280                    0                    0
      3162                25288                    0                    0
      3163                25296                    0                    0
      3164                25304                    0                    0
      3165                25312                    0                    0
      3166                25320                    0                    0
      3167                25328                    0                    0
      3168                25336                    0                    0
      3169                25344                    0                    0
      3170                25352                    0                    0
      3171                25360                    0                    0
      3172                25368                    0                    0
      3173                25376                    0                    0
      3174                25384                    0                    0
      3175                25392                    0                    0
      3176                25400                    0                    0
      3177                25408                    0                    0
      3178                25416                    0                    0
      3179                25424                    0                    0
      3180                25432                    0                    0
      3181                25440                    0                    0
      3182                25448                    0                    0
      3183                25456                    0                    0
      3184                25464                    0                    0
      3185                25472                    0                    0
      3186                25480                    0                    0
      3187                25488                    0                    0
      3188                25496                    0                    0
      3189                25504                    0                    0
      3190                25512                    0                    0
      3191                25520                    0                    0
      3192                25528                    0                    0
      3193                25536                    0                    0
      3194                25544                    0                    0
      3195                25552                    0                    0
      3196                25560                    0                    0
      3197                25568                    0                    0
      3198                25576                    0                    0
      3199                25584                    0                    0
      3200                25592                    0                    0
      3201                25600                    0                    0
      3202                25608                    0                    0
      3203                25616                    0                    0
      3204                25624                    0                    0
      3205                25632                    0                    0
      3206                25640                    0                    0
      3207                25648                    0                    0
      3208                25656                    0                    0
      3209                25664                    0                    0
      3210                25672                    0                    0
      3211                25680                    0                    0
      3212                25688                    0                    0
      3213                25696                    0                    0
      3214                25704                    0                    0
      3215                25712                    0                    0
      3216                25720                    0                    0
      3217                25728                    0                    0
      3218                25736                    0                    0
      3219                25744                    0                    0
      3220                25752                    0                    0
      3221                25760                    0                    0
      3222                25768                    0                    0
      3223                25776                    0                    0
      3224                25784                    0                    0
      3225                25792                    0                    0
      3226                25800                    0                    0
      3227                25808                    0                    0
      3228                25816                    0                    0
      3229                25824                    0                    0
      3230                25832                    0                    0
      3231                25840                    0                    0
      3232                25848                    0                    0
      3233                25856                    0                    0
      3234                25864                    0                    0
      3235                25872                    0                    0
      3236                25880                    0                    0
      3237                25888                    0                    0
      3238                25896                    0                    0
      3239                25904                    0                    0
      3240                25912                    0                    0
      3241                25920                    0                    0
      3242                25928                    0                    0
      3243                25936                    0                    0
      3244                25944                    0                    0
      3245                25952                    0                    0
      3246                25960                    0                    0
      3247                25968                    0                    0
      3248                25976                    0                    0
      3249                25984                    0                    0
      3250                25992                    0                    0
      3251                26000                    0                    0
      3252                26008                    0                    0
      3253                26016                    0                    0
      3254                26024                    0                    0
      3255                26032                    0                    0
      3256                26040                    0                    0
      3257                26048                    0                    0
      3258                26056                    0                    0
      3259                26064                    0                    0
      3260                26072                    0                    0
      3261                26080                    0                    0
      3262                26088                    0                    0
      3263                26096                    0                    0
      3264                26104                    0                    0
      3265                26112                    0                    0
      3266                26120                    0                    0
      3267                26128                    0                    0
      3268                26136                    0                    0
      3269                26144                    0                    0
      3270                26152                    0                    0
      3271                26160                    0                    0
      3272                26168                    0                    0
      3273                26176                    0                    0
      3274                26184                    0                    0
      3275                26192                    0                    0
      3276                26200                    0                    0
      3277                26208                    0                    0
      3278                26216                    0                    0
      3279                26224                    0                    0
      3280                26232                    0                    0
      3281                26240                    0                    0
      3282                26248                    0                    0
      3283                26256                    0                    0
      3284                26264                    0                    0
      3285                26272                    0                    0
      3286                26280                    0                    0
      3287                26288                    0                    0
      3288                26296                    0                    0
      3289                26304                    0                    0
      3290                26312                    0                    0
      3291                26320                    0                    0
      3292                26328                    0                    0
      3293                26336                    0                    0
      3294                26344                    0                    0
      3295                26352                    0                    0
      3296                26360                    0                    0
      3297                26368                    0                    0
      3298                26376                    0                    0
      3299                26384                    0                    0
      3300                26392                    0                    0
      3301                26400                    0                    0
      3302                26408                    0                    0
      3303                26416                    0                    0
      3304                26424                    0                    0
      3305                26432                    0                    0
      3306                26440                    0                    0
      3307                26448                    0                    0
      3308                26456                    0                    0
      3309                26464                    0                    0
      3310                26472                    0                    0
      3311                26480                    0                    0
      3312                26488                    0                    0
      3313                26496                    0                    0
      3314                26504                    0                    0
      3315                26512                    0                    0
      3316                26520                    0                    0
      3317                26528                    0                    0
      3318                26536                    0                    0
      3319                26544                    0                    0
      3320                26552                    0                    0
      3321                26560                    0                    0
      3322                26568                    0                    0
      3323                26576                    0                    0
      3324                26584                    0                    0
      3325                26592                    0                    0
      3326                26600                    0                    0
      3327                26608                    0                    0
      3328                26616                    0                    0
      3329                26624                    0                    0
      3330                26632                    0                    0
      3331                26640                    0                    0
      3332                26648                    0                    0
      3333                26656                    0                    0
      3334                26664                    0                    0
      3335                26672                    0                    0
      3336                26680                    0                    0
      3337                26688                    0                    0
      3338                26696                    0                    0
      3339                26704                    0                    0
      3340                26712                    0                    0
      3341                26720                    0                    0
      3342                26728                    0                    0
      3343                26736                    0                    0
      3344                26744                    0                    0
      3345                26752                    0                    0
      3346                26760                    0                    0
      3347                26768                    0                    0
      3348                26776                    0                    0
      3349                26784                    0                    0
      3350                26792                    0                    0
      3351                26800                    0                    0
      3352                26808                    0                    0
      3353                26816                    0                    0
      3354                26824                    0                    0
      3355                26832                    0                    0
      3356                26840                    0                    0
      3357                26848                    0                    0
      3358                26856                    0                    0
      3359                26864                    0                    0
      3360                26872                    0                    0
      3361                26880                    0                    0
      3362                26888                    0                    0
      3363                26896                    0                    0
      3364                26904                    0                    0
      3365                26912                    0                    0
      3366                26920                    0                    0
      3367                26928                    0                    0
      3368                26936                    0                    0
      3369                26944                    0                    0
      3370                26952                    0                    0
      3371                26960                    0                    0
      3372                26968                    0                    0
      3373                26976                    0                    0
      3374                26984                    0                    0
      3375                26992                    0                    0
      3376                27000                    0                    0
      3377                27008                    0                    0
      3378                27016                    0                    0
      3379                27024                    0                    0
      3380                27032                    0                    0
      3381                27040                    0                    0
      3382                27048                    0                    0
      3383                27056                    0                    0
      3384                27064                    0                    0
      3385                27072                    0                    0
      3386                27080                    0                    0
      3387                27088                    0                    0
      3388                27096                    0                    0
      3389                27104                    0                    0
      3390                27112                    0                    0
      3391                27120                    0                    0
      3392                27128                    0                    0
      3393                27136                    0                    0
      3394                27144                    0                    0
      3395                27152                    0                    0
      3396                27160                    0                    0
      3397                27168                    0                    0
      3398                27176                    0                    0
      3399                27184                    0                    0
      3400                27192                    0                    0
      3401                27200                    0                    0
      3402                27208                    0                    0
      3403                27216                    0                    0
      3404                27224                    0                    0
      3405                27232                    0                    0
      3406                27240                    0                    0
      3407                27248                    0                    0
      3408                27256                    0                    0
      3409                27264                    0                    0
      3410                27272                    0                    0
      3411                27280                    0                    0
      3412                27288                    0                    0
      3413                27296                    0                    0
      3414                27304                    0                    0
      3415                27312                    0                    0
      3416                27320                    0                    0
      3417                27328                    0                    0
      3418                27336                    0                    0
      3419                27344                    0                    0
      3420                27352                    0                    0
      3421                27360                    0                    0
      3422                27368                    0                    0
      3423                27376                    0                    0
      3424                27384                    0                    0
      3425                27392                    0                    0
      3426                27400                    0                    0
      3427                27408                    0                    0
      3428                27416                    0                    0
      3429                27424                    0                    0
      3430                27432                    0                    0
      3431                27440                    0                    0
      3432                27448                    0                    0
      3433                27456                    0                    0
      3434                27464                    0                    0
      3435                27472                    0                    0
      3436                27480                    0                    0
      3437                27488                    0                    0
      3438                27496                    0                    0
      3439                27504                    0                    0
      3440                27512                    0                    0
      3441                27520                    0                    0
      3442                27528                    0                    0
      3443                27536                    0                    0
      3444                27544                    0                    0
      3445                27552                    0                    0
      3446                27560                    0                    0
      3447                27568                    0                    0
      3448                27576                    0                    0
      3449                27584                    0                    0
      3450                27592                    0                    0
      3451                27600                    0                    0
      3452                27608                    0                    0
      3453                27616                    0                    0
      3454                27624                    0                    0
      3455                27632                    0                    0
      3456                27640                    0                    0
      3457                27648                    0                    0
      3458                27656                    0                    0
      3459                27664                    0                    0
      3460                27672                    0                    0
      3461                27680                    0                    0
      3462                27688                    0                    0
      3463                27696                    0                    0
      3464                27704                    0                    0
      3465                27712                    0                    0
      3466                27720                    0                    0
      3467                27728                    0                    0
      3468                27736                    0                    0
      3469                27744                    0                    0
      3470                27752                    0                    0
      3471                27760                    0                    0
      3472                27768                    0                    0
      3473                27776                    0                    0
      3474                27784                    0                    0
      3475                27792                    0                    0
      3476                27800                    0                    0
      3477                27808                    0                    0
      3478                27816                    0                    0
      3479                27824                    0                    0
      3480                27832                    0                    0
      3481                27840                    0                    0
      3482                27848                    0                    0
      3483                27856                    0                    0
      3484                27864                    0                    0
      3485                27872                    0                    0
      3486                27880                    0                    0
      3487                27888                    0                    0
      3488                27896                    0                    0
      3489                27904                    0                    0
      3490                27912                    0                    0
      3491                27920                    0                    0
      3492                27928                    0                    0
      3493                27936                    0                    0
      3494                27944                    0                    0
      3495                27952                    0                    0
      3496                27960                    0                    0
      3497                27968                    0                    0
      3498                27976                    0                    0
      3499                27984                    0                    0
      3500                27992                    0                    0
      3501                28000                    0                    0
      3502                28008                    0                    0
      3503                28016                    0                    0
      3504                28024                    0                    0
      3505                28032                    0                    0
      3506                28040                    0                    0
      3507                28048                    0                    0
      3508                28056                    0                    0
      3509                28064                    0                    0
      3510                28072                    0                    0
      3511                28080                    0                    0
      3512                28088                    0                    0
      3513                28096                    0                    0
      3514                28104                    0                    0
      3515                28112                    0                    0
      3516                28120                    0                    0
      3517                28128                    0                    0
      3518                28136                    0                    0
      3519                28144                    0                    0
      3520                28152                    0                    0
      3521                28160                    0                    0
      3522                28168                    0                    0
      3523                28176                    0                    0
      3524                28184                    0                    0
      3525                28192                    0                    0
      3526                28200                    0                    0
      3527                28208                    0                    0
      3528                28216                    0                    0
      3529                28224                    0                    0
      3530                28232                    0                    0
      3531                28240                    0                    0
      3532                28248                    0                    0
      3533                28256                    0                    0
      3534                28264                    0                    0
      3535                28272                    0                    0
      3536                28280                    0                    0
      3537                28288                    0                    0
      3538                28296                    0                    0
      3539                28304                    0                    0
      3540                28312                    0                    0
      3541                28320                    0                    0
      3542                28328                    0                    0
      3543                28336                    0                    0
      3544                28344                    0                    0
      3545                28352                    0                    0
      3546                28360                    0                    0
      3547                28368                    0                    0
      3548                28376                    0                    0
      3549                28384                    0                    0
      3550                28392                    0                    0
      3551                28400                    0                    0
      3552                28408                    0                    0
      3553                28416                    0                    0
      3554                28424                    0                    0
      3555                28432                    0                    0
      3556                28440                    0                    0
      3557                28448                    0                    0
      3558                28456                    0                    0
      3559                28464                    0                    0
      3560                28472                    0                    0
      3561                28480                    0                    0
      3562                28488                    0                    0
      3563                28496                    0                    0
      3564                28504                    0                    0
      3565                28512                    0                    0
      3566                28520                    0                    0
      3567                28528                    0                    0
      3568                28536                    0                    0
      3569                28544                    0                    0
      3570                28552                    0                    0
      3571                28560                    0                    0
      3572                28568                    0                    0
      3573                28576                    0                    0
      3574                28584                    0                    0
      3575                28592                    0                    0
      3576                28600                    0                    0
      3577                28608                    0                    0
      3578                28616                    0                    0
      3579                28624                    0                    0
      3580                28632                    0                    0
      3581                28640                    0                    0
      3582                28648                    0                    0
      3583                28656                    0                    0
      3584                28664                    0                    0
      3585                28672                    0                    0
      3586                28680                    0                    0
      3587                28688                    0                    0
      3588                28696                    0                    0
      3589                28704                    0                    0
      3590                28712                    0                    0
      3591                28720                    0                    0
      3592                28728                    0                    0
      3593                28736                    0                    0
      3594                28744                    0                    0
      3595                28752                    0                    0
      3596                28760                    0                    0
      3597                28768                    0                    0
      3598                28776                    0                    0
      3599                28784                    0                    0
      3600                28792                    0                    0
      3601                28800                    0                    0
      3602                28808                    0                    0
      3603                28816                    0                    0
      3604                28824                    0                    0
      3605                28832                    0                    0
      3606                28840                    0                    0
      3607                28848                    0                    0
      3608                28856                    0                    0
      3609                28864                    0                    0
      3610                28872                    0                    0
      3611                28880                    0                    0
      3612                28888                    0                    0
      3613                28896                    0                    0
      3614                28904                    0                    0
      3615                28912                    0                    0
      3616                28920                    0                    0
      3617                28928                    0                    0
      3618                28936                    0                    0
      3619                28944                    0                    0
      3620                28952                    0                    0
      3621                28960                    0                    0
      3622                28968                    0                    0
      3623                28976                    0                    0
      3624                28984                    0                    0
      3625                28992                    0                    0
      3626                29000                    0                    0
      3627                29008                    0                    0
      3628                29016                    0                    0
      3629                29024                    0                    0
      3630                29032                    0                    0
      3631                29040                    0                    0
      3632                29048                    0                    0
      3633                29056                    0                    0
      3634                29064                    0                    0
      3635                29072                    0                    0
      3636                29080                    0                    0
      3637                29088                    0                    0
      3638                29096                    0                    0
      3639                29104                    0                    0
      3640                29112                    0                    0
      3641                29120                    0                    0
      3642                29128                    0                    0
      3643                29136                    0                    0
      3644                29144                    0                    0
      3645                29152                    0                    0
      3646                29160                    0                    0
      3647                29168                    0                    0
      3648                29176                    0                    0
      3649                29184                    0                    0
      3650                29192                    0                    0
      3651                29200                    0                    0
      3652                29208                    0                    0
      3653                29216                    0                    0
      3654                29224                    0                    0
      3655                29232                    0                    0
      3656                29240                    0                    0
      3657                29248                    0                    0
      3658                29256                    0                    0
      3659                29264                    0                    0
      3660                29272                    0                    0
      3661                29280                    0                    0
      3662                29288                    0                    0
      3663                29296                    0                    0
      3664                29304                    0                    0
      3665                29312                    0                    0
      3666                29320                    0                    0
      3667                29328                    0                    0
      3668                29336                    0                    0
      3669                29344                    0                    0
      3670                29352                    0                    0
      3671                29360                    0                    0
      3672                29368                    0                    0
      3673                29376                    0                    0
      3674                29384                    0                    0
      3675                29392                    0                    0
      3676                29400                    0                    0
      3677                29408                    0                    0
      3678                29416                    0                    0
      3679                29424                    0                    0
      3680                29432                    0                    0
      3681                29440                    0                    0
      3682                29448                    0                    0
      3683                29456                    0                    0
      3684                29464                    0                    0
      3685                29472                    0                    0
      3686                29480                    0                    0
      3687                29488                    0                    0
      3688                29496                    0                    0
      3689                29504                    0                    0
      3690                29512                    0                    0
      3691                29520                    0                    0
      3692                29528                    0                    0
      3693                29536                    0                    0
      3694                29544                    0                    0
      3695                29552                    0                    0
      3696                29560                    0                    0
      3697                29568                    0                    0
      3698                29576                    0                    0
      3699                29584                    0                    0
      3700                29592                    0                    0
      3701                29600                    0                    0
      3702                29608                    0                    0
      3703                29616                    0                    0
      3704                29624                    0                    0
      3705                29632                    0                    0
      3706                29640                    0                    0
      3707                29648                    0                    0
      3708                29656                    0                    0
      3709                29664                    0                    0
      3710                29672                    0                    0
      3711                29680                    0                    0
      3712                29688                    0                    0
      3713                29696                    0                    0
      3714                29704                    0                    0
      3715                29712                    0                    0
      3716                29720                    0                    0
      3717                29728                    0                    0
      3718                29736                    0                    0
      3719                29744                    0                    0
      3720                29752                    0                    0
      3721                29760                    0                    0
      3722                29768                    0                    0
      3723                29776                    0                    0
      3724                29784                    0                    0
      3725                29792                    0                    0
      3726                29800                    0                    0
      3727                29808                    0                    0
      3728                29816                    0                    0
      3729                29824                    0                    0
      3730                29832                    0                    0
      3731                29840                    0                    0
      3732                29848                    0                    0
      3733                29856                    0                    0
      3734                29864                    0                    0
      3735                29872                    0                    0
      3736                29880                    0                    0
      3737                29888                    0                    0
      3738                29896                    0                    0
      3739                29904                    0                    0
      3740                29912                    0                    0
      3741                29920                    0                    0
      3742                29928                    0                    0
      3743                29936                    0                    0
      3744                29944                    0                    0
      3745                29952                    0                    0
      3746                29960                    0                    0
      3747                29968                    0                    0
      3748                29976                    0                    0
      3749                29984                    0                    0
      3750                29992                    0                    0
      3751                30000                    0                    0
      3752                30008                    0                    0
      3753                30016                    0                    0
      3754                30024                    0                    0
      3755                30032                    0                    0
      3756                30040                    0                    0
      3757                30048                    0                    0
      3758                30056                    0                    0
      3759                30064                    0                    0
      3760                30072                    0                    0
      3761                30080                    0                    0
      3762                30088                    0                    0
      3763                30096                    0                    0
      3764                30104                    0                    0
      3765                30112                    0                    0
      3766                30120                    0                    0
      3767                30128                    0                    0
      3768                30136                    0                    0
      3769                30144                    0                    0
      3770                30152                    0                    0
      3771                30160                    0                    0
      3772                30168                    0                    0
      3773                30176                    0                    0
      3774                30184                    0                    0
      3775                30192                    0                    0
      3776                30200                    0                    0
      3777                30208                    0                    0
      3778                30216                    0                    0
      3779                30224                    0                    0
      3780                30232                    0                    0
      3781                30240                    0                    0
      3782                30248                    0                    0
      3783                30256                    0                    0
      3784                30264                    0                    0
      3785                30272                    0                    0
      3786                30280                    0                    0
      3787                30288                    0                    0
      3788                30296                    0                    0
      3789                30304                    0                    0
      3790                30312                    0                    0
      3791                30320                    0                    0
      3792                30328                    0                    0
      3793                30336                    0                    0
      3794                30344                    0                    0
      3795                30352                    0                    0
      3796                30360                    0                    0
      3797                30368                    0                    0
      3798                30376                    0                    0
      3799                30384                    0                    0
      3800                30392                    0                    0
      3801                30400                    0                    0
      3802                30408                    0                    0
      3803                30416                    0                    0
      3804                30424                    0                    0
      3805                30432                    0                    0
      3806                30440                    0                    0
      3807                30448                    0                    0
      3808                30456                    0                    0
      3809                30464                    0                    0
      3810                30472                    0                    0
      3811                30480                    0                    0
      3812                30488                    0                    0
      3813                30496                    0                    0
      3814                30504                    0                    0
      3815                30512                    0                    0
      3816                30520                    0                    0
      3817                30528                    0                    0
      3818                30536                    0                    0
      3819                30544                    0                    0
      3820                30552                    0                    0
      3821                30560                    0                    0
      3822                30568                    0                    0
      3823                30576                    0                    0
      3824                30584                    0                    0
      3825                30592                    0                    0
      3826                30600                    0                    0
      3827                30608                    0                    0
      3828                30616                    0                    0
      3829                30624                    0                    0
      3830                30632                    0                    0
      3831                30640                    0                    0
      3832                30648                    0                    0
      3833                30656                    0                    0
      3834                30664                    0                    0
      3835                30672                    0                    0
      3836                30680                    0                    0
      3837                30688                    0                    0
      3838                30696                    0                    0
      3839                30704                    0                    0
      3840                30712                    0                    0
      3841                30720                    0                    0
      3842                30728                    0                    0
      3843                30736                    0                    0
      3844                30744                    0                    0
      3845                30752                    0                    0
      3846                30760                    0                    0
      3847                30768                    0                    0
      3848                30776                    0                    0
      3849                30784                    0                    0
      3850                30792                    0                    0
      3851                30800                    0                    0
      3852                30808                    0                    0
      3853                30816                    0                    0
      3854                30824                    0                    0
      3855                30832                    0                    0
      3856                30840                    0                    0
      3857                30848                    0                    0
      3858                30856                    0                    0
      3859                30864                    0                    0
      3860                30872                    0                    0
      3861                30880                    0                    0
      3862                30888                    0                    0
      3863                30896                    0                    0
      3864                30904                    0                    0
      3865                30912                    0                    0
      3866                30920                    0                    0
      3867                30928                    0                    0
      3868                30936                    0                    0
      3869                30944                    0                    0
      3870                30952                    0                    0
      3871                30960                    0                    0
      3872                30968                    0                    0
      3873                30976                    0                    0
      3874                30984                    0                    0
      3875                30992                    0                    0
      3876                31000                    0                    0
      3877                31008                    0                    0
      3878                31016                    0                    0
      3879                31024                    0                    0
      3880                31032                    0                    0
      3881                31040                    0                    0
      3882                31048                    0                    0
      3883                31056                    0                    0
      3884                31064                    0                    0
      3885                31072                    0                    0
      3886                31080                    0                    0
      3887                31088                    0                    0
      3888                31096                    0                    0
      3889                31104                    0                    0
      3890                31112                    0                    0
      3891                31120                    0                    0
      3892                31128                    0                    0
      3893                31136                    0                    0
      3894                31144                    0                    0
      3895                31152                    0                    0
      3896                31160                    0                    0
      3897                31168                    0                    0
      3898                31176                    0                    0
      3899                31184                    0                    0
      3900                31192                    0                    0
      3901                31200                    0                    0
      3902                31208                    0                    0
      3903                31216                    0                    0
      3904                31224                    0                    0
      3905                31232                    0                    0
      3906                31240                    0                    0
      3907                31248                    0                    0
      3908                31256                    0                    0
      3909                31264                    0                    0
      3910                31272                    0                    0
      3911                31280                    0                    0
      3912                31288                    0                    0
      3913                31296                    0                    0
      3914                31304                    0                    0
      3915                31312                    0                    0
      3916                31320                    0                    0
      3917                31328                    0                    0
      3918                31336                    0                    0
      3919                31344                    0                    0
      3920                31352                    0                    0
      3921                31360                    0                    0
      3922                31368                    0                    0
      3923                31376                    0                    0
      3924                31384                    0                    0
      3925                31392                    0                    0
      3926                31400                    0                    0
      3927                31408                    0                    0
      3928                31416                    0                    0
      3929                31424                    0                    0
      3930                31432                    0                    0
      3931                31440                    0                    0
      3932                31448                    0                    0
      3933                31456                    0                    0
      3934                31464                    0                    0
      3935                31472                    0                    0
      3936                31480                    0                    0
      3937                31488                    0                    0
      3938                31496                    0                    0
      3939                31504                    0                    0
      3940                31512                    0                    0
      3941                31520                    0                    0
      3942                31528                    0                    0
      3943                31536                    0                    0
      3944                31544                    0                    0
      3945                31552                    0                    0
      3946                31560                    0                    0
      3947                31568                    0                    0
      3948                31576                    0                    0
      3949                31584                    0                    0
      3950                31592                    0                    0
      3951                31600                    0                    0
      3952                31608                    0                    0
      3953                31616                    0                    0
      3954                31624                    0                    0
      3955                31632                    0                    0
      3956                31640                    0                    0
      3957                31648                    0                    0
      3958                31656                    0                    0
      3959                31664                    0                    0
      3960                31672                    0                    0
      3961                31680                    0                    0
      3962                31688                    0                    0
      3963                31696                    0                    0
      3964                31704                    0                    0
      3965                31712                    0                    0
      3966                31720                    0                    0
      3967                31728                    0                    0
      3968                31736                    0                    0
      3969                31744                    0                    0
      3970                31752                    0                    0
      3971                31760                    0                    0
      3972                31768                    0                    0
      3973                31776                    0                    0
      3974                31784                    0                    0
      3975                31792                    0                    0
      3976                31800                    0                    0
      3977                31808                    0                    0
      3978                31816                    0                    0
      3979                31824                    0                    0
      3980                31832                    0                    0
      3981                31840                    0                    0
      3982                31848                    0                    0
      3983                31856                    0                    0
      3984                31864                    0                    0
      3985                31872                    0                    0
      3986                31880                    0                    0
      3987                31888                    0                    0
      3988                31896                    0                    0
      3989                31904                    0                    0
      3990                31912                    0                    0
      3991                31920                    0                    0
      3992                31928                    0                    0
      3993                31936                    0                    0
      3994                31944                    0                    0
      3995                31952                    0                    0
      3996                31960                    0                    0
      3997                31968                    0                    0
      3998                31976                    0                    0
      3999                31984                    0                    0
      4000                31992                    0                    0
      4001                32000                    0                    0
      4002                32008                    0                    0
      4003                32016                    0                    0
      4004                32024                    0                    0
      4005                32032                    0                    0
      4006                32040                    0                    0
      4007                32048                    0                    0
      4008                32056                    0                    0
      4009                32064                    0                    0
      4010                32072                    0                    0
      4011                32080                    0                    0
      4012                32088                    0                    0
      4013                32096                    0                    0
      4014                32104                    0                    0
      4015                32112                    0                    0
      4016                32120                    0                    0
      4017                32128                    0                    0
      4018                32136                    0                    0
      4019                32144                    0                    0
      4020                32152                    0                    0
      4021                32160                    0                    0
      4022                32168                    0                    0
      4023                32176                    0                    0
      4024                32184                    0                    0
      4025                32192                    0                    0
      4026                32200                    0                    0
      4027                32208                    0                    0
      4028                32216                    0                    0
      4029                32224                    0                    0
      4030                32232                    0                    0
      4031                32240                    0                    0
      4032                32248                    0                    0
      4033                32256                    0                    0
      4034                32264                    0                    0
      4035                32272                    0                    0
      4036                32280                    0                    0
      4037                32288                    0                    0
      4038                32296                    0                    0
      4039                32304                    0                    0
      4040                32312                    0                    0
      4041                32320                    0                    0
      4042                32328                    0                    0
      4043                32336                    0                    0
      4044                32344                    0                    0
      4045                32352                    0                    0
      4046                32360                    0                    0
      4047                32368                    0                    0
      4048                32376                    0                    0
      4049                32384                    0                    0
      4050                32392                    0                    0
      4051                32400                    0                    0
      4052                32408                    0                    0
      4053                32416                    0                    0
      4054                32424                    0                    0
      4055                32432                    0                    0
      4056                32440                    0                    0
      4057                32448                    0                    0
      4058                32456                    0                    0
      4059                32464                    0                    0
      4060                32472                    0                    0
      4061                32480                    0                    0
      4062                32488                    0                    0
      4063                32496                    0                    0
      4064                32504                    0                    0
      4065                32512                    0                    0
      4066                32520                    0                    0
      4067                32528                    0                    0
      4068                32536                    0                    0
      4069                32544                    0                    0
      4070                32552                    0                    0
      4071                32560                    0                    0
      4072                32568                    0                    0
      4073                32576                    0                    0
      4074                32584                    0                    0
      4075                32592                    0                    0
      4076                32600                    0                    0
      4077                32608                    0                    0
      4078                32616                    0                    0
      4079                32624                    0                    0
      4080                32632                    0                    0
      4081                32640                    0                    0
      4082                32648                    0                    0
      4083                32656                    0                    0
      4084                32664                    0                    0
      4085                32672                    0                    0
      4086                32680                    0                    0
      4087                32688                    0                    0
      4088                32696                    0                    0
      4089                32704                    0                    0
      4090                32712                    0                    0
      4091                32720                    0                    0
      4092                32728                    0                    0
      4093                32736                    0                    0
      4094                32744                    0                    0
      4095                32752                    0                    0
      4096                32760                    0                    0
      4097                32768                    0                    0
      4098                32776                    0                    0
      4099                32784                    0                    0
      4100                32792                    0                    0
      4101                32800                    0                    0
      4102                32808                    0                    0
      4103                32816                    0                    0
      4104                32824                    0                    0
      4105                32832                    0                    0
      4106                32840                    0                    0
      4107                32848                    0                    0
      4108                32856                    0                    0
      4109                32864                    0                    0
      4110                32872                    0                    0
      4111                32880                    0                    0
      4112                32888                    0                    0
      4113                32896                    0                    0
      4114                32904                    0                    0
      4115                32912                    0                    0
      4116                32920                    0                    0
      4117                32928                    0                    0
      4118                32936                    0                    0
      4119                32944                    0                    0
      4120                32952                    0                    0
      4121                32960                    0                    0
      4122                32968                    0                    0
      4123                32976                    0                    0
      4124                32984                    0                    0
      4125                32992                    0                    0
      4126                33000                    0                    0
      4127                33008                    0                    0
      4128                33016                    0                    0
      4129                33024                    0                    0
      4130                33032                    0                    0
      4131                33040                    0                    0
      4132                33048                    0                    0
      4133                33056                    0                    0
      4134                33064                    0                    0
      4135                33072                    0                    0
      4136                33080                    0                    0
      4137                33088                    0                    0
      4138                33096                    0                    0
      4139                33104                    0                    0
      4140                33112                    0                    0
      4141                33120                    0                    0
      4142                33128                    0                    0
      4143                33136                    0                    0
      4144                33144                    0                    0
      4145                33152                    0                    0
      4146                33160                    0                    0
      4147                33168                    0                    0
      4148                33176                    0                    0
      4149                33184                    0                    0
      4150                33192                    0                    0
      4151                33200                    0                    0
      4152                33208                    0                    0
      4153                33216                    0                    0
      4154                33224                    0                    0
      4155                33232                    0                    0
      4156                33240                    0                    0
      4157                33248                    0                    0
      4158                33256                    0                    0
      4159                33264                    0                    0
      4160                33272                    0                    0
      4161                33280                    0                    0
      4162                33288                    0                    0
      4163                33296                    0                    0
      4164                33304                    0                    0
      4165                33312                    0                    0
      4166                33320                    0                    0
      4167                33328                    0                    0
      4168                33336                    0                    0
      4169                33344                    0                    0
      4170                33352                    0                    0
      4171                33360                    0                    0
      4172                33368                    0                    0
      4173                33376                    0                    0
      4174                33384                    0                    0
      4175                33392                    0                    0
      4176                33400                    0                    0
      4177                33408                    0                    0
      4178                33416                    0                    0
      4179                33424                    0                    0
      4180                33432                    0                    0
      4181                33440                    0                    0
      4182                33448                    0                    0
      4183                33456                    0                    0
      4184                33464                    0                    0
      4185                33472                    0                    0
      4186                33480                    0                    0
      4187                33488                    0                    0
      4188                33496                    0                    0
      4189                33504                    0                    0
      4190                33512                    0                    0
      4191                33520                    0                    0
      4192                33528                    0                    0
      4193                33536                    0                    0
      4194                33544                    0                    0
      4195                33552                    0                    0
      4196                33560                    0                    0
      4197                33568                    0                    0
      4198                33576                    0                    0
      4199                33584                    0                    0
      4200                33592                    0                    0
      4201                33600                    0                    0
      4202                33608                    0                    0
      4203                33616                    0                    0
      4204                33624                    0                    0
      4205                33632                    0                    0
      4206                33640                    0                    0
      4207                33648                    0                    0
      4208                33656                    0                    0
      4209                33664                    0                    0
      4210                33672                    0                    0
      4211                33680                    0                    0
      4212                33688                    0                    0
      4213                33696                    0                    0
      4214                33704                    0                    0
      4215                33712                    0                    0
      4216                33720                    0                    0
      4217                33728                    0                    0
      4218                33736                    0                    0
      4219                33744                    0                    0
      4220                33752                    0                    0
      4221                33760                    0                    0
      4222                33768                    0                    0
      4223                33776                    0                    0
      4224                33784                    0                    0
      4225                33792                    0                    0
      4226                33800                    0                    0
      4227                33808                    0                    0
      4228                33816                    0                    0
      4229                33824                    0                    0
      4230                33832                    0                    0
      4231                33840                    0                    0
      4232                33848                    0                    0
      4233                33856                    0                    0
      4234                33864                    0                    0
      4235                33872                    0                    0
      4236                33880                    0                    0
      4237                33888                    0                    0
      4238                33896                    0                    0
      4239                33904                    0                    0
      4240                33912                    0                    0
      4241                33920                    0                    0
      4242                33928                    0                    0
      4243                33936                    0                    0
      4244                33944                    0                    0
      4245                33952                    0                    0
      4246                33960                    0                    0
      4247                33968                    0                    0
      4248                33976                    0                    0
      4249                33984                    0                    0
      4250                33992                    0                    0
      4251                34000                    0                    0
      4252                34008                    0                    0
      4253                34016                    0                    0
      4254                34024                    0                    0
      4255                34032                    0                    0
      4256                34040                    0                    0
      4257                34048                    0                    0
      4258                34056                    0                    0
      4259                34064                    0                    0
      4260                34072                    0                    0
      4261                34080                    0                    0
      4262                34088                    0                    0
      4263                34096                    0                    0
      4264                34104                    0                    0
      4265                34112                    0                    0
      4266                34120                    0                    0
      4267                34128                    0                    0
      4268                34136                    0                    0
      4269                34144                    0                    0
      4270                34152                    0                    0
      4271                34160                    0                    0
      4272                34168                    0                    0
      4273                34176                    0                    0
      4274                34184                    0                    0
      4275                34192                    0                    0
      4276                34200                    0                    0
      4277                34208                    0                    0
      4278                34216                    0                    0
      4279                34224                    0                    0
      4280                34232                    0                    0
      4281                34240                    0                    0
      4282                34248                    0                    0
      4283                34256                    0                    0
      4284                34264                    0                    0
      4285                34272                    0                    0
      4286                34280                    0                    0
      4287                34288                    0                    0
      4288                34296                    0                    0
      4289                34304                    0                    0
      4290                34312                    0                    0
      4291                34320                    0                    0
      4292                34328                    0                    0
      4293                34336                    0                    0
      4294                34344                    0                    0
      4295                34352                    0                    0
      4296                34360                    0                    0
      4297                34368                    0                    0
      4298                34376                    0                    0
      4299                34384                    0                    0
      4300                34392                    0                    0
      4301                34400                    0                    0
      4302                34408                    0                    0
      4303                34416                    0                    0
      4304                34424                    0                    0
      4305                34432                    0                    0
      4306                34440                    0                    0
      4307                34448                    0                    0
      4308                34456                    0                    0
      4309                34464                    0                    0
      4310                34472                    0                    0
      4311                34480                    0                    0
      4312                34488                    0                    0
      4313                34496                    0                    0
      4314                34504                    0                    0
      4315                34512                    0                    0
      4316                34520                    0                    0
      4317                34528                    0                    0
      4318                34536                    0                    0
      4319                34544                    0                    0
      4320                34552                    0                    0
      4321                34560                    0                    0
      4322                34568                    0                    0
      4323                34576                    0                    0
      4324                34584                    0                    0
      4325                34592                    0                    0
      4326                34600                    0                    0
      4327                34608                    0                    0
      4328                34616                    0                    0
      4329                34624                    0                    0
      4330                34632                    0                    0
      4331                34640                    0                    0
      4332                34648                    0                    0
      4333                34656                    0                    0
      4334                34664                    0                    0
      4335                34672                    0                    0
      4336                34680                    0                    0
      4337                34688                    0                    0
      4338                34696                    0                    0
      4339                34704                    0                    0
      4340                34712                    0                    0
      4341                34720                    0                    0
      4342                34728                    0                    0
      4343                34736                    0                    0
      4344                34744                    0                    0
      4345                34752                    0                    0
      4346                34760                    0                    0
      4347                34768                    0                    0
      4348                34776                    0                    0
      4349                34784                    0                    0
      4350                34792                    0                    0
      4351                34800                    0                    0
      4352                34808                    0                    0
      4353                34816                    0                    0
      4354                34824                    0                    0
      4355                34832                    0                    0
      4356                34840                    0                    0
      4357                34848                    0                    0
      4358                34856                    0                    0
      4359                34864                    0                    0
      4360                34872                    0                    0
      4361                34880                    0                    0
      4362                34888                    0                    0
      4363                34896                    0                    0
      4364                34904                    0                    0
      4365                34912                    0                    0
      4366                34920                    0                    0
      4367                34928                    0                    0
      4368                34936                    0                    0
      4369                34944                    0                    0
      4370                34952                    0                    0
      4371                34960                    0                    0
      4372                34968                    0                    0
      4373                34976                    0                    0
      4374                34984                    0                    0
      4375                34992                    0                    0
      4376                35000                    0                    0
      4377                35008                    0                    0
      4378                35016                    0                    0
      4379                35024                    0                    0
      4380                35032                    0                    0
      4381                35040                    0                    0
      4382                35048                    0                    0
      4383                35056                    0                    0
      4384                35064                    0                    0
      4385                35072                    0                    0
      4386                35080                    0                    0
      4387                35088                    0                    0
      4388                35096                    0                    0
      4389                35104                    0                    0
      4390                35112                    0                    0
      4391                35120                    0                    0
      4392                35128                    0                    0
      4393                35136                    0                    0
      4394                35144                    0                    0
      4395                35152                    0                    0
      4396                35160                    0                    0
      4397                35168                    0                    0
      4398                35176                    0                    0
      4399                35184                    0                    0
      4400                35192                    0                    0
      4401                35200                    0                    0
      4402                35208                    0                    0
      4403                35216                    0                    0
      4404                35224                    0                    0
      4405                35232                    0                    0
      4406                35240                    0                    0
      4407                35248                    0                    0
      4408                35256                    0                    0
      4409                35264                    0                    0
      4410                35272                    0                    0
      4411                35280                    0                    0
      4412                35288                    0                    0
      4413                35296                    0                    0
      4414                35304                    0                    0
      4415                35312                    0                    0
      4416                35320                    0                    0
      4417                35328                    0                    0
      4418                35336                    0                    0
      4419                35344                    0                    0
      4420                35352                    0                    0
      4421                35360                    0                    0
      4422                35368                    0                    0
      4423                35376                    0                    0
      4424                35384                    0                    0
      4425                35392                    0                    0
      4426                35400                    0                    0
      4427                35408                    0                    0
      4428                35416                    0                    0
      4429                35424                    0                    0
      4430                35432                    0                    0
      4431                35440                    0                    0
      4432                35448                    0                    0
      4433                35456                    0                    0
      4434                35464                    0                    0
      4435                35472                    0                    0
      4436                35480                    0                    0
      4437                35488                    0                    0
      4438                35496                    0                    0
      4439                35504                    0                    0
      4440                35512                    0                    0
      4441                35520                    0                    0
      4442                35528                    0                    0
      4443                35536                    0                    0
      4444                35544                    0                    0
      4445                35552                    0                    0
      4446                35560                    0                    0
      4447                35568                    0                    0
      4448                35576                    0                    0
      4449                35584                    0                    0
      4450                35592                    0                    0
      4451                35600                    0                    0
      4452                35608                    0                    0
      4453                35616                    0                    0
      4454                35624                    0                    0
      4455                35632                    0                    0
      4456                35640                    0                    0
      4457                35648                    0                    0
      4458                35656                    0                    0
      4459                35664                    0                    0
      4460                35672                    0                    0
      4461                35680                    0                    0
      4462                35688                    0                    0
      4463                35696                    0                    0
      4464                35704                    0                    0
      4465                35712                    0                    0
      4466                35720                    0                    0
      4467                35728                    0                    0
      4468                35736                    0                    0
      4469                35744                    0                    0
      4470                35752                    0                    0
      4471                35760                    0                    0
      4472                35768                    0                    0
      4473                35776                    0                    0
      4474                35784                    0                    0
      4475                35792                    0                    0
      4476                35800                    0                    0
      4477                35808                    0                    0
      4478                35816                    0                    0
      4479                35824                    0                    0
      4480                35832                    0                    0
      4481                35840                    0                    0
      4482                35848                    0                    0
      4483                35856                    0                    0
      4484                35864                    0                    0
      4485                35872                    0                    0
      4486                35880                    0                    0
      4487                35888                    0                    0
      4488                35896                    0                    0
      4489                35904                    0                    0
      4490                35912                    0                    0
      4491                35920                    0                    0
      4492                35928                    0                    0
      4493                35936                    0                    0
      4494                35944                    0                    0
      4495                35952                    0                    0
      4496                35960                    0                    0
      4497                35968                    0                    0
      4498                35976                    0                    0
      4499                35984                    0                    0
      4500                35992                    0                    0
      4501                36000                    0                    0
      4502                36008                    0                    0
      4503                36016                    0                    0
      4504                36024                    0                    0
      4505                36032                    0                    0
      4506                36040                    0                    0
      4507                36048                    0                    0
      4508                36056                    0                    0
      4509                36064                    0                    0
      4510                36072                    0                    0
      4511                36080                    0                    0
      4512                36088                    0                    0
      4513                36096                    0                    0
      4514                36104                    0                    0
      4515                36112                    0                    0
      4516                36120                    0                    0
      4517                36128                    0                    0
      4518                36136                    0                    0
      4519                36144                    0                    0
      4520                36152                    0                    0
      4521                36160                    0                    0
      4522                36168                    0                    0
      4523                36176                    0                    0
      4524                36184                    0                    0
      4525                36192                    0                    0
      4526                36200                    0                    0
      4527                36208                    0                    0
      4528                36216                    0                    0
      4529                36224                    0                    0
      4530                36232                    0                    0
      4531                36240                    0                    0
      4532                36248                    0                    0
      4533                36256                    0                    0
      4534                36264                    0                    0
      4535                36272                    0                    0
      4536                36280                    0                    0
      4537                36288                    0                    0
      4538                36296                    0                    0
      4539                36304                    0                    0
      4540                36312                    0                    0
      4541                36320                    0                    0
      4542                36328                    0                    0
      4543                36336                    0                    0
      4544                36344                    0                    0
      4545                36352                    0                    0
      4546                36360                    0                    0
      4547                36368                    0                    0
      4548                36376                    0                    0
      4549                36384                    0                    0
      4550                36392                    0                    0
      4551                36400                    0                    0
      4552                36408                    0                    0
      4553                36416                    0                    0
      4554                36424                    0                    0
      4555                36432                    0                    0
      4556                36440                    0                    0
      4557                36448                    0                    0
      4558                36456                    0                    0
      4559                36464                    0                    0
      4560                36472                    0                    0
      4561                36480                    0                    0
      4562                36488                    0                    0
      4563                36496                    0                    0
      4564                36504                    0                    0
      4565                36512                    0                    0
      4566                36520                    0                    0
      4567                36528                    0                    0
      4568                36536                    0                    0
      4569                36544                    0                    0
      4570                36552                    0                    0
      4571                36560                    0                    0
      4572                36568                    0                    0
      4573                36576                    0                    0
      4574                36584                    0                    0
      4575                36592                    0                    0
      4576                36600                    0                    0
      4577                36608                    0                    0
      4578                36616                    0                    0
      4579                36624                    0                    0
      4580                36632                    0                    0
      4581                36640                    0                    0
      4582                36648                    0                    0
      4583                36656                    0                    0
      4584                36664                    0                    0
      4585                36672                    0                    0
      4586                36680                    0                    0
      4587                36688                    0                    0
      4588                36696                    0                    0
      4589                36704                    0                    0
      4590                36712                    0                    0
      4591                36720                    0                    0
      4592                36728                    0                    0
      4593                36736                    0                    0
      4594                36744                    0                    0
      4595                36752                    0                    0
      4596                36760                    0                    0
      4597                36768                    0                    0
      4598                36776                    0                    0
      4599                36784                    0                    0
      4600                36792                    0                    0
      4601                36800                    0                    0
      4602                36808                    0                    0
      4603                36816                    0                    0
      4604                36824                    0                    0
      4605                36832                    0                    0
      4606                36840                    0                    0
      4607                36848                    0                    0
      4608                36856                    0                    0
      4609                36864                    0                    0
      4610                36872                    0                    0
      4611                36880                    0                    0
      4612                36888                    0                    0
      4613                36896                    0                    0
      4614                36904                    0                    0
      4615                36912                    0                    0
      4616                36920                    0                    0
      4617                36928                    0                    0
      4618                36936                    0                    0
      4619                36944                    0                    0
      4620                36952                    0                    0
      4621                36960                    0                    0
      4622                36968                    0                    0
      4623                36976                    0                    0
      4624                36984                    0                    0
      4625                36992                    0                    0
      4626                37000                    0                    0
      4627                37008                    0                    0
      4628                37016                    0                    0
      4629                37024                    0                    0
      4630                37032                    0                    0
      4631                37040                    0                    0
      4632                37048                    0                    0
      4633                37056                    0                    0
      4634                37064                    0                    0
      4635                37072                    0                    0
      4636                37080                    0                    0
      4637                37088                    0                    0
      4638                37096                    0                    0
      4639                37104                    0                    0
      4640                37112                    0                    0
      4641                37120                    0                    0
      4642                37128                    0                    0
      4643                37136                    0                    0
      4644                37144                    0                    0
      4645                37152                    0                    0
      4646                37160                    0                    0
      4647                37168                    0                    0
      4648                37176                    0                    0
      4649                37184                    0                    0
      4650                37192                    0                    0
      4651                37200                    0                    0
      4652                37208                    0                    0
      4653                37216                    0                    0
      4654                37224                    0                    0
      4655                37232                    0                    0
      4656                37240                    0                    0
      4657                37248                    0                    0
      4658                37256                    0                    0
      4659                37264                    0                    0
      4660                37272                    0                    0
      4661                37280                    0                    0
      4662                37288                    0                    0
      4663                37296                    0                    0
      4664                37304                    0                    0
      4665                37312                    0                    0
      4666                37320                    0                    0
      4667                37328                    0                    0
      4668                37336                    0                    0
      4669                37344                    0                    0
      4670                37352                    0                    0
      4671                37360                    0                    0
      4672                37368                    0                    0
      4673                37376                    0                    0
      4674                37384                    0                    0
      4675                37392                    0                    0
      4676                37400                    0                    0
      4677                37408                    0                    0
      4678                37416                    0                    0
      4679                37424                    0                    0
      4680                37432                    0                    0
      4681                37440                    0                    0
      4682                37448                    0                    0
      4683                37456                    0                    0
      4684                37464                    0                    0
      4685                37472                    0                    0
      4686                37480                    0                    0
      4687                37488                    0                    0
      4688                37496                    0                    0
      4689                37504                    0                    0
      4690                37512                    0                    0
      4691                37520                    0                    0
      4692                37528                    0                    0
      4693                37536                    0                    0
      4694                37544                    0                    0
      4695                37552                    0                    0
      4696                37560                    0                    0
      4697                37568                    0                    0
      4698                37576                    0                    0
      4699                37584                    0                    0
      4700                37592                    0                    0
      4701                37600                    0                    0
      4702                37608                    0                    0
      4703                37616                    0                    0
      4704                37624                    0                    0
      4705                37632                    0                    0
      4706                37640                    0                    0
      4707                37648                    0                    0
      4708                37656                    0                    0
      4709                37664                    0                    0
      4710                37672                    0                    0
      4711                37680                    0                    0
      4712                37688                    0                    0
      4713                37696                    0                    0
      4714                37704                    0                    0
      4715                37712                    0                    0
      4716                37720                    0                    0
      4717                37728                    0                    0
      4718                37736                    0                    0
      4719                37744                    0                    0
      4720                37752                    0                    0
      4721                37760                    0                    0
      4722                37768                    0                    0
      4723                37776                    0                    0
      4724                37784                    0                    0
      4725                37792                    0                    0
      4726                37800                    0                    0
      4727                37808                    0                    0
      4728                37816                    0                    0
      4729                37824                    0                    0
      4730                37832                    0                    0
      4731                37840                    0                    0
      4732                37848                    0                    0
      4733                37856                    0                    0
      4734                37864                    0                    0
      4735                37872                    0                    0
      4736                37880                    0                    0
      4737                37888                    0                    0
      4738                37896                    0                    0
      4739                37904                    0                    0
      4740                37912                    0                    0
      4741                37920                    0                    0
      4742                37928                    0                    0
      4743                37936                    0                    0
      4744                37944                    0                    0
      4745                37952                    0                    0
      4746                37960                    0                    0
      4747                37968                    0                    0
      4748                37976                    0                    0
      4749                37984                    0                    0
      4750                37992                    0                    0
      4751                38000                    0                    0
      4752                38008                    0                    0
      4753                38016                    0                    0
      4754                38024                    0                    0
      4755                38032                    0                    0
      4756                38040                    0                    0
      4757                38048                    0                    0
      4758                38056                    0                    0
      4759                38064                    0                    0
      4760                38072                    0                    0
      4761                38080                    0                    0
      4762                38088                    0                    0
      4763                38096                    0                    0
      4764                38104                    0                    0
      4765                38112                    0                    0
      4766                38120                    0                    0
      4767                38128                    0                    0
      4768                38136                    0                    0
      4769                38144                    0                    0
      4770                38152                    0                    0
      4771                38160                    0                    0
      4772                38168                    0                    0
      4773                38176                    0                    0
      4774                38184                    0                    0
      4775                38192                    0                    0
      4776                38200                    0                    0
      4777                38208                    0                    0
      4778                38216                    0                    0
      4779                38224                    0                    0
      4780                38232                    0                    0
      4781                38240                    0                    0
      4782                38248                    0                    0
      4783                38256                    0                    0
      4784                38264                    0                    0
      4785                38272                    0                    0
      4786                38280                    0                    0
      4787                38288                    0                    0
      4788                38296                    0                    0
      4789                38304                    0                    0
      4790                38312                    0                    0
      4791                38320                    0                    0
      4792                38328                    0                    0
      4793                38336                    0                    0
      4794                38344                    0                    0
      4795                38352                    0                    0
      4796                38360                    0                    0
      4797                38368                    0                    0
      4798                38376                    0                    0
      4799                38384                    0                    0
      4800                38392                    0                    0
      4801                38400                    0                    0
      4802                38408                    0                    0
      4803                38416                    0                    0
      4804                38424                    0                    0
      4805                38432                    0                    0
      4806                38440                    0                    0
      4807                38448                    0                    0
      4808                38456                    0                    0
      4809                38464                    0                    0
      4810                38472                    0                    0
      4811                38480                    0                    0
      4812                38488                    0                    0
      4813                38496                    0                    0
      4814                38504                    0                    0
      4815                38512                    0                    0
      4816                38520                    0                    0
      4817                38528                    0                    0
      4818                38536                    0                    0
      4819                38544                    0                    0
      4820                38552                    0                    0
      4821                38560                    0                    0
      4822                38568                    0                    0
      4823                38576                    0                    0
      4824                38584                    0                    0
      4825                38592                    0                    0
      4826                38600                    0                    0
      4827                38608                    0                    0
      4828                38616                    0                    0
      4829                38624                    0                    0
      4830                38632                    0                    0
      4831                38640                    0                    0
      4832                38648                    0                    0
      4833                38656                    0                    0
      4834                38664                    0                    0
      4835                38672                    0                    0
      4836                38680                    0                    0
      4837                38688                    0                    0
      4838                38696                    0                    0
      4839                38704                    0                    0
      4840                38712                    0                    0
      4841                38720                    0                    0
      4842                38728                    0                    0
      4843                38736                    0                    0
      4844                38744                    0                    0
      4845                38752                    0                    0
      4846                38760                    0                    0
      4847                38768                    0                    0
      4848                38776                    0                    0
      4849                38784                    0                    0
      4850                38792                    0                    0
      4851                38800                    0                    0
      4852                38808                    0                    0
      4853                38816                    0                    0
      4854                38824                    0                    0
      4855                38832                    0                    0
      4856                38840                    0                    0
      4857                38848                    0                    0
      4858                38856                    0                    0
      4859                38864                    0                    0
      4860                38872                    0                    0
      4861                38880                    0                    0
      4862                38888                    0                    0
      4863                38896                    0                    0
      4864                38904                    0                    0
      4865                38912                    0                    0
      4866                38920                    0                    0
      4867                38928                    0                    0
      4868                38936                    0                    0
      4869                38944                    0                    0
      4870                38952                    0                    0
      4871                38960                    0                    0
      4872                38968                    0                    0
      4873                38976                    0                    0
      4874                38984                    0                    0
      4875                38992                    0                    0
      4876                39000                    0                    0
      4877                39008                    0                    0
      4878                39016                    0                    0
      4879                39024                    0                    0
      4880                39032                    0                    0
      4881                39040                    0                    0
      4882                39048                    0                    0
      4883                39056                    0                    0
      4884                39064                    0                    0
      4885                39072                    0                    0
      4886                39080                    0                    0
      4887                39088                    0                    0
      4888                39096                    0                    0
      4889                39104                    0                    0
      4890                39112                    0                    0
      4891                39120                    0                    0
      4892                39128                    0                    0
      4893                39136                    0                    0
      4894                39144                    0                    0
      4895                39152                    0                    0
      4896                39160                    0                    0
      4897                39168                    0                    0
      4898                39176                    0                    0
      4899                39184                    0                    0
      4900                39192                    0                    0
      4901                39200                    0                    0
      4902                39208                    0                    0
      4903                39216                    0                    0
      4904                39224                    0                    0
      4905                39232                    0                    0
      4906                39240                    0                    0
      4907                39248                    0                    0
      4908                39256                    0                    0
      4909                39264                    0                    0
      4910                39272                    0                    0
      4911                39280                    0                    0
      4912                39288                    0                    0
      4913                39296                    0                    0
      4914                39304                    0                    0
      4915                39312                    0                    0
      4916                39320                    0                    0
      4917                39328                    0                    0
      4918                39336                    0                    0
      4919                39344                    0                    0
      4920                39352                    0                    0
      4921                39360                    0                    0
      4922                39368                    0                    0
      4923                39376                    0                    0
      4924                39384                    0                    0
      4925                39392                    0                    0
      4926                39400                    0                    0
      4927                39408                    0                    0
      4928                39416                    0                    0
      4929                39424                    0                    0
      4930                39432                    0                    0
      4931                39440                    0                    0
      4932                39448                    0                    0
      4933                39456                    0                    0
      4934                39464                    0                    0
      4935                39472                    0                    0
      4936                39480                    0                    0
      4937                39488                    0                    0
      4938                39496                    0                    0
      4939                39504                    0                    0
      4940                39512                    0                    0
      4941                39520                    0                    0
      4942                39528                    0                    0
      4943                39536                    0                    0
      4944                39544                    0                    0
      4945                39552                    0                    0
      4946                39560                    0                    0
      4947                39568                    0                    0
      4948                39576                    0                    0
      4949                39584                    0                    0
      4950                39592                    0                    0
      4951                39600                    0                    0
      4952                39608                    0                    0
      4953                39616                    0                    0
      4954                39624                    0                    0
      4955                39632                    0                    0
      4956                39640                    0                    0
      4957                39648                    0                    0
      4958                39656                    0                    0
      4959                39664                    0                    0
      4960                39672                    0                    0
      4961                39680                    0                    0
      4962                39688                    0                    0
      4963                39696                    0                    0
      4964                39704                    0                    0
      4965                39712                    0                    0
      4966                39720                    0                    0
      4967                39728                    0                    0
      4968                39736                    0                    0
      4969                39744                    0                    0
      4970                39752                    0                    0
      4971                39760                    0                    0
      4972                39768                    0                    0
      4973                39776                    0                    0
      4974                39784                    0                    0
      4975                39792                    0                    0
      4976                39800                    0                    0
      4977                39808                    0                    0
      4978                39816                    0                    0
      4979                39824                    0                    0
      4980                39832                    0                    0
      4981                39840                    0                    0
      4982                39848                    0                    0
      4983                39856                    0                    0
      4984                39864                    0                    0
      4985                39872                    0                    0
      4986                39880                    0                    0
      4987                39888                    0                    0
      4988                39896                    0                    0
      4989                39904                    0                    0
      4990                39912                    0                    0
      4991                39920                    0                    0
      4992                39928                    0                    0
      4993                39936                    0                    0
      4994                39944                    0                    0
      4995                39952                    0                    0
      4996                39960                    0                    0
      4997                39968                    0                    0
      4998                39976                    0                    0
      4999                39984                    0                    0
      5000                39992                    0                    0
