# Supplementary material for: Probing decoherence in molecular 4f qubits
Source: Chem Sci. 2024 Oct 30;15(48):20328–37. doi: 10.1039/d4sc05304d (PMC11575486; doi:10.1039/d4sc05304d)
Supplement: SC-015-D4SC05304D-s001 [file SC-015-D4SC05304D-s001.zip › data_archive/perpendicular_0p001pct/T2/4361_60K_T2]

     index            Time [ns]         Intensity []         Intensity []

         1                    0               657919              -282371
         2                    8               631454              -330404
         3                   16               737539               -87303
         4                   24               599409              -300896
         5                   32               649739              -185353
         6                   40               675795              -108633
         7                   48               611763              -157657
         8                   56               570663              -290769
         9                   64               692984              -208226
        10                   72               625503              -106564
        11                   80               770745              -239448
        12                   88               643183              -234968
        13                   96               671358               -53703
        14                  104               616804               -54751
        15                  112               678366              -327267
        16                  120               761167              -155459
        17                  128               795324                 -261
        18                  136               770445                -1040
        19                  144               776299              -153473
        20                  152               713476               -68533
        21                  160               730900              -174209
        22                  168               622486              -116387
        23                  176               735942              -242221
        24                  184               783198              -320000
        25                  192               835848              -294092
        26                  200               831671              -213772
        27                  208               758991              -245286
        28                  216               676378              -298938
        29                  224               679853              -302351
        30                  232               800862              -178428
        31                  240               757316              -129767
        32                  248               955481               -83142
        33                  256               675904              -150578
        34                  264               791286                45262
        35                  272               681694               -79316
        36                  280               674589              -181901
        37                  288               815773              -153838
        38                  296               695318              -233506
        39                  304               728251              -154605
        40                  312               698791              -269179
        41                  320               875208               -12391
        42                  328               825430              -187505
        43                  336               664904               -92506
        44                  344               670717               -74369
        45                  352               697777              -302229
        46                  360               708176              -216774
        47                  368               565493              -149938
        48                  376               630646               -58733
        49                  384               609937              -176783
        50                  392               592582              -166687
        51                  400               774230               -27880
        52                  408               617970              -140641
        53                  416               754690              -118207
        54                  424               567348              -133024
        55                  432               607907              -140831
        56                  440               613058              -185173
        57                  448               605731              -135901
        58                  456               636240              -108310
        59                  464               617771               -86024
        60                  472               689682              -157358
        61                  480               608587              -224713
        62                  488               597317               -26628
        63                  496               521929              -189618
        64                  504               654684              -256708
        65                  512               661605              -105919
        66                  520               543588              -252232
        67                  528               497001              -163357
        68                  536               657421              -247798
        69                  544               495925               -52024
        70                  552               713226               -83634
        71                  560               599367               -37677
        72                  568               463845              -200463
        73                  576               349541              -158338
        74                  584               473625              -187491
        75                  592               613211              -128716
        76                  600               471811              -116387
        77                  608               451837              -176509
        78                  616               381236              -202645
        79                  624               505425               -68529
        80                  632               578052              -132751
        81                  640               483372              -223599
        82                  648               468309              -275391
        83                  656               598670               -62828
        84                  664               387985              -233159
        85                  672               450051              -104803
        86                  680               650772               -71873
        87                  688               603752              -169850
        88                  696               327585              -358716
        89                  704               516287              -270212
        90                  712               412918                73249
        91                  720               397241              -145211
        92                  728               468269              -215125
        93                  736               436361              -312837
        94                  744               532773              -225282
        95                  752               464475               -90426
        96                  760               410975               -63086
        97                  768               539231              -183123
        98                  776               578179              -142857
        99                  784               444804              -134251
       100                  792               602052              -127435
       101                  800               491034              -163334
       102                  808               434707              -164529
       103                  816               408535               -95642
       104                  824               317146                 4310
       105                  832               459212               -74039
       106                  840               397237              -142132
       107                  848               420168              -147341
       108                  856               312893              -125612
       109                  864               452097              -246172
       110                  872               534240                39596
       111                  880               271581              -162296
       112                  888               239171              -269803
       113                  896               307587              -186490
       114                  904               551852              -111762
       115                  912               310844              -194979
       116                  920               322410               -63014
       117                  928               423306              -197496
       118                  936               362874               -47806
       119                  944               473199               -71008
       120                  952               270678               -42598
       121                  960               400248              -106210
       122                  968               336978              -306926
       123                  976               344559              -130942
       124                  984               200404              -151762
       125                  992               472469              -127389
       126                 1000               174645              -107821
       127                 1008               347969              -133967
       128                 1016               271606              -129624
       129                 1024               239125              -219325
       130                 1032               355371              -179522
       131                 1040               284532                 6043
       132                 1048               233986                78271
       133                 1056               316766              -153758
       134                 1064               203682              -300933
       135                 1072               237608               -72220
       136                 1080               229139              -189470
       137                 1088               165681              -113045
       138                 1096               316362              -166458
       139                 1104               117679              -237574
       140                 1112               286707               -55339
       141                 1120               207865               -52299
       142                 1128               175734               -20516
       143                 1136               206130              -136313
       144                 1144               216372              -128621
       145                 1152               188138              -130442
       146                 1160               224799              -378402
       147                 1168               214864              -170974
       148                 1176               254656              -129264
       149                 1184               364785              -133604
       150                 1192               203690               -69872
       151                 1200                54266              -140463
       152                 1208               203723              -105644
       153                 1216               270821               -88480
       154                 1224                47657              -147881
       155                 1232               224357               -55399
       156                 1240                78033              -176994
       157                 1248                24245                93024
       158                 1256                74861               -81816
       159                 1264               -69093              -139173
       160                 1272               115347              -294591
       161                 1280               122428              -145482
       162                 1288               153527              -323253
       163                 1296                99381              -122819
       164                 1304               151939               -65357
       165                 1312                99735              -148755
       166                 1320               240287              -182839
       167                 1328               147462              -236863
       168                 1336               286139              -126074
       169                 1344               213062               -74445
       170                 1352               122247              -157994
       171                 1360               103425                22934
       172                 1368                62478               -18021
       173                 1376               152645              -108852
       174                 1384               186092               -95898
       175                 1392                58777              -116477
       176                 1400               152761              -172716
       177                 1408                48682              -219343
       178                 1416               121159              -122385
       179                 1424               105229              -159681
       180                 1432               145838              -193623
       181                 1440               193694              -129332
       182                 1448               239602               -15030
       183                 1456               216275              -161652
       184                 1464               141370              -165228
       185                 1472                -1458                49435
       186                 1480               218797               -85452
       187                 1488               123427               -60264
       188                 1496                81353              -260586
       189                 1504               189330                23474
       190                 1512               103886               -24876
       191                 1520               200741              -282435
       192                 1528               215751              -160112
       193                 1536               118638              -117636
       194                 1544                65902                46870
       195                 1552               169257              -137115
       196                 1560                42499               -79547
       197                 1568               324633              -197575
       198                 1576                64567                 1771
       199                 1584               234465              -173160
       200                 1592               196157              -181285
       201                 1600               139534               -82869
       202                 1608               157987              -162276
       203                 1616               106961               -13078
       204                 1624               -59097              -161218
       205                 1632               112705              -283404
       206                 1640               146577               -25490
       207                 1648               198797               -75520
       208                 1656               186987              -263379
       209                 1664               238761              -155018
       210                 1672                11872              -166543
       211                 1680                81199              -192396
       212                 1688               156904              -278020
       213                 1696               194747               -37529
       214                 1704                80861              -146779
       215                 1712               186809               -58650
       216                 1720               149318                12931
       217                 1728               128771              -124359
       218                 1736                99117              -110222
       219                 1744                67266              -133486
       220                 1752               -10239               -79804
       221                 1760                79171              -225256
       222                 1768                95421              -125331
       223                 1776               132779               -23118
       224                 1784                38336                50050
       225                 1792               -35379              -163193
       226                 1800                45962              -145996
       227                 1808                98024               -96217
       228                 1816               147506               -15252
       229                 1824                38756              -125613
       230                 1832               162767               -82235
       231                 1840               121920                69488
       232                 1848               186353               -84818
       233                 1856                84689               -70278
       234                 1864               211697              -290675
       235                 1872               -30538               -93861
       236                 1880                79948               -20263
       237                 1888               175330               -99457
       238                 1896                10733               -66915
       239                 1904               165183              -110995
       240                 1912                94340              -145660
       241                 1920                45568              -232483
       242                 1928               200247              -223363
       243                 1936               160385                -5111
       244                 1944                 4415               -74912
       245                 1952                46013              -179435
       246                 1960              -128564               -43698
       247                 1968               136344               -31682
       248                 1976               199563               -67644
       249                 1984                66723               -31864
       250                 1992                83079              -259822
       251                 2000               206046              -225812
       252                 2008                -8240               -29302
       253                 2016               296523              -193930
       254                 2024               159605              -158561
       255                 2032               147353                57572
       256                 2040              -214874               -82936
       257                 2048               203790              -130855
       258                 2056               161827              -158411
       259                 2064                 3998              -192243
       260                 2072                37294               -83506
       261                 2080               122911              -178346
       262                 2088                70716              -164024
       263                 2096               133670               -86280
       264                 2104               254110              -132796
       265                 2112               106063               -14001
       266                 2120                48676              -109129
       267                 2128               212216              -119306
       268                 2136               182572              -266453
       269                 2144                -3610               -14633
       270                 2152               -30343                -3752
       271                 2160               108176              -131433
       272                 2168                 3569              -143041
       273                 2176               -30456              -217003
       274                 2184               -75014              -250142
       275                 2192                17782              -193977
       276                 2200                27976               -90328
       277                 2208                70039              -100137
       278                 2216                 5235              -101108
       279                 2224               -20554              -148599
       280                 2232                60151              -199740
       281                 2240               -31466              -105424
       282                 2248                80582              -123444
       283                 2256                65152               -73143
       284                 2264                97787              -134456
       285                 2272               131664              -216347
       286                 2280                52437               -48583
       287                 2288               -51487               -84166
       288                 2296               220994                61907
       289                 2304                39762              -120426
       290                 2312                28679               -17741
       291                 2320               -47889              -208232
       292                 2328                85258               -89659
       293                 2336               103040              -110411
       294                 2344               -38665              -134197
       295                 2352               -46334              -180077
       296                 2360                59163               -94330
       297                 2368                40826              -263759
       298                 2376               106818              -150236
       299                 2384                28501              -174246
       300                 2392                79011                 5311
       301                 2400               132083              -204425
       302                 2408                -3108              -156446
       303                 2416               -84671              -147787
       304                 2424               -99442              -265394
       305                 2432               180446                54451
       306                 2440                27607                37988
       307                 2448               135472               -31462
       308                 2456               -89780               -17368
       309                 2464               -35883              -204417
       310                 2472                92116              -136233
       311                 2480               -37416              -169517
       312                 2488                46879              -117199
       313                 2496              -235599              -191733
       314                 2504               -88895               -16660
       315                 2512                 3145              -162064
       316                 2520                86481               -67131
       317                 2528                71084              -111008
       318                 2536                64268              -149272
       319                 2544                 2410              -116280
       320                 2552                19800              -121628
       321                 2560                35895              -116346
       322                 2568              -151000              -194749
       323                 2576                72463              -236133
       324                 2584              -105590               -39065
       325                 2592                35634              -192642
       326                 2600                -8385               -85683
       327                 2608                34556              -219463
       328                 2616               -87942              -160834
       329                 2624                36399                 9737
       330                 2632                48555               -68020
       331                 2640                 3417               -91777
       332                 2648              -132674              -151695
       333                 2656              -104757               -57323
       334                 2664                86880                21265
       335                 2672                27794              -107368
       336                 2680               166103              -124477
       337                 2688               -52032                 8775
       338                 2696                -9568              -107883
       339                 2704                33253               -98286
       340                 2712                54229              -146943
       341                 2720               -62294               -92299
       342                 2728              -102139              -166055
       343                 2736               -49206               -96613
       344                 2744               -48022               -52132
       345                 2752                56078              -113075
       346                 2760               -76205              -163905
       347                 2768                51731                -9158
       348                 2776               -12814              -355666
       349                 2784                76178               -51176
       350                 2792                40569                20962
       351                 2800                 -236              -169390
       352                 2808                18226               -14448
       353                 2816               -13461               -77914
       354                 2824               -16550              -236823
       355                 2832                53696              -111211
       356                 2840               -20525              -153872
       357                 2848                -7973              -205840
       358                 2856                 3522               -56045
       359                 2864               -92183               -74233
       360                 2872               -65063              -140149
       361                 2880                89242              -118173
       362                 2888                40003              -128190
       363                 2896               -96874                16878
       364                 2904                16076              -217933
       365                 2912                 -953               -90935
       366                 2920                58261               -41941
       367                 2928              -109611              -133020
       368                 2936               -94828               -17161
       369                 2944               184823              -184959
       370                 2952                -8606              -170908
       371                 2960               -45179               -44204
       372                 2968               132834               -67904
       373                 2976              -195828               -90534
       374                 2984                52321              -114292
       375                 2992                45527              -228558
       376                 3000                12030                32224
       377                 3008                 -395                10209
       378                 3016               -16543              -185652
       379                 3024                44301              -293897
       380                 3032                84547              -163809
       381                 3040               -86968              -180445
       382                 3048               -16295                15886
       383                 3056               -95780              -178874
       384                 3064                60793                49439
       385                 3072              -182973               -93554
       386                 3080               -19924              -191071
       387                 3088               -52652               -52278
       388                 3096              -167719               -35986
       389                 3104               -32394              -185452
       390                 3112                51843              -242336
       391                 3120               -56409              -251452
       392                 3128               -61591              -106613
       393                 3136               -36047               -75175
       394                 3144                41436               -65637
       395                 3152               -35784               -57224
       396                 3160               -53687               -61816
       397                 3168               -42362              -124418
       398                 3176                 -350               -52183
       399                 3184              -154786              -194213
       400                 3192               -96045               -56348
       401                 3200               -24989                 6493
       402                 3208                -1535              -128190
       403                 3216                 7040               -79096
       404                 3224               -84568              -137572
       405                 3232               -87641              -126875
       406                 3240               -29093              -122311
       407                 3248               -33005                38680
       408                 3256               -37978              -189771
       409                 3264                15245                -9794
       410                 3272              -148932              -155914
       411                 3280              -131087              -215074
       412                 3288               -62250               -96367
       413                 3296                12554              -198378
       414                 3304               -90917              -107240
       415                 3312                16527              -218933
       416                 3320               -33211               -77075
       417                 3328               -28955              -180086
       418                 3336                85898               -36360
       419                 3344               -69367              -148513
       420                 3352                 -679               -44620
       421                 3360               -85348              -140353
       422                 3368              -149843              -130482
       423                 3376                15758               -38334
       424                 3384                 -187              -156005
       425                 3392               -81355              -139733
       426                 3400               -10916                14308
       427                 3408               -54875               -48385
       428                 3416               -48920               -33012
       429                 3424               -73431                96797
       430                 3432               -24729               -68416
       431                 3440               -64348               -20446
       432                 3448               -54027               -90741
       433                 3456                29010              -139134
       434                 3464               -17783              -130297
       435                 3472              -133207              -170851
       436                 3480                 -214               -54567
       437                 3488               128269              -133670
       438                 3496                43162              -171220
       439                 3504              -108133               -31783
       440                 3512               -98241               -77856
       441                 3520               -30008                46546
       442                 3528               -37625              -101064
       443                 3536                31071              -145243
       444                 3544               -64969               -68591
       445                 3552              -104334              -144029
       446                 3560               -97094                41154
       447                 3568               -92862              -126526
       448                 3576               -41921                66780
       449                 3584                18508              -126607
       450                 3592                45604               -58103
       451                 3600                73636              -159544
       452                 3608               -38818              -137539
       453                 3616               -23443              -102307
       454                 3624               -47241               -55484
       455                 3632                64826              -152120
       456                 3640              -146683              -245457
       457                 3648                18198              -234043
       458                 3656                 8212               -50356
       459                 3664               -98027              -139745
       460                 3672                58337                16732
       461                 3680                20724              -166850
       462                 3688               -96755               -49066
       463                 3696              -156076               -54904
       464                 3704               109604              -240020
       465                 3712              -187952               -46648
       466                 3720               -13472              -131835
       467                 3728              -222692              -131423
       468                 3736                65753              -268963
       469                 3744              -107209              -119039
       470                 3752              -292906               -51684
       471                 3760              -161952               -48784
       472                 3768               -68867                -7682
       473                 3776               118792               118820
       474                 3784              -180001              -323780
       475                 3792               -42269              -191040
       476                 3800                41774              -106410
       477                 3808               -66498               -49604
       478                 3816               -76339               -59810
       479                 3824              -136541              -169729
       480                 3832                17655               -45340
       481                 3840              -170446              -253158
       482                 3848               -56124               -48545
       483                 3856                48786               -24079
       484                 3864                45132              -235800
       485                 3872               -59706              -152645
       486                 3880               123835               -47081
       487                 3888              -118691              -120049
       488                 3896               107149               143628
       489                 3904              -134000               -56349
       490                 3912                23956              -241048
       491                 3920              -261110              -153870
       492                 3928               -63611              -215843
       493                 3936               -73207               -67704
       494                 3944               -40159               -83341
       495                 3952              -134623              -212477
       496                 3960               -17815               -65505
       497                 3968              -102222               -19678
       498                 3976              -144046              -149745
       499                 3984               -61938              -235355
       500                 3992               -44310              -245838
       501                 4000              -118284              -133075
       502                 4008               -31417               109221
       503                 4016              -217363              -178993
       504                 4024               -58678              -103687
       505                 4032              -158883              -125328
       506                 4040               -29193               -65714
       507                 4048              -109663               -54595
       508                 4056              -124626               -13187
       509                 4064              -156467              -151120
       510                 4072                -7998              -223713
       511                 4080              -104060                14832
       512                 4088                61136               -96432
       513                 4096              -144615               -98218
       514                 4104              -109704              -125362
       515                 4112               -29293              -100226
       516                 4120               -47090               -41396
       517                 4128               -18439              -191738
       518                 4136                -5574              -245340
       519                 4144              -178161               -85428
       520                 4152              -311835                 5946
       521                 4160               -12859              -192173
       522                 4168               -70294              -144639
       523                 4176                 4607               -91336
       524                 4184                12647              -114679
       525                 4192              -112930               -58655
       526                 4200               -93951                18038
       527                 4208              -109595              -133065
       528                 4216                21887              -126322
       529                 4224               -59799              -195928
       530                 4232               -48176               -58019
       531                 4240              -211761              -154051
       532                 4248               -42530                67947
       533                 4256              -197365              -162672
       534                 4264              -181822               -18620
       535                 4272                -8212               -59774
       536                 4280               -73856              -166234
       537                 4288               -57067               -29387
       538                 4296                85428               -32572
       539                 4304                69455                80572
       540                 4312                14868              -283020
       541                 4320               -39551               -29199
       542                 4328               -47374              -238471
       543                 4336              -100293              -123477
       544                 4344                 9275                41513
       545                 4352              -209813              -177183
       546                 4360               -77766              -153661
       547                 4368                81098               -57714
       548                 4376              -262077              -108740
       549                 4384              -112719              -147585
       550                 4392              -123090              -212046
       551                 4400               -39351              -100592
       552                 4408                  283               -51978
       553                 4416               -37430               -68435
       554                 4424               -54864              -150248
       555                 4432              -220094               -94544
       556                 4440              -123868              -175642
       557                 4448              -117203              -102990
       558                 4456              -211815              -181418
       559                 4464               -92071              -208808
       560                 4472              -174852                57367
       561                 4480               -73032                96147
       562                 4488              -197315              -171034
       563                 4496              -142720              -156562
       564                 4504              -109636               -74301
       565                 4512               -56699               -93900
       566                 4520               -21141              -262999
       567                 4528               -12859                -9954
       568                 4536                 4687               -43553
       569                 4544              -106566               -90222
       570                 4552                 8817               -20829
       571                 4560               -72082               -77250
       572                 4568              -114107              -121194
       573                 4576               -57728               -69653
       574                 4584              -187298               -12804
       575                 4592               -54940                32291
       576                 4600              -142015              -123452
       577                 4608              -183878              -143160
       578                 4616               -64717              -113805
       579                 4624               -73775              -122981
       580                 4632                36827              -153013
       581                 4640              -212974               -57647
       582                 4648               -75182              -105182
       583                 4656              -111881              -208818
       584                 4664              -130588              -193097
       585                 4672              -115877              -118456
       586                 4680               -32078               -75712
       587                 4688              -124844              -243221
       588                 4696              -191909               -85451
       589                 4704              -200700              -210154
       590                 4712              -180884              -166203
       591                 4720               -42564               -76126
       592                 4728              -166417              -221335
       593                 4736               -13842              -255876
       594                 4744                64189                15162
       595                 4752               -68961              -233745
       596                 4760              -174964               -50036
       597                 4768                20795              -103459
       598                 4776               -53677               -38871
       599                 4784               -62886               -56262
       600                 4792              -107285               -32987
       601                 4800               -51686               -71035
       602                 4808               -86267               -14325
       603                 4816                39859              -170597
       604                 4824              -113128              -188131
       605                 4832              -118911               -89540
       606                 4840              -181869              -102023
       607                 4848                74915               -51401
       608                 4856               -84128              -106426
       609                 4864              -124487              -135357
       610                 4872               -99828                 5728
       611                 4880              -144791               -29814
       612                 4888                37377              -108218
       613                 4896              -192526              -176125
       614                 4904               -86711                26259
       615                 4912               -61862              -194610
       616                 4920               -92638               -69269
       617                 4928              -263643              -105493
       618                 4936              -141798               -47451
       619                 4944               -68129               -99744
       620                 4952                51868              -102744
       621                 4960               -69572              -154059
       622                 4968              -126932                33656
       623                 4976               -80413                41594
       624                 4984               -51576                 2014
       625                 4992               -34933              -154117
       626                 5000               -39422              -126153
       627                 5008               -37690               -26569
       628                 5016              -149562                41758
       629                 5024               -85761               -58546
       630                 5032              -137209              -124749
       631                 5040              -193484              -151660
       632                 5048              -154229               -93245
       633                 5056              -212574              -273635
       634                 5064               -72245               -27704
       635                 5072               -38223              -231290
       636                 5080              -180838              -173580
       637                 5088              -300622               -16262
       638                 5096              -140239              -318029
       639                 5104               -90478              -200755
       640                 5112              -254347              -103266
       641                 5120                31458               -99399
       642                 5128              -239806               -74860
       643                 5136              -179815              -104889
       644                 5144               -50411              -211446
       645                 5152               -21306              -111444
       646                 5160              -151023              -178341
       647                 5168               -76060              -156163
       648                 5176               -25457                45737
       649                 5184              -133839              -211550
       650                 5192               -51579                 7443
       651                 5200                 8501              -111897
       652                 5208              -219989               -71513
       653                 5216              -133975              -234653
       654                 5224               -10513              -136706
       655                 5232               -96778              -221026
       656                 5240               -50007               -74103
       657                 5248              -167448               -88494
       658                 5256              -165253                -4631
       659                 5264               -48333               -25181
       660                 5272                -6247              -138779
       661                 5280              -189360              -102371
       662                 5288               -84887               -32875
       663                 5296                51682               118235
       664                 5304                33040               -92591
       665                 5312              -112321               -12023
       666                 5320              -105413               -63006
       667                 5328               -65748              -201207
       668                 5336              -265314              -163486
       669                 5344                26327              -221736
       670                 5352              -123879               -49568
       671                 5360              -134986              -160028
       672                 5368              -196029              -106266
       673                 5376               -37334              -120672
       674                 5384              -187743               -40987
       675                 5392               -58409              -188719
       676                 5400               -59886              -133822
       677                 5408               -23672               -37039
       678                 5416                38538              -103681
       679                 5424               -77707               -51739
       680                 5432              -219102               -47210
       681                 5440                27916              -123420
       682                 5448              -148499                16228
       683                 5456               -81253               -63348
       684                 5464              -151191              -138940
       685                 5472               -49003              -197554
       686                 5480              -122711               -87012
       687                 5488              -163918               -77344
       688                 5496               -72908              -194535
       689                 5504               -17255               -93242
       690                 5512                 6276              -272984
       691                 5520              -132895              -121727
       692                 5528               -79953               -21243
       693                 5536              -179028                -5285
       694                 5544               -90472               -76987
       695                 5552              -164962               -63346
       696                 5560              -130523                30429
       697                 5568              -110834              -152341
       698                 5576               -90723              -144710
       699                 5584               -56977              -169541
       700                 5592                25506              -143255
       701                 5600               -47058               -60106
       702                 5608               -54069              -102097
       703                 5616                86993              -146790
       704                 5624              -121990               -57190
       705                 5632              -138342               -25733
       706                 5640              -108690                15794
       707                 5648              -225935               -45383
       708                 5656              -118874               -75129
       709                 5664               -51931               -78996
       710                 5672              -121978               -80520
       711                 5680               -20195              -235360
       712                 5688               -53473              -217560
       713                 5696               -91039               -75347
       714                 5704              -100244               -71823
       715                 5712              -138633               -57074
       716                 5720                37391               -26387
       717                 5728               105974               -74685
       718                 5736               -59847              -143406
       719                 5744              -187790               -45510
       720                 5752               -86225              -172343
       721                 5760              -144575                70025
       722                 5768               -57939              -123067
       723                 5776                42191               -86397
       724                 5784              -166349               -60692
       725                 5792               -92320               -17078
       726                 5800               -33075              -251947
       727                 5808               -82567              -189625
       728                 5816                 3189                62715
       729                 5824              -174253                27920
       730                 5832                 1436              -215036
       731                 5840               -62852              -148194
       732                 5848              -145502               -87660
       733                 5856              -155811               -97170
       734                 5864               -74703              -136481
       735                 5872              -219205                 3431
       736                 5880               -89182               -57704
       737                 5888              -154396               -33873
       738                 5896              -195221              -173655
       739                 5904               -30570               -12590
       740                 5912               -10468                  -94
       741                 5920                 4347                20110
       742                 5928              -195217              -181507
       743                 5936               -63488              -101100
       744                 5944              -226535              -197538
       745                 5952               -78452               -44985
       746                 5960              -123912              -135932
       747                 5968              -125560               -80919
       748                 5976              -113133              -204562
       749                 5984              -143992               -71182
       750                 5992              -106472               -63746
       751                 6000                -6165               -49974
       752                 6008              -142962               -48037
       753                 6016              -159230                41119
       754                 6024              -111088              -101805
       755                 6032               -59094              -122213
       756                 6040              -205081               -63696
       757                 6048              -161030               -51039
       758                 6056               -96866               -61201
       759                 6064              -199263               -28318
       760                 6072               -13685              -152295
       761                 6080               -64231              -122235
       762                 6088              -168292              -129688
       763                 6096               -62883              -267875
       764                 6104              -107857                -3743
       765                 6112                13052                56683
       766                 6120                56001               -10817
       767                 6128               -52936               -21783
       768                 6136               -82823              -173761
       769                 6144               -54130                54124
       770                 6152               -97930              -144076
       771                 6160              -102588              -172180
       772                 6168                73288              -152297
       773                 6176               -96578              -110978
       774                 6184               -21520              -108605
       775                 6192              -149380              -151937
       776                 6200               -74528              -133930
       777                 6208                57966               -42477
       778                 6216               -83134              -117253
       779                 6224               -62421               -78691
       780                 6232                 8453                18763
       781                 6240              -148869                -2321
       782                 6248              -180537              -166595
       783                 6256              -175353              -107354
       784                 6264              -114603                -5311
       785                 6272              -225641              -135715
       786                 6280               -81969               -87818
       787                 6288                87136                54056
       788                 6296               -80365                 7173
       789                 6304              -180240               -42989
       790                 6312               -21524              -195818
       791                 6320                51721              -119021
       792                 6328                 4141              -163375
       793                 6336              -213098              -119052
       794                 6344              -113814              -117643
       795                 6352               -22361              -191544
       796                 6360              -126540               -13627
       797                 6368              -172578               -65698
       798                 6376               -70365               -94692
       799                 6384               -62242               -80650
       800                 6392               -26987               -55717
       801                 6400              -173968               -67437
       802                 6408                58793               -54015
       803                 6416               -67243               -62538
       804                 6424              -276258              -121053
       805                 6432                11861                27138
       806                 6440                  -35              -170778
       807                 6448               -29681              -179559
       808                 6456               -27649               -54760
       809                 6464               -20782               -86663
       810                 6472              -124627               -39326
       811                 6480               -29401              -241123
       812                 6488               -92168              -199458
       813                 6496              -103456               -35486
       814                 6504               -40444              -143391
       815                 6512              -101779              -190017
       816                 6520               -43580               -83049
       817                 6528              -151647                -5737
       818                 6536              -123306              -133618
       819                 6544                21830               -67117
       820                 6552               -83321               -58004
       821                 6560                71193              -179006
       822                 6568               -46618               -38417
       823                 6576              -151843               -93223
       824                 6584                12262               -82341
       825                 6592              -232626              -121149
       826                 6600               -54190               -31338
       827                 6608              -141023              -167540
       828                 6616              -134296              -132040
       829                 6624                24720                57711
       830                 6632              -105999               -84689
       831                 6640              -114162               -77896
       832                 6648              -108370               -57636
       833                 6656              -163994                17645
       834                 6664               -55194               -65599
       835                 6672              -132158               -77142
       836                 6680               -47258                 1240
       837                 6688              -107811                34389
       838                 6696                76790              -132415
       839                 6704               -63381              -108401
       840                 6712              -111095               -99693
       841                 6720                 -462                31395
       842                 6728                36109               -76200
       843                 6736               -21720              -211379
       844                 6744              -104024                15450
       845                 6752                31509                11093
       846                 6760              -149551               -57864
       847                 6768              -121560              -100733
       848                 6776              -183080               -34931
       849                 6784               -34643               -41178
       850                 6792               -65218              -120036
       851                 6800              -297646               -67712
       852                 6808               -37949               141615
       853                 6816                50825               -75904
       854                 6824              -125706              -184031
       855                 6832               -98580              -244490
       856                 6840              -212139              -218582
       857                 6848               -88350               -52967
       858                 6856              -201298              -131941
       859                 6864               -36542               -66476
       860                 6872              -232192               -39182
       861                 6880              -100758              -139103
       862                 6888               -67958              -150835
       863                 6896               -67529               -72871
       864                 6904               -39832              -119612
       865                 6912              -224600                30429
       866                 6920              -153275              -157774
       867                 6928               -66932               -58520
       868                 6936              -152008              -222553
       869                 6944               -81675              -157749
       870                 6952              -148033                66445
       871                 6960              -121448                86085
       872                 6968              -112061              -199783
       873                 6976               -81506                 3347
       874                 6984              -108009              -108574
       875                 6992                 3492              -220317
       876                 7000              -107555              -243046
       877                 7008              -162241              -150178
       878                 7016              -114645              -121781
       879                 7024                46065               -15702
       880                 7032               -77369               -43367
       881                 7040              -118428               -16913
       882                 7048               -95308               -84813
       883                 7056               -86724               -54892
       884                 7064               -65742               -81843
       885                 7072               -78561               -49513
       886                 7080                -3298              -138670
       887                 7088               -87355               -57327
       888                 7096                27711              -139199
       889                 7104              -133078              -129398
       890                 7112              -248356              -172560
       891                 7120              -100417              -173385
       892                 7128                29128              -198584
       893                 7136              -122388               -11211
       894                 7144              -143145              -211142
       895                 7152              -101792              -115127
       896                 7160               -53811               -56896
       897                 7168               -76756              -163866
       898                 7176              -166707              -128000
       899                 7184               -71610              -167337
       900                 7192              -161006              -164602
       901                 7200              -169286               -79287
       902                 7208                23386              -122017
       903                 7216               -50873              -174948
       904                 7224               -99894               -38933
       905                 7232              -150480               -87235
       906                 7240               -49979               -71104
       907                 7248               -55108               -71320
       908                 7256                16563               -14684
       909                 7264              -199853               -85343
       910                 7272                46326               -42895
       911                 7280              -134214                21801
       912                 7288              -182513                42422
       913                 7296              -255123              -118550
       914                 7304                 8953               -54395
       915                 7312               -74639               -30563
       916                 7320               -61169              -191809
       917                 7328               -23357              -127056
       918                 7336               -27416              -193077
       919                 7344               -97994              -133241
       920                 7352                87870                66223
       921                 7360                16562               -25679
       922                 7368              -114879              -121231
       923                 7376                93856               -98485
       924                 7384              -151297              -173872
       925                 7392               -39018               -78623
       926                 7400               -88135              -327585
       927                 7408              -164577              -218338
       928                 7416               -19355               -93037
       929                 7424              -128086               -71963
       930                 7432              -137543                41254
       931                 7440               -29030               150047
       932                 7448                -1392               -78752
       933                 7456               -84787               -46759
       934                 7464               -64221              -104474
       935                 7472              -113480              -163282
       936                 7480               -65718              -109298
       937                 7488              -180937              -113980
       938                 7496              -122689                -6880
       939                 7504              -194995              -156066
       940                 7512               -97553              -164926
       941                 7520               -60019              -133319
       942                 7528              -123997               -36537
       943                 7536              -139329              -134143
       944                 7544              -184206                  588
       945                 7552                 3747               -40288
       946                 7560                91321                18752
       947                 7568              -131245              -167336
       948                 7576               -16538               -38407
       949                 7584                 -430              -114959
       950                 7592               -94612                -2266
       951                 7600               -20998              -173399
       952                 7608              -166960               -47171
       953                 7616               -80233              -100950
       954                 7624               -14026              -205624
       955                 7632              -113705              -153753
       956                 7640               -39281                -9191
       957                 7648               -27766               -72628
       958                 7656                31005                20991
       959                 7664                 5733               -36514
       960                 7672               -60684              -144098
       961                 7680              -111624                 1573
       962                 7688               -50216              -259070
       963                 7696               -99844              -102088
       964                 7704               -78257              -172856
       965                 7712              -177746              -205730
       966                 7720               -40974               -61599
       967                 7728                10086               -63872
       968                 7736              -191572              -147938
       969                 7744               -71542               -98538
       970                 7752               -17968              -136690
       971                 7760               -61859              -145074
       972                 7768              -110661               -52940
       973                 7776               -12203              -164785
       974                 7784               -21742              -166747
       975                 7792               -22467              -147137
       976                 7800                62112               -76722
       977                 7808              -155241              -106696
       978                 7816               -84274               -56024
       979                 7824              -124519              -159540
       980                 7832              -114748              -157185
       981                 7840               -40938              -132080
       982                 7848               -68035               -57567
       983                 7856               -45110              -126956
       984                 7864               -12510               -72691
       985                 7872               -99585              -211080
       986                 7880              -150482               -93685
       987                 7888               -84697                -7197
       988                 7896               -22388               -38194
       989                 7904              -145234               -47083
       990                 7912               -44848                50317
       991                 7920               107554               -21092
       992                 7928              -142501              -209585
       993                 7936              -157625              -232290
       994                 7944              -267111               -20008
       995                 7952              -261701               -50442
       996                 7960              -140096              -206365
       997                 7968              -166331              -120288
       998                 7976              -113420               -78063
       999                 7984              -194761               -22479
      1000                 7992               -33029               -78528
      1001                 8000              -139904               -33221
      1002                 8008                -5192              -140017
      1003                 8016              -303441              -171403
      1004                 8024              -160242               -40240
      1005                 8032              -108956              -161472
      1006                 8040               -84834              -197224
      1007                 8048                26271               -35002
      1008                 8056               -80456                  228
      1009                 8064              -133418              -148649
      1010                 8072              -275949              -153645
      1011                 8080              -166099              -166055
      1012                 8088              -142906              -161610
      1013                 8096               -47521              -161135
      1014                 8104              -143522               -31069
      1015                 8112               -21342                50930
      1016                 8120                24757               -44876
      1017                 8128              -100887               -27494
      1018                 8136               -88433              -165452
      1019                 8144                52141              -196957
      1020                 8152              -209995               -98297
      1021                 8160               -74823              -270651
      1022                 8168               -73284              -181648
      1023                 8176               -48375              -147746
      1024                 8184                 -263               -92616
      1025                 8192               -13377              -193732
      1026                 8200               -31798              -283987
      1027                 8208              -113767              -120238
      1028                 8216              -101568               -84907
      1029                 8224              -142381              -130815
      1030                 8232              -162136               -91424
      1031                 8240                 1953                86533
      1032                 8248               -23722               -79612
      1033                 8256               -99253               -97738
      1034                 8264               -47508              -209457
      1035                 8272               -83570               -98379
      1036                 8280              -105835              -103281
      1037                 8288              -166852              -262337
      1038                 8296               -76676               -55732
      1039                 8304              -135434              -125838
      1040                 8312                -6090              -226313
      1041                 8320                 6364               -72416
      1042                 8328               -82004                 7888
      1043                 8336               -32231               -71307
      1044                 8344              -113529               -17041
      1045                 8352               -63079              -172993
      1046                 8360               -78501              -186747
      1047                 8368              -229784               -86668
      1048                 8376               -59367               -90409
      1049                 8384               -92952              -110092
      1050                 8392                -1213               -88758
      1051                 8400                42766               -41617
      1052                 8408               -21499                41812
      1053                 8416               -17696               -96239
      1054                 8424               119799              -153309
      1055                 8432              -151408               -72671
      1056                 8440               -47158                23133
      1057                 8448                 4042               116505
      1058                 8456               -65722              -141070
      1059                 8464              -126012              -116886
      1060                 8472               -33019               -37218
      1061                 8480                17457              -257098
      1062                 8488                79534              -197910
      1063                 8496              -127733              -141428
      1064                 8504               -67883               -83325
      1065                 8512               -58563              -185220
      1066                 8520              -103507              -165888
      1067                 8528              -198220              -112575
      1068                 8536                11448               -84094
      1069                 8544                29626              -123023
      1070                 8552               -19578                54506
      1071                 8560               -68748                40130
      1072                 8568               -18332              -234843
      1073                 8576              -159325                11476
      1074                 8584               112491              -249062
      1075                 8592              -124212              -188581
      1076                 8600              -166089              -205094
      1077                 8608                40240                11791
      1078                 8616               -44359               -40724
      1079                 8624              -160958              -191343
      1080                 8632               -68004               -92533
      1081                 8640               -99196              -101977
      1082                 8648                 4372              -297519
      1083                 8656               -53230               -61722
      1084                 8664              -113921              -106306
      1085                 8672               -88507              -102803
      1086                 8680               -55883                -9356
      1087                 8688              -132524              -103754
      1088                 8696                54354               -89784
      1089                 8704               -84877               -60563
      1090                 8712               -41213              -153031
      1091                 8720                27337               -48811
      1092                 8728              -116468              -126384
      1093                 8736                14081                 5907
      1094                 8744               -76827              -120098
      1095                 8752              -122852              -151610
      1096                 8760               -41941              -156263
      1097                 8768               -78269               -40385
      1098                 8776               -24643               -45314
      1099                 8784              -111402              -124706
      1100                 8792              -197281               -61015
      1101                 8800               -22035               -90867
      1102                 8808               -45924              -234509
      1103                 8816               -20480              -118574
      1104                 8824               -64736              -121326
      1105                 8832              -142016               -25704
      1106                 8840              -138687              -131641
      1107                 8848               -78753               -89646
      1108                 8856               -92766               -94685
      1109                 8864                 8422                13892
      1110                 8872               -46479              -153299
      1111                 8880               -78253              -119759
      1112                 8888              -110048                27508
      1113                 8896                21060               -61267
      1114                 8904              -128923              -144173
      1115                 8912                24337              -127415
      1116                 8920                30544                46773
      1117                 8928               -55317                10143
      1118                 8936               -72522                17496
      1119                 8944               -37950               -83288
      1120                 8952              -227385              -184816
      1121                 8960                56433               -55759
      1122                 8968              -186231               -93225
      1123                 8976              -160014              -125635
      1124                 8984              -184292              -125492
      1125                 8992               -52867               -73777
      1126                 9000              -170496              -200955
      1127                 9008              -118244                10870
      1128                 9016                27925               -76213
      1129                 9024              -207331               -61324
      1130                 9032               121850               -22416
      1131                 9040                51343               -96238
      1132                 9048              -133624              -131303
      1133                 9056                -6866              -170698
      1134                 9064              -108998              -130955
      1135                 9072                -1777               -18641
      1136                 9080               -88826              -144429
      1137                 9088               -62694              -113730
      1138                 9096               -59566               -95315
      1139                 9104              -102964                16597
      1140                 9112               -71440              -111896
      1141                 9120               -33039               -96318
      1142                 9128               -92018              -111543
      1143                 9136              -143692              -117883
      1144                 9144               -49749               -97763
      1145                 9152              -191984               -30445
      1146                 9160               -84995              -163362
      1147                 9168                30092               -58229
      1148                 9176              -136263               -47492
      1149                 9184               -36357              -140535
      1150                 9192               -60460              -110520
      1151                 9200               -38055              -101590
      1152                 9208              -128685              -177405
      1153                 9216              -169882               -71040
      1154                 9224               -33461               -90394
      1155                 9232               -23652               -61414
      1156                 9240               -79378               -23888
      1157                 9248               -85440              -153787
      1158                 9256               -61246               -85104
      1159                 9264              -135803              -128398
      1160                 9272              -190423              -100419
      1161                 9280              -158310              -120552
      1162                 9288              -152446              -108638
      1163                 9296                35074               -93452
      1164                 9304               -50709              -113908
      1165                 9312              -140030               -29119
      1166                 9320              -174528              -129857
      1167                 9328               -33048               -80721
      1168                 9336               -12379              -115928
      1169                 9344              -133327              -177846
      1170                 9352              -229920               -79499
      1171                 9360              -100722              -296687
      1172                 9368               -56944               -92790
      1173                 9376               -80263               -83102
      1174                 9384              -120588                -2211
      1175                 9392              -153929               -39847
      1176                 9400              -130461              -137324
      1177                 9408               -17458                32600
      1178                 9416                -1563              -106446
      1179                 9424              -102911              -105028
      1180                 9432              -123284              -158897
      1181                 9440               -10365              -144180
      1182                 9448               -16807              -194330
      1183                 9456              -135633               -32680
      1184                 9464               -64816                22273
      1185                 9472              -101268              -104597
      1186                 9480               -45620               -83469
      1187                 9488               -66645              -187842
      1188                 9496                21270                27823
      1189                 9504                19103               -12448
      1190                 9512                76452              -108188
      1191                 9520               -80199                 9550
      1192                 9528               -70995               -73282
      1193                 9536              -212433              -261220
      1194                 9544               -56968               -51589
      1195                 9552              -256654              -157839
      1196                 9560              -160113              -150409
      1197                 9568               -32660              -161046
      1198                 9576               -51869              -157683
      1199                 9584                20632               -27710
      1200                 9592               -82926               -98074
      1201                 9600               -68947               -32096
      1202                 9608                47230               -50980
      1203                 9616              -180204                 5992
      1204                 9624                42345              -174885
      1205                 9632              -194134               -68958
      1206                 9640               -34864               -80565
      1207                 9648               -73442                 -484
      1208                 9656               -65328                 1846
      1209                 9664              -166212               -90928
      1210                 9672              -112795               -92188
      1211                 9680               -82657              -112596
      1212                 9688               -49930               -85808
      1213                 9696               -45707               -68196
      1214                 9704                -5189              -196667
      1215                 9712              -112522               -70530
      1216                 9720              -251166               -58428
      1217                 9728               -72954              -146862
      1218                 9736                24883                63876
      1219                 9744               -31678                68872
      1220                 9752                -1628              -266298
      1221                 9760              -146029               -57648
      1222                 9768               -46203              -108086
      1223                 9776               -29908               -88825
      1224                 9784                21975              -104572
      1225                 9792              -159789                -3704
      1226                 9800               -39261               -26526
      1227                 9808               -97610               -71215
      1228                 9816               -60506               -61205
      1229                 9824              -283460               -63973
      1230                 9832                  130               -14955
      1231                 9840              -105065               -39523
      1232                 9848               -42907              -137553
      1233                 9856                  929              -139527
      1234                 9864               -48430                -4044
      1235                 9872               -40238               -84924
      1236                 9880                -2789              -108474
      1237                 9888                92980               -30774
      1238                 9896                41496                -9178
      1239                 9904               -30684               -67108
      1240                 9912              -276181              -137286
      1241                 9920              -169234              -126939
      1242                 9928              -117562              -102515
      1243                 9936              -105437              -200178
      1244                 9944                54209              -124611
      1245                 9952               -87275                 6062
      1246                 9960               -90387               -42896
      1247                 9968               -64894               -15808
      1248                 9976               -28692               -98631
      1249                 9984                96855               -91204
      1250                 9992              -158202                -9737
      1251                10000               -10894              -118139
      1252                10008              -183470               -88218
      1253                10016              -227563              -105743
      1254                10024                38584                  689
      1255                10032               -45689              -184640
      1256                10040               -36704               -77102
      1257                10048               -83682              -100237
      1258                10056                24153               -77667
      1259                10064               -74253               -91422
      1260                10072               -72785              -194441
      1261                10080                75821              -131570
      1262                10088              -116276              -227783
      1263                10096               -51104               -29054
      1264                10104                  514               -79619
      1265                10112               -95677               -60227
      1266                10120               -99363                 7834
      1267                10128               -20691              -121101
      1268                10136                49821               -98118
      1269                10144              -195914                39747
      1270                10152              -113750               -93077
      1271                10160                51157               -34088
      1272                10168               -86579                -4897
      1273                10176              -135928                45715
      1274                10184               -26929               -95359
      1275                10192               -30772              -188909
      1276                10200              -117057              -127854
      1277                10208               158775               -41510
      1278                10216               -49959               -39362
      1279                10224              -215841              -109223
      1280                10232               -77833               -41654
      1281                10240              -176214              -158481
      1282                10248              -148601                 7545
      1283                10256                73808               -39405
      1284                10264                 6827              -143230
      1285                10272              -100282               -46350
      1286                10280               -84254                  369
      1287                10288               -20979              -142602
      1288                10296                -2632               -81932
      1289                10304                70566              -146849
      1290                10312              -130371                17416
      1291                10320              -133709              -158347
      1292                10328              -102918               -68581
      1293                10336                69151               -32268
      1294                10344              -138045              -152577
      1295                10352              -161803              -123302
      1296                10360              -213502                16786
      1297                10368              -120160               -66077
      1298                10376              -259210              -234163
      1299                10384              -148543              -127039
      1300                10392               -91063              -218711
      1301                10400              -124214              -161730
      1302                10408              -110656               -43526
      1303                10416               -44776              -177614
      1304                10424                57080              -124863
      1305                10432                 2518                14576
      1306                10440              -260968                -3659
      1307                10448               -87955              -187427
      1308                10456               -56437               -88419
      1309                10464               -20665              -165523
      1310                10472              -149605               -55378
      1311                10480              -116307               -20690
      1312                10488               -68090               -19378
      1313                10496               -43451              -208959
      1314                10504                20845              -161256
      1315                10512               -23853               -53565
      1316                10520                 8271               -64266
      1317                10528              -100869                23103
      1318                10536                32361              -112373
      1319                10544               -71008               -48199
      1320                10552               -30023                  206
      1321                10560               -38624                58102
      1322                10568               -70214               -75700
      1323                10576                34333               -71886
      1324                10584               -67422               -56736
      1325                10592              -133707               -76670
      1326                10600               -42775                35650
      1327                10608               -95074              -197450
      1328                10616               -88653               -44108
      1329                10624              -192706               -51206
      1330                10632               -41492              -145433
      1331                10640               -81122                  514
      1332                10648                  169              -159469
      1333                10656               -79937              -120389
      1334                10664              -104006               -51405
      1335                10672              -208107               -54121
      1336                10680               -18926              -128344
      1337                10688               -55773               -96092
      1338                10696              -197253              -144774
      1339                10704              -198489                -9462
      1340                10712              -172635               -49308
      1341                10720              -100485              -188881
      1342                10728               -96962              -188199
      1343                10736                53731               -85636
      1344                10744               -91703              -143196
      1345                10752               -98564               -28753
      1346                10760               -32876                 6509
      1347                10768              -115579              -109169
      1348                10776               -27479              -152380
      1349                10784              -103051              -124754
      1350                10792              -108497               -74520
      1351                10800              -146913              -156469
      1352                10808                56769              -184195
      1353                10816                -1794              -125597
      1354                10824               -91615               -19917
      1355                10832               -81948               -11873
      1356                10840               -41367               -81937
      1357                10848                56584               -88159
      1358                10856              -133388              -150434
      1359                10864               -90113              -144897
      1360                10872               -40048               -10365
      1361                10880               -84917               -45531
      1362                10888              -196869              -143356
      1363                10896                37134              -120650
      1364                10904              -133442              -103147
      1365                10912               -36308               -69265
      1366                10920              -157168              -175233
      1367                10928               -72915                93081
      1368                10936              -196574               -32757
      1369                10944                -2012              -185753
      1370                10952               -68986              -130129
      1371                10960                22470               -24153
      1372                10968               -35217              -245129
      1373                10976               -30754              -158118
      1374                10984               -72846                37608
      1375                10992               -14151               -96818
      1376                11000              -142245               -31076
      1377                11008               -29752                64369
      1378                11016              -112414               -58654
      1379                11024               -18534               -77130
      1380                11032              -106199               -99645
      1381                11040               -56354              -147319
      1382                11048               -89461              -179922
      1383                11056               -96978               -58053
      1384                11064               -95387               -31965
      1385                11072               -58509                14715
      1386                11080              -252559               -23307
      1387                11088               -74810              -217323
      1388                11096               -56456               -31088
      1389                11104                35473               -17763
      1390                11112              -128280              -111796
      1391                11120              -206817              -207896
      1392                11128                17623               -37051
      1393                11136               -79324               -18092
      1394                11144              -140218              -137400
      1395                11152                31151               -45962
      1396                11160               -34645              -254143
      1397                11168              -210652               -82236
      1398                11176                -3521              -150984
      1399                11184               -40768               -19141
      1400                11192               -11911              -111383
      1401                11200              -148230              -153205
      1402                11208               -39932              -233369
      1403                11216              -149170              -142438
      1404                11224               -38375               -14646
      1405                11232                -8505                -8295
      1406                11240               -50111              -109751
      1407                11248              -138056               -57665
      1408                11256               -83325               -19345
      1409                11264              -142340                 -209
      1410                11272              -120095              -142446
      1411                11280               -30814               -96635
      1412                11288                39660              -102984
      1413                11296              -156899                -5166
      1414                11304              -184864              -113551
      1415                11312               -39610                66512
      1416                11320              -142921              -121586
      1417                11328               -47356               -37705
      1418                11336              -175352               -99261
      1419                11344              -114920              -202725
      1420                11352               -97500                -2689
      1421                11360              -167513              -228241
      1422                11368               -25773               -49783
      1423                11376                  367              -121827
      1424                11384              -183374               -61872
      1425                11392              -136238               -87382
      1426                11400               -18548               -81537
      1427                11408               -69217               -60476
      1428                11416               -15003               -32005
      1429                11424               103454               -49618
      1430                11432               -39348               -12084
      1431                11440               -77714                33687
      1432                11448               -69178                -3199
      1433                11456                -7368               -77053
      1434                11464               -99896              -114172
      1435                11472                 3607              -128519
      1436                11480              -147812               -81137
      1437                11488              -125263               -69228
      1438                11496               -40692                81300
      1439                11504              -143583              -194702
      1440                11512              -170613               -82588
      1441                11520              -134413              -115794
      1442                11528              -146261               -88617
      1443                11536               -30344              -142518
      1444                11544                32189               -51295
      1445                11552              -231795               -84094
      1446                11560              -112673               -44734
      1447                11568              -123263               -31146
      1448                11576              -208567               -83664
      1449                11584               -63145                14252
      1450                11592              -154857               -78014
      1451                11600               -20516              -173313
      1452                11608              -110723               102131
      1453                11616               -90813               -91024
      1454                11624               -50303              -177275
      1455                11632                18221               -49307
      1456                11640              -184129              -174042
      1457                11648                32347                25316
      1458                11656              -100608               -70663
      1459                11664               -86515               -41960
      1460                11672              -147421               -19534
      1461                11680              -168253              -190055
      1462                11688               -36332               -54797
      1463                11696              -230112               -32285
      1464                11704               -65616              -133425
      1465                11712                 5517              -169735
      1466                11720               -66185                 4328
      1467                11728              -119714               -74480
      1468                11736                42725              -116907
      1469                11744              -236585               -81264
      1470                11752               -21023               -92226
      1471                11760              -118923               -68585
      1472                11768               -26853              -164129
      1473                11776                86028              -205132
      1474                11784               -80417                70311
      1475                11792               -55209               -89462
      1476                11800               -18162               -67614
      1477                11808                11662               -98190
      1478                11816               -85946              -115541
      1479                11824              -167485                92029
      1480                11832              -166163               -75938
      1481                11840               -62751               -39767
      1482                11848              -168312               -42355
      1483                11856              -211527              -153222
      1484                11864               -79442              -168750
      1485                11872               -49458               -60873
      1486                11880              -105056               -86895
      1487                11888              -112318                -5290
      1488                11896                67375               -78304
      1489                11904                 8453                13086
      1490                11912              -242725              -185006
      1491                11920               -68968                27047
      1492                11928               -16310               -87689
      1493                11936               -89665                -8891
      1494                11944               -49697               -73667
      1495                11952              -151155              -223900
      1496                11960              -160025              -296501
      1497                11968               -31306               -99283
      1498                11976              -114032               -17202
      1499                11984                46306               -16028
      1500                11992              -108489              -137614
      1501                12000               -73174                25178
      1502                12008              -187369              -122461
      1503                12016               -13205              -136989
      1504                12024              -120602                 9840
      1505                12032              -250691               -46133
      1506                12040               -92433                22947
      1507                12048               -66853               -19510
      1508                12056               -70409              -185588
      1509                12064              -127393               -48006
      1510                12072              -100775               -40452
      1511                12080                68574              -137177
      1512                12088              -103590               -11819
      1513                12096                11994                -2533
      1514                12104               -67090              -114556
      1515                12112                50368                59770
      1516                12120               -12041                92456
      1517                12128               -99615               -25535
      1518                12136              -223787               -35679
      1519                12144              -142153                 6324
      1520                12152              -247363              -146525
      1521                12160              -128900                 4841
      1522                12168               -39170               -80287
      1523                12176              -247373               -83969
      1524                12184              -122157              -121651
      1525                12192              -177473               -14303
      1526                12200              -118160               -57110
      1527                12208               -92751              -159834
      1528                12216               -99874               -89349
      1529                12224              -150051              -162839
      1530                12232               -69116               -48260
      1531                12240                37608              -168373
      1532                12248              -135186                19646
      1533                12256              -102786              -105449
      1534                12264              -162904               -19000
      1535                12272              -197886               -95010
      1536                12280              -119285                47505
      1537                12288                11081              -108014
      1538                12296              -163104              -126246
      1539                12304                13023               -12214
      1540                12312              -123869              -257803
      1541                12320                14157              -178117
      1542                12328                22609              -121671
      1543                12336               -43449              -118249
      1544                12344              -197778              -144293
      1545                12352              -166985              -159870
      1546                12360              -154548                77344
      1547                12368                40171              -227315
      1548                12376               -15595              -111857
      1549                12384              -128582              -172630
      1550                12392              -175397                37865
      1551                12400              -233088              -138074
      1552                12408               -76905                 7878
      1553                12416              -132454              -124136
      1554                12424              -126518               -59420
      1555                12432              -133560              -130009
      1556                12440              -133132               -87235
      1557                12448                31114              -264717
      1558                12456              -284717               -68807
      1559                12464               -22626               -35501
      1560                12472                25712               -55634
      1561                12480                41740               -12252
      1562                12488              -127718                23134
      1563                12496               -20648                 5744
      1564                12504              -120284               -42434
      1565                12512              -172588               -86164
      1566                12520              -163260              -121407
      1567                12528               -37375              -120641
      1568                12536               -38066               -66967
      1569                12544               -89305              -171092
      1570                12552              -244088               -50415
      1571                12560              -139216              -209592
      1572                12568              -148827              -143380
      1573                12576              -103948               -97842
      1574                12584              -136505              -161310
      1575                12592               112171              -160749
      1576                12600               -57593               -46584
      1577                12608               -97234              -197550
      1578                12616                39531              -156738
      1579                12624                 4357              -146414
      1580                12632               -76591              -149669
      1581                12640              -106971              -137739
      1582                12648              -207616               -40719
      1583                12656              -131282              -152800
      1584                12664               -20059                10676
      1585                12672              -130259               -40083
      1586                12680              -158452               108594
      1587                12688              -178268               -98881
      1588                12696                 5179               -88488
      1589                12704              -112627                44961
      1590                12712               -38337               -89604
      1591                12720              -171662                -8399
      1592                12728                30284                 1945
      1593                12736               -79540                38890
      1594                12744              -163918               -50387
      1595                12752              -197428                -2470
      1596                12760                14252               -81386
      1597                12768                10005                76474
      1598                12776              -146559               -69410
      1599                12784               -89995              -132923
      1600                12792               -18442              -123841
      1601                12800                18186              -142072
      1602                12808              -127864               -90407
      1603                12816               -59805              -163862
      1604                12824              -109655              -201191
      1605                12832               -77226              -171900
      1606                12840              -153789              -232678
      1607                12848              -212747              -159956
      1608                12856              -120606               -55687
      1609                12864               -28536                35144
      1610                12872               -78053              -179173
      1611                12880               -91383              -206378
      1612                12888               -57776               -62288
      1613                12896              -126116               -35067
      1614                12904                56699              -102602
      1615                12912              -245650               -32099
      1616                12920               -58594              -192994
      1617                12928              -122087              -118086
      1618                12936              -112562              -152264
      1619                12944              -153109               -87148
      1620                12952               -35056              -195901
      1621                12960               -18132              -135546
      1622                12968              -147444              -183861
      1623                12976                14974               -22159
      1624                12984               -78535               -30748
      1625                12992                79365                76150
      1626                13000               -15878               -92981
      1627                13008              -104541                51640
      1628                13016                56354                74399
      1629                13024               -70145               -62159
      1630                13032                -8328              -173149
      1631                13040               -18457              -101381
      1632                13048              -173643                18288
      1633                13056              -235246               -70030
      1634                13064               -49342               -36613
      1635                13072               -10443               -67245
      1636                13080                10750               -96459
      1637                13088               -85231               -43568
      1638                13096                53185              -187512
      1639                13104               -70983               -17991
      1640                13112              -123022              -122749
      1641                13120                 7912              -100925
      1642                13128               -16027               -85566
      1643                13136               -51100              -213501
      1644                13144               -28466              -125282
      1645                13152              -185631              -160682
      1646                13160              -174858                12440
      1647                13168                16006                 5448
      1648                13176               -81723               -40034
      1649                13184               -51651               -11945
      1650                13192               -34457                -8925
      1651                13200               -68047              -204703
      1652                13208               -84091                32804
      1653                13216               -13055              -355739
      1654                13224              -195083                -4994
      1655                13232              -121130               -67003
      1656                13240                -2969              -150859
      1657                13248                23325              -137130
      1658                13256              -165028               -83974
      1659                13264              -154997               -65922
      1660                13272                46290              -124732
      1661                13280              -160572                74842
      1662                13288               -47726                90356
      1663                13296              -199396               -76562
      1664                13304                -7955              -209227
      1665                13312              -166085                -4619
      1666                13320              -279413               -89343
      1667                13328               -13775               -94195
      1668                13336               -11958              -148825
      1669                13344              -127013               -87493
      1670                13352               -10702                19757
      1671                13360               -95622               -46396
      1672                13368               -69623               -16013
      1673                13376               -34645               -41407
      1674                13384                 1576                 9613
      1675                13392                61533              -111615
      1676                13400               -70770               -77662
      1677                13408               -36739              -144815
      1678                13416               -46276                88413
      1679                13424               -38594               -39163
      1680                13432              -129048                  -27
      1681                13440                12933               -34112
      1682                13448               -27877               -55006
      1683                13456                -7877               -97563
      1684                13464              -263260              -114139
      1685                13472              -154476              -269001
      1686                13480               -86270               -72901
      1687                13488              -163152              -196244
      1688                13496                33992                 5771
      1689                13504                 -251                 7556
      1690                13512              -101141               -62978
      1691                13520                19552              -247674
      1692                13528              -108155               -71393
      1693                13536               -51659              -157270
      1694                13544               -71887              -216553
      1695                13552              -132190              -117399
      1696                13560              -170030              -122490
      1697                13568              -167016                 1130
      1698                13576              -134957               -27690
      1699                13584               -68786              -226136
      1700                13592               -40976              -158345
      1701                13600              -184062              -122663
      1702                13608               -25776              -106706
      1703                13616               -90996              -154590
      1704                13624              -205178               -69451
      1705                13632              -264063              -108668
      1706                13640              -128166               -52780
      1707                13648               -96214              -150231
      1708                13656                32610              -208470
      1709                13664                28492              -323553
      1710                13672              -141630               -99802
      1711                13680               -83492               -53730
      1712                13688              -154520              -193399
      1713                13696                30021               -84717
      1714                13704                55343                25967
      1715                13712               -54414              -179381
      1716                13720              -177083                22332
      1717                13728                63637              -232584
      1718                13736              -184943               -88896
      1719                13744               -94459              -125792
      1720                13752               -78929               -45239
      1721                13760              -267406              -125908
      1722                13768               -26248               -88382
      1723                13776              -281484                -3669
      1724                13784                60750              -114620
      1725                13792              -165631               -51173
      1726                13800               -27613              -155340
      1727                13808                -3678              -173663
      1728                13816               -83400              -104272
      1729                13824               -93799              -230518
      1730                13832               -76359              -157000
      1731                13840              -100456              -131538
      1732                13848               -71417               -11921
      1733                13856               -92089               -56449
      1734                13864               -70961                 9713
      1735                13872               -38845                  724
      1736                13880              -267195              -209707
      1737                13888               -91794               -20982
      1738                13896              -169923               -16183
      1739                13904                30837                   40
      1740                13912               -34016              -145300
      1741                13920                50699              -120804
      1742                13928               -30895              -201886
      1743                13936               -81507               -18037
      1744                13944               -39124              -180583
      1745                13952               -36253               193761
      1746                13960                33470               -80896
      1747                13968               -49386               -61492
      1748                13976               -65025              -153272
      1749                13984               -35295              -157160
      1750                13992               -28328              -129319
      1751                14000              -168195               -74509
      1752                14008               -24585               -39584
      1753                14016               -99919               -72940
      1754                14024               -89223               -33448
      1755                14032              -290738              -172642
      1756                14040              -103080               -99893
      1757                14048               -88058              -118837
      1758                14056               -14126               -75334
      1759                14064              -111777               -31932
      1760                14072               -68800                 3404
      1761                14080               -52028              -122937
      1762                14088               -40625               -16327
      1763                14096              -176022              -152787
      1764                14104               -63104                49436
      1765                14112               -22975               -79562
      1766                14120               -98391               -59505
      1767                14128              -195569               -79861
      1768                14136               -51715               113820
      1769                14144               -90134               -60266
      1770                14152              -119015               -53920
      1771                14160              -130410              -153872
      1772                14168              -117991              -135888
      1773                14176              -108650               -20552
      1774                14184              -113103              -138842
      1775                14192              -120421               -25296
      1776                14200                -7501               -29368
      1777                14208               -98927                13195
      1778                14216               -70356               -19655
      1779                14224               -21662                -6244
      1780                14232              -174904              -128878
      1781                14240              -180989               -74772
      1782                14248              -200148               -64832
      1783                14256              -117218               -14354
      1784                14264              -200456              -201167
      1785                14272               -20333              -217923
      1786                14280              -120809               -97382
      1787                14288               -35357              -182574
      1788                14296                -8986               -31026
      1789                14304              -165769              -127684
      1790                14312               -92934              -189332
      1791                14320               -60305              -310383
      1792                14328              -105481              -109037
      1793                14336              -240518              -151728
      1794                14344              -125280              -100024
      1795                14352               -12150              -214373
      1796                14360              -178978              -178587
      1797                14368              -267891                52022
      1798                14376               -61768              -118599
      1799                14384               -61309               -58565
      1800                14392                24887               -68438
      1801                14400              -132658              -124908
      1802                14408              -137080               -65426
      1803                14416               -75169               -73059
      1804                14424                 1062              -113130
      1805                14432               -72262                37226
      1806                14440              -128250              -118166
      1807                14448                 5125               -67885
      1808                14456               -64729              -229789
      1809                14464               -86078              -103579
      1810                14472              -100671              -168313
      1811                14480               -75895              -145877
      1812                14488               -80141               -78081
      1813                14496              -121664               -70667
      1814                14504                 5170               -17058
      1815                14512              -198398              -172680
      1816                14520              -302525                26094
      1817                14528                11425                23766
      1818                14536              -184441               -75241
      1819                14544               -30447               -78562
      1820                14552               -24343               -90763
      1821                14560               -30503              -137492
      1822                14568              -240202                11693
      1823                14576              -105212                66009
      1824                14584               -17038              -128454
      1825                14592                  316              -167974
      1826                14600               -89623               -58331
      1827                14608              -176241               -14276
      1828                14616               -33956               -50477
      1829                14624                48606              -105530
      1830                14632              -141701              -129377
      1831                14640               -91373              -178921
      1832                14648              -103583               -55069
      1833                14656                35525               -92934
      1834                14664               -38025               -85783
      1835                14672              -214648               -98298
      1836                14680                53943               -74160
      1837                14688               -98640              -107501
      1838                14696               -60590                 6187
      1839                14704               -33178              -102699
      1840                14712              -143480                20146
      1841                14720              -107701               -99179
      1842                14728               -67680              -202891
      1843                14736              -104314              -134453
      1844                14744               -30974              -169842
      1845                14752                75979               -18215
      1846                14760               -33677              -157825
      1847                14768               -92645              -116361
      1848                14776               -33205               -52857
      1849                14784              -104023               -30128
      1850                14792               -42274               -54057
      1851                14800               -79151              -127574
      1852                14808               -85512              -128268
      1853                14816              -229854              -184977
      1854                14824                21974              -182155
      1855                14832               -75077              -145621
      1856                14840               -85629                49776
      1857                14848               -32477              -213167
      1858                14856              -193386              -135347
      1859                14864               -64684                -6599
      1860                14872              -256857               -47635
      1861                14880               -55049              -156193
      1862                14888                 7957                 8109
      1863                14896              -121178              -153031
      1864                14904               -36130               -64683
      1865                14912               -76805              -117626
      1866                14920              -117034              -111675
      1867                14928               -95897                 4520
      1868                14936              -130269               -61078
      1869                14944               -65759              -137738
      1870                14952              -103204               147469
      1871                14960              -156461                -4841
      1872                14968              -157153                -4468
      1873                14976               -52982               -32345
      1874                14984               -87714               -55524
      1875                14992               -14581               -70589
      1876                15000               -80193               -41359
      1877                15008              -124771              -176173
      1878                15016                16540               -26188
      1879                15024               -19146              -203398
      1880                15032              -147719              -211368
      1881                15040               -39032              -173920
      1882                15048               -38412               -98210
      1883                15056              -185033               -74962
      1884                15064              -167160              -103267
      1885                15072              -146333               -49840
      1886                15080               -99598              -163936
      1887                15088              -183849                14905
      1888                15096                87041              -218914
      1889                15104               -79396              -166426
      1890                15112               142455              -155520
      1891                15120               -54886              -116268
      1892                15128               -60119              -169956
      1893                15136               -82703              -153766
      1894                15144               -82509              -201864
      1895                15152               -41948              -225582
      1896                15160              -140887                18459
      1897                15168              -125374              -224180
      1898                15176               -36406              -135204
      1899                15184                 1816               -43273
      1900                15192               -47498               -62629
      1901                15200               -13522               -54729
      1902                15208              -137441               -77861
      1903                15216               -57751               -83929
      1904                15224               -28281               -93400
      1905                15232                48228              -184433
      1906                15240               -28190              -134132
      1907                15248               -57784                46120
      1908                15256              -236118                24726
      1909                15264               -77171              -168924
      1910                15272              -128104               -67451
      1911                15280              -107537              -240688
      1912                15288              -108000               -37905
      1913                15296                  414               -89272
      1914                15304                68922                73384
      1915                15312               -55574                -2652
      1916                15320               -26113              -190322
      1917                15328                76090              -165846
      1918                15336               -67178                 7755
      1919                15344               -59647                32043
      1920                15352              -166379               -90283
      1921                15360                 7129               -53721
      1922                15368              -201767               -12704
      1923                15376                44259               -36878
      1924                15384                44896              -188269
      1925                15392              -221274              -106457
      1926                15400              -119596               -36485
      1927                15408               -29900              -132221
      1928                15416              -188417              -156182
      1929                15424              -196971                29490
      1930                15432                76142              -107703
      1931                15440               -20651              -207104
      1932                15448                51599              -234901
      1933                15456                -1409               -10554
      1934                15464                59699              -165693
      1935                15472               -36425              -227273
      1936                15480                59266              -148300
      1937                15488               -16775              -134231
      1938                15496               -95248              -198548
      1939                15504                -7563              -123253
      1940                15512               -67163                34343
      1941                15520              -134216                48090
      1942                15528                 3427              -190088
      1943                15536               -66747              -101566
      1944                15544               -39492              -140991
      1945                15552              -232078              -111708
      1946                15560              -177347              -143249
      1947                15568                 4580              -128186
      1948                15576               -89320              -124748
      1949                15584               -84113               -37603
      1950                15592               -93660               -50293
      1951                15600               -41066              -194154
      1952                15608                12800                27553
      1953                15616              -122807              -109890
      1954                15624              -131976               -71453
      1955                15632                -3893               -68166
      1956                15640              -103282              -116039
      1957                15648              -209969               -37831
      1958                15656               -75261              -111175
      1959                15664               -91773               -68402
      1960                15672               -57116               -53851
      1961                15680               -56455               -26413
      1962                15688                 1055                43248
      1963                15696               -16384               -88620
      1964                15704                21924               -69703
      1965                15712              -193741              -125128
      1966                15720              -128345               -99747
      1967                15728              -110932              -148855
      1968                15736                18255               -56054
      1969                15744               -34285                17126
      1970                15752               -14264               -82944
      1971                15760              -117336              -235240
      1972                15768                46874              -118446
      1973                15776              -108261              -196334
      1974                15784                54700               -58219
      1975                15792               -69912              -153927
      1976                15800              -152955              -107623
      1977                15808               -55221              -109877
      1978                15816               -40356               -33053
      1979                15824              -158647              -130326
      1980                15832              -105390                -2423
      1981                15840              -273172              -190900
      1982                15848              -180688                35558
      1983                15856                18515               -16560
      1984                15864              -209521              -176704
      1985                15872                44660              -197566
      1986                15880               -61613                -2842
      1987                15888              -289522               -54596
      1988                15896               -61733              -114511
      1989                15904                54254               -99659
      1990                15912                71753               -68700
      1991                15920                35822               -85902
      1992                15928               -57775              -224314
      1993                15936               -20205               -72767
      1994                15944               -79151               -26378
      1995                15952              -133978                  141
      1996                15960               -54907               -23288
      1997                15968              -122298               -79987
      1998                15976               -32214              -113911
      1999                15984                -8955                75509
      2000                15992              -104119               -35943
