# Supplementary material for: Probing decoherence in molecular 4f qubits
Source: Chem Sci. 2024 Oct 30;15(48):20328–37. doi: 10.1039/d4sc05304d (PMC11575486; doi:10.1039/d4sc05304d)
Supplement: SC-015-D4SC05304D-s001 [file SC-015-D4SC05304D-s001.zip › data_archive/perpendicular_0p001pct/T2/4480_100K_T2]

     index            Time [ns]         Intensity []         Intensity []

         1                    0               304895              -175792
         2                    8               232604              -160298
         3                   16               242485               -89564
         4                   24               199733              -189662
         5                   32               243028              -201306
         6                   40               261614              -219557
         7                   48               239656              -181978
         8                   56               209206              -144827
         9                   64               155815              -101563
        10                   72               269675                 2038
        11                   80               303896               -31508
        12                   88               443503              -137818
        13                   96               270214               -46151
        14                  104               129237                 2938
        15                  112               175400               -63158
        16                  120               166393              -207444
        17                  128               179047               -57821
        18                  136                98457              -181344
        19                  144                77306              -175977
        20                  152               157109              -139745
        21                  160               298747              -160438
        22                  168               182477               -20268
        23                  176               233833              -168015
        24                  184               269440              -155352
        25                  192               162710               -48543
        26                  200               128703              -152005
        27                  208                56006              -190857
        28                  216               108275              -234269
        29                  224               147772                33664
        30                  232               282344               -18978
        31                  240               141134              -260714
        32                  248               173934              -175443
        33                  256               154609              -118803
        34                  264                29624              -183107
        35                  272               236652               -68012
        36                  280                18776               -63966
        37                  288                89994                 1131
        38                  296               105054              -140984
        39                  304               133421               -18816
        40                  312               128735               -85418
        41                  320                82661              -140845
        42                  328               -24488              -155122
        43                  336               137176              -100698
        44                  344                68575               -64631
        45                  352                91665               -66816
        46                  360               207290              -170937
        47                  368               105535              -163309
        48                  376               213652               -74120
        49                  384                21346              -211613
        50                  392               -59900               -54045
        51                  400                45496               -90868
        52                  408               -55203              -201648
        53                  416                11964              -181810
        54                  424               237000              -180247
        55                  432               123272               -84920
        56                  440                57480              -121192
        57                  448               120476              -185210
        58                  456                 9030              -114610
        59                  464               212962                -4417
        60                  472                76856               -40108
        61                  480                21901              -270685
        62                  488               100951                21412
        63                  496                27794                74591
        64                  504               142462               -31800
        65                  512                87667              -149485
        66                  520                58658                -1778
        67                  528              -107076               -12405
        68                  536                62234              -104957
        69                  544                85697               -40409
        70                  552                17675              -177116
        71                  560                37256               -39920
        72                  568               -44516              -201514
        73                  576                33663              -150667
        74                  584                16182              -200521
        75                  592               -30488              -137988
        76                  600                48011               -27821
        77                  608               -33341               -86055
        78                  616                69513               -52755
        79                  624               -12028              -168648
        80                  632                 -223              -121622
        81                  640                13637               -66089
        82                  648              -123818               -48409
        83                  656                35954              -181207
        84                  664               -16033              -123740
        85                  672               -19645              -166123
        86                  680                33139              -199049
        87                  688               -13560              -159075
        88                  696               -36101              -227090
        89                  704                20268               -61875
        90                  712               -52772              -187613
        91                  720                 8830               -23038
        92                  728               -34358                -4781
        93                  736              -108520              -131276
        94                  744               102208              -101573
        95                  752                82591              -100568
        96                  760                25256              -190158
        97                  768                90616              -208739
        98                  776               -65829               -39252
        99                  784                 -592               -20322
       100                  792               -20558              -188050
       101                  800                 -555              -189619
       102                  808              -293291              -250119
       103                  816               -28596               -88839
       104                  824               -27921                 2846
       105                  832               117283              -218799
       106                  840               103731               -63842
       107                  848               -58011               -86395
       108                  856               -56520              -140734
       109                  864                11434              -134810
       110                  872                -9903               -60287
       111                  880              -112652              -154512
       112                  888              -118897                11429
       113                  896                 7270               -48473
       114                  904               -64259                49100
       115                  912               -14576              -196765
       116                  920              -149235               -27718
       117                  928               -72884              -128731
       118                  936               -64076              -162754
       119                  944               -93590               -99902
       120                  952              -207479                41625
       121                  960               -58872              -171519
       122                  968               -78969               -63235
       123                  976                 3949              -274044
       124                  984                -7304              -155394
       125                  992              -186044              -156597
       126                 1000                 7677               -42221
       127                 1008              -104476              -190227
       128                 1016               -83296              -201418
       129                 1024              -162450               -45004
       130                 1032                 6059               -57107
       131                 1040              -129167               207180
       132                 1048               -77881               -69098
       133                 1056               -76100               -41742
       134                 1064                31618              -152170
       135                 1072                12978               -32766
       136                 1080              -141645              -161725
       137                 1088                 8388                29135
       138                 1096              -119188              -137533
       139                 1104              -174760               -39404
       140                 1112               -79615              -108819
       141                 1120              -227076              -191872
       142                 1128               -40032              -105173
       143                 1136              -153109                -7686
       144                 1144               -48389                -8992
       145                 1152              -123967              -343864
       146                 1160                23687               -41706
       147                 1168                -1576              -163860
       148                 1176              -187458              -180469
       149                 1184               -34029              -109472
       150                 1192                 9645              -134390
       151                 1200               -83321               -60104
       152                 1208                12231                -6509
       153                 1216               -81081               -61195
       154                 1224              -168625               -88304
       155                 1232               -36939              -160834
       156                 1240              -131459              -103874
       157                 1248              -216586               -93141
       158                 1256              -204853              -129010
       159                 1264               -66294               -35443
       160                 1272                64692               -50543
       161                 1280               -67405               -83774
       162                 1288              -112426              -184978
       163                 1296                36981              -171557
       164                 1304                 4372              -113794
       165                 1312              -102934               -46802
       166                 1320               -89719              -138650
       167                 1328                 7787              -281058
       168                 1336               -98254              -119446
       169                 1344              -111226              -135748
       170                 1352               -14820               -57102
       171                 1360                -6240              -199090
       172                 1368               -44959              -114504
       173                 1376                -8199              -121778
       174                 1384              -251832              -151121
       175                 1392               -63537               -73171
       176                 1400               -41769              -133006
       177                 1408               -71195               -51717
       178                 1416              -222140              -142463
       179                 1424               -22956              -210975
       180                 1432              -167545               -63243
       181                 1440                21135              -114527
       182                 1448               -48493              -160542
       183                 1456              -108622              -116162
       184                 1464               -37244              -123050
       185                 1472               -90017              -301837
       186                 1480              -103057               -49226
       187                 1488              -231136              -144510
       188                 1496              -138463              -210528
       189                 1504               -63901               -55903
       190                 1512               -10140              -142604
       191                 1520                 -154              -142867
       192                 1528              -144705              -167905
       193                 1536              -173791                55327
       194                 1544               -78145              -106278
       195                 1552               -41224              -255005
       196                 1560              -100557               -99244
       197                 1568               -56857               -17322
       198                 1576              -130262              -108551
       199                 1584              -197310               -73464
       200                 1592               -81161               -42682
       201                 1600                11207              -220957
       202                 1608               -87874              -290510
       203                 1616               -82170              -175342
       204                 1624              -129909               -69874
       205                 1632              -129219              -245686
       206                 1640                 6578              -190674
       207                 1648              -168739                47235
       208                 1656              -133742              -113056
       209                 1664              -148647               -40305
       210                 1672              -110019                -5927
       211                 1680              -199269               -74265
       212                 1688                11477               -70607
       213                 1696              -219455              -123642
       214                 1704                 5789               -85064
       215                 1712                57494              -204801
       216                 1720                16204              -156576
       217                 1728                71214               -56669
       218                 1736                54998               -61112
       219                 1744               -73651               -75014
       220                 1752               -38041              -162155
       221                 1760               -16815              -249468
       222                 1768               -25524              -111194
       223                 1776               -69830               -83208
       224                 1784               -24753                35290
       225                 1792               -66612              -123533
       226                 1800              -290263              -306608
       227                 1808                23547              -133898
       228                 1816              -208949               -17464
       229                 1824               -96338               -91397
       230                 1832               -85852              -135331
       231                 1840              -151158               -91955
       232                 1848              -169537               -27502
       233                 1856              -172073               -31671
       234                 1864               -77827              -106217
       235                 1872              -242024              -157733
       236                 1880               -89593              -108475
       237                 1888               -71829              -103006
       238                 1896                18060               -64699
       239                 1904              -263628               -59577
       240                 1912               -36547              -125954
       241                 1920               -93867              -139485
       242                 1928              -108662                26179
       243                 1936               -45937               -82715
       244                 1944                27354              -145314
       245                 1952               -16951               -48608
       246                 1960              -175296              -184842
       247                 1968               -22671              -156576
       248                 1976              -127250               -91287
       249                 1984              -178541                31626
       250                 1992                40063              -214767
       251                 2000                49514              -130241
       252                 2008              -116135               -73528
       253                 2016              -243665               -22439
       254                 2024              -104507               -92439
       255                 2032              -161169               -82857
       256                 2040               -67761              -201610
       257                 2048                25251               -82834
       258                 2056              -169119              -125230
       259                 2064              -201460              -115437
       260                 2072               -88964               -90627
       261                 2080               -94733               -65705
       262                 2088              -134793               -42580
       263                 2096               -33744              -123292
       264                 2104                34719              -233482
       265                 2112              -121798              -271713
       266                 2120                85192               -88231
       267                 2128                49164               -84929
       268                 2136               -68022              -158594
       269                 2144               -59262              -144551
       270                 2152               -14296              -118435
       271                 2160               -91451              -227916
       272                 2168              -120283                 6934
       273                 2176              -237400               -50539
       274                 2184              -110387                18346
       275                 2192              -161943                 2658
       276                 2200                50632              -185962
       277                 2208              -111031               -13799
       278                 2216              -194824              -134678
       279                 2224              -143442              -164344
       280                 2232              -144594               -53021
       281                 2240              -115023                 8624
       282                 2248                -1566               -48370
       283                 2256               -30839               -53108
       284                 2264              -103451              -218376
       285                 2272              -101620               -90400
       286                 2280               -70482               -22958
       287                 2288              -260430               -36869
       288                 2296              -162001              -183849
       289                 2304               -38769               -67512
       290                 2312               -32126               -56837
       291                 2320              -103648              -143189
       292                 2328              -148785              -206479
       293                 2336              -270189               -82225
       294                 2344              -204914               -43300
       295                 2352               -58813              -144800
       296                 2360                -4424               -32199
       297                 2368               -70572                17630
       298                 2376               -53927                -2717
       299                 2384              -158596              -102546
       300                 2392              -186656               129390
       301                 2400                 2855               -89005
       302                 2408               -81935               -93266
       303                 2416               -60440               -53411
       304                 2424               -79204               -72303
       305                 2432              -115622               -71137
       306                 2440              -105163              -203913
       307                 2448               -57840              -121476
       308                 2456               -35277               -19841
       309                 2464              -100057              -104286
       310                 2472               -71059               -97712
       311                 2480              -145029              -125671
       312                 2488              -121640              -176374
       313                 2496              -111246              -184080
       314                 2504                30726              -222176
       315                 2512              -136719              -147371
       316                 2520              -147412               -54203
       317                 2528               -86038              -115743
       318                 2536               -16553               -22077
       319                 2544              -177213              -112457
       320                 2552              -170753              -218302
       321                 2560              -117259              -106486
       322                 2568               -46058                11093
       323                 2576               -64527              -234232
       324                 2584              -105436              -209493
       325                 2592               -66403              -104744
       326                 2600                92239              -140107
       327                 2608              -153148               -42758
       328                 2616              -122218              -104795
       329                 2624              -115604               -36992
       330                 2632                34059               -50222
       331                 2640               -78412              -126837
       332                 2648              -169870               -91136
       333                 2656               -19992               -97340
       334                 2664               -86531               -61409
       335                 2672               -97551               -94556
       336                 2680               -46853              -124977
       337                 2688              -108278              -286060
       338                 2696              -121600               -29130
       339                 2704               -42416              -114613
       340                 2712              -103699               -53102
       341                 2720              -102363               -27585
       342                 2728              -128983               -78014
       343                 2736               -11690              -113000
       344                 2744              -139949              -150066
       345                 2752               -70921              -144718
       346                 2760              -106947              -189690
       347                 2768               -50321              -101579
       348                 2776               139436               -49351
       349                 2784                92503                42779
       350                 2792               -45983                39844
       351                 2800               -84177              -236156
       352                 2808              -160289               -10929
       353                 2816              -109630               -53719
       354                 2824               -18839               -89765
       355                 2832              -145182               120655
       356                 2840              -210017              -152588
       357                 2848              -174194              -335075
       358                 2856              -135802               -98414
       359                 2864                 1323              -148654
       360                 2872               -95448                27592
       361                 2880               -79401               131973
       362                 2888              -135862              -178325
       363                 2896               -62495              -176083
       364                 2904              -132971               -64992
       365                 2912               -60006               -59705
       366                 2920              -109148              -216343
       367                 2928              -173722               -60360
       368                 2936              -114667              -173467
       369                 2944                 1877              -130917
       370                 2952               -28923               -65828
       371                 2960                73830              -144372
       372                 2968               -61510               -96762
       373                 2976               -89731               -41981
       374                 2984              -144667                51570
       375                 2992               -46669               -88797
       376                 3000              -130797               -31346
       377                 3008              -100871                14779
       378                 3016               -59247              -257772
       379                 3024              -276462              -109117
       380                 3032              -163182              -179046
       381                 3040              -165985              -109161
       382                 3048              -201412                49269
       383                 3056              -157873              -184872
       384                 3064              -104274              -109410
       385                 3072               -62013              -131132
       386                 3080              -143241                19323
       387                 3088               114023              -158718
       388                 3096               -39103              -115575
       389                 3104               -73719                20932
       390                 3112              -121741               -84364
       391                 3120              -138097              -133911
       392                 3128              -110459               -92736
       393                 3136               -53446                54508
       394                 3144                 6417               -88192
       395                 3152              -129034               143183
       396                 3160              -166729              -260843
       397                 3168               -90542              -226990
       398                 3176               -31522               -77186
       399                 3184               -72361              -155791
       400                 3192              -134438               -27464
       401                 3200               -41375               -79879
       402                 3208                79486                35016
       403                 3216              -175450              -131111
       404                 3224              -182321                87846
       405                 3232               -48825              -106791
       406                 3240              -148250              -168138
       407                 3248                42064               -31023
       408                 3256               -87892              -140542
       409                 3264               -87455              -173260
       410                 3272              -121987               -58602
       411                 3280               -91168               -68937
       412                 3288              -143234                10427
       413                 3296               -24012                -6510
       414                 3304              -124302              -116348
       415                 3312                18242               -74548
       416                 3320               -23099                 -241
       417                 3328              -109182              -173305
       418                 3336               -19451               -19440
       419                 3344                -8987              -137391
       420                 3352              -102095               -53329
       421                 3360              -189278                30467
       422                 3368               -48121               -90987
       423                 3376               -81263               -88555
       424                 3384                  806               -66928
       425                 3392                -7096               -82576
       426                 3400              -255631               -60767
       427                 3408              -184405              -199495
       428                 3416               -82152              -254768
       429                 3424              -222676               -71800
       430                 3432               -90688                 5826
       431                 3440               -75485               -58112
       432                 3448               -17596              -111989
       433                 3456              -103081               -95011
       434                 3464               -43497              -174514
       435                 3472              -136354               -57877
       436                 3480               -94362              -191518
       437                 3488               -40981               -23646
       438                 3496              -156279               -77386
       439                 3504              -192286              -134804
       440                 3512                34691                28231
       441                 3520               -32247               -93752
       442                 3528               -92695               -90902
       443                 3536              -145422              -147537
       444                 3544              -119470              -148165
       445                 3552              -127280               -52708
       446                 3560                23601              -102473
       447                 3568               -19129               -40042
       448                 3576               -95156              -162300
       449                 3584              -147357               -12092
       450                 3592               -94358              -173210
       451                 3600              -104061              -134565
       452                 3608              -116615               -75223
       453                 3616                98984               -64445
       454                 3624              -168368              -254400
       455                 3632              -275005              -128140
       456                 3640               -64636               -52934
       457                 3648              -111514               -39371
       458                 3656               -37863              -177742
       459                 3664               -88614              -100683
       460                 3672               -55110              -126236
       461                 3680              -103878               -71241
       462                 3688              -160391              -137723
       463                 3696              -162454               -17189
       464                 3704               -44685              -134679
       465                 3712               -10415              -138307
       466                 3720              -162711               -46559
       467                 3728               -87798               -67933
       468                 3736               -47328               -24220
       469                 3744              -200735              -167651
       470                 3752                28103              -121413
       471                 3760               -81370              -102802
       472                 3768                32863               -52379
       473                 3776              -136675              -129420
       474                 3784               -42844               -74535
       475                 3792              -118556                36797
       476                 3800                 9481                16511
       477                 3808              -125826               -15586
       478                 3816               -78843               -97297
       479                 3824              -119352              -176084
       480                 3832               -67640                65221
       481                 3840               -96193              -154972
       482                 3848               -59156              -164315
       483                 3856              -136173              -103105
       484                 3864               -32300               -42954
       485                 3872              -112288              -102727
       486                 3880               -75169                16726
       487                 3888               -98143              -117479
       488                 3896              -180799               -38372
       489                 3904              -125694              -155090
       490                 3912               -27659              -160916
       491                 3920              -227046              -109105
       492                 3928              -153812              -140713
       493                 3936               -35864              -124120
       494                 3944               -21426               -69223
       495                 3952               -92075              -198412
       496                 3960               -60552              -202460
       497                 3968              -142839              -140506
       498                 3976                26946               -55241
       499                 3984               -32590               -14492
       500                 3992              -221670                -7124
       501                 4000              -214576              -114003
       502                 4008              -227377              -110995
       503                 4016              -114034              -118392
       504                 4024              -124729               -83904
       505                 4032              -190435                -2023
       506                 4040                38155              -111543
       507                 4048                -9196               -27440
       508                 4056              -101656              -111510
       509                 4064               -37939                35471
       510                 4072               -98206               -72776
       511                 4080                29664               -27732
       512                 4088               -96544               -78083
       513                 4096              -120666              -160254
       514                 4104               -75393              -227184
       515                 4112                 4391              -119785
       516                 4120              -135514               -25370
       517                 4128               -93284              -268858
       518                 4136                64374              -197183
       519                 4144               -31067              -169795
       520                 4152                 5441               -38585
       521                 4160               -61960              -113755
       522                 4168                 9856              -170137
       523                 4176                  941               -73840
       524                 4184              -202747              -133998
       525                 4192                 6419              -135105
       526                 4200               -79246              -127086
       527                 4208               -46896               -45163
       528                 4216                -9346               -67823
       529                 4224               -89281               -68925
       530                 4232               -65901              -118450
       531                 4240              -105280               -75150
       532                 4248              -126022                28467
       533                 4256                75442              -125130
       534                 4264               -72783              -118626
       535                 4272               -80630               -26786
       536                 4280              -231110               -45424
       537                 4288                49425                51328
       538                 4296                 7363               -25024
       539                 4304               -12453              -227711
       540                 4312              -196947                43245
       541                 4320                -1978                50930
       542                 4328               -43830               -12531
       543                 4336               -91400              -205574
       544                 4344              -130233                 8948
       545                 4352                -2361                -3651
       546                 4360              -136792               -18588
       547                 4368              -152699               -59288
       548                 4376              -185930               -65051
       549                 4384              -152135              -234470
       550                 4392               -33550               -83419
       551                 4400              -207200              -192998
       552                 4408              -194550              -101741
       553                 4416                72311               -60172
       554                 4424               -94625              -148525
       555                 4432               -81434              -115202
       556                 4440              -124865              -149038
       557                 4448               -55520               -67384
       558                 4456              -238446              -169195
       559                 4464              -160031              -143686
       560                 4472                47528               -50037
       561                 4480               -48247              -129052
       562                 4488                 4366              -125744
       563                 4496                47388               -21923
       564                 4504              -190484              -153414
       565                 4512                31542              -218838
       566                 4520               -82979              -173197
       567                 4528               -65882               -75986
       568                 4536              -150235              -122121
       569                 4544               -85439              -118718
       570                 4552              -172539               -83262
       571                 4560               -84922               -66597
       572                 4568                49941               -87877
       573                 4576                 6033               -92591
       574                 4584              -131037              -129687
       575                 4592              -291325               -43718
       576                 4600              -158335               -71631
       577                 4608                36081               -95423
       578                 4616                35956              -144896
       579                 4624               -31533               -71319
       580                 4632              -106029              -165999
       581                 4640              -101251              -198811
       582                 4648              -215267                26321
       583                 4656               -85173              -162702
       584                 4664              -135634              -178378
       585                 4672                43249                18907
       586                 4680              -149230               -79975
       587                 4688              -131716              -106663
       588                 4696              -151281              -135610
       589                 4704                27810              -101871
       590                 4712              -188081              -138671
       591                 4720                82024                22050
       592                 4728               -86787               -65097
       593                 4736               -87708               -53428
       594                 4744               -77684                34647
       595                 4752               -11549              -154510
       596                 4760               -83216              -250662
       597                 4768              -193712               -75197
       598                 4776                -2441               -39593
       599                 4784                73466               -80987
       600                 4792               -28262               150405
       601                 4800               -20677               -67778
       602                 4808              -101907              -111251
       603                 4816               -86955                   83
       604                 4824               -38297                -1369
       605                 4832               -51050               -80797
       606                 4840              -154996               -46432
       607                 4848               -41014              -128901
       608                 4856              -181240               -67437
       609                 4864              -190280              -153413
       610                 4872               -65247                -7430
       611                 4880              -114239               -47092
       612                 4888               -18065              -188993
       613                 4896                -6126               -78598
       614                 4904              -122502              -141649
       615                 4912                39080              -123589
       616                 4920               -25681              -161187
       617                 4928                 4700               -46970
       618                 4936                33959              -303990
       619                 4944              -121584              -127441
       620                 4952              -147754              -186356
       621                 4960              -174846                84285
       622                 4968              -164496                -3741
       623                 4976                17254              -115001
       624                 4984               -23610              -221590
       625                 4992               -89969               -66337
       626                 5000              -191072              -152308
       627                 5008                97856              -192074
       628                 5016               -69772               -36133
       629                 5024              -146531               -36321
       630                 5032               -88991               -85915
       631                 5040              -189361              -229766
       632                 5048               -78693               -40726
       633                 5056               -49230                  178
       634                 5064               -15893               -29379
       635                 5072               -63623               -67213
       636                 5080              -135223              -110968
       637                 5088              -128893               -62935
       638                 5096               -76275              -116405
       639                 5104                41355              -122996
       640                 5112              -171901              -129222
       641                 5120               -49746               -53939
       642                 5128              -190261              -145211
       643                 5136              -148562               -70323
       644                 5144              -128642              -121377
       645                 5152              -126001              -155612
       646                 5160              -138402               -64454
       647                 5168               -45260              -225997
       648                 5176               -46407              -103793
       649                 5184               -50976                37095
       650                 5192              -146900               -38142
       651                 5200               -87848              -204914
       652                 5208              -102850              -127219
       653                 5216              -157605               -59099
       654                 5224               -94939               108215
       655                 5232              -104861               -23606
       656                 5240              -214409              -122311
       657                 5248              -151415                 3347
       658                 5256               -46542              -274378
       659                 5264               -63819               -24965
       660                 5272               -44984              -131640
       661                 5280               -60676               -63904
       662                 5288              -224720               -98587
       663                 5296              -260875               -50949
       664                 5304               -13181              -132037
       665                 5312                -8963                54589
       666                 5320               -92276              -246341
       667                 5328               -13947              -145624
       668                 5336                28143                 9199
       669                 5344                22985              -197203
       670                 5352               -19048               -90150
       671                 5360               -81606              -203159
       672                 5368              -194146              -306422
       673                 5376              -177956              -146015
       674                 5384              -176051              -134979
       675                 5392              -140254               -50218
       676                 5400               -28414               -90329
       677                 5408              -135178              -126268
       678                 5416              -112815               -86051
       679                 5424              -123364               -15325
       680                 5432                24542               -21335
       681                 5440              -207887               -65187
       682                 5448               104625              -124669
       683                 5456                -8666               -38701
       684                 5464              -177225               -55439
       685                 5472              -160109               -10819
       686                 5480              -134778               -15725
       687                 5488              -157262              -220663
       688                 5496               -76250               -69900
       689                 5504              -148781               -32003
       690                 5512               -60662              -136816
       691                 5520              -184168                31510
       692                 5528              -144218              -100015
       693                 5536               -99325              -135757
       694                 5544              -273866              -142023
       695                 5552              -151002                86739
       696                 5560               -70291               -10282
       697                 5568               -65333                 4311
       698                 5576              -119517               -93385
       699                 5584               -85223              -140123
       700                 5592              -218284              -123816
       701                 5600              -107479              -188957
       702                 5608               -61076              -111468
       703                 5616               -64364              -112434
       704                 5624               102940               -50568
       705                 5632              -165447              -185086
       706                 5640               -75206                 2207
       707                 5648              -101870               -42451
       708                 5656              -220929               -59359
       709                 5664               -88608                -8451
       710                 5672               -73899                55908
       711                 5680              -113986              -189558
       712                 5688              -150929              -172343
       713                 5696               -75766              -165545
       714                 5704              -130296               -35565
       715                 5712                18935               -26499
       716                 5720              -151928               -83264
       717                 5728              -256441               -63539
       718                 5736               -75414               -64192
       719                 5744                26615              -164007
       720                 5752               -80186               -86281
       721                 5760               -49715              -125191
       722                 5768                37621               -99311
       723                 5776               -68122               -84509
       724                 5784              -114870               -76881
       725                 5792               -13969              -146779
       726                 5800                -9661              -141622
       727                 5808              -109949               -88340
       728                 5816              -142636              -121227
       729                 5824               115263                31539
       730                 5832              -203494              -117811
       731                 5840               -31716              -140390
       732                 5848               -32551               -92515
       733                 5856               -71183               -53268
       734                 5864               -69479               -67193
       735                 5872              -177431              -130849
       736                 5880                39931                13101
       737                 5888              -155406              -214771
       738                 5896              -139697              -206217
       739                 5904               -72094              -107816
       740                 5912              -143998               -81825
       741                 5920               -44415              -140488
       742                 5928              -229106               -49479
       743                 5936               -53042              -150517
       744                 5944              -140518               -90134
       745                 5952                23543              -149732
       746                 5960               -12981               -44534
       747                 5968              -206376              -111662
       748                 5976              -114946               -85435
       749                 5984              -154910              -183814
       750                 5992                23773              -191449
       751                 6000               -92619               -57117
       752                 6008               -35196               -58391
       753                 6016                16606                   11
       754                 6024                19690              -101558
       755                 6032               -72855              -190097
       756                 6040              -200804               -69476
       757                 6048                -5805              -186001
       758                 6056              -121791              -193930
       759                 6064                21131               -65255
       760                 6072               -57832              -181325
       761                 6080                53828               -37162
       762                 6088              -194556              -252525
       763                 6096                33859              -113106
       764                 6104               -79643               -11366
       765                 6112               -61829              -114934
       766                 6120               -10352               -67347
       767                 6128              -208267              -136410
       768                 6136                27128              -194972
       769                 6144              -222245               -26289
       770                 6152              -104519              -273490
       771                 6160               -74126               -88089
       772                 6168               -96821               -55571
       773                 6176                10588              -121297
       774                 6184               -65065               -93720
       775                 6192               -96294               -60368
       776                 6200              -147137              -134866
       777                 6208              -100144              -191355
       778                 6216              -122463               -69785
       779                 6224               -79393                -1049
       780                 6232               -18615              -196779
       781                 6240               -71607              -226858
       782                 6248              -174850              -144307
       783                 6256               -90471               -23343
       784                 6264              -159931               -55253
       785                 6272              -209653               -66122
       786                 6280               -37179              -114056
       787                 6288               -71916              -109158
       788                 6296               -30640                  474
       789                 6304               -89734               -35575
       790                 6312              -167678              -100752
       791                 6320                49278               -15494
       792                 6328              -122901               -10681
       793                 6336              -138339                27487
       794                 6344               -80298              -110855
       795                 6352               -49812               -60785
       796                 6360              -145659                31751
       797                 6368               -61211              -174606
       798                 6376              -141778              -147579
       799                 6384                 5125              -163658
       800                 6392               -38682                 5601
       801                 6400              -117134               -62288
       802                 6408               -44094               -51895
       803                 6416              -151792               -21241
       804                 6424               -94474              -129519
       805                 6432                 2815              -229565
       806                 6440                -3430               -94418
       807                 6448               -51931               -73323
       808                 6456              -178011              -208786
       809                 6464              -114869               -43580
       810                 6472               -39105              -117889
       811                 6480               -55537              -110582
       812                 6488               -77272                 6995
       813                 6496               -53135              -218168
       814                 6504                60752                28559
       815                 6512              -122651              -176149
       816                 6520               -77761                  937
       817                 6528              -127132              -207932
       818                 6536               -36893              -251868
       819                 6544              -107997               -91167
       820                 6552                39464                 6230
       821                 6560              -101769                33320
       822                 6568              -240637               -64737
       823                 6576              -247949               -90519
       824                 6584               -78441               -91703
       825                 6592               -57994                  175
       826                 6600              -141202              -102231
       827                 6608               -96608               -61310
       828                 6616               -92728              -223015
       829                 6624               -64552              -119485
       830                 6632               -58661              -125453
       831                 6640              -137643              -234579
       832                 6648                40165               -46225
       833                 6656               -70604                18406
       834                 6664              -162621               118571
       835                 6672               -77579               -13024
       836                 6680               -69957              -207792
       837                 6688               -11148               -16746
       838                 6696               -22913              -115872
       839                 6704               -71987               -65145
       840                 6712               -91196              -132771
       841                 6720               -22962              -114684
       842                 6728               -93835              -163603
       843                 6736               -81500              -160075
       844                 6744               -15189               -17885
       845                 6752               -71437              -222429
       846                 6760              -146562              -131881
       847                 6768               -65586               -27868
       848                 6776              -229681               -32322
       849                 6784                61642              -167024
       850                 6792              -149793               -18072
       851                 6800               -23422               -45254
       852                 6808              -142796               -37263
       853                 6816               -68629               -29740
       854                 6824               -99048                 8215
       855                 6832              -213601              -127367
       856                 6840              -110772                17767
       857                 6848              -230830              -150312
       858                 6856              -136000               -47672
       859                 6864               -83072              -255501
       860                 6872              -158180              -136450
       861                 6880               -50959              -124833
       862                 6888              -129988               -85475
       863                 6896              -281060               -63696
       864                 6904              -107679              -137026
       865                 6912                  -36              -227024
       866                 6920              -115506              -102944
       867                 6928              -136716               -76769
       868                 6936              -185261              -158275
       869                 6944              -102232              -157095
       870                 6952               -95876              -115202
       871                 6960              -152292              -133107
       872                 6968                26138              -146630
       873                 6976              -163432                 -280
       874                 6984               -67989              -183661
       875                 6992               -51743              -118749
       876                 7000               -28650               -91550
       877                 7008               -86239              -202286
       878                 7016               -26115               -98134
       879                 7024               -94376              -104341
       880                 7032               -34263               -49315
       881                 7040               -58962              -175855
       882                 7048              -181553              -176115
       883                 7056               -37089              -204889
       884                 7064               -58833               -62797
       885                 7072               -14516              -124621
       886                 7080              -135100                34743
       887                 7088              -101981              -168818
       888                 7096              -181111              -198262
       889                 7104                11634              -123573
       890                 7112               -20290               -45991
       891                 7120                34110              -182039
       892                 7128               -54199              -154072
       893                 7136              -115322                49724
       894                 7144              -193876               -50093
       895                 7152               102330              -263402
       896                 7160              -155965               -21292
       897                 7168               -62986                31048
       898                 7176              -192095               -75263
       899                 7184              -187494               -45208
       900                 7192              -160017               -75975
       901                 7200                31935               -30970
       902                 7208               -94881                94128
       903                 7216               -36481               -24199
       904                 7224               -92456              -145880
       905                 7232               -94448                80012
       906                 7240               -67742               -32915
       907                 7248               -41996               -88587
       908                 7256              -251577               -40668
       909                 7264               -10589               -80336
       910                 7272              -153207                 7524
       911                 7280              -212476               -87493
       912                 7288              -217104              -108780
       913                 7296               -48999              -170521
       914                 7304              -113687              -288237
       915                 7312              -226912              -109887
       916                 7320               -85685                12499
       917                 7328              -124656                19426
       918                 7336              -100889                30919
       919                 7344              -162615              -200167
       920                 7352              -125894              -108546
       921                 7360              -188513                11589
       922                 7368               -87736              -239052
       923                 7376               -57655              -128400
       924                 7384              -138701                44994
       925                 7392              -212617              -287674
       926                 7400               -82834               -87567
       927                 7408               -36620                29582
       928                 7416              -127159               -86160
       929                 7424               -31185              -146170
       930                 7432               -30271               -98956
       931                 7440                31125              -156027
       932                 7448               -61218              -140491
       933                 7456               -81251              -209121
       934                 7464               -44753               -40065
       935                 7472               -20911              -207794
       936                 7480               -16049              -162226
       937                 7488              -175546               -17707
       938                 7496              -111294                 3454
       939                 7504              -104632               -69792
       940                 7512              -112049              -352939
       941                 7520               -39568              -116063
       942                 7528                58037              -253194
       943                 7536               -91089              -113653
       944                 7544              -262379                 1628
       945                 7552              -117667              -217451
       946                 7560              -105893               -94130
       947                 7568              -157908               -32710
       948                 7576              -177390               -83424
       949                 7584                91590              -176157
       950                 7592                71731              -172877
       951                 7600              -129951              -136968
       952                 7608                62955                17967
       953                 7616               -60235              -177621
       954                 7624               -37711              -154957
       955                 7632                -1307               -84231
       956                 7640               -15332               -41604
       957                 7648                29205              -246947
       958                 7656              -177188              -157251
       959                 7664               -39954              -244035
       960                 7672               -30602               -51862
       961                 7680              -118173               -62968
       962                 7688               -20551               -42489
       963                 7696               -15890              -131148
       964                 7704               -21952               -93267
       965                 7712              -136336              -229228
       966                 7720              -121265              -177948
       967                 7728               -61704               -94857
       968                 7736              -105620               -46858
       969                 7744                19967               -72851
       970                 7752              -141610                 5429
       971                 7760               -24772              -143721
       972                 7768              -329033              -171944
       973                 7776              -152233              -130945
       974                 7784               -83105              -162310
       975                 7792               -42028              -165748
       976                 7800               -79013               -23078
       977                 7808              -115059                -5604
       978                 7816               -89059               -95506
       979                 7824                -7202               -60382
       980                 7832               -96630              -197066
       981                 7840                 9301              -218249
       982                 7848              -241679              -184049
       983                 7856              -152085               -99911
       984                 7864                  -13               -22106
       985                 7872               -23883               -48063
       986                 7880               -66458              -125201
       987                 7888              -164793               -79339
       988                 7896               -71226              -166499
       989                 7904                13311              -170115
       990                 7912                37984                42456
       991                 7920               -43551               -75566
       992                 7928              -126677               -60022
       993                 7936               -96618               -79024
       994                 7944               -67842                -7481
       995                 7952              -156809              -161886
       996                 7960               -82751               -54386
       997                 7968              -101010                37076
       998                 7976              -133470               -48731
       999                 7984              -249393              -103182
      1000                 7992               -74595               -89639
      1001                 8000               -84316               -11705
      1002                 8008               -90175              -139268
      1003                 8016              -191118              -141338
      1004                 8024              -146103              -241905
      1005                 8032                66306                -4863
      1006                 8040                69574               -15662
      1007                 8048               -25339              -134766
      1008                 8056                -1146               -91883
      1009                 8064                27334               -22074
      1010                 8072               -27665              -102759
      1011                 8080               -74724               -67928
      1012                 8088              -107104               -12124
      1013                 8096              -199765              -159313
      1014                 8104              -138638              -131296
      1015                 8112              -102233               -69413
      1016                 8120                24774               -78268
      1017                 8128               -74261               -37938
      1018                 8136              -120696               -42766
      1019                 8144              -129755              -158665
      1020                 8152               -17010              -195379
      1021                 8160                12182               -34826
      1022                 8168                56829              -124801
      1023                 8176               -91598              -103506
      1024                 8184               -41782                 1509
      1025                 8192              -135427              -197600
      1026                 8200               -43433               -68084
      1027                 8208               -72290                 7462
      1028                 8216               -77817              -104111
      1029                 8224              -189983               -87597
      1030                 8232              -181670              -115579
      1031                 8240              -150237               -21146
      1032                 8248                -8927               -18314
      1033                 8256              -126878              -188100
      1034                 8264              -126282              -223297
      1035                 8272                48180               -60070
      1036                 8280                -6464               -88174
      1037                 8288               -61126              -155566
      1038                 8296                31991               128068
      1039                 8304              -113550                -9668
      1040                 8312              -161922              -131220
      1041                 8320              -211406              -204890
      1042                 8328               -35758              -163981
      1043                 8336               -24409               -32180
      1044                 8344              -155757              -117408
      1045                 8352               -83124              -118350
      1046                 8360               -52264              -152219
      1047                 8368               -69112              -115662
      1048                 8376              -144250              -145236
      1049                 8384               -59987              -117636
      1050                 8392               -85542               -46269
      1051                 8400                39870               -49769
      1052                 8408              -234244                 3445
      1053                 8416              -153934               -23394
      1054                 8424                -5144               -52415
      1055                 8432              -132894               -44833
      1056                 8440              -138024              -145983
      1057                 8448                39263              -105468
      1058                 8456              -136922              -101293
      1059                 8464              -258037               -67873
      1060                 8472               -77279               -63566
      1061                 8480               -61282               -93950
      1062                 8488               -41939              -202758
      1063                 8496               -77028              -223120
      1064                 8504               -86330              -209372
      1065                 8512              -198698               -77059
      1066                 8520                28678              -152979
      1067                 8528              -151253               -71569
      1068                 8536              -136821                14883
      1069                 8544               -16837              -116127
      1070                 8552               -19450                35862
      1071                 8560              -187765               -27271
      1072                 8568              -121044               -12936
      1073                 8576               -37240              -157340
      1074                 8584                99744              -135868
      1075                 8592              -152809              -161065
      1076                 8600                -6919              -147845
      1077                 8608              -115743                76585
      1078                 8616              -129589               -23055
      1079                 8624              -252823              -176208
      1080                 8632              -140803                32694
      1081                 8640               -29683              -132891
      1082                 8648               -10404              -171365
      1083                 8656                -9989                24582
      1084                 8664              -218030              -154443
      1085                 8672               -86116              -109208
      1086                 8680              -189139               -95411
      1087                 8688              -207213              -120431
      1088                 8696               -59367              -190391
      1089                 8704               -47459              -151636
      1090                 8712              -148976               -98057
      1091                 8720              -115330              -215254
      1092                 8728              -119742               -43607
      1093                 8736              -187065              -115658
      1094                 8744               -52120               -79281
      1095                 8752                 2705              -144711
      1096                 8760              -176999               -25882
      1097                 8768              -148684              -100802
      1098                 8776               -58148              -105689
      1099                 8784              -231659                -9651
      1100                 8792               -51886               -88370
      1101                 8800              -181824                10166
      1102                 8808              -194839              -133144
      1103                 8816               -82375               -86428
      1104                 8824              -199206                26494
      1105                 8832                12834              -108562
      1106                 8840               -61320              -194153
      1107                 8848                81546               -30956
      1108                 8856              -119247               -41325
      1109                 8864               -94784              -115448
      1110                 8872              -131049               -45474
      1111                 8880              -146204                65549
      1112                 8888               -14115                 2397
      1113                 8896                68168              -244769
      1114                 8904              -111245              -132990
      1115                 8912               -81252                14392
      1116                 8920              -123352              -100972
      1117                 8928               -26351              -122948
      1118                 8936              -174151               -35334
      1119                 8944               -41723              -116662
      1120                 8952                32013               -65725
      1121                 8960               -46576               -90740
      1122                 8968                18518              -160704
      1123                 8976              -109379                53199
      1124                 8984              -145087               -23825
      1125                 8992              -169815              -125462
      1126                 9000              -112936              -128057
      1127                 9008               -82228              -162164
      1128                 9016                52009              -147845
      1129                 9024              -129291              -129455
      1130                 9032               -41184               -44212
      1131                 9040               -29710              -101659
      1132                 9048                23666              -197115
      1133                 9056              -136240               -99879
      1134                 9064              -212397              -152068
      1135                 9072                17288              -112910
      1136                 9080               -67340                 8871
      1137                 9088               -86936              -228510
      1138                 9096                27941               -47166
      1139                 9104               -34034              -122218
      1140                 9112               -73113               -33018
      1141                 9120              -178821               -46472
      1142                 9128              -192155              -142002
      1143                 9136               -31708              -256191
      1144                 9144              -175282              -110339
      1145                 9152              -131925                20369
      1146                 9160              -106348               -85757
      1147                 9168               -99173                27540
      1148                 9176               -17196               -61651
      1149                 9184               -45984                57098
      1150                 9192               -67783              -159016
      1151                 9200              -107809               -14644
      1152                 9208              -119933              -121326
      1153                 9216              -256054              -104467
      1154                 9224              -196426              -119084
      1155                 9232              -119151              -186705
      1156                 9240                -9276               -23909
      1157                 9248               -49112               -82901
      1158                 9256               -24658              -166764
      1159                 9264                12323              -123449
      1160                 9272              -195797              -143038
      1161                 9280              -250843              -338877
      1162                 9288               -59429              -148359
      1163                 9296               -17226                 9348
      1164                 9304              -119155               -75976
      1165                 9312              -195203              -231402
      1166                 9320              -107911               -22337
      1167                 9328              -107813              -103373
      1168                 9336                -9747                -8381
      1169                 9344               -89231               -16893
      1170                 9352              -168068              -125377
      1171                 9360              -104284              -125240
      1172                 9368               -68601              -125644
      1173                 9376               -69661              -250170
      1174                 9384              -155764               -72341
      1175                 9392              -183164               -86806
      1176                 9400                44734              -176216
      1177                 9408                66565               -70100
      1178                 9416              -138159                 9524
      1179                 9424              -131653               -45982
      1180                 9432              -242383               -82783
      1181                 9440               139604              -117552
      1182                 9448                59517              -138188
      1183                 9456                29319               -66511
      1184                 9464               -56000              -173328
      1185                 9472                18207              -131118
      1186                 9480               -91085               -44017
      1187                 9488              -106148               -26327
      1188                 9496               102271               -64107
      1189                 9504               -96978              -171598
      1190                 9512               -31015               -46364
      1191                 9520               -33535              -138750
      1192                 9528               -38794               -51196
      1193                 9536                 2802              -101690
      1194                 9544                80047              -324051
      1195                 9552              -157405              -166219
      1196                 9560               -85878                41606
      1197                 9568              -246592               -48640
      1198                 9576                -4784              -264729
      1199                 9584               177594              -250604
      1200                 9592              -130267               -26176
      1201                 9600               -81759              -107841
      1202                 9608               -56219              -100154
      1203                 9616               -67257                10379
      1204                 9624               -49254              -179312
      1205                 9632               -66633               -36865
      1206                 9640              -121641               -69239
      1207                 9648              -123393              -182855
      1208                 9656              -139669               -62947
      1209                 9664              -137379               -33775
      1210                 9672              -199519               -94509
      1211                 9680              -153120              -113652
      1212                 9688               -55773               -68371
      1213                 9696                -7586               -93872
      1214                 9704                -4710               118550
      1215                 9712               -36400               -40083
      1216                 9720               -43113              -115768
      1217                 9728              -160933              -109662
      1218                 9736               -90189               -46418
      1219                 9744              -126913              -133746
      1220                 9752               -85491               -83529
      1221                 9760                35273               -68035
      1222                 9768              -162097              -178475
      1223                 9776               -94194               -20793
      1224                 9784               -34559              -154090
      1225                 9792               -81279               -20913
      1226                 9800                27648               -76809
      1227                 9808               -27015               -99717
      1228                 9816              -106118              -107489
      1229                 9824               -93190              -137108
      1230                 9832              -131456              -177417
      1231                 9840              -159411              -112092
      1232                 9848              -115973               -86449
      1233                 9856                19932              -173084
      1234                 9864                -8456              -160006
      1235                 9872              -169361                45180
      1236                 9880               -34116               -79482
      1237                 9888               -27176               -54434
      1238                 9896               -97839              -208044
      1239                 9904               -79105              -132516
      1240                 9912               -62845               -96133
      1241                 9920               -73109               -65845
      1242                 9928               -78074              -181757
      1243                 9936                  806              -144071
      1244                 9944              -122309               -68793
      1245                 9952               -76362                -5196
      1246                 9960              -128828              -125544
      1247                 9968                45638                19395
      1248                 9976               -59627               -55219
      1249                 9984               -32148               -23742
      1250                 9992               -47214               -86115
      1251                10000               -31133                -1210
      1252                10008              -156274              -104288
      1253                10016               -36193                32980
      1254                10024               -49366               -41708
      1255                10032               -62712              -118074
      1256                10040              -117209               -46821
      1257                10048               -79368                66361
      1258                10056               -11425              -163195
      1259                10064               -55461               -30746
      1260                10072                27733              -203680
      1261                10080              -134158               -10460
      1262                10088              -175607               -77557
      1263                10096                39947               -74884
      1264                10104              -147891              -128069
      1265                10112               -17479              -116474
      1266                10120               -59073              -168992
      1267                10128              -107196              -227887
      1268                10136              -218657              -101841
      1269                10144                16468                32210
      1270                10152              -124851              -166643
      1271                10160               -82181              -112991
      1272                10168              -121008               -63230
      1273                10176               -50379              -159129
      1274                10184               -73677               -52354
      1275                10192              -172679              -118366
      1276                10200              -221249               -65805
      1277                10208              -160805              -168087
      1278                10216               112673               -24393
      1279                10224               -41463              -213687
      1280                10232               -60086               -48814
      1281                10240              -239147              -146357
      1282                10248              -201004               -40649
      1283                10256               -14715                14202
      1284                10264               -93880              -112976
      1285                10272               -22380              -161135
      1286                10280                99437              -124279
      1287                10288                12631               -44446
      1288                10296              -146638               -39153
      1289                10304              -116945              -150741
      1290                10312                  431              -100489
      1291                10320              -117409               -95752
      1292                10328               -49639               -40649
      1293                10336                22908              -103079
      1294                10344                91893               -83784
      1295                10352               -35100               -79577
      1296                10360               -65759              -135634
      1297                10368                36470               -94621
      1298                10376              -178345              -124148
      1299                10384               -76254              -129251
      1300                10392              -114496              -132819
      1301                10400              -150455              -267388
      1302                10408              -131020              -145226
      1303                10416               -88032               -73357
      1304                10424               -39189               -29683
      1305                10432                 2726              -111603
      1306                10440               -22173                -6578
      1307                10448               -77336              -119980
      1308                10456              -174709              -169797
      1309                10464               -62037               -54324
      1310                10472               -25802               -40429
      1311                10480              -217933              -123290
      1312                10488              -106516               -21779
      1313                10496               -98662               -89211
      1314                10504               -83614               -72431
      1315                10512              -205427              -143977
      1316                10520               -56913              -126610
      1317                10528              -165770              -125332
      1318                10536               -51367                 1970
      1319                10544               -67617               -40807
      1320                10552              -103396              -222642
      1321                10560               -48087              -120687
      1322                10568               -79852              -300122
      1323                10576               -11031               -50777
      1324                10584                27529              -149565
      1325                10592                17135              -123036
      1326                10600               -51219              -164625
      1327                10608               -68957              -114248
      1328                10616                28459               -40386
      1329                10624                63433              -162067
      1330                10632                -9848              -183352
      1331                10640                 1154              -124803
      1332                10648               -95216               -69070
      1333                10656              -123703               -66816
      1334                10664               -78171               -42181
      1335                10672              -178310               -58822
      1336                10680               -86487              -250518
      1337                10688              -281711              -172462
      1338                10696              -124622               -26311
      1339                10704                93313               -53480
      1340                10712               -55531               -84978
      1341                10720              -119708                37613
      1342                10728               -33120              -156821
      1343                10736              -107394               -37434
      1344                10744               -58234               -98670
      1345                10752              -143127              -130203
      1346                10760               -11220               -51761
      1347                10768               -52545               -26228
      1348                10776              -133965              -223132
      1349                10784              -129350                -8854
      1350                10792               -65426                52568
      1351                10800                 2817              -170806
      1352                10808               -87852              -181762
      1353                10816               -14278              -119291
      1354                10824                84081                57584
      1355                10832                 7369                85420
      1356                10840              -113729              -129640
      1357                10848                58552               -79263
      1358                10856              -118757              -108836
      1359                10864               -94491               -63554
      1360                10872              -161807                30407
      1361                10880              -232531              -139786
      1362                10888               -71656              -100076
      1363                10896              -159599                -5349
      1364                10904              -204244               -42901
      1365                10912               -53348              -152757
      1366                10920               -55112               -60702
      1367                10928               -38717                -3428
      1368                10936              -142984               -50277
      1369                10944               -43350               -50755
      1370                10952                18452               -31453
      1371                10960               -12380                76939
      1372                10968                38963              -132668
      1373                10976              -130336               -74044
      1374                10984               -66126               -18470
      1375                10992               -59692              -156617
      1376                11000                53483               -53533
      1377                11008              -106086              -171797
      1378                11016               -13560               -57776
      1379                11024              -232516              -165936
      1380                11032               -47594               -69404
      1381                11040               -33128              -121570
      1382                11048              -161560              -301947
      1383                11056               -76682              -249632
      1384                11064              -133274               -67653
      1385                11072                23690              -140346
      1386                11080                82425              -195475
      1387                11088              -164923              -111130
      1388                11096               -59609              -192779
      1389                11104              -190027              -205375
      1390                11112              -235312              -115982
      1391                11120              -131890               -99807
      1392                11128              -159113                54912
      1393                11136               -83020              -140294
      1394                11144               -10529               -93729
      1395                11152              -100842               -79623
      1396                11160               -51762               -69332
      1397                11168              -167577              -121881
      1398                11176               -86055                -1782
      1399                11184                23438               -23166
      1400                11192               -24295               -33197
      1401                11200               -98635               -18094
      1402                11208              -111587              -213855
      1403                11216              -124962                21358
      1404                11224                13699              -144033
      1405                11232              -184220               -34277
      1406                11240                 8619               -23212
      1407                11248               -68167              -158189
      1408                11256               -89422              -123732
      1409                11264              -146577              -160805
      1410                11272              -144749                -9620
      1411                11280                -1683               -37316
      1412                11288               -49356                 8655
      1413                11296               -62176               -20225
      1414                11304              -177291               -84290
      1415                11312               -44362              -119539
      1416                11320              -203196               -58822
      1417                11328              -100445              -134267
      1418                11336                24339               -24824
      1419                11344              -159817              -111831
      1420                11352               -48467               -67947
      1421                11360              -216238               -40546
      1422                11368                 8650               -49800
      1423                11376               -45966              -155902
      1424                11384              -154748              -195649
      1425                11392                80013               -45839
      1426                11400              -189760              -120426
      1427                11408              -190975               -86310
      1428                11416                66924               -67327
      1429                11424              -192381               -39540
      1430                11432                 -469              -143994
      1431                11440              -123077               -38622
      1432                11448                 8267               -66956
      1433                11456                25465                54987
      1434                11464               -84824              -109892
      1435                11472               -33999                  519
      1436                11480              -175418               -56565
      1437                11488              -126203               -94015
      1438                11496               -23317              -109631
      1439                11504               -30586               -67267
      1440                11512               -53946               -75799
      1441                11520                16805                47591
      1442                11528                -7525                 5488
      1443                11536               -50017              -186994
      1444                11544               -43280              -160900
      1445                11552              -119641                11665
      1446                11560               -44925              -176563
      1447                11568               -63536               -39466
      1448                11576                57273               -39268
      1449                11584               -79355                -4455
      1450                11592               -93091              -165760
      1451                11600               -47728              -201496
      1452                11608                28621               -24770
      1453                11616                31419              -134763
      1454                11624              -185416                39248
      1455                11632              -187140               -69866
      1456                11640              -160079              -117897
      1457                11648               -75438              -178801
      1458                11656               -51369              -213831
      1459                11664               -69924               -16690
      1460                11672               -74806               -53907
      1461                11680              -101465                -8250
      1462                11688                65628                13635
      1463                11696              -241475              -267290
      1464                11704               -28829              -211924
      1465                11712               -41047              -221536
      1466                11720              -160325              -247312
      1467                11728                -3491               -82296
      1468                11736               -42438              -115991
      1469                11744               -51883              -183729
      1470                11752                58399               -41010
      1471                11760              -181484              -124545
      1472                11768                 1181               -25630
      1473                11776               -26203               -41122
      1474                11784              -222761                21174
      1475                11792               -59729              -227562
      1476                11800              -275308               -88464
      1477                11808               -62288               -35037
      1478                11816              -120487              -137937
      1479                11824               -98763              -150457
      1480                11832               -34993              -188439
      1481                11840               -79392              -155812
      1482                11848                -5829               -20444
      1483                11856              -112566               -93788
      1484                11864                19669              -100253
      1485                11872               -48896               -62568
      1486                11880              -114878                46075
      1487                11888                32823                29555
      1488                11896               -36727              -149451
      1489                11904              -163691               -34672
      1490                11912               -13560               -72189
      1491                11920              -115508              -172599
      1492                11928                30449               -88458
      1493                11936              -141037                69598
      1494                11944                52086              -130784
      1495                11952              -125190              -100394
      1496                11960               -64759               -73413
      1497                11968              -103522               -58854
      1498                11976                73443               -62072
      1499                11984               -13501                16029
      1500                11992                13929              -233327
      1501                12000               -83338               -91980
      1502                12008              -181389               -92193
      1503                12016               -46293              -100871
      1504                12024              -138303               -31345
      1505                12032               -47244              -118300
      1506                12040               -51881               -94001
      1507                12048              -204330              -216524
      1508                12056               -94494               -52599
      1509                12064              -172890               -60902
      1510                12072                53320               -86505
      1511                12080              -126467                -1792
      1512                12088                28340              -246636
      1513                12096                32277                13607
      1514                12104               -62129               -35448
      1515                12112               -77717              -130367
      1516                12120              -129493                33245
      1517                12128              -145218              -178706
      1518                12136               -87429               -67849
      1519                12144               -79519              -217008
      1520                12152               -13201              -171124
      1521                12160               -23931                26466
      1522                12168               -89860                28415
      1523                12176              -124014              -234983
      1524                12184              -204141              -119986
      1525                12192               -46656                 9197
      1526                12200               -74644              -155112
      1527                12208               -30887              -105388
      1528                12216               -56261              -147703
      1529                12224                 6446               -46421
      1530                12232              -229248              -114497
      1531                12240              -103520                20232
      1532                12248               -12960               -48788
      1533                12256              -125169               110021
      1534                12264               -55988               -79998
      1535                12272              -140757              -122396
      1536                12280               -50857               -10983
      1537                12288                 7428               -74364
      1538                12296                61355              -113386
      1539                12304              -128658               -58476
      1540                12312               -27157              -193632
      1541                12320              -124500              -161574
      1542                12328               -68166               -47375
      1543                12336               -41867               -92912
      1544                12344              -126121              -115693
      1545                12352              -142288               -22927
      1546                12360              -164185              -275614
      1547                12368               -48390              -176481
      1548                12376               -21448              -171869
      1549                12384              -181456              -201868
      1550                12392               -32055               -33365
      1551                12400                19686               -75802
      1552                12408                -2829              -159290
      1553                12416               -41753               -59448
      1554                12424               -37282               -72779
      1555                12432              -118215               -40618
      1556                12440               -30381              -157568
      1557                12448                28796                  408
      1558                12456               -66345              -215704
      1559                12464               -10348               -20781
      1560                12472               -67468              -154321
      1561                12480               -82037                68050
      1562                12488                -2063              -163178
      1563                12496              -162869              -147106
      1564                12504              -103780                93848
      1565                12512                -4698              -127310
      1566                12520              -157029               -38978
      1567                12528              -221692              -158752
      1568                12536               -82544               -30597
      1569                12544                 1773              -184897
      1570                12552               -90972               -26751
      1571                12560              -139781              -102479
      1572                12568               -95390              -140822
      1573                12576                53142               -47248
      1574                12584                47114               -25277
      1575                12592              -145663              -113028
      1576                12600              -117207               -16299
      1577                12608                -7647              -205334
      1578                12616                -6991               -53883
      1579                12624               -99243              -128460
      1580                12632               -57098              -135059
      1581                12640              -105142               -26960
      1582                12648               112654               -61093
      1583                12656               -53982              -168046
      1584                12664              -105577              -199280
      1585                12672              -192572              -112323
      1586                12680              -113958              -117405
      1587                12688              -115106                53452
      1588                12696               -68464               -43504
      1589                12704                28479                16054
      1590                12712               -70986               -97473
      1591                12720              -104697              -118069
      1592                12728              -121958               -99418
      1593                12736                -9118               119220
      1594                12744                45317                18895
      1595                12752               -54347              -145428
      1596                12760                49096               -55664
      1597                12768              -116409               -90251
      1598                12776                66025              -137610
      1599                12784              -181672              -173813
      1600                12792                 9763               -98001
      1601                12800              -241606              -110050
      1602                12808               121330              -124310
      1603                12816               -62265               -97725
      1604                12824               -48843                 3005
      1605                12832              -133543                -1034
      1606                12840                21570               -15510
      1607                12848              -110620               -98915
      1608                12856               -70799              -195412
      1609                12864               -63352                86532
      1610                12872               -92389               -70888
      1611                12880                 3096              -118137
      1612                12888              -103009               -76424
      1613                12896              -102325               -25825
      1614                12904              -135342              -105536
      1615                12912              -127486               -78781
      1616                12920              -101783               -65542
      1617                12928               -76349               -40573
      1618                12936               -95403               -70317
      1619                12944               -89356              -144631
      1620                12952               -99207               -69556
      1621                12960               -53673              -184688
      1622                12968               -38349               -98804
      1623                12976                33428                43385
      1624                12984              -146717              -154054
      1625                12992               -45188              -169176
      1626                13000              -118939                19630
      1627                13008               -49960               -82712
      1628                13016              -123342               -50436
      1629                13024               -68311              -126853
      1630                13032               -24034                78430
      1631                13040              -165636               -47576
      1632                13048                36997               -17264
      1633                13056               -17139              -173415
      1634                13064              -157960              -195976
      1635                13072               -81556               -95048
      1636                13080                59019                 -483
      1637                13088               -32138               -59532
      1638                13096              -191857              -124692
      1639                13104               -55827               -64173
      1640                13112                16216                60189
      1641                13120               -84676               -75090
      1642                13128               -85223              -167093
      1643                13136                13570              -123411
      1644                13144                -2586               -19490
      1645                13152                47161              -194843
      1646                13160                31619                17883
      1647                13168               -29450               -48916
      1648                13176               -55050               -41381
      1649                13184              -151035               -24187
      1650                13192               -23222              -156370
      1651                13200              -186294               -92897
      1652                13208               -64998              -123478
      1653                13216               -74210               -52946
      1654                13224                35022               -93929
      1655                13232              -117907              -142232
      1656                13240              -208080              -268592
      1657                13248                17854              -130759
      1658                13256               154982              -135840
      1659                13264               -37061              -143982
      1660                13272               -91732               -44963
      1661                13280               -86931              -103496
      1662                13288                43322               -99584
      1663                13296              -125978              -132055
      1664                13304               -79473              -130588
      1665                13312               -16678               -84718
      1666                13320              -127165               -36087
      1667                13328               -41388                92981
      1668                13336              -130220              -238858
      1669                13344                43709               -45802
      1670                13352              -187106              -110978
      1671                13360               -38910              -237723
      1672                13368               -80626                 3225
      1673                13376              -172667               -28726
      1674                13384                64225                62510
      1675                13392               -58634                47732
      1676                13400               -92270               -18271
      1677                13408              -111547                38084
      1678                13416                65801              -255431
      1679                13424               -43897                -2352
      1680                13432               -66850                72938
      1681                13440              -148737                -3137
      1682                13448              -147338               -65256
      1683                13456                23543              -146241
      1684                13464              -134168                 7383
      1685                13472              -271503                66963
      1686                13480              -173397               -40952
      1687                13488               -90808                -8364
      1688                13496               -16730               -65031
      1689                13504              -117985              -150306
      1690                13512               -90234                26445
      1691                13520              -111969              -138581
      1692                13528                29171               -83818
      1693                13536                41317               -58629
      1694                13544                88845               -51874
      1695                13552               -99892               -19771
      1696                13560                -4818               -90322
      1697                13568               -51082               -29939
      1698                13576               -58225              -103126
      1699                13584                34329               -66429
      1700                13592               -89210               -28142
      1701                13600                 4044              -184703
      1702                13608               -15539              -101572
      1703                13616                30467               -64851
      1704                13624               -85364               -78915
      1705                13632              -174287                 2212
      1706                13640              -135102                  474
      1707                13648              -100441               -22774
      1708                13656               -88881               -97623
      1709                13664                73035               -19965
      1710                13672              -278188              -415179
      1711                13680               -84953              -114677
      1712                13688              -137075               -47380
      1713                13696               -43061              -111540
      1714                13704              -124848               -42667
      1715                13712               -83899              -148503
      1716                13720              -224245               -83569
      1717                13728               -92430              -106585
      1718                13736               -80231              -146109
      1719                13744              -107263               -16681
      1720                13752               -50920              -107624
      1721                13760               -93914               -97617
      1722                13768               -62062               -70692
      1723                13776               -72117               -65282
      1724                13784               -89294               -42546
      1725                13792               -81336              -103590
      1726                13800              -224768              -167877
      1727                13808               106234                -4272
      1728                13816               -88464              -190406
      1729                13824              -144068              -110718
      1730                13832                11714               -34154
      1731                13840               -65747                20419
      1732                13848                 -782              -149400
      1733                13856               -43311                96437
      1734                13864               -71688              -111660
      1735                13872              -237399                41975
      1736                13880              -154576              -143644
      1737                13888               -92034               -33435
      1738                13896              -146418               -18576
      1739                13904              -104601               -18372
      1740                13912              -175996              -100556
      1741                13920              -223502               -79154
      1742                13928               -19325               -45041
      1743                13936                40131               -81256
      1744                13944               100581              -148785
      1745                13952                49161                62149
      1746                13960              -154910                 6871
      1747                13968                33199              -161282
      1748                13976              -101268               -53216
      1749                13984               -87213              -107130
      1750                13992              -170862              -261161
      1751                14000              -165438                18978
      1752                14008               -98722              -173275
      1753                14016               -77238               -67081
      1754                14024               -54294               -11280
      1755                14032               -60241                49440
      1756                14040              -157236               -98424
      1757                14048              -234491              -108165
      1758                14056               -58690                 7973
      1759                14064              -129323              -122279
      1760                14072                 2986               -88623
      1761                14080                -4452               -71978
      1762                14088              -140133                16680
      1763                14096                16479               -79252
      1764                14104                73705               -46532
      1765                14112                22327                14681
      1766                14120               -95304              -113103
      1767                14128              -116109                26278
      1768                14136                -5228              -175209
      1769                14144              -159772               -75391
      1770                14152               -77118              -119339
      1771                14160                -3679               -37048
      1772                14168              -113667              -171241
      1773                14176              -156395              -207921
      1774                14184                34976              -233452
      1775                14192               -40868              -298338
      1776                14200              -120995              -138946
      1777                14208               -25382              -134342
      1778                14216                17160              -120397
      1779                14224              -138290              -200688
      1780                14232                67364               141745
      1781                14240              -117283                64911
      1782                14248               -41085              -162516
      1783                14256               -92834                 4729
      1784                14264               -66830                -9807
      1785                14272              -151448               -59321
      1786                14280               -80949              -128375
      1787                14288               -31478              -143097
      1788                14296               -51651               -15472
      1789                14304              -130986               -57394
      1790                14312              -142709               -93577
      1791                14320               -38733              -134130
      1792                14328               -65254              -158315
      1793                14336               -90758               -65604
      1794                14344              -193028               -53387
      1795                14352              -149075               -75767
      1796                14360               -37965              -159479
      1797                14368                16129                32920
      1798                14376                 6264               -78477
      1799                14384               -60154              -106805
      1800                14392              -143159                18197
      1801                14400                86084               -58732
      1802                14408               -60458               -78729
      1803                14416               -33172                76587
      1804                14424               -84232              -178990
      1805                14432              -237248               -64161
      1806                14440              -210893               -69836
      1807                14448              -159866               -67048
      1808                14456              -100070              -109233
      1809                14464               -80450                40578
      1810                14472                38710              -166153
      1811                14480                44327               -89845
      1812                14488              -141905               -97706
      1813                14496               -37295               -20271
      1814                14504               -61824               -90375
      1815                14512               -56116              -265523
      1816                14520               -78431              -149993
      1817                14528              -233575              -157286
      1818                14536              -120721              -160148
      1819                14544               -77827               -96240
      1820                14552              -264917              -143247
      1821                14560               -26084               -29036
      1822                14568              -196763              -127719
      1823                14576               -22948              -139655
      1824                14584              -107531                82871
      1825                14592              -119606              -202213
      1826                14600                 7200               -51426
      1827                14608                -6082               -37076
      1828                14616               -55217               -61855
      1829                14624                11356               -89129
      1830                14632               -51972                38473
      1831                14640               -27334               -77868
      1832                14648               -20353               -92070
      1833                14656              -105275              -113630
      1834                14664               -24131                 1451
      1835                14672              -116127                53707
      1836                14680              -241981              -209773
      1837                14688               -33354              -172560
      1838                14696               -42966              -123296
      1839                14704                42206              -123142
      1840                14712               -96059               -67043
      1841                14720                22085              -257050
      1842                14728               -17210              -141486
      1843                14736               -13188                86653
      1844                14744              -182049               -15375
      1845                14752              -175535               -66071
      1846                14760              -142924              -152516
      1847                14768              -178460               -90820
      1848                14776               -21588               -86846
      1849                14784                36824              -107201
      1850                14792               -53713               -95677
      1851                14800               -16211              -145562
      1852                14808               -42372              -183046
      1853                14816               -56987               -55378
      1854                14824                38215               -58492
      1855                14832              -188006              -123887
      1856                14840              -126661              -234190
      1857                14848                 9409                40717
      1858                14856                -2000               -56258
      1859                14864               -57501               -74174
      1860                14872               -89977              -203029
      1861                14880               -74598               -69269
      1862                14888              -135943              -115113
      1863                14896               -96176               -90472
      1864                14904              -100947              -187750
      1865                14912                31610                79170
      1866                14920              -240574               -13003
      1867                14928               -97244              -151097
      1868                14936              -168628               -25547
      1869                14944                95152              -122663
      1870                14952                88356              -144123
      1871                14960              -156057              -123566
      1872                14968              -130237               -69337
      1873                14976               -89997              -154484
      1874                14984               -23265               -39075
      1875                14992              -208977               -77934
      1876                15000               -40086               -11538
      1877                15008               -11004              -167431
      1878                15016                27725                -6839
      1879                15024              -115482               -91615
      1880                15032               -89109               -32352
      1881                15040              -170309              -260059
      1882                15048                51359              -109374
      1883                15056               -26945              -269363
      1884                15064               -84535               -41616
      1885                15072               -40980              -178844
      1886                15080               -77981               -30383
      1887                15088              -109768              -160480
      1888                15096               -68837              -132210
      1889                15104                59559               -68655
      1890                15112               -67749              -116385
      1891                15120               -87281                 -571
      1892                15128               -47283              -136229
      1893                15136              -151287              -147229
      1894                15144              -173144              -161452
      1895                15152               -21262               -87559
      1896                15160              -175538                11712
      1897                15168              -231002               -98070
      1898                15176               -72427                70036
      1899                15184              -132794                43097
      1900                15192              -107268               -69548
      1901                15200               -71202               -44971
      1902                15208               -97282              -118482
      1903                15216              -191787              -176339
      1904                15224                 8014                -1251
      1905                15232               -79618              -187292
      1906                15240              -186631               -71887
      1907                15248               -40375              -205594
      1908                15256                27637               -17370
      1909                15264              -166222              -164548
      1910                15272               123305               -28326
      1911                15280                45753              -107247
      1912                15288              -121836               -57337
      1913                15296               -24372              -128431
      1914                15304              -149842                55260
      1915                15312              -101194               -82002
      1916                15320                 -252               -62088
      1917                15328              -158488               -89899
      1918                15336               -20348              -135966
      1919                15344               -82678                18251
      1920                15352                48247               -33812
      1921                15360               -13123                42871
      1922                15368              -109420              -108976
      1923                15376               -97670              -148359
      1924                15384               -45452              -207494
      1925                15392                 -270               -82251
      1926                15400              -142000               -12551
      1927                15408                31746              -153097
      1928                15416                48416               -87736
      1929                15424               101226               -51792
      1930                15432               -32591              -131484
      1931                15440              -113751              -212812
      1932                15448               -80072              -170517
      1933                15456              -159350              -168819
      1934                15464              -145249               -31414
      1935                15472               -63501               -66905
      1936                15480               -52871                19089
      1937                15488                -6023               -66281
      1938                15496               -33392                 7989
      1939                15504               -54704               -44138
      1940                15512                70643                15293
      1941                15520                -7182                -1766
      1942                15528              -126899              -170319
      1943                15536                 7052               -31237
      1944                15544               -48090              -105454
      1945                15552                10593               -48550
      1946                15560               -53850               -74524
      1947                15568                 1273              -140213
      1948                15576              -108387              -130251
      1949                15584                 8756               -28457
      1950                15592               -72702              -156687
      1951                15600               -78195                49797
      1952                15608              -109996              -134773
      1953                15616              -114402                -1392
      1954                15624               -29229               -73471
      1955                15632               -48220               -61099
      1956                15640                 3631              -138026
      1957                15648              -167914              -168482
      1958                15656              -136228                94153
      1959                15664              -106433              -121908
      1960                15672               -15225               -37274
      1961                15680               -31179               -53109
      1962                15688               -89506               -67196
      1963                15696              -104871               -22029
      1964                15704                24139               -99431
      1965                15712              -138108               -64065
      1966                15720                12291              -130916
      1967                15728               -94764               -69303
      1968                15736               -48415              -162071
      1969                15744              -168752               -54698
      1970                15752               -61291              -197428
      1971                15760              -227208               -77931
      1972                15768               -79697                51962
      1973                15776               -60565                12773
      1974                15784               -94397                14035
      1975                15792              -122043               -75717
      1976                15800               -62526                24895
      1977                15808                -7628                14870
      1978                15816              -107450              -200657
      1979                15824              -159243               -10462
      1980                15832                 -444              -178941
      1981                15840               -51951               -93153
      1982                15848              -150619               -10326
      1983                15856               -83880               -70155
      1984                15864                10526               -75200
      1985                15872                41438               -39994
      1986                15880                -3581                25750
      1987                15888               -11214               -46500
      1988                15896              -168689                11713
      1989                15904               -60302               -55620
      1990                15912                23856               -59858
      1991                15920               -94746              -140369
      1992                15928              -134740               -99252
      1993                15936              -233856               -78916
      1994                15944               -68189              -122222
      1995                15952                 8927                74944
      1996                15960               -97706              -106717
      1997                15968               -32728              -115093
      1998                15976              -150850               -87391
      1999                15984               -64145               -39002
      2000                15992               -90057               -22088
