# Supplementary material for: Probing decoherence in molecular 4f qubits
Source: Chem Sci. 2024 Oct 30;15(48):20328–37. doi: 10.1039/d4sc05304d (PMC11575486; doi:10.1039/d4sc05304d)
Supplement: SC-015-D4SC05304D-s001 [file SC-015-D4SC05304D-s001.zip › data_archive/perpendicular_0p001pct/T2/4480_10K_T2]

     index            Time [ns]         Intensity []         Intensity []

         1                    0              5160544              -903636
         2                    8              5032483              -833428
         3                   16              5115624              -726823
         4                   24              5129238              -626314
         5                   32              5110018              -767874
         6                   40              5101940              -817700
         7                   48              5057670              -767202
         8                   56              5190887              -850201
         9                   64              5169295              -796784
        10                   72              5084899              -800335
        11                   80              5253208              -807378
        12                   88              5289159              -689200
        13                   96              5252544              -986067
        14                  104              5358752              -807857
        15                  112              5268948              -805624
        16                  120              5422299             -1016837
        17                  128              5334905              -874949
        18                  136              5292097              -880378
        19                  144              5371910              -790448
        20                  152              5394262             -1006348
        21                  160              5140300              -764654
        22                  168              5079522              -836047
        23                  176              5263664              -917194
        24                  184              5235380              -794017
        25                  192              5248407              -876834
        26                  200              5284536              -734895
        27                  208              5331210              -834795
        28                  216              5310455              -537924
        29                  224              5248793              -682815
        30                  232              5355638              -762457
        31                  240              5598479              -943747
        32                  248              5408778              -919272
        33                  256              5331309              -729776
        34                  264              5346577              -728339
        35                  272              5425824              -687427
        36                  280              5334248              -841850
        37                  288              5420378              -999362
        38                  296              5426029              -872618
        39                  304              5671251              -813797
        40                  312              5686985              -654204
        41                  320              5642385              -850198
        42                  328              5502550              -681139
        43                  336              5705651              -800657
        44                  344              5711222              -584363
        45                  352              5782468              -755883
        46                  360              5625757              -840379
        47                  368              5649479              -732159
        48                  376              5603981              -866649
        49                  384              5603520              -612395
        50                  392              5567811              -824259
        51                  400              5697310              -639646
        52                  408              5755103              -866755
        53                  416              5772839              -790045
        54                  424              5885738              -943786
        55                  432              5962359              -836370
        56                  440              5750126              -853683
        57                  448              5802018              -876731
        58                  456              5801034              -898336
        59                  464              5582468              -872557
        60                  472              5677835              -767190
        61                  480              5618872              -738929
        62                  488              5556841              -753092
        63                  496              5563262              -687850
        64                  504              5569948              -708972
        65                  512              5677996              -576514
        66                  520              5686065              -634555
        67                  528              5815467              -725985
        68                  536              5484553              -835205
        69                  544              5796851              -713892
        70                  552              5344154              -750427
        71                  560              5447042              -835486
        72                  568              5664690              -772656
        73                  576              5467484              -796481
        74                  584              5703421              -587343
        75                  592              5685486              -806971
        76                  600              5622878              -725166
        77                  608              5700879              -953017
        78                  616              5755061              -593231
        79                  624              5896807              -682958
        80                  632              5737084              -774232
        81                  640              5577402              -736901
        82                  648              5675439              -674520
        83                  656              5662431              -737073
        84                  664              5631583              -656400
        85                  672              5641540              -610725
        86                  680              5813413              -677778
        87                  688              5612516              -878825
        88                  696              5667194              -689338
        89                  704              5801593              -585858
        90                  712              5770726              -786794
        91                  720              5774263              -599921
        92                  728              5716217              -802977
        93                  736              5798430              -835556
        94                  744              5694031              -867024
        95                  752              5801428              -693197
        96                  760              5606738              -786706
        97                  768              5718528              -690174
        98                  776              5653797              -659712
        99                  784              5740811              -702711
       100                  792              5596169              -639897
       101                  800              5875400              -883755
       102                  808              5754719              -772592
       103                  816              5759154              -727159
       104                  824              5897513              -582722
       105                  832              5736509              -708762
       106                  840              5599024              -591111
       107                  848              5793480              -659352
       108                  856              5688928              -785366
       109                  864              5520591              -799439
       110                  872              5576342              -766157
       111                  880              5542083              -663864
       112                  888              5512539              -665135
       113                  896              5332229              -712133
       114                  904              5457865              -689174
       115                  912              5377434              -670864
       116                  920              5402594              -636023
       117                  928              5394603              -623298
       118                  936              5308148              -734720
       119                  944              5374954              -731902
       120                  952              5424547              -537241
       121                  960              5288732              -678140
       122                  968              5213468              -773008
       123                  976              5262284              -507321
       124                  984              5046926              -657816
       125                  992              4969613              -788750
       126                 1000              4968713              -606575
       127                 1008              5067162              -692714
       128                 1016              4968379              -489265
       129                 1024              5097766              -596758
       130                 1032              5205371              -580546
       131                 1040              5143824              -516523
       132                 1048              5257556              -736810
       133                 1056              5422493              -800422
       134                 1064              5566553              -707288
       135                 1072              5233500              -559109
       136                 1080              5151399              -620818
       137                 1088              5221482              -717020
       138                 1096              5174212              -618840
       139                 1104              5201457              -677916
       140                 1112              5469552              -647051
       141                 1120              5358871              -565997
       142                 1128              5352454              -675821
       143                 1136              5344109              -546521
       144                 1144              5336247              -666697
       145                 1152              5344909              -871934
       146                 1160              5441227              -670403
       147                 1168              5495651              -659903
       148                 1176              5304493              -698644
       149                 1184              5304233              -601992
       150                 1192              5208474              -630631
       151                 1200              5265710              -552019
       152                 1208              5230095              -708997
       153                 1216              5296842              -709294
       154                 1224              5236146              -854135
       155                 1232              5205421              -615047
       156                 1240              5309696              -593029
       157                 1248              5227407              -550117
       158                 1256              5218960              -608285
       159                 1264              5010595              -625470
       160                 1272              5230186              -596344
       161                 1280              5122941              -509568
       162                 1288              5185883              -563496
       163                 1296              5169356              -558423
       164                 1304              5144407              -618187
       165                 1312              5174564              -584018
       166                 1320              4956945              -518078
       167                 1328              5015355              -697791
       168                 1336              5048574              -604724
       169                 1344              5095710              -660604
       170                 1352              5154549              -631452
       171                 1360              4981201              -705696
       172                 1368              5082184              -679682
       173                 1376              5093122              -713832
       174                 1384              4991256              -594316
       175                 1392              5082250              -691211
       176                 1400              5005354              -631897
       177                 1408              5111936              -715257
       178                 1416              5076920              -618568
       179                 1424              5086677              -561139
       180                 1432              5048304              -508044
       181                 1440              4973465              -510085
       182                 1448              4805593              -637604
       183                 1456              4840507              -627372
       184                 1464              4858618              -765567
       185                 1472              4951003              -574763
       186                 1480              4721526              -594100
       187                 1488              4778667              -642354
       188                 1496              4824658              -642732
       189                 1504              4805736              -686568
       190                 1512              4984884              -608446
       191                 1520              4913212              -476630
       192                 1528              4886603              -566725
       193                 1536              5098422              -450225
       194                 1544              5001834              -551928
       195                 1552              4931694              -591259
       196                 1560              4873126              -627401
       197                 1568              5136261              -564270
       198                 1576              5024186              -540622
       199                 1584              4997804              -687709
       200                 1592              4953881              -569967
       201                 1600              4805847              -631302
       202                 1608              4924950              -568931
       203                 1616              4735186              -561501
       204                 1624              4895123              -461720
       205                 1632              4884885              -481921
       206                 1640              4962828              -597005
       207                 1648              4965366              -491748
       208                 1656              4784721              -688272
       209                 1664              4772248              -623160
       210                 1672              4881635              -711490
       211                 1680              4963047              -622880
       212                 1688              4623751              -667445
       213                 1696              4706702              -542813
       214                 1704              4787770              -545891
       215                 1712              4791550              -635813
       216                 1720              4818670              -538949
       217                 1728              4713227              -595074
       218                 1736              4881474              -521224
       219                 1744              4881672              -569517
       220                 1752              5118989              -366221
       221                 1760              5058303              -642333
       222                 1768              5115104              -427292
       223                 1776              5210826              -606070
       224                 1784              5186148              -734619
       225                 1792              5076870              -636804
       226                 1800              5203187              -503399
       227                 1808              5249878              -578105
       228                 1816              5219701              -600425
       229                 1824              5140438              -541434
       230                 1832              5000431              -696851
       231                 1840              5263945              -634190
       232                 1848              5208582              -599134
       233                 1856              5063921              -635332
       234                 1864              5220392              -651788
       235                 1872              5305589              -645263
       236                 1880              5197232              -544191
       237                 1888              5113017              -485345
       238                 1896              5127267              -610821
       239                 1904              5127621              -594938
       240                 1912              5069647              -526044
       241                 1920              5097916              -543896
       242                 1928              4929859              -692185
       243                 1936              5190554              -632210
       244                 1944              5163108              -586160
       245                 1952              4923420              -668052
       246                 1960              4930439              -625934
       247                 1968              4839269              -579071
       248                 1976              4932345              -628594
       249                 1984              4930602              -611587
       250                 1992              4851123              -536193
       251                 2000              4955358              -563693
       252                 2008              5069683              -558815
       253                 2016              5160524              -560746
       254                 2024              5138272              -534972
       255                 2032              5174949              -442311
       256                 2040              5113798              -560176
       257                 2048              5061506              -576747
       258                 2056              5047604              -702425
       259                 2064              5136302              -591373
       260                 2072              4826704              -668938
       261                 2080              4996398              -455127
       262                 2088              5028251              -515198
       263                 2096              4902800              -658704
       264                 2104              4883014              -651688
       265                 2112              5036172              -760497
       266                 2120              5078258              -621384
       267                 2128              4980940              -563523
       268                 2136              5185081              -427439
       269                 2144              5139598              -499603
       270                 2152              5056318              -564157
       271                 2160              4933002              -626435
       272                 2168              4975006              -514300
       273                 2176              4737948              -416661
       274                 2184              4896726              -574314
       275                 2192              4892410              -432846
       276                 2200              4815992              -670314
       277                 2208              4840980              -661228
       278                 2216              4962459              -560309
       279                 2224              4945111              -660970
       280                 2232              4924761              -483971
       281                 2240              5088626              -490002
       282                 2248              4964320              -543799
       283                 2256              5050458              -685234
       284                 2264              4941052              -606859
       285                 2272              4852334              -621019
       286                 2280              4977303              -592457
       287                 2288              4877129              -441576
       288                 2296              4944413              -602000
       289                 2304              4758150              -490918
       290                 2312              4628964              -513889
       291                 2320              4715192              -628297
       292                 2328              4716493              -578692
       293                 2336              4657300              -526319
       294                 2344              4777644              -504403
       295                 2352              4713182              -610740
       296                 2360              4465588              -602703
       297                 2368              4599885              -702711
       298                 2376              4578742              -470530
       299                 2384              4553762              -539212
       300                 2392              4578154              -474287
       301                 2400              4359378              -425214
       302                 2408              4359416              -556443
       303                 2416              4334435              -465662
       304                 2424              4332278              -576836
       305                 2432              4612119              -401265
       306                 2440              4327052              -467774
       307                 2448              4475792              -501753
       308                 2456              4311594              -544404
       309                 2464              4321729              -451745
       310                 2472              4468014              -493705
       311                 2480              4554259              -589532
       312                 2488              4559366              -494055
       313                 2496              4569236              -452192
       314                 2504              4469892              -598330
       315                 2512              4559107              -395892
       316                 2520              4608882              -584228
       317                 2528              4611504              -497211
       318                 2536              4733749              -573900
       319                 2544              4573805              -500483
       320                 2552              4469949              -542366
       321                 2560              4446107              -619549
       322                 2568              4518063              -644475
       323                 2576              4571548              -466804
       324                 2584              4529551              -594928
       325                 2592              4634558              -432965
       326                 2600              4597732              -648120
       327                 2608              4661408              -483436
       328                 2616              4542436              -628426
       329                 2624              4573404              -564866
       330                 2632              4505664              -579229
       331                 2640              4625202              -478836
       332                 2648              4357709              -539003
       333                 2656              4500174              -384932
       334                 2664              4379836              -512662
       335                 2672              4363779              -550980
       336                 2680              4535405              -602914
       337                 2688              4570025              -557345
       338                 2696              4464492              -554674
       339                 2704              4637516              -458026
       340                 2712              4680406              -526190
       341                 2720              4857046              -649770
       342                 2728              4665166              -624811
       343                 2736              4818434              -518766
       344                 2744              4739677              -444989
       345                 2752              4745680              -433570
       346                 2760              4722303              -558330
       347                 2768              4778365              -537479
       348                 2776              4519052              -537972
       349                 2784              4776010              -565621
       350                 2792              4516069              -629913
       351                 2800              4697826              -370821
       352                 2808              4599930              -560827
       353                 2816              4678026              -471256
       354                 2824              4732494              -610890
       355                 2832              4680847              -446060
       356                 2840              4732803              -493432
       357                 2848              4716011              -513418
       358                 2856              4617446              -487631
       359                 2864              4605019              -503701
       360                 2872              4558487              -495247
       361                 2880              4553202              -464972
       362                 2888              4512926              -488668
       363                 2896              4494620              -412466
       364                 2904              4407019              -414477
       365                 2912              4380374              -360965
       366                 2920              4359711              -512781
       367                 2928              4496039              -658394
       368                 2936              4315935              -565840
       369                 2944              4310474              -438128
       370                 2952              4299310              -425719
       371                 2960              4409257              -570260
       372                 2968              4373913              -449889
       373                 2976              4331102              -491149
       374                 2984              4509774              -468826
       375                 2992              4484186              -541552
       376                 3000              4461792              -557481
       377                 3008              4446131              -325207
       378                 3016              4564383              -452932
       379                 3024              4310577              -461583
       380                 3032              4251355              -549831
       381                 3040              4432049              -537400
       382                 3048              4390771              -460477
       383                 3056              4503029              -346526
       384                 3064              4495205              -413051
       385                 3072              4463184              -423117
       386                 3080              4359692              -527495
       387                 3088              4368319              -670903
       388                 3096              4481415              -510502
       389                 3104              4313936              -427757
       390                 3112              4390492              -424987
       391                 3120              4395746              -416173
       392                 3128              4395350              -466873
       393                 3136              4319204              -449219
       394                 3144              4416035              -510463
       395                 3152              4401973              -347246
       396                 3160              4533809              -475004
       397                 3168              4648343              -538682
       398                 3176              4449535              -610945
       399                 3184              4681057              -526914
       400                 3192              4529595              -544086
       401                 3200              4635274              -574860
       402                 3208              4570813              -582257
       403                 3216              4541451              -520839
       404                 3224              4612201              -563048
       405                 3232              4423411              -496396
       406                 3240              4327038              -449206
       407                 3248              4486404              -486592
       408                 3256              4503244              -584561
       409                 3264              4614712              -533833
       410                 3272              4453398              -541526
       411                 3280              4591423              -474309
       412                 3288              4448697              -550967
       413                 3296              4567357              -450110
       414                 3304              4373185              -606389
       415                 3312              4394902              -558903
       416                 3320              4504292              -484778
       417                 3328              4383934              -425567
       418                 3336              4313156              -690026
       419                 3344              4314690              -454632
       420                 3352              4184666              -536759
       421                 3360              4159003              -485273
       422                 3368              4319100              -493686
       423                 3376              4273357              -385956
       424                 3384              4168690              -475524
       425                 3392              4272116              -487032
       426                 3400              4193075              -471619
       427                 3408              4027845              -529218
       428                 3416              4330329              -497804
       429                 3424              4091062              -499624
       430                 3432              4160859              -384546
       431                 3440              4176761              -462124
       432                 3448              4251103              -387316
       433                 3456              4167840              -526613
       434                 3464              4191299              -528230
       435                 3472              4150722              -469154
       436                 3480              4240899              -493959
       437                 3488              4123323              -496473
       438                 3496              4335043              -612502
       439                 3504              4179816              -498722
       440                 3512              4074388              -546959
       441                 3520              4241566              -404349
       442                 3528              4240093              -426403
       443                 3536              4235506              -475334
       444                 3544              4126857              -381594
       445                 3552              4293839              -524862
       446                 3560              4274396              -348149
       447                 3568              4267860              -460862
       448                 3576              4367536              -580955
       449                 3584              4180546              -505419
       450                 3592              4318549              -430589
       451                 3600              4338198              -606001
       452                 3608              4145270              -442357
       453                 3616              4188292              -540699
       454                 3624              4174676              -570534
       455                 3632              4210470              -363991
       456                 3640              4255656              -331781
       457                 3648              4243504              -466412
       458                 3656              4373338              -441746
       459                 3664              4329988              -520127
       460                 3672              4256521              -587091
       461                 3680              4378377              -445420
       462                 3688              4379535              -417828
       463                 3696              4438977              -606134
       464                 3704              4221929              -529283
       465                 3712              4491636              -463414
       466                 3720              4270519              -503819
       467                 3728              4460438              -517830
       468                 3736              4445118              -590016
       469                 3744              4263741              -626329
       470                 3752              4339298              -582580
       471                 3760              4240015              -405993
       472                 3768              4271276              -576361
       473                 3776              4145087              -523827
       474                 3784              4328278              -467750
       475                 3792              4417752              -424710
       476                 3800              4373844              -427614
       477                 3808              4364574              -519331
       478                 3816              4193281              -597457
       479                 3824              4182664              -488286
       480                 3832              4364154              -616000
       481                 3840              4215509              -459748
       482                 3848              4248283              -470324
       483                 3856              4271056              -551384
       484                 3864              4206322              -364717
       485                 3872              4193130              -510575
       486                 3880              4321316              -628518
       487                 3888              4272563              -407531
       488                 3896              4268697              -364051
       489                 3904              4261795              -460344
       490                 3912              4276979              -470167
       491                 3920              4231479              -585196
       492                 3928              4433529              -376729
       493                 3936              4267980              -395702
       494                 3944              4352183              -398409
       495                 3952              4139244              -376713
       496                 3960              4310240              -543873
       497                 3968              4327669              -345023
       498                 3976              4320818              -544099
       499                 3984              4406150              -550199
       500                 3992              4320522              -337655
       501                 4000              4435412              -465063
       502                 4008              4288306              -540117
       503                 4016              4280134              -448905
       504                 4024              4371980              -361124
       505                 4032              4371808              -315665
       506                 4040              4402154              -479541
       507                 4048              4293037              -598902
       508                 4056              4511379              -462156
       509                 4064              4338351              -505014
       510                 4072              4417607              -571772
       511                 4080              4337389              -334935
       512                 4088              4313394              -483743
       513                 4096              4203803              -591488
       514                 4104              4272032              -526981
       515                 4112              4192020              -503081
       516                 4120              4159438              -541804
       517                 4128              4339528              -524884
       518                 4136              4218145              -500133
       519                 4144              4377349              -370307
       520                 4152              4265614              -495596
       521                 4160              4222226              -627214
       522                 4168              4430631              -528881
       523                 4176              4158661              -530309
       524                 4184              4407002              -512716
       525                 4192              4153770              -527162
       526                 4200              4043406              -544390
       527                 4208              4148303              -536267
       528                 4216              4185585              -429850
       529                 4224              4220945              -484348
       530                 4232              4183859              -547236
       531                 4240              4133254              -456598
       532                 4248              4270220              -281077
       533                 4256              4082850              -414265
       534                 4264              4054658              -524270
       535                 4272              4054780              -489601
       536                 4280              3995002              -461905
       537                 4288              4070482              -538453
       538                 4296              4013924              -470110
       539                 4304              4199538              -551170
       540                 4312              4005552              -447762
       541                 4320              3969278              -419961
       542                 4328              3961985              -416117
       543                 4336              4008975              -439242
       544                 4344              4007555              -542218
       545                 4352              3982895              -577079
       546                 4360              3910166              -420413
       547                 4368              4004009              -566339
       548                 4376              4009474              -281256
       549                 4384              4015056              -586814
       550                 4392              3970675              -335639
       551                 4400              3889427              -570106
       552                 4408              3857050              -561697
       553                 4416              3832523              -505389
       554                 4424              4008247              -352398
       555                 4432              3838599              -370867
       556                 4440              3771245              -361382
       557                 4448              3757084              -470208
       558                 4456              3678076              -211332
       559                 4464              3958686              -559500
       560                 4472              3720641              -564838
       561                 4480              3651730              -526534
       562                 4488              3697222              -352474
       563                 4496              3943299              -341909
       564                 4504              3985950              -552930
       565                 4512              3949060              -487227
       566                 4520              3892016              -453006
       567                 4528              3868645              -664106
       568                 4536              4013967              -459158
       569                 4544              3867637              -536415
       570                 4552              3856330              -544397
       571                 4560              3923516              -514957
       572                 4568              3844291              -493179
       573                 4576              3881386              -572897
       574                 4584              4092040              -588043
       575                 4592              3877957              -379148
       576                 4600              3978704              -386148
       577                 4608              4011381              -384476
       578                 4616              4035045              -409962
       579                 4624              4113375              -335504
       580                 4632              4105625              -481083
       581                 4640              4202480              -383605
       582                 4648              4083755              -515932
       583                 4656              4184208              -545441
       584                 4664              4175818              -493971
       585                 4672              4185793              -570007
       586                 4680              4019112              -480652
       587                 4688              4164063              -581810
       588                 4696              4025290              -372896
       589                 4704              4138107              -582523
       590                 4712              4113905              -486111
       591                 4720              4027230              -574761
       592                 4728              4062542              -394999
       593                 4736              4245216              -512603
       594                 4744              3874018              -412255
       595                 4752              4023423              -339495
       596                 4760              4062484              -305768
       597                 4768              4169885              -384121
       598                 4776              4206489              -475901
       599                 4784              4013498              -378258
       600                 4792              3955973              -495757
       601                 4800              3991021              -387261
       602                 4808              3976880              -507249
       603                 4816              3890234              -479769
       604                 4824              4084019              -358899
       605                 4832              4065464              -426665
       606                 4840              3966772              -382568
       607                 4848              3748136              -542771
       608                 4856              4092379              -539722
       609                 4864              3877955              -531838
       610                 4872              3925469              -438498
       611                 4880              3974427              -672728
       612                 4888              3892953              -489833
       613                 4896              3876520              -351593
       614                 4904              3838687              -499395
       615                 4912              3929223              -365812
       616                 4920              3878213              -466113
       617                 4928              3721761              -471001
       618                 4936              3953327              -514324
       619                 4944              3807517              -442912
       620                 4952              3924574              -589833
       621                 4960              3897731              -449633
       622                 4968              3866629              -413588
       623                 4976              3795808              -348521
       624                 4984              3895974              -343750
       625                 4992              3919094              -417585
       626                 5000              4010554              -453684
       627                 5008              3947595              -473698
       628                 5016              3862842              -489084
       629                 5024              3894694              -410248
       630                 5032              3690861              -438426
       631                 5040              3817028              -346879
       632                 5048              3801606              -560022
       633                 5056              3817905              -295308
       634                 5064              3719786              -506004
       635                 5072              3714218              -428964
       636                 5080              3795616              -470024
       637                 5088              3848319              -382654
       638                 5096              3721030              -376137
       639                 5104              4059441              -406544
       640                 5112              3996124              -555185
       641                 5120              4028492              -315139
       642                 5128              3887428              -714296
       643                 5136              3820228              -439193
       644                 5144              3881000              -345103
       645                 5152              3900464              -455390
       646                 5160              3787568              -587705
       647                 5168              3804596              -490688
       648                 5176              3994904              -463730
       649                 5184              3785851              -399582
       650                 5192              3848150              -512027
       651                 5200              3844030              -374092
       652                 5208              4003277              -582123
       653                 5216              3994810              -515117
       654                 5224              4109112              -594554
       655                 5232              4129636              -411434
       656                 5240              4031753              -589386
       657                 5248              4091869              -359527
       658                 5256              3974793              -517372
       659                 5264              3821553              -369042
       660                 5272              3910476              -400114
       661                 5280              4008780              -432289
       662                 5288              4003683              -281594
       663                 5296              3910354              -411653
       664                 5304              3809579              -517567
       665                 5312              4027483              -430884
       666                 5320              3898990              -451408
       667                 5328              3856722              -489833
       668                 5336              3817217              -428582
       669                 5344              3933689              -540395
       670                 5352              3911030              -538665
       671                 5360              3886156              -327269
       672                 5368              3936336              -546220
       673                 5376              3879639              -388192
       674                 5384              3793481              -402259
       675                 5392              3944725              -342331
       676                 5400              3955160              -212350
       677                 5408              3996067              -460721
       678                 5416              4056120              -520636
       679                 5424              3909833              -425821
       680                 5432              3947662              -345632
       681                 5440              3808392              -360281
       682                 5448              3967550              -317869
       683                 5456              4031877              -460513
       684                 5464              4078567              -318724
       685                 5472              4077965              -358524
       686                 5480              4017355              -472135
       687                 5488              4033117              -542549
       688                 5496              4036317              -441987
       689                 5504              3877852              -471547
       690                 5512              4031601              -578943
       691                 5520              3870060              -432853
       692                 5528              3868507              -361056
       693                 5536              3990893              -444858
       694                 5544              3876048              -431115
       695                 5552              3855024              -369315
       696                 5560              3999520              -508544
       697                 5568              3967027              -483576
       698                 5576              4057273              -404929
       699                 5584              4047062              -429102
       700                 5592              4116938              -324267
       701                 5600              4046034              -460555
       702                 5608              4047649              -437479
       703                 5616              4074640              -640259
       704                 5624              3987097              -403447
       705                 5632              3909631              -405018
       706                 5640              3807670              -450192
       707                 5648              3791092              -437532
       708                 5656              3863424              -400690
       709                 5664              4061224              -396430
       710                 5672              3978406              -299649
       711                 5680              3998061              -376436
       712                 5688              4080211              -440185
       713                 5696              3891239              -367925
       714                 5704              3853819              -286191
       715                 5712              3870148              -572440
       716                 5720              3950815              -535673
       717                 5728              3914055              -359724
       718                 5736              3887217              -533137
       719                 5744              3804774              -342538
       720                 5752              3790759              -443207
       721                 5760              3818083              -239517
       722                 5768              3794112              -427593
       723                 5776              3873393              -619828
       724                 5784              3817403              -448302
       725                 5792              4028298              -562880
       726                 5800              3903556              -371245
       727                 5808              3994022              -352362
       728                 5816              4010757              -457769
       729                 5824              3916815              -299183
       730                 5832              3769572              -448725
       731                 5840              3766671              -450889
       732                 5848              3864802              -414320
       733                 5856              3867442              -349078
       734                 5864              3669078              -346699
       735                 5872              3895036              -271942
       736                 5880              3723683              -511975
       737                 5888              3804577              -282913
       738                 5896              3592269              -426398
       739                 5904              3789391              -497433
       740                 5912              3786515              -453217
       741                 5920              3680297              -415688
       742                 5928              3694428              -537380
       743                 5936              3931068              -262144
       744                 5944              3773689              -362252
       745                 5952              3901740              -381372
       746                 5960              3845323              -373944
       747                 5968              3719767              -459153
       748                 5976              3752789              -435164
       749                 5984              3624629              -494839
       750                 5992              3575891              -396635
       751                 6000              3640116              -353846
       752                 6008              3663479              -362939
       753                 6016              3716091              -514968
       754                 6024              3764387              -427870
       755                 6032              3775698              -379863
       756                 6040              3660100              -346015
       757                 6048              3812702              -558369
       758                 6056              3925989              -385969
       759                 6064              3802722              -494953
       760                 6072              4019933              -435365
       761                 6080              3809691              -430156
       762                 6088              3789465              -471589
       763                 6096              3830429              -404758
       764                 6104              3786638              -396089
       765                 6112              3715655              -485197
       766                 6120              3895693              -482224
       767                 6128              3668380              -482184
       768                 6136              3652112              -356674
       769                 6144              3780753              -239280
       770                 6152              3795219              -550769
       771                 6160              3942940              -404680
       772                 6168              4013343              -445557
       773                 6176              3837405              -583255
       774                 6184              3900675              -516173
       775                 6192              3622516              -499197
       776                 6200              3793264              -347159
       777                 6208              3654856              -322865
       778                 6216              3715940              -222756
       779                 6224              3828654              -417517
       780                 6232              3761611              -438222
       781                 6240              3839568              -528015
       782                 6248              3809109              -486793
       783                 6256              3774321              -343979
       784                 6264              3678394              -466830
       785                 6272              3690156              -351485
       786                 6280              3620624              -288556
       787                 6288              3701055              -445230
       788                 6296              3615415              -388403
       789                 6304              3702162              -371488
       790                 6312              3792094              -444159
       791                 6320              3574087              -380728
       792                 6328              3584927              -408852
       793                 6336              3566181              -586116
       794                 6344              3603851              -255158
       795                 6352              3434028              -428003
       796                 6360              3463201              -366136
       797                 6368              3432186              -575252
       798                 6376              3410190              -443738
       799                 6384              3566285              -395235
       800                 6392              3575132              -447821
       801                 6400              3538723              -289321
       802                 6408              3523786              -304568
       803                 6416              3450553              -277528
       804                 6424              3601946              -429347
       805                 6432              3611514              -332600
       806                 6440              3632191              -460859
       807                 6448              3533820              -587207
       808                 6456              3413082              -432537
       809                 6464              3560963              -416849
       810                 6472              3474527              -514604
       811                 6480              3469046              -393734
       812                 6488              3492108              -390650
       813                 6496              3471751              -466661
       814                 6504              3556698              -375667
       815                 6512              3490186              -404610
       816                 6520              3619933              -460261
       817                 6528              3533811              -508000
       818                 6536              3653702              -434789
       819                 6544              3462821              -411015
       820                 6552              3476771              -436548
       821                 6560              3444692              -397938
       822                 6568              3399962              -472827
       823                 6576              3493447              -433294
       824                 6584              3401885              -305276
       825                 6592              3516344              -476943
       826                 6600              3559013              -363667
       827                 6608              3421721              -390253
       828                 6616              3416758              -371120
       829                 6624              3534642              -363235
       830                 6632              3664880              -435242
       831                 6640              3587189              -471336
       832                 6648              3479958              -472120
       833                 6656              3417105              -370052
       834                 6664              3606411              -517156
       835                 6672              3632327              -403964
       836                 6680              3568122              -468874
       837                 6688              3380721              -375173
       838                 6696              3693260              -491717
       839                 6704              3420111              -316536
       840                 6712              3563215              -423436
       841                 6720              3628283              -518579
       842                 6728              3685687              -463310
       843                 6736              3620350              -413517
       844                 6744              3480327              -516284
       845                 6752              3626046              -379336
       846                 6760              3499254              -446194
       847                 6768              3555485              -385869
       848                 6776              3614041              -626401
       849                 6784              3553516              -323563
       850                 6792              3599345              -527303
       851                 6800              3563242              -396852
       852                 6808              3783060              -342052
       853                 6816              3537436              -403622
       854                 6824              3529091              -314068
       855                 6832              3532002              -361482
       856                 6840              3474408              -325354
       857                 6848              3388753              -309252
       858                 6856              3385788              -434330
       859                 6864              3424671              -356763
       860                 6872              3551910              -540680
       861                 6880              3402302              -396015
       862                 6888              3568178              -370493
       863                 6896              3558372              -485533
       864                 6904              3479310              -349771
       865                 6912              3521686              -398832
       866                 6920              3362441              -326821
       867                 6928              3404359              -438766
       868                 6936              3446789              -348382
       869                 6944              3384080              -351593
       870                 6952              3473994              -406613
       871                 6960              3566508              -416250
       872                 6968              3539782              -338803
       873                 6976              3585262              -295418
       874                 6984              3635623              -478023
       875                 6992              3449983              -534580
       876                 7000              3478524              -380547
       877                 7008              3659838              -506239
       878                 7016              3574247              -271637
       879                 7024              3559981              -169465
       880                 7032              3531729              -258975
       881                 7040              3500499              -353703
       882                 7048              3344272              -356244
       883                 7056              3528635              -449369
       884                 7064              3500019              -361175
       885                 7072              3303596              -316815
       886                 7080              3369523              -528864
       887                 7088              3450080              -405931
       888                 7096              3554567              -458037
       889                 7104              3485795              -382530
       890                 7112              3427824              -277255
       891                 7120              3537916              -439734
       892                 7128              3522810              -446196
       893                 7136              3483563              -480388
       894                 7144              3509908              -412979
       895                 7152              3575764              -475858
       896                 7160              3582652              -395503
       897                 7168              3461867              -398795
       898                 7176              3476358              -329688
       899                 7184              3403379              -301009
       900                 7192              3239349              -484358
       901                 7200              3343229              -375545
       902                 7208              3543299              -321179
       903                 7216              3462849              -385518
       904                 7224              3400495              -417154
       905                 7232              3513026              -426159
       906                 7240              3655078              -331889
       907                 7248              3762053              -438080
       908                 7256              3634878              -377224
       909                 7264              3495476              -469148
       910                 7272              3626185              -430800
       911                 7280              3584271              -486067
       912                 7288              3519876              -317347
       913                 7296              3564270              -432962
       914                 7304              3573473              -391478
       915                 7312              3641358              -338623
       916                 7320              3445566              -548028
       917                 7328              3478205              -313997
       918                 7336              3491038              -442091
       919                 7344              3544434              -544665
       920                 7352              3572152              -405489
       921                 7360              3632554              -274385
       922                 7368              3561915              -396877
       923                 7376              3676062              -346904
       924                 7384              3606264              -457508
       925                 7392              3662025              -314220
       926                 7400              3623456              -247015
       927                 7408              3538997              -432053
       928                 7416              3532324              -451723
       929                 7424              3657342              -578509
       930                 7432              3495382              -273162
       931                 7440              3434026              -304154
       932                 7448              3553852              -548652
       933                 7456              3443329              -243507
       934                 7464              3480728              -427817
       935                 7472              3691934              -256822
       936                 7480              3531942              -304229
       937                 7488              3574843              -337038
       938                 7496              3423274              -264484
       939                 7504              3654907              -531574
       940                 7512              3634479              -295593
       941                 7520              3613320              -372144
       942                 7528              3423456              -520321
       943                 7536              3592638              -312863
       944                 7544              3479347              -427357
       945                 7552              3558501              -456785
       946                 7560              3470925              -269584
       947                 7568              3517301              -397048
       948                 7576              3536731              -321059
       949                 7584              3636855              -300513
       950                 7592              3474215              -497338
       951                 7600              3409344              -440108
       952                 7608              3608414              -234395
       953                 7616              3550898              -363236
       954                 7624              3428734              -495947
       955                 7632              3452336              -383149
       956                 7640              3509735              -444179
       957                 7648              3288274              -489563
       958                 7656              3465043              -320247
       959                 7664              3283753              -333576
       960                 7672              3229193              -412782
       961                 7680              3259739              -366550
       962                 7688              3362869              -393067
       963                 7696              3377535              -377372
       964                 7704              3232467              -367820
       965                 7712              3185934              -403617
       966                 7720              3160889              -384118
       967                 7728              3130834              -311033
       968                 7736              3150066              -454143
       969                 7744              3099009              -513748
       970                 7752              3324424              -396706
       971                 7760              3303410              -454258
       972                 7768              3167291              -526516
       973                 7776              3157677              -527166
       974                 7784              3047930              -418735
       975                 7792              3243070              -338925
       976                 7800              3040732              -376978
       977                 7808              3176275              -450815
       978                 7816              3048130              -346286
       979                 7824              3186859              -338848
       980                 7832              2981166              -231090
       981                 7840              3013553              -441187
       982                 7848              3108086              -413298
       983                 7856              3112930              -317992
       984                 7864              3120838              -297754
       985                 7872              3062177              -257109
       986                 7880              3155428              -366527
       987                 7888              3060399              -108197
       988                 7896              2977734              -323368
       989                 7904              2981660              -351109
       990                 7912              3109168              -369540
       991                 7920              3048350              -391131
       992                 7928              3165417              -166113
       993                 7936              3006439              -257119
       994                 7944              2977582              -479815
       995                 7952              3066752              -344437
       996                 7960              2929157              -427952
       997                 7968              2989657              -227121
       998                 7976              3045930              -464109
       999                 7984              3074593              -457459
      1000                 7992              2878548              -314110
      1001                 8000              3031797              -325250
      1002                 8008              3135066              -158176
      1003                 8016              2889105              -253171
      1004                 8024              2963635              -313838
      1005                 8032              3070266              -332166
      1006                 8040              3069340              -323076
      1007                 8048              3114627              -299520
      1008                 8056              3048846              -441285
      1009                 8064              3062118              -405609
      1010                 8072              3044493              -447547
      1011                 8080              3106087              -338669
      1012                 8088              3066547              -267671
      1013                 8096              2990024              -341334
      1014                 8104              3052518              -268755
      1015                 8112              3143694              -470575
      1016                 8120              3096860              -334212
      1017                 8128              3092191              -297889
      1018                 8136              3003710              -330819
      1019                 8144              3027315              -265950
      1020                 8152              2996184              -351080
      1021                 8160              3063984              -499260
      1022                 8168              3170757              -319762
      1023                 8176              3091034              -271931
      1024                 8184              2855702              -445502
      1025                 8192              3169533              -345060
      1026                 8200              3237792              -396638
      1027                 8208              3054205              -415551
      1028                 8216              3124153              -351370
      1029                 8224              3106608              -422911
      1030                 8232              3177709              -294196
      1031                 8240              2995452              -438288
      1032                 8248              3176992              -361235
      1033                 8256              3062084              -341507
      1034                 8264              3115705              -269131
      1035                 8272              3150410              -366545
      1036                 8280              3098165              -315527
      1037                 8288              3115835              -306191
      1038                 8296              3164855              -445361
      1039                 8304              3156577              -218933
      1040                 8312              3148637              -391056
      1041                 8320              3221709              -319873
      1042                 8328              3131532              -415405
      1043                 8336              3214612              -348798
      1044                 8344              3343113              -512426
      1045                 8352              3249885              -355742
      1046                 8360              3382733              -320168
      1047                 8368              3368384              -413249
      1048                 8376              3397888              -468059
      1049                 8384              3299921              -359901
      1050                 8392              3165375              -452605
      1051                 8400              3314991              -302477
      1052                 8408              3255408              -427646
      1053                 8416              3269879              -355434
      1054                 8424              3071443              -413612
      1055                 8432              3202621              -294181
      1056                 8440              3247714              -249828
      1057                 8448              3462652              -366641
      1058                 8456              3315786              -387956
      1059                 8464              3214280              -304312
      1060                 8472              3263060              -362763
      1061                 8480              3215459              -489626
      1062                 8488              3267626              -317532
      1063                 8496              3131292              -381642
      1064                 8504              3388079              -361495
      1065                 8512              3325670              -279562
      1066                 8520              3233761              -322160
      1067                 8528              3222117              -361469
      1068                 8536              3151712              -322355
      1069                 8544              3357792              -449760
      1070                 8552              3403788              -396007
      1071                 8560              3238608              -471777
      1072                 8568              3162509              -227618
      1073                 8576              3351155              -365523
      1074                 8584              3251707              -292797
      1075                 8592              3396489              -418388
      1076                 8600              3264801              -425456
      1077                 8608              3224856              -342075
      1078                 8616              3147647              -393418
      1079                 8624              3247863              -521471
      1080                 8632              3314431              -360194
      1081                 8640              3115880              -352426
      1082                 8648              3075737              -389063
      1083                 8656              3156498              -350343
      1084                 8664              3093853              -412238
      1085                 8672              3260712              -310125
      1086                 8680              3137610              -452685
      1087                 8688              3213108              -328271
      1088                 8696              3208211              -460320
      1089                 8704              3220958              -443697
      1090                 8712              3225627              -347891
      1091                 8720              3129581              -156004
      1092                 8728              3243088              -381376
      1093                 8736              3123115              -264516
      1094                 8744              3070849              -614013
      1095                 8752              3004863              -467368
      1096                 8760              3115068              -385966
      1097                 8768              2987791              -455276
      1098                 8776              3199450              -433031
      1099                 8784              3215189              -398995
      1100                 8792              3063459              -216394
      1101                 8800              3061590              -438699
      1102                 8808              3208353              -292070
      1103                 8816              3130332              -343593
      1104                 8824              3147454              -424226
      1105                 8832              3174193              -426563
      1106                 8840              3170198              -362010
      1107                 8848              3071556              -201892
      1108                 8856              3041949              -387945
      1109                 8864              2948852              -477553
      1110                 8872              3058253              -436021
      1111                 8880              3158243              -325745
      1112                 8888              3197527              -434759
      1113                 8896              3189679              -320224
      1114                 8904              3011624              -432557
      1115                 8912              2995153              -269961
      1116                 8920              3047809              -350831
      1117                 8928              3138008              -396023
      1118                 8936              3077664              -391826
      1119                 8944              2962259              -362421
      1120                 8952              2982080              -403081
      1121                 8960              2927742              -520481
      1122                 8968              2919177              -395071
      1123                 8976              2865567              -229911
      1124                 8984              2845868              -323796
      1125                 8992              2826553              -320314
      1126                 9000              2900740              -359672
      1127                 9008              2841013              -391648
      1128                 9016              2884599              -339524
      1129                 9024              2939262              -218561
      1130                 9032              2780863              -381793
      1131                 9040              2931902              -158664
      1132                 9048              2843858              -443791
      1133                 9056              2836364              -234058
      1134                 9064              2773978              -400920
      1135                 9072              2872576              -270336
      1136                 9080              2851912              -284953
      1137                 9088              2971285              -295650
      1138                 9096              2911641              -247058
      1139                 9104              2887592              -432268
      1140                 9112              2816524              -180699
      1141                 9120              2830873              -277485
      1142                 9128              2781489              -262508
      1143                 9136              2720613              -254542
      1144                 9144              2678242              -277073
      1145                 9152              2763425              -298298
      1146                 9160              2738070              -337374
      1147                 9168              2787835              -231863
      1148                 9176              2778059              -337341
      1149                 9184              2595963              -301823
      1150                 9192              2827129              -345205
      1151                 9200              2679224              -470975
      1152                 9208              2624667              -230458
      1153                 9216              2456680              -322008
      1154                 9224              2609502              -442199
      1155                 9232              2660636              -287045
      1156                 9240              2724425              -399748
      1157                 9248              2635452              -344672
      1158                 9256              2695427              -371167
      1159                 9264              2788076              -213577
      1160                 9272              2770631              -357105
      1161                 9280              2827959              -311230
      1162                 9288              2576387              -196241
      1163                 9296              2528531              -279576
      1164                 9304              2686552              -355312
      1165                 9312              2756052              -286752
      1166                 9320              2631159              -262484
      1167                 9328              2618821              -394377
      1168                 9336              2628074              -357317
      1169                 9344              2646948              -262141
      1170                 9352              2708434              -303321
      1171                 9360              2582927              -300469
      1172                 9368              2715013              -425797
      1173                 9376              2668556              -370234
      1174                 9384              2702387              -461985
      1175                 9392              2814746              -144030
      1176                 9400              2709902              -289948
      1177                 9408              2633166              -324554
      1178                 9416              2744725              -171539
      1179                 9424              2718950              -322753
      1180                 9432              2619725              -291937
      1181                 9440              2770808              -279186
      1182                 9448              2778981              -381697
      1183                 9456              2770425              -566208
      1184                 9464              2628195              -357799
      1185                 9472              2609101              -443443
      1186                 9480              2735564              -330737
      1187                 9488              2677170              -210960
      1188                 9496              2729612              -211291
      1189                 9504              2887848              -149659
      1190                 9512              2635193              -261538
      1191                 9520              2806867              -351477
      1192                 9528              2617733              -369067
      1193                 9536              2787024              -204343
      1194                 9544              2738705              -370705
      1195                 9552              2690153              -337225
      1196                 9560              2695314              -401169
      1197                 9568              2731052              -372818
      1198                 9576              2778201              -213201
      1199                 9584              2802280              -292091
      1200                 9592              2688743              -266673
      1201                 9600              2732950              -396873
      1202                 9608              2620394              -289584
      1203                 9616              2658351              -309155
      1204                 9624              2754001              -216509
      1205                 9632              2786394              -255321
      1206                 9640              2725703              -278678
      1207                 9648              2794324              -368537
      1208                 9656              2934692              -368748
      1209                 9664              2753208              -178888
      1210                 9672              2781904              -406713
      1211                 9680              2809112              -288375
      1212                 9688              2808785              -386519
      1213                 9696              2804122              -412650
      1214                 9704              2674162              -376950
      1215                 9712              2858623              -365196
      1216                 9720              2933426              -204209
      1217                 9728              2892798              -348707
      1218                 9736              2752558              -272514
      1219                 9744              2888844              -466836
      1220                 9752              2887997              -418577
      1221                 9760              2842738              -227953
      1222                 9768              2878254              -239930
      1223                 9776              2850357              -339055
      1224                 9784              2709133              -281661
      1225                 9792              2817259              -262739
      1226                 9800              2712915              -273735
      1227                 9808              2614676              -451948
      1228                 9816              2810399              -389608
      1229                 9824              2766518              -404048
      1230                 9832              2688802              -308999
      1231                 9840              2836054              -476366
      1232                 9848              2782722              -311220
      1233                 9856              2838180              -236261
      1234                 9864              2847699              -305078
      1235                 9872              2827173              -307162
      1236                 9880              2786031              -364645
      1237                 9888              2811069              -325411
      1238                 9896              2807583              -489306
      1239                 9904              2748062              -429188
      1240                 9912              2741027              -260911
      1241                 9920              2864608              -194848
      1242                 9928              2791011              -306880
      1243                 9936              2847118              -444946
      1244                 9944              2837019              -238231
      1245                 9952              2727780              -357331
      1246                 9960              2761003              -342352
      1247                 9968              2696413              -306553
      1248                 9976              2716532              -348123
      1249                 9984              2840557              -260345
      1250                 9992              2840325              -485802
      1251                10000              2785173              -163507
      1252                10008              2770135              -348779
      1253                10016              2573806              -377249
      1254                10024              2649346              -294741
      1255                10032              2721560              -319221
      1256                10040              2690347              -370271
      1257                10048              2634228              -298665
      1258                10056              2785229              -220771
      1259                10064              2712019              -284732
      1260                10072              2642655              -442176
      1261                10080              2576705              -246343
      1262                10088              2705339              -403668
      1263                10096              2643360              -325462
      1264                10104              2690146              -370535
      1265                10112              2586603              -187326
      1266                10120              2709174              -455434
      1267                10128              2587109              -398276
      1268                10136              2630403              -339810
      1269                10144              2548484              -331369
      1270                10152              2692229              -354153
      1271                10160              2523684              -371836
      1272                10168              2491678              -285123
      1273                10176              2731764              -194016
      1274                10184              2552236              -495832
      1275                10192              2535438              -225637
      1276                10200              2574420              -335847
      1277                10208              2625229              -425484
      1278                10216              2472425              -385831
      1279                10224              2636599              -364680
      1280                10232              2557613              -358743
      1281                10240              2616839              -343050
      1282                10248              2544753              -279100
      1283                10256              2534242              -434829
      1284                10264              2411620              -293096
      1285                10272              2493968              -247120
      1286                10280              2508877              -252694
      1287                10288              2506659              -221920
      1288                10296              2424977              -262268
      1289                10304              2453000              -345719
      1290                10312              2424149              -356161
      1291                10320              2430928              -308577
      1292                10328              2352355              -169615
      1293                10336              2531518              -359740
      1294                10344              2559187              -414674
      1295                10352              2515514              -326826
      1296                10360              2540489              -408037
      1297                10368              2448610              -299654
      1298                10376              2348857              -371748
      1299                10384              2597058              -340133
      1300                10392              2439324              -364803
      1301                10400              2472699              -126958
      1302                10408              2419689              -141057
      1303                10416              2261972              -322161
      1304                10424              2343255              -409602
      1305                10432              2456753              -205258
      1306                10440              2419338              -333518
      1307                10448              2521467              -192330
      1308                10456              2421489              -362802
      1309                10464              2411088              -262676
      1310                10472              2330049              -240477
      1311                10480              2379675              -391471
      1312                10488              2270692              -250765
      1313                10496              2333240              -424335
      1314                10504              2370456              -110395
      1315                10512              2380583              -144852
      1316                10520              2228424              -241228
      1317                10528              2311993              -380664
      1318                10536              2265965              -240681
      1319                10544              2371567              -282268
      1320                10552              2389260              -280804
      1321                10560              2388910              -260249
      1322                10568              2275325              -354356
      1323                10576              2319912              -423540
      1324                10584              2375934              -301734
      1325                10592              2273315              -411348
      1326                10600              2302889              -398874
      1327                10608              2162716              -328576
      1328                10616              2175490              -323143
      1329                10624              2250787              -317146
      1330                10632              2225418              -318408
      1331                10640              2231468              -337744
      1332                10648              2249686              -328819
      1333                10656              2170984              -347976
      1334                10664              2207348              -300677
      1335                10672              2314139              -333650
      1336                10680              2177221              -318230
      1337                10688              2279004              -410375
      1338                10696              2342113              -266066
      1339                10704              2130668              -244549
      1340                10712              2203032              -327805
      1341                10720              2260205              -205581
      1342                10728              2136156              -498085
      1343                10736              2327101              -453592
      1344                10744              2218622              -198650
      1345                10752              2131667              -190379
      1346                10760              2250622              -405382
      1347                10768              2175689              -297385
      1348                10776              2202310              -290963
      1349                10784              2293814              -299033
      1350                10792              2271460              -416948
      1351                10800              2287680              -311057
      1352                10808              2301235              -444941
      1353                10816              2254085              -390630
      1354                10824              2294244              -272722
      1355                10832              2104416              -474061
      1356                10840              2381982              -321096
      1357                10848              2214324              -308564
      1358                10856              2330016              -372042
      1359                10864              2383455              -205011
      1360                10872              2233163              -300875
      1361                10880              2417481              -420632
      1362                10888              2186412              -175723
      1363                10896              2245993              -152298
      1364                10904              2358446              -346853
      1365                10912              2179914              -267626
      1366                10920              2235839              -401747
      1367                10928              2312365              -356459
      1368                10936              2255230              -492060
      1369                10944              2373132              -404069
      1370                10952              2272279              -246618
      1371                10960              2493614              -482144
      1372                10968              2411798              -362129
      1373                10976              2238837              -310481
      1374                10984              2456172              -146617
      1375                10992              2331990              -287239
      1376                11000              2310327              -268267
      1377                11008              2377338              -254923
      1378                11016              2282356              -221240
      1379                11024              2265055              -286753
      1380                11032              2300430              -251972
      1381                11040              2476067              -269286
      1382                11048              2324971              -323237
      1383                11056              2459777              -211295
      1384                11064              2294736              -407072
      1385                11072              2301406              -325458
      1386                11080              2405528              -369499
      1387                11088              2352131              -400672
      1388                11096              2429055              -348008
      1389                11104              2395149              -190685
      1390                11112              2481642              -299590
      1391                11120              2421201              -223947
      1392                11128              2231232              -371512
      1393                11136              2343488              -338161
      1394                11144              2407818               -90470
      1395                11152              2396996              -258180
      1396                11160              2346107              -335486
      1397                11168              2509047              -225039
      1398                11176              2185154              -297922
      1399                11184              2372569              -345763
      1400                11192              2334240              -423804
      1401                11200              2399113              -243995
      1402                11208              2299016              -305981
      1403                11216              2357689              -264671
      1404                11224              2242344              -301740
      1405                11232              2363007              -247111
      1406                11240              2234872              -332459
      1407                11248              2244741              -203556
      1408                11256              2284996              -225589
      1409                11264              2315432              -382972
      1410                11272              2173694              -255983
      1411                11280              2321985              -411584
      1412                11288              2304911              -469937
      1413                11296              2308402              -284073
      1414                11304              2220280              -239681
      1415                11312              2255084              -199170
      1416                11320              2140671              -313161
      1417                11328              2326285              -317467
      1418                11336              2321624              -234664
      1419                11344              2336170              -201030
      1420                11352              2217220              -310878
      1421                11360              2210138              -341914
      1422                11368              2097118              -249311
      1423                11376              2110298              -297080
      1424                11384              2188035              -248048
      1425                11392              2338067              -423101
      1426                11400              2282590              -234284
      1427                11408              2157412              -305022
      1428                11416              2282018              -299180
      1429                11424              2290026              -268428
      1430                11432              2184564              -266867
      1431                11440              2287187              -357609
      1432                11448              2303129              -335270
      1433                11456              2037700              -292109
      1434                11464              2256162              -381901
      1435                11472              2301169              -311893
      1436                11480              2282503              -206139
      1437                11488              2160447              -221998
      1438                11496              2094545              -108480
      1439                11504              2247502              -311805
      1440                11512              2061257               -55313
      1441                11520              2139877              -309248
      1442                11528              2244464              -304186
      1443                11536              1943523              -153561
      1444                11544              2076511              -164403
      1445                11552              2248443              -359334
      1446                11560              2255737              -303689
      1447                11568              2131398              -321783
      1448                11576              2268896              -335812
      1449                11584              2119922              -360493
      1450                11592              2126639              -354556
      1451                11600              2147716              -317106
      1452                11608              2113061              -158389
      1453                11616              2034578              -263877
      1454                11624              2027151              -230672
      1455                11632              1954881              -281081
      1456                11640              1920650              -403996
      1457                11648              1944362              -357867
      1458                11656              2187839              -183043
      1459                11664              2054122              -294979
      1460                11672              2110178              -204977
      1461                11680              2038236              -333311
      1462                11688              1943622              -324273
      1463                11696              2106122              -195004
      1464                11704              2078597              -297209
      1465                11712              2049542              -345133
      1466                11720              2027098              -216548
      1467                11728              2014375              -313293
      1468                11736              1929724              -116735
      1469                11744              1906459              -215161
      1470                11752              2056145              -265763
      1471                11760              2094387              -266827
      1472                11768              1973738               -66928
      1473                11776              1941920              -337887
      1474                11784              1981887              -146874
      1475                11792              1986518              -217905
      1476                11800              2144409              -210206
      1477                11808              1997319              -253087
      1478                11816              1999233              -163106
      1479                11824              1814558              -174369
      1480                11832              1951535              -261255
      1481                11840              2040190              -305133
      1482                11848              1903172              -347222
      1483                11856              1915223               -96142
      1484                11864              2129417              -312821
      1485                11872              2108142              -287962
      1486                11880              2060414              -440601
      1487                11888              2021838              -128093
      1488                11896              2058623              -303822
      1489                11904              2320676              -245529
      1490                11912              1859726              -111768
      1491                11920              2086423              -241541
      1492                11928              2115861              -123336
      1493                11936              1997431              -182459
      1494                11944              2063827              -325195
      1495                11952              1992313              -299252
      1496                11960              1918080              -170398
      1497                11968              1929367              -266501
      1498                11976              1848250              -239940
      1499                11984              2012921              -333389
      1500                11992              1928099              -270739
      1501                12000              1991258              -241958
      1502                12008              1967496              -227271
      1503                12016              2026856              -332417
      1504                12024              2006731              -196159
      1505                12032              1924684              -347040
      1506                12040              1925896              -307010
      1507                12048              1871757              -380297
      1508                12056              1968787              -335424
      1509                12064              1891581              -245530
      1510                12072              1805023              -164710
      1511                12080              1741867              -220081
      1512                12088              1810103              -385539
      1513                12096              1827648              -293898
      1514                12104              1760477               -89340
      1515                12112              1933456              -293928
      1516                12120              1871104              -296902
      1517                12128              1995338              -334318
      1518                12136              1945356              -383745
      1519                12144              1907428              -295339
      1520                12152              1936851              -318485
      1521                12160              1796942              -380494
      1522                12168              1859452              -187214
      1523                12176              1839260              -261894
      1524                12184              1848835              -253088
      1525                12192              1753986              -268349
      1526                12200              1696990              -216340
      1527                12208              1830990              -264869
      1528                12216              1884951              -174369
      1529                12224              1801958              -192028
      1530                12232              1995167              -363813
      1531                12240              1924406              -291024
      1532                12248              1815986              -282165
      1533                12256              1867436              -248114
      1534                12264              1955740              -291438
      1535                12272              1843396              -263474
      1536                12280              1951565              -365626
      1537                12288              1854208              -322928
      1538                12296              1898354              -263228
      1539                12304              1942586              -405502
      1540                12312              1861343              -235412
      1541                12320              1931298              -234213
      1542                12328              1943484              -231240
      1543                12336              1921353              -108963
      1544                12344              1934329              -274990
      1545                12352              1912628              -238096
      1546                12360              1782495              -250379
      1547                12368              1879632               -97963
      1548                12376              1943182              -381064
      1549                12384              2027495              -221088
      1550                12392              1825336              -352398
      1551                12400              1828739              -268674
      1552                12408              1802963               -84676
      1553                12416              1729159              -198681
      1554                12424              1828762              -244010
      1555                12432              1790312              -380142
      1556                12440              1756726              -221214
      1557                12448              1839190              -240350
      1558                12456              1953851              -184533
      1559                12464              1826396              -354934
      1560                12472              1923240              -142720
      1561                12480              1906600              -339304
      1562                12488              1947172              -313386
      1563                12496              1970101              -203823
      1564                12504              1807651              -305335
      1565                12512              1886516              -312543
      1566                12520              1835076              -341760
      1567                12528              1807353              -199282
      1568                12536              1970874              -316722
      1569                12544              1816981              -196426
      1570                12552              1673231              -220962
      1571                12560              2001845              -284412
      1572                12568              1829595              -355798
      1573                12576              1851380              -396801
      1574                12584              1861997              -133635
      1575                12592              1884711              -291147
      1576                12600              1840504              -299320
      1577                12608              1757629               -69716
      1578                12616              1915975              -144648
      1579                12624              1952335              -214828
      1580                12632              1843246              -255536
      1581                12640              1853574              -227704
      1582                12648              1818908              -225981
      1583                12656              2029087              -338051
      1584                12664              1597475              -134730
      1585                12672              1838872              -223496
      1586                12680              1819719              -188603
      1587                12688              1764419               -81511
      1588                12696              1764250              -373759
      1589                12704              1886011              -144072
      1590                12712              1779652              -322520
      1591                12720              1805456              -199087
      1592                12728              1761033              -237166
      1593                12736              1727185              -267259
      1594                12744              1770871              -309070
      1595                12752              1788905               -96772
      1596                12760              1722680              -231882
      1597                12768              1801470              -133062
      1598                12776              1769115               -72835
      1599                12784              1667655              -180862
      1600                12792              1895692              -168859
      1601                12800              1774042              -235065
      1602                12808              1736604              -214425
      1603                12816              1611860              -259639
      1604                12824              1646540              -109714
      1605                12832              1668449              -274624
      1606                12840              1655217               -27943
      1607                12848              1783982              -199502
      1608                12856              1683980              -299037
      1609                12864              1739394              -303140
      1610                12872              1687166              -174291
      1611                12880              1780592              -186289
      1612                12888              1767432              -237916
      1613                12896              1703335              -166121
      1614                12904              1635416              -348778
      1615                12912              1639791              -325319
      1616                12920              1624741              -146208
      1617                12928              1720898              -342702
      1618                12936              1694359              -220717
      1619                12944              1843206              -194389
      1620                12952              1694991              -374870
      1621                12960              1671044              -318078
      1622                12968              1653920              -251856
      1623                12976              1741410              -259494
      1624                12984              1734470              -151096
      1625                12992              1722143              -375910
      1626                13000              1548798              -230865
      1627                13008              1656917              -420062
      1628                13016              1609502              -174691
      1629                13024              1578796              -280041
      1630                13032              1685789              -253784
      1631                13040              1776225              -213023
      1632                13048              1610983              -109350
      1633                13056              1709500              -348436
      1634                13064              1502279              -298444
      1635                13072              1742037              -191251
      1636                13080              1648095              -244644
      1637                13088              1703999              -282341
      1638                13096              1689694              -120377
      1639                13104              1650706                -9155
      1640                13112              1774222              -185998
      1641                13120              1750777              -151093
      1642                13128              1706301              -133550
      1643                13136              1654595              -169762
      1644                13144              1612327              -257756
      1645                13152              1727064              -314662
      1646                13160              1654803              -232291
      1647                13168              1700624              -170354
      1648                13176              1841723               -35155
      1649                13184              1522553              -261750
      1650                13192              1670653              -141426
      1651                13200              1619992              -249240
      1652                13208              1678707              -268225
      1653                13216              1671061              -324974
      1654                13224              1639795              -242927
      1655                13232              1702083              -371270
      1656                13240              1729190              -155792
      1657                13248              1706768              -297912
      1658                13256              1736772              -242057
      1659                13264              1706373              -396789
      1660                13272              1693273              -278723
      1661                13280              1693647              -219827
      1662                13288              1762439              -155866
      1663                13296              1650210              -146374
      1664                13304              1537778              -139496
      1665                13312              1752128              -289262
      1666                13320              1648571              -110309
      1667                13328              1561019              -260241
      1668                13336              1533166              -203335
      1669                13344              1811983              -276792
      1670                13352              1612279              -282628
      1671                13360              1852718              -293423
      1672                13368              1609426              -123252
      1673                13376              1654762              -326490
      1674                13384              1691955              -323356
      1675                13392              1674271              -270225
      1676                13400              1831277              -114617
      1677                13408              1686801              -215184
      1678                13416              1617508              -220552
      1679                13424              1742121              -175640
      1680                13432              1624974              -294064
      1681                13440              1636246              -125618
      1682                13448              1596248              -402241
      1683                13456              1579530              -149676
      1684                13464              1719290              -218542
      1685                13472              1635640              -241659
      1686                13480              1543224              -210382
      1687                13488              1621950              -362418
      1688                13496              1527303              -202832
      1689                13504              1629779              -238108
      1690                13512              1472690              -216114
      1691                13520              1568931              -270352
      1692                13528              1532284              -261865
      1693                13536              1570235              -258312
      1694                13544              1593420              -346325
      1695                13552              1599271              -353329
      1696                13560              1644506              -410285
      1697                13568              1563198              -231242
      1698                13576              1492100              -287770
      1699                13584              1455577              -341378
      1700                13592              1588546              -243899
      1701                13600              1650326              -343230
      1702                13608              1449836              -330319
      1703                13616              1551590              -103213
      1704                13624              1527370               -15409
      1705                13632              1572055              -285194
      1706                13640              1406334              -296838
      1707                13648              1468246              -105341
      1708                13656              1401740              -177891
      1709                13664              1472995              -142514
      1710                13672              1473232              -186816
      1711                13680              1491269              -102570
      1712                13688              1377872              -142700
      1713                13696              1506397              -264684
      1714                13704              1427691              -172150
      1715                13712              1337513              -252828
      1716                13720              1386684              -169470
      1717                13728              1457064              -153142
      1718                13736              1460371              -209009
      1719                13744              1534207              -293282
      1720                13752              1489594              -251586
      1721                13760              1328523              -216131
      1722                13768              1445807              -264724
      1723                13776              1449231              -269102
      1724                13784              1510082              -210387
      1725                13792              1507466              -280289
      1726                13800              1435604              -267385
      1727                13808              1532045              -229522
      1728                13816              1485959              -328738
      1729                13824              1473711              -176986
      1730                13832              1374288              -190785
      1731                13840              1383994              -182076
      1732                13848              1341263              -405791
      1733                13856              1479397              -120996
      1734                13864              1431100              -193458
      1735                13872              1576286              -228146
      1736                13880              1479961              -321764
      1737                13888              1482585              -216027
      1738                13896              1568527              -235948
      1739                13904              1551394              -283183
      1740                13912              1563594              -187522
      1741                13920              1564034              -235257
      1742                13928              1427466              -313440
      1743                13936              1426167              -307436
      1744                13944              1478697               -63545
      1745                13952              1505369              -309061
      1746                13960              1563153              -356589
      1747                13968              1485018              -165740
      1748                13976              1349343              -195580
      1749                13984              1401775              -218283
      1750                13992              1530104              -212763
      1751                14000              1409714              -178381
      1752                14008              1397330              -294321
      1753                14016              1440273              -244482
      1754                14024              1492503              -334832
      1755                14032              1461070              -291001
      1756                14040              1412317              -133162
      1757                14048              1264785              -275948
      1758                14056              1556819              -228516
      1759                14064              1371103              -350009
      1760                14072              1360995              -281418
      1761                14080              1372763              -235730
      1762                14088              1463386              -295808
      1763                14096              1511213              -104248
      1764                14104              1338362               -96304
      1765                14112              1400725              -291892
      1766                14120              1473350              -240780
      1767                14128              1236554              -209256
      1768                14136              1349830              -253686
      1769                14144              1349093              -278636
      1770                14152              1387642              -321528
      1771                14160              1321434              -344198
      1772                14168              1379624               -74489
      1773                14176              1243201              -243762
      1774                14184              1359921              -150073
      1775                14192              1541469              -180463
      1776                14200              1253306              -234582
      1777                14208              1353625              -166778
      1778                14216              1353568              -379092
      1779                14224              1336298              -264907
      1780                14232              1297145              -171541
      1781                14240              1305745              -276124
      1782                14248              1432732              -266203
      1783                14256              1293803              -256374
      1784                14264              1294198              -176966
      1785                14272              1336448              -179808
      1786                14280              1307222              -106662
      1787                14288              1249598              -105892
      1788                14296              1344260              -320090
      1789                14304              1426407              -160013
      1790                14312              1291681              -144487
      1791                14320              1204481              -377825
      1792                14328              1159063              -204878
      1793                14336              1161667              -194968
      1794                14344              1294501              -239833
      1795                14352              1156951              -409078
      1796                14360              1325773              -297109
      1797                14368              1263151              -265305
      1798                14376              1255102              -288253
      1799                14384              1296813              -212827
      1800                14392              1388812              -228301
      1801                14400              1340055               -76594
      1802                14408              1152003              -193065
      1803                14416              1376586              -160895
      1804                14424              1481336              -209550
      1805                14432              1198254              -454956
      1806                14440              1395706              -135650
      1807                14448              1316490              -180350
      1808                14456              1369430              -170342
      1809                14464              1258160              -354664
      1810                14472              1250375              -214579
      1811                14480              1342192              -274416
      1812                14488              1311484              -135977
      1813                14496              1325851              -173948
      1814                14504              1237098              -170800
      1815                14512              1364015              -186332
      1816                14520              1335729              -176147
      1817                14528              1336735              -126903
      1818                14536              1332445               -17667
      1819                14544              1301196              -249511
      1820                14552              1276729              -349225
      1821                14560              1311165              -256673
      1822                14568              1164425              -190245
      1823                14576              1328479              -225030
      1824                14584              1315679              -443463
      1825                14592              1228130              -317703
      1826                14600              1090067              -140140
      1827                14608              1243883              -271053
      1828                14616              1206798              -225212
      1829                14624              1221475              -158604
      1830                14632              1225778              -143659
      1831                14640              1227808              -265262
      1832                14648              1380745                26347
      1833                14656              1219903               -81131
      1834                14664              1340917              -219217
      1835                14672              1275490              -254085
      1836                14680              1258884               -66755
      1837                14688              1216406               -64637
      1838                14696              1282097              -205413
      1839                14704              1336769              -165964
      1840                14712              1182331                13725
      1841                14720              1310377               -19087
      1842                14728              1334582              -126933
      1843                14736              1176765              -153127
      1844                14744              1166090               -80516
      1845                14752              1219821              -203592
      1846                14760              1250136              -214503
      1847                14768              1137850               -88361
      1848                14776              1307383              -150007
      1849                14784              1137074              -299174
      1850                14792               964706               -44918
      1851                14800              1167436               -80519
      1852                14808              1112662               -76677
      1853                14816              1207739              -159821
      1854                14824              1126656              -123941
      1855                14832              1169336              -133643
      1856                14840              1205227               -51798
      1857                14848              1035853              -289179
      1858                14856              1105729              -124142
      1859                14864              1293052              -151912
      1860                14872              1208263               -95667
      1861                14880              1205444              -231037
      1862                14888              1179946              -242421
      1863                14896              1195924              -107902
      1864                14904              1126565              -200670
      1865                14912              1102319               -57282
      1866                14920              1248909              -119088
      1867                14928              1163867              -162967
      1868                14936              1173873               -77005
      1869                14944              1287151               -52649
      1870                14952              1087662              -159678
      1871                14960              1133924              -168883
      1872                14968              1255704              -180043
      1873                14976               991236              -162582
      1874                14984              1169826              -149204
      1875                14992              1140281              -225513
      1876                15000              1337534              -132093
      1877                15008              1202482              -262977
      1878                15016              1106052               -99209
      1879                15024              1186660              -270445
      1880                15032              1020762              -294462
      1881                15040              1181212              -196607
      1882                15048              1164759              -222071
      1883                15056              1182869              -204465
      1884                15064              1121393              -166018
      1885                15072              1141594              -122251
      1886                15080              1191611              -154349
      1887                15088              1176609              -206005
      1888                15096              1235296              -110061
      1889                15104              1164592              -181969
      1890                15112              1153595              -222575
      1891                15120              1054363              -256955
      1892                15128              1101632              -144604
      1893                15136              1201797               -91204
      1894                15144               990977              -167027
      1895                15152              1275291              -138487
      1896                15160              1069404              -182987
      1897                15168              1097830              -144879
      1898                15176              1121399               -77077
      1899                15184              1071984              -224467
      1900                15192              1102916              -169945
      1901                15200              1083528              -219441
      1902                15208              1015607              -186475
      1903                15216              1196614              -116833
      1904                15224              1178261              -161159
      1905                15232              1074161              -198505
      1906                15240              1011451              -193234
      1907                15248               962851               -82551
      1908                15256              1154757              -203033
      1909                15264              1149559               -36057
      1910                15272              1070077              -214337
      1911                15280              1124854              -163188
      1912                15288              1046347              -290255
      1913                15296              1058068              -209547
      1914                15304               961678              -201610
      1915                15312               994871              -200105
      1916                15320               994164              -172503
      1917                15328               927682               -66593
      1918                15336              1081566               -69102
      1919                15344              1171191              -205512
      1920                15352              1124540              -204205
      1921                15360              1037989               -82657
      1922                15368              1068421              -161928
      1923                15376               883318              -323158
      1924                15384              1101792              -181567
      1925                15392               989702              -224995
      1926                15400              1090281               -76018
      1927                15408              1112310              -233868
      1928                15416               944786              -215190
      1929                15424              1076516              -105834
      1930                15432               885420              -246762
      1931                15440              1079016              -231306
      1932                15448              1036135              -180065
      1933                15456              1049251              -165610
      1934                15464              1009611              -250733
      1935                15472              1028308              -134653
      1936                15480               977794              -203502
      1937                15488              1032819              -177823
      1938                15496               937075              -381133
      1939                15504               877422              -297976
      1940                15512               957522              -146854
      1941                15520              1007840              -286722
      1942                15528              1023852              -257758
      1943                15536               882943              -193288
      1944                15544               967325              -226045
      1945                15552               993674              -203254
      1946                15560               850510              -297840
      1947                15568               823259              -162075
      1948                15576              1016031              -185036
      1949                15584               994178              -207218
      1950                15592               984592              -238993
      1951                15600              1092003              -120518
      1952                15608              1084173                -1031
      1953                15616              1005809              -226184
      1954                15624               833329              -253402
      1955                15632               888783              -227953
      1956                15640              1037480              -240823
      1957                15648               956842              -258545
      1958                15656               919728              -167484
      1959                15664              1003802              -192104
      1960                15672               914592              -198706
      1961                15680              1005653              -320425
      1962                15688               869403               -91508
      1963                15696               886004              -146355
      1964                15704               959002               -48556
      1965                15712               905503                12444
      1966                15720              1055744              -132713
      1967                15728               958803              -195796
      1968                15736              1073282              -226012
      1969                15744               932154              -179684
      1970                15752               922400              -234654
      1971                15760               955329              -245442
      1972                15768               839153              -177984
      1973                15776               842178              -245225
      1974                15784               969435              -273212
      1975                15792               863539              -226595
      1976                15800               817577               -74004
      1977                15808              1026034              -152175
      1978                15816              1017103              -214505
      1979                15824               968418              -102945
      1980                15832              1083506              -190744
      1981                15840               845827              -124131
      1982                15848               918694              -101373
      1983                15856               989221              -172897
      1984                15864               938036               -62192
      1985                15872               851080              -182440
      1986                15880               961637               -53169
      1987                15888               916489               -26529
      1988                15896               928609              -231865
      1989                15904              1074746              -189403
      1990                15912               887523              -198075
      1991                15920               965692              -107910
      1992                15928               916497               -71129
      1993                15936               940712              -266327
      1994                15944               938257              -339132
      1995                15952              1003666              -327182
      1996                15960               934190              -278361
      1997                15968               844177               -43070
      1998                15976               934467              -184120
      1999                15984              1026180              -183619
      2000                15992               913255              -300967
      2001                16000               835995              -338621
      2002                16008               982222              -214864
      2003                16016               971369              -238599
      2004                16024               882263              -106710
      2005                16032               893235               -62910
      2006                16040              1006543              -164937
      2007                16048               846994               -97734
      2008                16056               877065              -191889
      2009                16064               873135              -149228
      2010                16072               855027              -165412
      2011                16080              1049796               -45728
      2012                16088               996339               -96981
      2013                16096               774962              -124148
      2014                16104               961347              -132627
      2015                16112              1006075              -334367
      2016                16120               894878              -196358
      2017                16128              1032726               -44416
      2018                16136               885494               -62402
      2019                16144               972931              -189059
      2020                16152               930267              -196732
      2021                16160               839825               -84132
      2022                16168               836209              -207278
      2023                16176               930620              -164619
      2024                16184               728972              -143912
      2025                16192               982215              -196644
      2026                16200               981362               -82183
      2027                16208               980121              -201018
      2028                16216               887693              -133677
      2029                16224               898818               -75189
      2030                16232               888639               -94669
      2031                16240               958445               -30980
      2032                16248               911362               -79540
      2033                16256               756730              -192794
      2034                16264               735282                93469
      2035                16272               934942              -189968
      2036                16280               780962                14802
      2037                16288               844807               -63800
      2038                16296               796732               -67634
      2039                16304               948701              -175379
      2040                16312               906697              -220439
      2041                16320               859970              -266978
      2042                16328               852857               -47708
      2043                16336               839119              -162851
      2044                16344               934713               -75420
      2045                16352               768508              -127248
      2046                16360               662018              -105115
      2047                16368               845346               -40922
      2048                16376               813695               -60818
      2049                16384               947364              -167837
      2050                16392               664383              -226649
      2051                16400               781079              -175229
      2052                16408               899161              -120807
      2053                16416               848732              -194203
      2054                16424               776601              -118003
      2055                16432               933983               -19456
      2056                16440               933764               -29318
      2057                16448               746970              -243616
      2058                16456               616704              -136026
      2059                16464               880211               -85052
      2060                16472               878783                40009
      2061                16480               772097               -11097
      2062                16488               881135               -29435
      2063                16496               820856              -104112
      2064                16504               841722               -69326
      2065                16512               868697               -96009
      2066                16520               808733               -62781
      2067                16528               988159              -214763
      2068                16536               731032              -104788
      2069                16544               711765              -193833
      2070                16552               822670              -110807
      2071                16560               900895              -108982
      2072                16568               977758              -105227
      2073                16576               751049               -99160
      2074                16584               791222              -290781
      2075                16592               876854              -166727
      2076                16600               889451              -226889
      2077                16608               879424                47735
      2078                16616               935008              -128807
      2079                16624               816297               -72722
      2080                16632               753649               -80932
      2081                16640               907081              -153788
      2082                16648               756015              -181278
      2083                16656               641131              -205931
      2084                16664               807804                33968
      2085                16672               771490              -125225
      2086                16680               774024              -306404
      2087                16688               727016              -156105
      2088                16696               795981               -25973
      2089                16704               793437              -244093
      2090                16712               815345              -113889
      2091                16720               617485              -125490
      2092                16728               807620              -217434
      2093                16736               571426               -32946
      2094                16744               812744              -107346
      2095                16752               796396              -177941
      2096                16760               743593              -235715
      2097                16768               754737               -45405
      2098                16776               657755               -18615
      2099                16784               625536              -227842
      2100                16792               786442              -288469
      2101                16800               757913              -196866
      2102                16808               798487              -247527
      2103                16816               937242              -212563
      2104                16824               763983              -149155
      2105                16832               637255              -132039
      2106                16840               757967              -139692
      2107                16848               586489              -123834
      2108                16856               800149              -219083
      2109                16864               775163               -96846
      2110                16872               690121                 -593
      2111                16880               726516               -97529
      2112                16888               815057               -37635
      2113                16896               663859              -201122
      2114                16904               566487              -202942
      2115                16912               875579              -169067
      2116                16920               764830              -159014
      2117                16928               632515                -1111
      2118                16936               577622              -212203
      2119                16944               801793              -121707
      2120                16952               808121              -161904
      2121                16960               620454              -131682
      2122                16968               512285              -170503
      2123                16976               826825              -206324
      2124                16984               571237              -122895
      2125                16992               733602              -212557
      2126                17000               605673              -209255
      2127                17008               700118              -201746
      2128                17016               521951              -163985
      2129                17024               621769              -132104
      2130                17032               646505              -230648
      2131                17040               731161              -177168
      2132                17048               576430              -122084
      2133                17056               453169              -211253
      2134                17064               667600              -145074
      2135                17072               662776              -180792
      2136                17080               608928              -257847
      2137                17088               756292              -152303
      2138                17096               701610              -174609
      2139                17104               641073              -178204
      2140                17112               684597                66969
      2141                17120               567803              -170295
      2142                17128               757828              -167473
      2143                17136               661712               -14172
      2144                17144               441785                 4678
      2145                17152               701770              -188993
      2146                17160               659113                11797
      2147                17168               595998              -100277
      2148                17176               476543               -27685
      2149                17184               613833              -152336
      2150                17192               720528              -164069
      2151                17200               565598              -228716
      2152                17208               656960              -163682
      2153                17216               634686               -21895
      2154                17224               644123               -85735
      2155                17232               548856              -158638
      2156                17240               704579               -22500
      2157                17248               594548              -160874
      2158                17256               605321              -179526
      2159                17264               648529              -220023
      2160                17272               647905               -86372
      2161                17280               600954              -194786
      2162                17288               610868               -72964
      2163                17296               625799               -31651
      2164                17304               793311              -169111
      2165                17312               587057               -77684
      2166                17320               780801              -193986
      2167                17328               485744              -212909
      2168                17336               527163               -51255
      2169                17344               507048              -107865
      2170                17352               585069              -114288
      2171                17360               715317              -302369
      2172                17368               658127              -131622
      2173                17376               622069              -238044
      2174                17384               567410              -219206
      2175                17392               648756              -188501
      2176                17400               736844              -218277
      2177                17408               585792              -123632
      2178                17416               610889               -61006
      2179                17424               559141              -225918
      2180                17432               699433               -28443
      2181                17440               564271              -180882
      2182                17448               650705              -238695
      2183                17456               524605              -212386
      2184                17464               631651              -190377
      2185                17472               636075               -85362
      2186                17480               599012                61431
      2187                17488               570412              -183561
      2188                17496               792923               103105
      2189                17504               658079               -59737
      2190                17512               695660              -170721
      2191                17520               581060               -72107
      2192                17528               718449              -132763
      2193                17536               582471               -51172
      2194                17544               511218               -99541
      2195                17552               579321              -194147
      2196                17560               515910              -115271
      2197                17568               684912               -67632
      2198                17576               647044              -299604
      2199                17584               660430               -83195
      2200                17592               524878              -250513
      2201                17600               767536              -235829
      2202                17608               610524               -85701
      2203                17616               633720              -149943
      2204                17624               583911              -210452
      2205                17632               523253              -247869
      2206                17640               686138              -148825
      2207                17648               543551               -67235
      2208                17656               677773              -198394
      2209                17664               682839               -82895
      2210                17672               567591              -143552
      2211                17680               766056               -77191
      2212                17688               609155              -160449
      2213                17696               563083              -233201
      2214                17704               472624               -31842
      2215                17712               676055               -46337
      2216                17720               590558               -75561
      2217                17728               667690              -197309
      2218                17736               636962               -83465
      2219                17744               619736              -163431
      2220                17752               583355              -274875
      2221                17760               599572              -229819
      2222                17768               542363              -196880
      2223                17776               705264               -97524
      2224                17784               679891              -139518
      2225                17792               510498              -165727
      2226                17800               597385              -100955
      2227                17808               487079              -152815
      2228                17816               579983              -217921
      2229                17824               600247              -231843
      2230                17832               602019               -45862
      2231                17840               491552              -105917
      2232                17848               547847              -136608
      2233                17856               562841              -174279
      2234                17864               437472              -128735
      2235                17872               488694              -141851
      2236                17880               694127              -218516
      2237                17888               569015               -76247
      2238                17896               695844              -160128
      2239                17904               546997              -236981
      2240                17912               546772              -188014
      2241                17920               484033               -86729
      2242                17928               519401              -180625
      2243                17936               553778               -99610
      2244                17944               495858              -104509
      2245                17952               516518              -146036
      2246                17960               594313              -111621
      2247                17968               533054              -221965
      2248                17976               656726              -139665
      2249                17984               461779              -145534
      2250                17992               460038              -125468
      2251                18000               542541                34603
      2252                18008               556916               -60099
      2253                18016               441351              -104872
      2254                18024               449911               -62866
      2255                18032               545984               -88916
      2256                18040               454238              -226305
      2257                18048               629333               -15297
      2258                18056               550690              -160810
      2259                18064               471480               -25400
      2260                18072               521645              -234576
      2261                18080               508775               -79748
      2262                18088               541599              -172045
      2263                18096               507593               -58803
      2264                18104               335843               -95672
      2265                18112               508017              -104498
      2266                18120               669658               -41494
      2267                18128               511030               -89205
      2268                18136               527672               -90240
      2269                18144               565190              -118288
      2270                18152               357202              -108167
      2271                18160               634340                87978
      2272                18168               457206              -170932
      2273                18176               460641               -12671
      2274                18184               560524              -298375
      2275                18192               479516              -150105
      2276                18200               544001               -49960
      2277                18208               564194              -241116
      2278                18216               463301              -100980
      2279                18224               384946               -85449
      2280                18232               475096              -161047
      2281                18240               629492               -25853
      2282                18248               444908                74929
      2283                18256               525237                33503
      2284                18264               413015                29328
      2285                18272               422586               -11638
      2286                18280               457815                14102
      2287                18288               470173              -257091
      2288                18296               428253              -153817
      2289                18304               492634               -21717
      2290                18312               359243              -148541
      2291                18320               418122              -155821
      2292                18328               415103                -8107
      2293                18336               390746              -198509
      2294                18344               454477              -102998
      2295                18352               458401               103721
      2296                18360               398564              -195507
      2297                18368               398040               -29804
      2298                18376               475028               -65998
      2299                18384               445094              -186910
      2300                18392               359539              -141341
      2301                18400               386333              -161928
      2302                18408               321254               -74448
      2303                18416               452761              -111172
      2304                18424               332343              -130451
      2305                18432               499591                -8557
      2306                18440               537283              -143636
      2307                18448               321949               -99827
      2308                18456               300400               -75844
      2309                18464               264017               -37113
      2310                18472               341785              -108036
      2311                18480               342123              -140793
      2312                18488               423414                -5683
      2313                18496               501575              -122092
      2314                18504               425927              -190101
      2315                18512               463148              -105025
      2316                18520               454147              -161622
      2317                18528               287482              -165095
      2318                18536               338614               -92643
      2319                18544               566405                -3169
      2320                18552               375536              -241727
      2321                18560               311109              -224696
      2322                18568               402661               -90490
      2323                18576               401895              -129975
      2324                18584               456403                -1688
      2325                18592               522367              -202157
      2326                18600               319435              -106662
      2327                18608               424675                64877
      2328                18616               369965              -111082
      2329                18624               284362              -148681
      2330                18632               502152               -12462
      2331                18640               507851              -126369
      2332                18648               358268               -76616
      2333                18656               343372              -148941
      2334                18664               415332               -27362
      2335                18672               489452               -98986
      2336                18680               409483               -92742
      2337                18688               478909              -103626
      2338                18696               595983              -147767
      2339                18704               360116              -227657
      2340                18712               319673              -222777
      2341                18720               362164              -161251
      2342                18728               198550                15584
      2343                18736               324142              -226841
      2344                18744               373256              -129955
      2345                18752               398468              -148615
      2346                18760               272134              -216031
      2347                18768               350808               -16822
      2348                18776               277269              -229278
      2349                18784               425063               -65962
      2350                18792               313455              -235237
      2351                18800               378616              -167449
      2352                18808               483391              -153037
      2353                18816               188593              -102806
      2354                18824               268307              -245452
      2355                18832               360618                26780
      2356                18840               294218              -126827
      2357                18848               332441               -22020
      2358                18856               437289              -105089
      2359                18864               195649               -21837
      2360                18872               403131               -30648
      2361                18880               328506              -149493
      2362                18888               382377               -37288
      2363                18896               380893              -112235
      2364                18904               335059              -143948
      2365                18912               356024              -102068
      2366                18920               460218               -14657
      2367                18928               385555                 8829
      2368                18936               167120              -208923
      2369                18944               368601              -124119
      2370                18952               351823              -102313
      2371                18960               434269              -127009
      2372                18968               332237              -106378
      2373                18976               255686              -187708
      2374                18984               344374              -206021
      2375                18992               395418              -121961
      2376                19000               461654              -235594
      2377                19008               435325              -213640
      2378                19016               329054               -94439
      2379                19024               282864               -98480
      2380                19032               251492              -120590
      2381                19040               369279               -57166
      2382                19048               385337                28560
      2383                19056               354602                41960
      2384                19064               380584              -172882
      2385                19072               297843                19649
      2386                19080               373424              -136749
      2387                19088               241480              -164289
      2388                19096               358891                45338
      2389                19104               422052               -41606
      2390                19112               478178               -97547
      2391                19120               305298              -155206
      2392                19128               400464              -245207
      2393                19136               373825              -244435
      2394                19144               415052               -36271
      2395                19152               540668              -212216
      2396                19160               396510              -178633
      2397                19168               213611               -99328
      2398                19176               425030              -212325
      2399                19184               450602              -135010
      2400                19192               389536              -144436
      2401                19200               400127               -83131
      2402                19208               288440              -197271
      2403                19216               288725              -146813
      2404                19224               375386              -113569
      2405                19232               343366               -88984
      2406                19240               376961              -127054
      2407                19248               270153               -63973
      2408                19256               300584              -134551
      2409                19264               367213              -184067
      2410                19272               273774                14269
      2411                19280               279439              -191761
      2412                19288               400205              -233705
      2413                19296               265163              -101643
      2414                19304               413875              -199685
      2415                19312               286069              -163478
      2416                19320               314116              -185663
      2417                19328               164871              -141111
      2418                19336               377760              -200118
      2419                19344               376097               -45044
      2420                19352               416595              -238105
      2421                19360               432783               -58030
      2422                19368               250898              -101675
      2423                19376               369961               -71043
      2424                19384               209037               -71843
      2425                19392               237846               -85965
      2426                19400               286201              -124133
      2427                19408               281641               -62377
      2428                19416               256672              -216897
      2429                19424               271149               -94060
      2430                19432               390706              -135326
      2431                19440               400446              -128821
      2432                19448               235402              -144435
      2433                19456               370075              -202928
      2434                19464               414731               -46803
      2435                19472               374957              -120839
      2436                19480               424876               -62027
      2437                19488               352493              -186628
      2438                19496               320442              -252074
      2439                19504               202442               -19028
      2440                19512               165949              -149621
      2441                19520               357722              -159359
      2442                19528               185355              -118767
      2443                19536               390013               -32586
      2444                19544               285870              -214014
      2445                19552               303960              -152499
      2446                19560               293316              -113913
      2447                19568               235947              -107623
      2448                19576               372192              -263691
      2449                19584               313554              -177254
      2450                19592               125148              -124185
      2451                19600               377529               -37309
      2452                19608               261446              -178481
      2453                19616               247866              -300935
      2454                19624               187167                -6852
      2455                19632               203559              -141997
      2456                19640               252104              -202378
      2457                19648               340025              -115572
      2458                19656               116176              -136615
      2459                19664               208080               -84909
      2460                19672               291185               -76156
      2461                19680               -11951              -128901
      2462                19688               381885               -99411
      2463                19696               331816              -130326
      2464                19704               252652               -51257
      2465                19712               340125              -118304
      2466                19720               255763              -186818
      2467                19728               225878              -172347
      2468                19736               293140               -61246
      2469                19744               166284              -112530
      2470                19752               292862              -205299
      2471                19760                99309              -193499
      2472                19768               177459              -258836
      2473                19776               227366              -121962
      2474                19784               343084              -117536
      2475                19792               332914               -55729
      2476                19800               191730               -44412
      2477                19808               289983               -68623
      2478                19816               254544              -185937
      2479                19824               207177              -180084
      2480                19832               207015               -14889
      2481                19840               283979               -46410
      2482                19848               206680              -207096
      2483                19856               165486               -96721
      2484                19864               259724              -102650
      2485                19872               211898               -54539
      2486                19880               356935               -54505
      2487                19888               277194              -107308
      2488                19896                96947              -137746
      2489                19904               277980              -163436
      2490                19912               306355              -199373
      2491                19920               186829                -3461
      2492                19928               362064              -138462
      2493                19936               266527              -255764
      2494                19944               202559               -30698
      2495                19952               275788              -132185
      2496                19960               246544               -34877
      2497                19968               132411               -91735
      2498                19976               176267               -62503
      2499                19984               220520                 6886
      2500                19992               265013              -149055
      2501                20000                39247              -166795
      2502                20008               277113               -73171
      2503                20016               239161               -47354
      2504                20024               269330              -140900
      2505                20032                57999               -93426
      2506                20040               275110              -309355
      2507                20048               242292              -226388
      2508                20056               198509                -8395
      2509                20064               178080              -206094
      2510                20072               224875              -173385
      2511                20080               218108              -128646
      2512                20088               215817               -55568
      2513                20096               289854              -144019
      2514                20104                59477               -45231
      2515                20112               212049              -141617
      2516                20120               212379              -153010
      2517                20128               207928               -22716
      2518                20136               158370              -157775
      2519                20144               238580               -84815
      2520                20152               217124              -131316
      2521                20160                98813              -213393
      2522                20168               263790               -48830
      2523                20176               196068               -46520
      2524                20184               329790              -211338
      2525                20192               200304              -231664
      2526                20200               189323               -57060
      2527                20208               251119              -106218
      2528                20216                72310                57194
      2529                20224               180718              -144484
      2530                20232               227076              -142430
      2531                20240               253084               -83669
      2532                20248               318719              -181017
      2533                20256               272880              -188185
      2534                20264               297201               -83746
      2535                20272                40317              -103273
      2536                20280               181766               -70841
      2537                20288               302697               -57763
      2538                20296               289938               -67490
      2539                20304               259505               -24766
      2540                20312               321072              -227605
      2541                20320               223674                 5747
      2542                20328               132752               -80003
      2543                20336               241460              -136856
      2544                20344               280991              -186556
      2545                20352               433561               -17356
      2546                20360               187088               -55568
      2547                20368               132105               -60127
      2548                20376               249390              -230970
      2549                20384               232686               -53681
      2550                20392               169243              -108858
      2551                20400               175459              -205895
      2552                20408               238647               -63509
      2553                20416               227662                16768
      2554                20424               166730              -142898
      2555                20432               278045              -122600
      2556                20440               258059              -175284
      2557                20448               272299               -60765
      2558                20456                -2209              -235412
      2559                20464               239081              -252006
      2560                20472               147146              -151342
      2561                20480               144985              -109565
      2562                20488                72739              -111076
      2563                20496               268084              -203879
      2564                20504               401819              -119424
      2565                20512                36406              -115651
      2566                20520               349101              -129984
      2567                20528               237336                -5674
      2568                20536               236589              -172515
      2569                20544               157421               -30985
      2570                20552               331765              -207170
      2571                20560                72595              -132758
      2572                20568               181929                41540
      2573                20576               177878               -33375
      2574                20584               190655               -32372
      2575                20592               294738              -132825
      2576                20600               137109              -113520
      2577                20608               165400               -67642
      2578                20616               171211               -88911
      2579                20624                 9893                88742
      2580                20632               156317              -154183
      2581                20640               299814               -28721
      2582                20648               220511              -129915
      2583                20656               147318              -158816
      2584                20664               342164              -194519
      2585                20672               247563               -43202
      2586                20680               246381               -32931
      2587                20688               208119               -80117
      2588                20696                81282              -100370
      2589                20704                29106              -141873
      2590                20712                69140               -84652
      2591                20720               206514              -197183
      2592                20728                28858              -222701
      2593                20736               197618              -137840
      2594                20744               219349                -9869
      2595                20752               228383               -55111
      2596                20760               134038              -254316
      2597                20768                 8972              -114463
      2598                20776               151864                17922
      2599                20784               108028              -106877
      2600                20792               265254              -197169
      2601                20800               167678              -165572
      2602                20808                97127               -98858
      2603                20816                78364              -186153
      2604                20824               184908              -130632
      2605                20832               185999              -184752
      2606                20840               274507              -310617
      2607                20848               102015              -207870
      2608                20856               178299              -158489
      2609                20864               263516              -173711
      2610                20872               164151              -111776
      2611                20880                23137               -76148
      2612                20888               108861                21710
      2613                20896               188840              -120424
      2614                20904               168105               -64911
      2615                20912               161505               136638
      2616                20920               141514               -35390
      2617                20928               142854              -118324
      2618                20936                58581              -257913
      2619                20944                63225               -95273
      2620                20952                89664               -88269
      2621                20960               -18978              -129965
      2622                20968               209327              -204732
      2623                20976               151813              -201110
      2624                20984               213763               -64134
      2625                20992               247856               -91630
      2626                21000               189742              -267007
      2627                21008                94284              -204850
      2628                21016               303786              -120555
      2629                21024                27057              -144786
      2630                21032               213551              -210964
      2631                21040               192306               -15252
      2632                21048               106270               -84162
      2633                21056               191986               -78329
      2634                21064                55451              -175718
      2635                21072               244276               114273
      2636                21080               182797              -116933
      2637                21088                50276              -126324
      2638                21096               112320              -279029
      2639                21104               108819              -102572
      2640                21112                55506               -79914
      2641                21120                82339                91450
      2642                21128               145351              -127172
      2643                21136               237425               -67819
      2644                21144               152336              -230487
      2645                21152               104380               -34278
      2646                21160               123827               -31273
      2647                21168               218336              -105957
      2648                21176               117798               -29770
      2649                21184               132000              -122157
      2650                21192               -60026              -115864
      2651                21200                -3912               -98535
      2652                21208                97505               -58658
      2653                21216               122972              -240932
      2654                21224               120820               -40177
      2655                21232                74358              -256588
      2656                21240               -57319                41431
      2657                21248               256246               -99048
      2658                21256               161296              -146182
      2659                21264                26574               -44818
      2660                21272               -19378              -162119
      2661                21280               -22989              -151594
      2662                21288               112932              -157292
      2663                21296               150708               -99119
      2664                21304               119546               -87256
      2665                21312               139475               -59899
      2666                21320               106469              -216681
      2667                21328               108842              -169479
      2668                21336               116128              -100332
      2669                21344                71607              -128054
      2670                21352                77221              -170452
      2671                21360               189747                -2934
      2672                21368               249252              -131734
      2673                21376                10346               -43612
      2674                21384                 1326              -120805
      2675                21392                53889               -31886
      2676                21400                61115              -103897
      2677                21408                33468               -63816
      2678                21416               143486               -17829
      2679                21424               101822               -14781
      2680                21432               116450               -86049
      2681                21440               -37367                34285
      2682                21448               178345                 2157
      2683                21456              -107486              -113555
      2684                21464               157394               -96755
      2685                21472                59898              -109027
      2686                21480               178958              -143757
      2687                21488                70768               -85487
      2688                21496                65683               -40878
      2689                21504               -74902              -229764
      2690                21512               -20859               -40584
      2691                21520                70251               -62664
      2692                21528               169796              -183846
      2693                21536                85843              -151860
      2694                21544               -49312               -81923
      2695                21552               128186                94328
      2696                21560               146398               -20180
      2697                21568                81573              -203251
      2698                21576               164837               -32078
      2699                21584               124245               -98381
      2700                21592                47428               -87328
      2701                21600               205376               -34637
      2702                21608               121444                26380
      2703                21616                22872               -56302
      2704                21624                53410                17484
      2705                21632               112288              -153952
      2706                21640               -72214              -114212
      2707                21648                94749              -142589
      2708                21656                -9159               -22099
      2709                21664               147897               -29191
      2710                21672               102617                 -544
      2711                21680               160455               -71382
      2712                21688               195038               -87302
      2713                21696                36052              -115778
      2714                21704               212527              -106848
      2715                21712               -31003               -30536
      2716                21720               130802                 4033
      2717                21728                66220              -295288
      2718                21736                 8031              -144002
      2719                21744                34698              -118876
      2720                21752               101655               -59454
      2721                21760               127168              -160435
      2722                21768               193147              -160256
      2723                21776               -29525              -156069
      2724                21784               173376               -24038
      2725                21792                94538               -93138
      2726                21800                57249               -83706
      2727                21808               119925              -143940
      2728                21816               139397              -103876
      2729                21824               176842               -69094
      2730                21832                22263               -67294
      2731                21840               -48038               -72489
      2732                21848               100097               -30548
      2733                21856               252759               -52782
      2734                21864               -74160              -167394
      2735                21872              -142886               -50049
      2736                21880               145646               -37815
      2737                21888                48104              -118325
      2738                21896               229985               -85936
      2739                21904                15394              -124973
      2740                21912                53365               -41642
      2741                21920                82622               -63378
      2742                21928                57557               -36213
      2743                21936               133420               -39695
      2744                21944               131271               -54159
      2745                21952                27476              -145312
      2746                21960               163173              -214993
      2747                21968               225372              -194744
      2748                21976                -8422               -60858
      2749                21984               117159              -175077
      2750                21992               224807               -46725
      2751                22000               -61538               -42679
      2752                22008               152467               -29828
      2753                22016              -138518              -239918
      2754                22024                74135               -83321
      2755                22032                73902              -110315
      2756                22040               114054               -70800
      2757                22048               140452               -10262
      2758                22056               -33230               -39896
      2759                22064                53535              -147873
      2760                22072               192278              -102737
      2761                22080               150821               -49538
      2762                22088                20821              -187457
      2763                22096                13844               108863
      2764                22104                29137               -13803
      2765                22112                11444               -59823
      2766                22120                54644               -77924
      2767                22128               118946              -164035
      2768                22136                97018              -165330
      2769                22144                67917               -21071
      2770                22152              -123954              -164355
      2771                22160                74191               -74076
      2772                22168               170369              -107382
      2773                22176               233148              -214214
      2774                22184               100481              -101864
      2775                22192               275126              -124711
      2776                22200                88098               -94024
      2777                22208                 5117               -49145
      2778                22216                35663               -46239
      2779                22224                -2196              -179600
      2780                22232               145740              -175664
      2781                22240               -22587              -186682
      2782                22248                39834              -130353
      2783                22256               121576               -53905
      2784                22264                49173               -89582
      2785                22272               -31259              -160995
      2786                22280                65951                13784
      2787                22288                 5885               -85158
      2788                22296                31501               -85373
      2789                22304                71838               -34021
      2790                22312               135077              -181925
      2791                22320               -17848              -196465
      2792                22328               -67652                50054
      2793                22336                15221               -85557
      2794                22344               144085              -277946
      2795                22352                67626              -122634
      2796                22360                25923               -58217
      2797                22368               121152               -53547
      2798                22376                57743                28889
      2799                22384               -92716              -188897
      2800                22392               -17649                23133
      2801                22400               138863              -237223
      2802                22408                91673              -116913
      2803                22416                61065              -179502
      2804                22424               138770               -56616
      2805                22432                -3546               -60042
      2806                22440                75105               -80899
      2807                22448                 3746              -110011
      2808                22456               -70478               -61963
      2809                22464               140151               -77640
      2810                22472               305955                20733
      2811                22480                96650               -95470
      2812                22488                14851              -133575
      2813                22496                68071              -101294
      2814                22504               -38408              -177616
      2815                22512                94542              -170741
      2816                22520               -31843                68374
      2817                22528                88861               -84991
      2818                22536               192190               -64456
      2819                22544               -36745              -134330
      2820                22552               -24863                -8985
      2821                22560               -14017               -33424
      2822                22568               144481               -34590
      2823                22576              -116658              -136566
      2824                22584                48496               -43434
      2825                22592               -97248              -123413
      2826                22600                 2448              -242338
      2827                22608              -140694                46633
      2828                22616                 5181               -61816
      2829                22624               130783               -79761
      2830                22632              -130766                 9787
      2831                22640                40094               -69774
      2832                22648                77647               -33745
      2833                22656               125936               -38159
      2834                22664               -33744               -26166
      2835                22672                -5950              -147280
      2836                22680                65959               -49745
      2837                22688               -41512              -137079
      2838                22696                -7178               -30964
      2839                22704              -127865               101209
      2840                22712                42842               -30897
      2841                22720                38449               -55085
      2842                22728                -3990              -132710
      2843                22736              -128749               -49486
      2844                22744                41339               -45373
      2845                22752                15720               -24285
      2846                22760               -26324                62058
      2847                22768               105328               -49239
      2848                22776               -59254               103379
      2849                22784                60532              -110731
      2850                22792               -96272              -217597
      2851                22800                50052                17641
      2852                22808               -26064               -77904
      2853                22816               -63325               -60638
      2854                22824                61080              -152156
      2855                22832                32545              -237192
      2856                22840               -75780              -118639
      2857                22848               -59828               -49878
      2858                22856                42592               -80572
      2859                22864               134586               -29534
      2860                22872                 -537              -155509
      2861                22880               162587                31850
      2862                22888                24018               -24512
      2863                22896                67077              -125291
      2864                22904                 8167               -85159
      2865                22912                93614               -68767
      2866                22920               -95325               -66283
      2867                22928                51776              -140123
      2868                22936               -40061               -49000
      2869                22944                43355               -11464
      2870                22952               -19973              -138808
      2871                22960                68739                71303
      2872                22968               120240              -187272
      2873                22976                47381               -76130
      2874                22984                33978               -71521
      2875                22992               136140               -99062
      2876                23000               160129              -118875
      2877                23008                31267                20724
      2878                23016               212398              -238302
      2879                23024               -24424              -142076
      2880                23032               -64023                48765
      2881                23040               106170              -151342
      2882                23048                59021               -12089
      2883                23056                43732               -62517
      2884                23064              -135603               -39609
      2885                23072                95925              -120461
      2886                23080                69238               -54462
      2887                23088               -20837              -102449
      2888                23096                57759               -15836
      2889                23104                -8889              -111179
      2890                23112               -59148               -89099
      2891                23120               -76118              -130753
      2892                23128               -47766               -87219
      2893                23136               115170              -281180
      2894                23144               -72512               -91291
      2895                23152                77242               -90598
      2896                23160                84976                12648
      2897                23168               -56718              -198897
      2898                23176               -17832              -145392
      2899                23184              -104064                36365
      2900                23192               -37140               -70794
      2901                23200               -29721               -66147
      2902                23208               -15674              -101359
      2903                23216               -63813               -17074
      2904                23224               -37611              -283236
      2905                23232               150600              -204503
      2906                23240                -3512               -81313
      2907                23248               -46793              -137950
      2908                23256                35973               -12765
      2909                23264               -30534               -97561
      2910                23272               -25082              -125870
      2911                23280                81660                 5512
      2912                23288               188159              -125709
      2913                23296                22923              -136715
      2914                23304              -130864               -43518
      2915                23312               -33109               -79117
      2916                23320                25651              -183150
      2917                23328                 8113               -31589
      2918                23336               -24722              -144666
      2919                23344               -88640               -23105
      2920                23352               -13143              -105161
      2921                23360                 8284              -148423
      2922                23368                 8364               -60025
      2923                23376                20850              -187932
      2924                23384               214086              -140106
      2925                23392                95826              -185806
      2926                23400               106636               -24434
      2927                23408                72502               -30386
      2928                23416                -5027               -39294
      2929                23424               -90749               -38238
      2930                23432                40904                89506
      2931                23440                -9726               -33133
      2932                23448                80832              -130509
      2933                23456               -39455              -213592
      2934                23464                95733              -233189
      2935                23472                66605              -210295
      2936                23480               -59672               -94583
      2937                23488              -101557                 3829
      2938                23496               -69114               -95014
      2939                23504                 -995              -161715
      2940                23512                77790               -84839
      2941                23520                32190               -42453
      2942                23528                94159              -123243
      2943                23536               -16398               -58232
      2944                23544                23930              -199817
      2945                23552               -26632               -28445
      2946                23560                12343               -94098
      2947                23568                 2258              -205585
      2948                23576               -47015               -21781
      2949                23584                 2494              -160816
      2950                23592              -151818               -95404
      2951                23600              -176472              -279158
      2952                23608               -13165              -100601
      2953                23616               -73436               -31013
      2954                23624                80394              -100646
      2955                23632              -129019               -26616
      2956                23640                15338              -161102
      2957                23648                65400               -74961
      2958                23656                35795                -5536
      2959                23664               -34826               -79039
      2960                23672                 5597              -188289
      2961                23680                39784              -163159
      2962                23688              -106226               -94229
      2963                23696                14878               -97986
      2964                23704              -128678               -53469
      2965                23712                33910              -152164
      2966                23720               -58743              -216496
      2967                23728                87070              -117155
      2968                23736               -60607              -135954
      2969                23744                95022               -73682
      2970                23752                41174                41672
      2971                23760                56242               -48442
      2972                23768                 -147              -199428
      2973                23776                77251                54369
      2974                23784                13651               -74972
      2975                23792                30006               -97429
      2976                23800                26132               -65242
      2977                23808              -201808                -1109
      2978                23816                60195              -164319
      2979                23824               -44167              -160227
      2980                23832               -22677                11611
      2981                23840               -25868              -174031
      2982                23848               -75934              -114981
      2983                23856               -88553              -126004
      2984                23864               -23296                21874
      2985                23872                -5344              -120666
      2986                23880               -44186               -68907
      2987                23888                52919                15425
      2988                23896                40609               -62717
      2989                23904               109854              -127290
      2990                23912                22385              -109366
      2991                23920               -69246               -67089
      2992                23928               -57035                 6876
      2993                23936                38253               -14967
      2994                23944               -53095               -62854
      2995                23952               -21718              -122038
      2996                23960                55813                94392
      2997                23968               129382               -74955
      2998                23976                27570               -77855
      2999                23984              -127851              -131986
      3000                23992                96361              -119180
      3001                24000                99848              -204735
      3002                24008                41969               -30648
      3003                24016                56780               -75461
      3004                24024               -37181               108626
      3005                24032               -78963               -69336
      3006                24040              -106482               -19083
      3007                24048                33818              -191376
      3008                24056                38924              -157359
      3009                24064                -8130              -131722
      3010                24072               -58813              -105895
      3011                24080                -1480              -102995
      3012                24088              -103269               -36157
      3013                24096               -50316               -83778
      3014                24104              -136800              -132600
      3015                24112                80342               -28220
      3016                24120               -90420               -94403
      3017                24128                 6317              -156157
      3018                24136                25379               -31290
      3019                24144               -80128               -92803
      3020                24152               -39074               -38932
      3021                24160              -141942               -87751
      3022                24168               -23942                -1796
      3023                24176               -42236               -43929
      3024                24184               -28577               -88369
      3025                24192               -24592                17457
      3026                24200                20713               -69354
      3027                24208               -31848              -119723
      3028                24216               194559               -21690
      3029                24224               -85714              -167292
      3030                24232                72085              -140790
      3031                24240              -129998               -18854
      3032                24248                60699               -54911
      3033                24256                56636               111770
      3034                24264               113746               -86357
      3035                24272                35607                84814
      3036                24280              -160123                40603
      3037                24288              -100057               -66680
      3038                24296              -103970               -86806
      3039                24304                 9614               -10219
      3040                24312                71057                16590
      3041                24320              -137002               -38496
      3042                24328                -7631               -71147
      3043                24336               -71556                38717
      3044                24344               -11258                38156
      3045                24352              -166932                89678
      3046                24360               -66652                -1469
      3047                24368                68786              -247679
      3048                24376              -128503               -39346
      3049                24384                 4375                 -833
      3050                24392                23402              -106974
      3051                24400               -79365               -23338
      3052                24408               -24662               -33549
      3053                24416              -118815              -170633
      3054                24424               -67624               -92502
      3055                24432              -124077              -214546
      3056                24440                86739               -85835
      3057                24448                55514               -83944
      3058                24456               -96278              -141998
      3059                24464              -113235                20332
      3060                24472               -24349              -273149
      3061                24480              -138482              -227208
      3062                24488               -48048               -16143
      3063                24496               -79454               -79117
      3064                24504               -45548              -128018
      3065                24512                22783              -132993
      3066                24520                 5208              -129358
      3067                24528               -77786               -97594
      3068                24536                41215               -65013
      3069                24544                53539              -100204
      3070                24552                68766               -61009
      3071                24560               -90428              -100240
      3072                24568                 5791                 1055
      3073                24576                63041               -73114
      3074                24584               -28981              -135502
      3075                24592               -92851               -85705
      3076                24600               -48649              -129751
      3077                24608               -48041               -73082
      3078                24616                32160                -6980
      3079                24624              -219738                -8074
      3080                24632              -165618              -110177
      3081                24640               -84060               -81167
      3082                24648              -153884              -131483
      3083                24656                 5836              -198983
      3084                24664               -79390              -103361
      3085                24672              -103860               -17717
      3086                24680               -70545              -121566
      3087                24688               -29521               -37637
      3088                24696               -50808              -213772
      3089                24704               -14305               -68885
      3090                24712                66711               -54032
      3091                24720               -97337              -184905
      3092                24728              -142075               -12443
      3093                24736               -21370               -56837
      3094                24744              -101669               -61755
      3095                24752               -36142               -28601
      3096                24760                20266               -96546
      3097                24768               -58985              -131202
      3098                24776               -82234              -175385
      3099                24784                -1866              -193076
      3100                24792               -85602              -193306
      3101                24800                 6501                14217
      3102                24808                26958              -150879
      3103                24816              -144593               -68477
      3104                24824               -93077              -214925
      3105                24832                48365              -145810
      3106                24840              -156979              -185548
      3107                24848              -115285              -161243
      3108                24856               -35298                -1778
      3109                24864                49326              -144632
      3110                24872                19637              -130774
      3111                24880                62271                -2626
      3112                24888               -58199                 8991
      3113                24896                58604               -56075
      3114                24904              -110269               -32214
      3115                24912               -67387               -80854
      3116                24920              -126589                38977
      3117                24928                 9846               -77078
      3118                24936                 8115              -164785
      3119                24944               -50271               -80720
      3120                24952               -86441               -11211
      3121                24960              -115329              -157146
      3122                24968               -80821              -139213
      3123                24976                15433              -224696
      3124                24984                44403               -46920
      3125                24992                15895              -181599
      3126                25000               -81849                20256
      3127                25008                48488              -221725
      3128                25016               -12440               -80468
      3129                25024                34174              -218169
      3130                25032                21188               -35980
      3131                25040              -114011              -154156
      3132                25048               -93499               -19448
      3133                25056               -82816               -22802
      3134                25064                39078               -71510
      3135                25072                 6318               117194
      3136                25080              -105063                50496
      3137                25088                -8082               -24071
      3138                25096               -59079               -88507
      3139                25104                23829               -32001
      3140                25112                44845               -98158
      3141                25120               -78774               -85572
      3142                25128               -71778              -165505
      3143                25136                -6397               -57909
      3144                25144               -94008              -203392
      3145                25152               -76486               -68734
      3146                25160               -75095              -123439
      3147                25168                13149               -92030
      3148                25176                 2921                79154
      3149                25184               -60490               -67763
      3150                25192                47209              -169954
      3151                25200               -86898               -86224
      3152                25208              -193264               -56913
      3153                25216                29709              -170409
      3154                25224               -70348               -99547
      3155                25232                10875              -132444
      3156                25240               -53623              -104962
      3157                25248               -83425                -3110
      3158                25256               -49708               -45352
      3159                25264              -159153                  -39
      3160                25272              -231516               -83075
      3161                25280                85150                11133
      3162                25288              -109012               -23338
      3163                25296              -105939              -128593
      3164                25304                60409              -260533
      3165                25312               -37499              -210512
      3166                25320              -164631               -38970
      3167                25328               -49423              -147576
      3168                25336               -52611               -40399
      3169                25344                 2189               -93341
      3170                25352              -119757                33193
      3171                25360               -41489               -11476
      3172                25368               -61306                -4786
      3173                25376                73275              -141877
      3174                25384               -35145              -102741
      3175                25392              -127818              -118497
      3176                25400                36209              -101747
      3177                25408               -19112              -146685
      3178                25416                 5568               -71924
      3179                25424                -7286              -160509
      3180                25432               -73296               -93473
      3181                25440               -61341              -159796
      3182                25448               -90410               -22583
      3183                25456               -81900              -124120
      3184                25464                28646               -64232
      3185                25472               -85309               -65054
      3186                25480               -63773               -73832
      3187                25488              -100123               -33579
      3188                25496               -53689              -183612
      3189                25504               -60608               -83494
      3190                25512               -97955               -25423
      3191                25520               -80346               -98365
      3192                25528              -159682                  248
      3193                25536               -94214              -211109
      3194                25544               -27847               -41734
      3195                25552               -75026              -126751
      3196                25560               -18926              -121960
      3197                25568               -18691               -19196
      3198                25576                35226                68439
      3199                25584                65554              -199345
      3200                25592               -46171               -28770
      3201                25600               -93584               -39378
      3202                25608               -62450               -96448
      3203                25616                -3291              -152961
      3204                25624              -111684              -186999
      3205                25632                98712               -81120
      3206                25640              -112641              -114876
      3207                25648               -52327              -209801
      3208                25656              -130984               -11900
      3209                25664               -90359               -60932
      3210                25672               -56715                69437
      3211                25680               -46259                57597
      3212                25688              -105870              -133081
      3213                25696                64952               -28607
      3214                25704              -134146               145475
      3215                25712               -30943              -150050
      3216                25720              -155883              -215558
      3217                25728              -120799               -78557
      3218                25736              -108842               -70858
      3219                25744              -104851              -124302
      3220                25752              -109712              -161649
      3221                25760               -21124               -81108
      3222                25768              -128168                -3305
      3223                25776              -183796               -15828
      3224                25784                34147                -9549
      3225                25792                62922               -65478
      3226                25800                 9680              -192307
      3227                25808               -26252                16833
      3228                25816               156471              -140503
      3229                25824               -18981              -112062
      3230                25832               -22637                33802
      3231                25840               -94969               -97209
      3232                25848               -82748              -125632
      3233                25856               -62666                -9143
      3234                25864                88096              -137261
      3235                25872                 8077               -36343
      3236                25880                21199                -2714
      3237                25888               -15949               -45436
      3238                25896              -167528              -103834
      3239                25904              -128104              -156772
      3240                25912               -76249               -22925
      3241                25920                49158              -189901
      3242                25928               -27268              -120910
      3243                25936               163004              -141093
      3244                25944              -125051               -99964
      3245                25952               -26370               -86576
      3246                25960              -151783               -74114
      3247                25968              -125029              -181562
      3248                25976               -33587               153145
      3249                25984               -80360               -78182
      3250                25992               -48129              -230674
      3251                26000               -81756               -39801
      3252                26008                 2523                30388
      3253                26016               -38376               -70772
      3254                26024              -181270               -60118
      3255                26032               -90381               -96070
      3256                26040               -70090                -3387
      3257                26048                -1833               -61329
      3258                26056              -148423              -151535
      3259                26064               -34907                41326
      3260                26072                71154                57742
      3261                26080               -91629               -36844
      3262                26088                 6160                18024
      3263                26096              -161755              -194838
      3264                26104              -129030                 7951
      3265                26112               -49384               -96997
      3266                26120                19137              -125696
      3267                26128               -86898               -93694
      3268                26136                 1148               -17371
      3269                26144              -100741                 4744
      3270                26152               114575               -89215
      3271                26160               -74820               -42405
      3272                26168               -63216              -138246
      3273                26176               -74638               -24570
      3274                26184                 8739               123531
      3275                26192               -89001               -43349
      3276                26200                -4243              -224233
      3277                26208               -54908              -111989
      3278                26216              -118753              -104051
      3279                26224               -83493               -97580
      3280                26232                60901               -59709
      3281                26240              -146054              -125664
      3282                26248               -31592                17962
      3283                26256              -159390              -177596
      3284                26264               -69596               -25700
      3285                26272              -112179              -112042
      3286                26280              -136793              -292720
      3287                26288                47136              -138539
      3288                26296               119227               -47338
      3289                26304               -30545              -111613
      3290                26312              -119822                 1502
      3291                26320                 1160               -14469
      3292                26328               -80286               -26193
      3293                26336               -48059              -177562
      3294                26344               -85039                -4545
      3295                26352              -122976               -34541
      3296                26360              -191460              -163925
      3297                26368               -11910              -204883
      3298                26376                63138              -267328
      3299                26384               -21359              -158063
      3300                26392               -60565              -273384
      3301                26400               -54063               -19406
      3302                26408               -57597              -164656
      3303                26416               -80104                12525
      3304                26424               -66047              -136535
      3305                26432               -90276              -143644
      3306                26440              -103308              -277975
      3307                26448               -91120                37143
      3308                26456                57152                42591
      3309                26464               -49276                17439
      3310                26472              -151429               -99742
      3311                26480                93245               -54371
      3312                26488               -11621              -212653
      3313                26496               -38297                14676
      3314                26504              -175229               -67052
      3315                26512               109072               -71071
      3316                26520               -23175              -153948
      3317                26528               -48376               -47095
      3318                26536              -167307               -23179
      3319                26544               -67489              -151720
      3320                26552               -95166                36729
      3321                26560               125111               -13229
      3322                26568               -44104              -120825
      3323                26576              -106114              -101731
      3324                26584                16728                -3008
      3325                26592               -17344              -150171
      3326                26600               -13006              -196684
      3327                26608               -66428               -99963
      3328                26616              -195544              -208075
      3329                26624                 8799                60609
      3330                26632                27202               -44841
      3331                26640               -59883                 8178
      3332                26648               -66367               -26034
      3333                26656               -14805               -95205
      3334                26664               -44536                 -844
      3335                26672               -48616              -116207
      3336                26680               -73050               -95632
      3337                26688               -59207              -106178
      3338                26696                -8987                27123
      3339                26704               -49535              -134525
      3340                26712               -31299                65199
      3341                26720               -85420              -108457
      3342                26728              -126245               -80358
      3343                26736              -103782              -150000
      3344                26744                 5528              -173326
      3345                26752               -44209               -97596
      3346                26760                34627              -332837
      3347                26768              -104827              -135110
      3348                26776                91812              -179070
      3349                26784                -8380               -41631
      3350                26792                30497              -135232
      3351                26800               -16398               -53500
      3352                26808               -42739                84334
      3353                26816               -78635               -72655
      3354                26824                85461              -144299
      3355                26832               -23036              -113909
      3356                26840               -49065              -174773
      3357                26848              -176311              -151886
      3358                26856               -40362               -71833
      3359                26864              -172557               -84422
      3360                26872               -91405               -94199
      3361                26880               -99791               -32753
      3362                26888               -70997              -195918
      3363                26896                -3009               -90550
      3364                26904                33208               -42611
      3365                26912               -72645              -126493
      3366                26920              -104595                40546
      3367                26928              -150942               -57961
      3368                26936              -138950              -103310
      3369                26944              -154858              -134985
      3370                26952              -186880              -235170
      3371                26960               -44533                56037
      3372                26968               -56653              -177046
      3373                26976               -69952                 1508
      3374                26984              -130073              -103476
      3375                26992               -87550               -46005
      3376                27000               -72977                 4749
      3377                27008              -162533                90124
      3378                27016               -84132               -87741
      3379                27024               -56114              -143060
      3380                27032                10892              -157297
      3381                27040               -27122              -144571
      3382                27048              -122575               -60083
      3383                27056               -79352              -247873
      3384                27064               -66998               -25396
      3385                27072              -139441              -213801
      3386                27080              -152249              -191165
      3387                27088              -152580              -132164
      3388                27096                46961              -129547
      3389                27104               -29143              -102835
      3390                27112                 4534              -111145
      3391                27120               -52627               -59203
      3392                27128              -104990              -141587
      3393                27136               -58756              -220426
      3394                27144              -135757              -227559
      3395                27152              -148781              -137871
      3396                27160              -145284                 9424
      3397                27168              -180422              -158270
      3398                27176              -188086                29861
      3399                27184               -53810               -77240
      3400                27192               -27981              -198983
      3401                27200                 5727              -136569
      3402                27208               -65263                17581
      3403                27216                91877              -182955
      3404                27224               -63701              -157754
      3405                27232              -232646              -228771
      3406                27240                -8649               -53904
      3407                27248               -38235                21524
      3408                27256                30819              -110240
      3409                27264              -133690               -78562
      3410                27272               -65415               -79322
      3411                27280               -88146              -119801
      3412                27288               -63669              -173152
      3413                27296               -32081               -46548
      3414                27304               -73316               -39908
      3415                27312               -24118              -200311
      3416                27320               -88832               -37935
      3417                27328              -108904              -148127
      3418                27336               -31017               -48967
      3419                27344               -68582              -119473
      3420                27352               -31567                 -829
      3421                27360              -100342               -29143
      3422                27368               -59341               -77399
      3423                27376               -43473              -210504
      3424                27384                34984              -109851
      3425                27392               -63304              -137449
      3426                27400               -24626              -216592
      3427                27408              -161203              -125010
      3428                27416                 2545                 8896
      3429                27424              -105675                15109
      3430                27432                32506              -136312
      3431                27440              -115389              -249757
      3432                27448              -173155               -94095
      3433                27456              -128717              -106345
      3434                27464              -120594              -172427
      3435                27472               -62563              -112573
      3436                27480                30367                 3839
      3437                27488              -164075               -45071
      3438                27496              -112620               -38246
      3439                27504              -161662              -134860
      3440                27512              -170516                -3346
      3441                27520               -57629               -77552
      3442                27528              -181382              -202416
      3443                27536               -55805              -130084
      3444                27544                30477               -74895
      3445                27552               -20243               -33601
      3446                27560              -187778               -70680
      3447                27568              -157390               -21863
      3448                27576               -81964                24232
      3449                27584                17385               -86677
      3450                27592                33210              -175673
      3451                27600               -71778               -58817
      3452                27608               -26299               -70764
      3453                27616               -21903               -55604
      3454                27624              -127616               -11967
      3455                27632               -62340               -68754
      3456                27640               -43565               -33751
      3457                27648              -185175               -42671
      3458                27656               -75582              -105932
      3459                27664               -74192               -52598
      3460                27672               -55678              -122200
      3461                27680                 1700               -89601
      3462                27688                 3880               -36498
      3463                27696              -134052                -5745
      3464                27704               -59990              -139721
      3465                27712               -40697                 4933
      3466                27720              -101471               -79551
      3467                27728                74112               -27140
      3468                27736                13595                61948
      3469                27744              -125332                 3149
      3470                27752              -152372              -105065
      3471                27760              -124907              -131163
      3472                27768              -123836               -79780
      3473                27776               -11845              -107419
      3474                27784                -3511               -44323
      3475                27792              -130581               -23543
      3476                27800               -99292                -4927
      3477                27808                29825                22879
      3478                27816               -47430               -44806
      3479                27824               -26847              -209021
      3480                27832                 6301              -191973
      3481                27840              -122687              -145474
      3482                27848                55555               -60169
      3483                27856              -157821              -154243
      3484                27864                59381               -31120
      3485                27872              -132967                31555
      3486                27880               -26179              -121328
      3487                27888               -29438                78006
      3488                27896                22371              -119739
      3489                27904              -107600              -104407
      3490                27912                 9840               -92418
      3491                27920               -34126               -19706
      3492                27928              -137541              -120950
      3493                27936                -7964               -46676
      3494                27944               -43063              -106151
      3495                27952              -167943              -187467
      3496                27960               -60962               -84583
      3497                27968              -135608              -180389
      3498                27976              -172247               -84354
      3499                27984               -82270              -106745
      3500                27992              -105465              -116247
      3501                28000              -106460                24169
      3502                28008               -46680              -140892
      3503                28016                56271               -77404
      3504                28024              -178951               -21409
      3505                28032              -189951                45836
      3506                28040               -52500               -30977
      3507                28048                37517              -232890
      3508                28056                24031              -192067
      3509                28064              -178437               -55807
      3510                28072               -84203               -27161
      3511                28080              -174360              -111309
      3512                28088               -31422               -88773
      3513                28096                26096                85345
      3514                28104               -99608              -236356
      3515                28112               -14915              -120259
      3516                28120               -50429               -20818
      3517                28128               -16609               -75343
      3518                28136              -143399                   20
      3519                28144              -120333               -18776
      3520                28152               -58407                 8044
      3521                28160               -85927              -249624
      3522                28168                 3932               -89397
      3523                28176               -27575              -182615
      3524                28184               -22382               -43193
      3525                28192              -279561              -202047
      3526                28200              -123620              -151908
      3527                28208                -9898              -208187
      3528                28216              -213608              -148998
      3529                28224               -80493              -165328
      3530                28232               -73355               -99699
      3531                28240                16082               -61065
      3532                28248               -51842               -44900
      3533                28256                 9784               -96154
      3534                28264              -171124              -227333
      3535                28272               -21897              -168688
      3536                28280               -75682               -60068
      3537                28288              -132328              -121122
      3538                28296              -108278              -230825
      3539                28304                27700              -204091
      3540                28312                16805              -111261
      3541                28320               -35039              -185753
      3542                28328               -77487              -139722
      3543                28336               -65297                17961
      3544                28344               -64348               -21772
      3545                28352              -132169               -24483
      3546                28360                -8747                64582
      3547                28368               -57568               -10039
      3548                28376               -44057               -27118
      3549                28384               -43111               -76054
      3550                28392              -126914              -179393
      3551                28400               -73291              -227601
      3552                28408              -157557              -134438
      3553                28416               -36971               -60211
      3554                28424               -46609                49958
      3555                28432                32196              -164820
      3556                28440              -193520               -45317
      3557                28448               -42590               -92224
      3558                28456               -55946                17737
      3559                28464              -229534               -39141
      3560                28472              -126817               -18028
      3561                28480               -20775               -78668
      3562                28488                -2773                51163
      3563                28496               -18583               -68729
      3564                28504                14958              -100671
      3565                28512                88648              -207118
      3566                28520              -158894               -27733
      3567                28528                95500               -73581
      3568                28536               -75928                35124
      3569                28544               -55909               -82837
      3570                28552               -70321               -14443
      3571                28560              -258932              -123937
      3572                28568              -113048              -211080
      3573                28576               -24825              -214888
      3574                28584              -145806               -50738
      3575                28592                25011                51231
      3576                28600              -134874              -106772
      3577                28608               -59963              -215789
      3578                28616              -127597              -140037
      3579                28624               -20561              -161931
      3580                28632               -69546              -187773
      3581                28640                64686              -313021
      3582                28648               -11321              -177756
      3583                28656              -251349               -37979
      3584                28664               -63737               -90255
      3585                28672              -128557                45968
      3586                28680              -169555              -151552
      3587                28688               -64855              -148129
      3588                28696               -71947               -43822
      3589                28704                -4359               -18589
      3590                28712              -187260              -224765
      3591                28720                 9451               -58090
      3592                28728                 1846                67685
      3593                28736               -77032                49177
      3594                28744              -106479               -56368
      3595                28752              -111554                 3013
      3596                28760              -297949              -243016
      3597                28768              -227656              -167696
      3598                28776               -24713              -134412
      3599                28784              -106566               -88406
      3600                28792              -145292              -215838
      3601                28800              -117357               -49523
      3602                28808              -122845                69481
      3603                28816                -9596              -198133
      3604                28824                85193              -139813
      3605                28832              -174676               -48014
      3606                28840                13279               -35437
      3607                28848              -142935              -161907
      3608                28856              -147165               -20614
      3609                28864               -73345                14286
      3610                28872               -69968               -35380
      3611                28880               -96844                -8012
      3612                28888               -17620               -93025
      3613                28896              -122778              -152643
      3614                28904              -157295               -64602
      3615                28912               -63616              -229712
      3616                28920                 9251              -171003
      3617                28928               -16502              -167981
      3618                28936               -35406              -158536
      3619                28944               -16432               -10465
      3620                28952               -14435              -319653
      3621                28960                 -496               -82638
      3622                28968               -72808              -110265
      3623                28976              -156658              -136267
      3624                28984               -68943               -97026
      3625                28992               -99765               -14224
      3626                29000                39051              -189752
      3627                29008                -1756               -80266
      3628                29016               -40324              -243194
      3629                29024              -130161               -75750
      3630                29032              -120452              -122480
      3631                29040               -71571                56268
      3632                29048                15228              -175060
      3633                29056               -16711               -90295
      3634                29064                57670               -84161
      3635                29072              -156645              -118662
      3636                29080              -175635                12724
      3637                29088               -38611               -37555
      3638                29096               -94436              -132552
      3639                29104              -117888               -45010
      3640                29112                51148               -87800
      3641                29120               100420              -149147
      3642                29128              -105864              -115336
      3643                29136               -28278               -58463
      3644                29144               -26449              -230023
      3645                29152                43462              -143005
      3646                29160              -178939              -193485
      3647                29168                -8721              -134873
      3648                29176              -136036              -199194
      3649                29184              -214423              -164066
      3650                29192                46211               -70496
      3651                29200              -173603               -47340
      3652                29208               -94159              -129982
      3653                29216              -146345                19166
      3654                29224              -144014              -137739
      3655                29232                28651               -97269
      3656                29240               -40106               -66294
      3657                29248               -67572              -174351
      3658                29256              -112375              -104169
      3659                29264              -258668               -88572
      3660                29272                 4793               -70548
      3661                29280              -110790                 7700
      3662                29288              -135355                21532
      3663                29296              -204646               -16071
      3664                29304                -9172               -60911
      3665                29312              -115790               -41979
      3666                29320                 8584              -101951
      3667                29328              -165016              -143147
      3668                29336              -141939                 6301
      3669                29344               -68162               -98412
      3670                29352               -79656               -89620
      3671                29360                 3927              -160599
      3672                29368                 3434              -183775
      3673                29376                42651              -189964
      3674                29384              -101750              -116171
      3675                29392              -279988              -108494
      3676                29400              -140424                19203
      3677                29408              -168483              -225710
      3678                29416               -25946               -18824
      3679                29424              -143637               -38736
      3680                29432              -116693               -12974
      3681                29440               -55768               -70794
      3682                29448              -117494              -227913
      3683                29456               -26346              -173029
      3684                29464              -136828              -175956
      3685                29472                57788               -73394
      3686                29480               -33578              -161782
      3687                29488               -73635              -164239
      3688                29496              -128665              -110137
      3689                29504              -107333              -125827
      3690                29512               -69479              -138421
      3691                29520               -77739               -85217
      3692                29528              -147481              -209258
      3693                29536               -41840              -140551
      3694                29544               -91870               -73024
      3695                29552                13221              -125159
      3696                29560              -104045              -107519
      3697                29568              -130331               -43912
      3698                29576              -136150              -176412
      3699                29584              -303819              -119247
      3700                29592               -77953              -193726
      3701                29600              -122158              -166514
      3702                29608               -14571              -119942
      3703                29616               -51833              -182456
      3704                29624               -39630              -153027
      3705                29632              -125281               -38885
      3706                29640              -157833              -124749
      3707                29648               -48303              -168172
      3708                29656               -40891              -256006
      3709                29664              -115331               -37656
      3710                29672              -104703              -101907
      3711                29680              -149145              -125107
      3712                29688              -182282                69328
      3713                29696              -120348                55409
      3714                29704               -33339               -43909
      3715                29712               -20927               -13800
      3716                29720               -12841               -87370
      3717                29728               -45092               -78020
      3718                29736               -40401               -81915
      3719                29744                 1033                -2425
      3720                29752               -56180               -27905
      3721                29760                  570               -97116
      3722                29768              -138080              -121432
      3723                29776              -229355              -130891
      3724                29784              -153929               -87667
      3725                29792                  814               -17513
      3726                29800              -172907               -70310
      3727                29808               -15418               -32052
      3728                29816               -54576               -61085
      3729                29824                13461              -137927
      3730                29832              -145733               -31637
      3731                29840                -5494               -14472
      3732                29848              -181493               -83489
      3733                29856               -99305               -62661
      3734                29864                37647               -69189
      3735                29872               -28102              -118478
      3736                29880              -187676              -102392
      3737                29888               -96322               -38607
      3738                29896               -51182               107977
      3739                29904                83584              -241702
      3740                29912              -157574               -80101
      3741                29920               -37311              -251984
      3742                29928              -164969              -198742
      3743                29936               -52485                -5192
      3744                29944              -101532               -48618
      3745                29952               -94448                10755
      3746                29960               -92363              -214694
      3747                29968              -125413               -53295
      3748                29976              -139651              -177416
      3749                29984              -197545              -160077
      3750                29992                34190               -96166
      3751                30000               -45619              -168688
      3752                30008              -166082               122707
      3753                30016               -57394                96269
      3754                30024              -203248                75970
      3755                30032                34117               -10466
      3756                30040                16098               -72843
      3757                30048              -126618               -80693
      3758                30056               -69575              -323501
      3759                30064               -24722               -37052
      3760                30072              -137356              -208759
      3761                30080                14207              -175904
      3762                30088                71620              -200459
      3763                30096               -91756              -101020
      3764                30104               -94002              -140500
      3765                30112               -61464              -185063
      3766                30120              -161103              -251236
      3767                30128               -93898               -58391
      3768                30136               -76127                -6303
      3769                30144              -130496              -187651
      3770                30152                64842               -89308
      3771                30160               108159               -95293
      3772                30168               -34179               -80728
      3773                30176                -3540               -91244
      3774                30184              -128503              -109592
      3775                30192              -133957              -207342
      3776                30200               -63727               -68062
      3777                30208               -34229              -136058
      3778                30216              -164626               -57343
      3779                30224               -57499               -71640
      3780                30232               -56560               -67302
      3781                30240              -139365                26284
      3782                30248              -122705              -141265
      3783                30256               -61884                12370
      3784                30264               -99765              -191459
      3785                30272              -215454               -58430
      3786                30280              -237970               -23167
      3787                30288              -136629                45848
      3788                30296              -106920               -55060
      3789                30304              -152489               -82317
      3790                30312                18019               -11397
      3791                30320               -16701                 4146
      3792                30328              -197436               -69269
      3793                30336              -205423              -200842
      3794                30344              -131631              -150033
      3795                30352               -87693               -19699
      3796                30360               -45556              -113617
      3797                30368              -137395               -45952
      3798                30376               -76330              -108125
      3799                30384                31316              -352062
      3800                30392              -114245                80759
      3801                30400              -138748               -36291
      3802                30408              -102906              -118683
      3803                30416               -32316               -16060
      3804                30424              -182841              -161449
      3805                30432              -105330              -177543
      3806                30440              -125868              -220091
      3807                30448              -173840              -111657
      3808                30456              -180974               -45285
      3809                30464              -127258              -102618
      3810                30472               -55329                88300
      3811                30480                82089              -115350
      3812                30488              -127482               -98779
      3813                30496               -40250              -238652
      3814                30504              -217454               -66478
      3815                30512              -138253                52337
      3816                30520              -165376                 1625
      3817                30528               -55957              -164470
      3818                30536               -90425               -27685
      3819                30544              -156970              -129519
      3820                30552              -136369              -189563
      3821                30560               -59670                -7317
      3822                30568               -98526               -44187
      3823                30576               -30055               -99344
      3824                30584              -140702              -188334
      3825                30592              -116339               -45736
      3826                30600              -136563               -38126
      3827                30608               -39892              -145444
      3828                30616              -137420                 1381
      3829                30624              -110209               -50584
      3830                30632              -142140              -138106
      3831                30640               -33704              -212598
      3832                30648              -155208               -56253
      3833                30656                67358               -59955
      3834                30664               -73234               -32606
      3835                30672               -71492              -152528
      3836                30680              -121640               -38391
      3837                30688              -142823              -191890
      3838                30696                23065              -210235
      3839                30704              -173722              -107685
      3840                30712                34315                24938
      3841                30720                17328                39561
      3842                30728              -116109              -171269
      3843                30736              -108651              -128676
      3844                30744              -159085              -144945
      3845                30752                 3197              -202033
      3846                30760              -278170              -161344
      3847                30768              -163228              -216457
      3848                30776                -2661                29840
      3849                30784                -6737              -183722
      3850                30792              -207054                -5563
      3851                30800              -136187               129778
      3852                30808              -101808               -98855
      3853                30816               -54257              -157435
      3854                30824              -167118               -41945
      3855                30832                30266                87435
      3856                30840               -33559               -53296
      3857                30848               -29542              -137121
      3858                30856              -119906              -184650
      3859                30864              -153170              -180601
      3860                30872              -120135              -199703
      3861                30880               -81781               -93709
      3862                30888              -136866               -79725
      3863                30896              -166859               -78407
      3864                30904              -105023              -115426
      3865                30912              -210952              -177815
      3866                30920              -126503              -144390
      3867                30928               -99501               -25602
      3868                30936               -37977                47137
      3869                30944               -47032              -115630
      3870                30952                36255               -67761
      3871                30960              -134528               -78256
      3872                30968                 1616              -116894
      3873                30976                10527              -184870
      3874                30984              -103032              -120307
      3875                30992               -38342               -44890
      3876                31000              -140129                73025
      3877                31008               -89782               -26644
      3878                31016               -38928              -100415
      3879                31024              -116370              -123071
      3880                31032               -88043               -54219
      3881                31040              -168186              -223798
      3882                31048               -18262                 2866
      3883                31056              -227424              -229126
      3884                31064               -71931              -139958
      3885                31072              -215796               -33841
      3886                31080               103285              -206859
      3887                31088               -75393              -124320
      3888                31096                30078               -85938
      3889                31104               -78937               -18205
      3890                31112              -140139                -9696
      3891                31120               -89316              -182016
      3892                31128               -92755              -155199
      3893                31136                -6008                 -897
      3894                31144               -92048              -100715
      3895                31152               -87209              -193486
      3896                31160               -18726              -198802
      3897                31168               -33842              -176105
      3898                31176               -96226                 1018
      3899                31184              -152354              -129632
      3900                31192              -157045               -35388
      3901                31200               -66408              -139506
      3902                31208              -260383              -110234
      3903                31216               -97743              -152867
      3904                31224              -170596              -179550
      3905                31232              -102247              -134765
      3906                31240              -158195              -168661
      3907                31248              -134069              -193164
      3908                31256              -103515              -148024
      3909                31264               -74904              -226123
      3910                31272              -200282              -193594
      3911                31280               -79732               -15625
      3912                31288              -110810               -24231
      3913                31296                 8163              -125335
      3914                31304              -116828                27805
      3915                31312               -15818              -153512
      3916                31320               -71189              -229127
      3917                31328              -238185              -193861
      3918                31336              -113322              -113106
      3919                31344               -75443              -161133
      3920                31352              -157640              -100804
      3921                31360               -72722               -99594
      3922                31368              -121487              -294598
      3923                31376              -198064              -191527
      3924                31384               -29197               -85003
      3925                31392              -112208              -229034
      3926                31400              -105603               -63800
      3927                31408              -197715               -46518
      3928                31416              -106627               -11697
      3929                31424              -170102               -30125
      3930                31432                80102                12313
      3931                31440              -106532               -57650
      3932                31448                17578              -106778
      3933                31456              -140269              -205166
      3934                31464              -151730              -105752
      3935                31472               -92320              -130652
      3936                31480              -346167              -144348
      3937                31488              -178346               -55656
      3938                31496              -186733              -123292
      3939                31504               -53787              -166273
      3940                31512                -6197               -14851
      3941                31520               -35994                -9237
      3942                31528                17405               -82358
      3943                31536              -225804                42680
      3944                31544              -199732              -138483
      3945                31552              -138599              -111631
      3946                31560               -12877               -87615
      3947                31568              -122695              -180691
      3948                31576              -192767               -70099
      3949                31584              -210511               -69706
      3950                31592               -92153              -161603
      3951                31600              -126974               -59312
      3952                31608              -106824               -92435
      3953                31616              -172223              -107566
      3954                31624               -15612                22110
      3955                31632               -41162               -32304
      3956                31640              -308820               -50468
      3957                31648               -73433               -53797
      3958                31656              -181973              -308936
      3959                31664              -196737               -81852
      3960                31672               -72282              -109284
      3961                31680              -145398               -91530
      3962                31688                22953                31492
      3963                31696               120663                20422
      3964                31704              -144245               -55626
      3965                31712              -110463               -47051
      3966                31720              -108875                42374
      3967                31728              -116356               -89251
      3968                31736              -243724              -124543
      3969                31744               -23984              -167829
      3970                31752               -48667               -67506
      3971                31760                 -783              -142500
      3972                31768               -92957               -95205
      3973                31776              -144393              -218244
      3974                31784                 5611              -249366
      3975                31792              -125398                 6327
      3976                31800               -62750               -67568
      3977                31808               -60969               -30114
      3978                31816               -44023                11758
      3979                31824               -25546               -97250
      3980                31832               -67903               -92130
      3981                31840              -106750              -142563
      3982                31848               -88513              -253248
      3983                31856               -87205                32588
      3984                31864              -345834               -91215
      3985                31872              -120205               -93834
      3986                31880               -60220              -110562
      3987                31888               -71103               -20600
      3988                31896               -25728              -187465
      3989                31904               -41190               -83673
      3990                31912                -8503              -127157
      3991                31920              -156011               -67379
      3992                31928              -122761              -285966
      3993                31936              -300546               -95263
      3994                31944              -114870               -38865
      3995                31952              -104047               -92968
      3996                31960              -157507              -128756
      3997                31968              -205702               -43338
      3998                31976               -49232                82342
      3999                31984               -24745               -38154
      4000                31992              -270176              -135995
      4001                32000               -53836               -30907
      4002                32008              -177509              -177473
      4003                32016              -147918              -215241
      4004                32024              -158321               -28742
      4005                32032              -105829              -138175
      4006                32040              -152176              -111707
      4007                32048               -97878                32577
      4008                32056              -189676              -144885
      4009                32064               -97809                34672
      4010                32072               -54445               -82614
      4011                32080               -47766               -43536
      4012                32088              -214502               -59647
      4013                32096              -132455               212883
      4014                32104                -6644               -86226
      4015                32112               -91970              -137757
      4016                32120              -118364              -164117
      4017                32128              -145297              -185701
      4018                32136              -136939               -91364
      4019                32144              -197420              -104769
      4020                32152              -164857                50635
      4021                32160               -41663              -174600
      4022                32168               -22820              -254119
      4023                32176                25769               -38580
      4024                32184               -26667              -220699
      4025                32192              -243877              -107790
      4026                32200               -98601              -159811
      4027                32208              -191171               -96681
      4028                32216              -149921               -68300
      4029                32224                -6625              -163687
      4030                32232               -56083              -215486
      4031                32240              -110311              -171096
      4032                32248               -17579                 4556
      4033                32256              -146073              -100248
      4034                32264              -202517              -188769
      4035                32272              -111534              -154473
      4036                32280                -8139              -136374
      4037                32288               -71315              -194720
      4038                32296              -138608              -114420
      4039                32304               -33724               -88842
      4040                32312              -241042              -131015
      4041                32320               -21351               -82548
      4042                32328              -250201              -143818
      4043                32336               -17900              -110175
      4044                32344               -19726              -176798
      4045                32352              -186527                50425
      4046                32360              -170460              -124640
      4047                32368               -94231                -8139
      4048                32376                45064              -170457
      4049                32384                21313              -117485
      4050                32392               -58766               -71879
      4051                32400              -205208               -75646
      4052                32408              -239987               -34031
      4053                32416                10373               -51725
      4054                32424              -160473              -121712
      4055                32432               -35745              -139257
      4056                32440                 5080              -102521
      4057                32448              -165357               -77152
      4058                32456               -60953               -21302
      4059                32464              -143418               -54560
      4060                32472              -120602               -88949
      4061                32480              -110904              -109339
      4062                32488              -206546              -133271
      4063                32496               -89878              -161113
      4064                32504              -211877              -106796
      4065                32512                13143              -143910
      4066                32520                18636               -58326
      4067                32528              -195634              -134211
      4068                32536              -162183               -94492
      4069                32544              -268523               -81507
      4070                32552              -143295              -128464
      4071                32560               -43996               -99913
      4072                32568               -60624                22151
      4073                32576               138858              -127351
      4074                32584                81743               -97394
      4075                32592              -219948              -103102
      4076                32600              -199921               -95753
      4077                32608               -65511                -2540
      4078                32616              -262042              -127746
      4079                32624              -146065              -220020
      4080                32632                 -524              -151318
      4081                32640              -123196              -186831
      4082                32648               -38587              -228049
      4083                32656                19948               -28319
      4084                32664              -112481               -71328
      4085                32672              -255954              -114050
      4086                32680                42666              -297229
      4087                32688              -173413                -7871
      4088                32696              -143810               -24353
      4089                32704              -288583               -28833
      4090                32712               -76054              -190247
      4091                32720              -215967              -161494
      4092                32728              -116183              -288970
      4093                32736              -121400              -171958
      4094                32744                23476              -105429
      4095                32752               -98762               -18802
      4096                32760                -9475              -108182
      4097                32768               -51235              -218574
      4098                32776               -56488               -88713
      4099                32784               -50839                48315
      4100                32792              -138598               -40122
      4101                32800               -48591               -33938
      4102                32808               -10134                54478
      4103                32816                57192              -116250
      4104                32824                 5304              -124484
      4105                32832                30051              -120591
      4106                32840               -36489               -85328
      4107                32848              -114207              -172841
      4108                32856               -78698               -36684
      4109                32864               -81259              -124608
      4110                32872               -87839              -112711
      4111                32880               -60302               -91357
      4112                32888               -15828              -169903
      4113                32896              -147180              -123026
      4114                32904               -13254              -207793
      4115                32912               -69121              -171404
      4116                32920              -315013               -33309
      4117                32928              -336915               -49698
      4118                32936               -55411              -175100
      4119                32944              -136264              -236405
      4120                32952               -40583               -59238
      4121                32960               -90575              -119040
      4122                32968               -84991               -85959
      4123                32976               -41958                32127
      4124                32984              -241217              -206313
      4125                32992               -65389              -106617
      4126                33000              -196758              -137708
      4127                33008              -169383               -79120
      4128                33016              -113668              -150515
      4129                33024               -80908              -171246
      4130                33032              -171555              -194245
      4131                33040               -56452               -64366
      4132                33048               -70508               -43744
      4133                33056               -67279              -226685
      4134                33064              -166314              -249534
      4135                33072              -152866              -207515
      4136                33080               -94449               -80111
      4137                33088               -93230              -111940
      4138                33096               -19707              -125458
      4139                33104              -140363              -219876
      4140                33112               -29985              -131756
      4141                33120               -32178               -88419
      4142                33128               -23300               -42457
      4143                33136               -61053                31119
      4144                33144               -72914              -139588
      4145                33152               -58316              -201359
      4146                33160               -64257               -62315
      4147                33168               -95322              -268310
      4148                33176              -138409               -51929
      4149                33184              -159777               -28933
      4150                33192               -38442                10405
      4151                33200              -138765              -117438
      4152                33208              -135454                29548
      4153                33216              -113837              -242323
      4154                33224              -117980                 -189
      4155                33232              -185938              -147242
      4156                33240               -32301              -158452
      4157                33248              -152447              -204560
      4158                33256              -191514               -90834
      4159                33264              -239110              -132018
      4160                33272               -79152               -96672
      4161                33280               -38071              -311893
      4162                33288                -4506              -102555
      4163                33296               -15762               -54721
      4164                33304                54647              -150330
      4165                33312               -61243              -145042
      4166                33320               118770              -157664
      4167                33328                88625               -90487
      4168                33336              -179281               -48922
      4169                33344              -137130                28987
      4170                33352               -90780              -106802
      4171                33360               -94729              -110977
      4172                33368              -159584              -164983
      4173                33376              -374322               -10366
      4174                33384              -184005               -69729
      4175                33392              -145600               -37407
      4176                33400               -34448               -55258
      4177                33408              -173945               -82482
      4178                33416               -55989               -23717
      4179                33424                -5814               -69596
      4180                33432                54864                26169
      4181                33440                10255               -34599
      4182                33448               -61984                 4806
      4183                33456              -144832               -73994
      4184                33464               -73925               -70085
      4185                33472              -121129                26573
      4186                33480              -211476              -129979
      4187                33488               -38652               -92273
      4188                33496               -18757              -184257
      4189                33504              -188007              -163022
      4190                33512              -113845              -216307
      4191                33520               -36998               -79217
      4192                33528                46566              -105932
      4193                33536              -130021                30980
      4194                33544               -59005                 9714
      4195                33552              -104831               -33986
      4196                33560              -154319              -162898
      4197                33568              -204168              -185139
      4198                33576              -227856               -22187
      4199                33584               -91185              -103257
      4200                33592               -39034               -71242
      4201                33600               -40928               -98889
      4202                33608              -223944              -160784
      4203                33616              -124195              -203412
      4204                33624              -279360              -154375
      4205                33632              -318330                -1073
      4206                33640              -159216                -8392
      4207                33648              -194615               -61830
      4208                33656               -81108               -87374
      4209                33664              -181106               -25783
      4210                33672                46154              -107517
      4211                33680               -91659                18019
      4212                33688              -111156               -81832
      4213                33696              -102001                28553
      4214                33704              -240621              -100003
      4215                33712              -106511              -392410
      4216                33720               -68750              -192240
      4217                33728              -108164              -211052
      4218                33736              -109307              -168655
      4219                33744               -42651               -37117
      4220                33752              -257594              -142760
      4221                33760              -174712              -223114
      4222                33768               -62424              -127117
      4223                33776               -67689               -74116
      4224                33784               -56504              -137441
      4225                33792               -80266              -133936
      4226                33800              -185400                24319
      4227                33808              -123659              -117182
      4228                33816              -106821              -117036
      4229                33824               -81531               -56511
      4230                33832              -202226              -115919
      4231                33840               -66687                20378
      4232                33848                31443              -149719
      4233                33856               -88339              -111482
      4234                33864               -73310              -116424
      4235                33872              -189673              -187538
      4236                33880               -85624               -65223
      4237                33888               -72704              -216802
      4238                33896              -115072              -102382
      4239                33904               -66293              -111248
      4240                33912              -148328               -63615
      4241                33920              -147746              -126173
      4242                33928               -63953              -126052
      4243                33936              -192739               -44019
      4244                33944              -104959              -187471
      4245                33952              -231273              -136975
      4246                33960               -90272              -106296
      4247                33968              -192065               -10876
      4248                33976              -211561              -114186
      4249                33984               -47540              -115226
      4250                33992               -18463               -28466
      4251                34000              -155046              -367161
      4252                34008              -122996              -177665
      4253                34016               -65886              -123085
      4254                34024                -6266              -105893
      4255                34032              -200595                32967
      4256                34040                15195              -111608
      4257                34048               -12345                68325
      4258                34056               -34033              -133797
      4259                34064              -277512              -108604
      4260                34072                -6083              -176270
      4261                34080              -197423              -213455
      4262                34088                24832               -94786
      4263                34096              -185216               -22565
      4264                34104               -78654               -34925
      4265                34112               -29456              -137943
      4266                34120              -127229               -67168
      4267                34128              -145887              -153020
      4268                34136              -183908              -116623
      4269                34144              -151596              -199582
      4270                34152                36443               -36451
      4271                34160                -4035               -91017
      4272                34168                -5682               -49616
      4273                34176              -100386               -79275
      4274                34184               -96342               -48181
      4275                34192              -168076               -53044
      4276                34200               -69238              -205493
      4277                34208               -97959               -84263
      4278                34216              -175747              -108298
      4279                34224               -61430                52179
      4280                34232               -57125              -234183
      4281                34240               -63873              -167638
      4282                34248              -102350              -112833
      4283                34256               -25022               -92707
      4284                34264               -33426               -80180
      4285                34272               -56917              -132212
      4286                34280               -58507               -13780
      4287                34288               -81215               -60941
      4288                34296                73844               -99313
      4289                34304               -16418               -92922
      4290                34312               -39590               -63645
      4291                34320                16293               -97640
      4292                34328               -23656               -83923
      4293                34336              -151337                20090
      4294                34344               -25853               -20579
      4295                34352               -86391              -240096
      4296                34360               123763              -112343
      4297                34368              -142429              -182105
      4298                34376               -51628               -23370
      4299                34384              -127609                -8578
      4300                34392               -44013                26122
      4301                34400                37517              -131404
      4302                34408               -25166              -169034
      4303                34416               -21031              -159471
      4304                34424              -102355              -197268
      4305                34432                45058                 -854
      4306                34440               -72693              -136723
      4307                34448               -77188              -121725
      4308                34456               -52476              -136081
      4309                34464               -33868               -72291
      4310                34472              -132810              -329278
      4311                34480              -108699                23732
      4312                34488              -102522              -123026
      4313                34496               -91555              -124359
      4314                34504               -44143              -110710
      4315                34512               -79923               -52948
      4316                34520               -74984                -9142
      4317                34528               -97969               -41520
      4318                34536               -81137              -131280
      4319                34544               -58684                13233
      4320                34552              -126928              -139203
      4321                34560               -69551                70895
      4322                34568              -175767               -49321
      4323                34576              -123283               -49702
      4324                34584                52781               -41154
      4325                34592                31765               -14242
      4326                34600              -100345              -125684
      4327                34608              -118339               -93556
      4328                34616                19600              -109500
      4329                34624               -20754               -93244
      4330                34632              -201763               -51326
      4331                34640               -48018                30630
      4332                34648               147543              -131956
      4333                34656              -265667               -51238
      4334                34664              -202941              -133135
      4335                34672              -125297              -186403
      4336                34680               -62140               -33984
      4337                34688                -9768              -131018
      4338                34696              -158761               -86952
      4339                34704              -130519              -122530
      4340                34712              -141329              -135376
      4341                34720              -190502               -57565
      4342                34728               -10396              -124834
      4343                34736               164164              -188980
      4344                34744                 7730              -100340
      4345                34752               -94633                74639
      4346                34760              -150472               -60594
      4347                34768              -141304              -150151
      4348                34776              -133374               -20676
      4349                34784                30153              -116787
      4350                34792                58444               -71183
      4351                34800               -87724               -71836
      4352                34808               -84350              -187575
      4353                34816               -34099               -58828
      4354                34824               -36197               -23975
      4355                34832               -29480               -80892
      4356                34840               -56866                  248
      4357                34848              -113169              -124226
      4358                34856               -48358               -74945
      4359                34864              -169975              -209973
      4360                34872              -105514               -38321
      4361                34880               -47064               -25491
      4362                34888               -65958               -94123
      4363                34896               -57122                -3159
      4364                34904               -90152              -117951
      4365                34912               -47380               -99127
      4366                34920              -105193                36198
      4367                34928               -68950               -64598
      4368                34936              -100473              -114199
      4369                34944               -36481              -107492
      4370                34952                32104              -266645
      4371                34960              -190804                37693
      4372                34968              -145889                15023
      4373                34976               -15742              -205390
      4374                34984               -88100               -26467
      4375                34992              -127193                 2715
      4376                35000               -30609              -119066
      4377                35008              -177259               -58586
      4378                35016               -72687              -153697
      4379                35024                63012               -33409
      4380                35032               -47188              -254818
      4381                35040              -203592              -224000
      4382                35048              -205417              -112970
      4383                35056               -99464              -110628
      4384                35064               -47358                92884
      4385                35072              -135470               -82806
      4386                35080               -39050               -29777
      4387                35088                23943              -103612
      4388                35096              -105035               -52832
      4389                35104               -69217               -26706
      4390                35112                68742              -228192
      4391                35120                20317              -107170
      4392                35128              -119144               -21579
      4393                35136              -175028              -163995
      4394                35144               -62107              -143262
      4395                35152                67999                62022
      4396                35160              -110956               -73203
      4397                35168                52957              -202977
      4398                35176                21968               -49139
      4399                35184                70503              -100973
      4400                35192               -70192              -111601
      4401                35200                  407               -32766
      4402                35208              -201441                40587
      4403                35216              -137205              -171612
      4404                35224              -244522                 7833
      4405                35232               -28732              -114219
      4406                35240               -84042              -138626
      4407                35248                27977               -65696
      4408                35256                26686               -38847
      4409                35264               -97232               -53757
      4410                35272                 5416              -205257
      4411                35280              -148476                 7708
      4412                35288               -44887               -47029
      4413                35296              -251907                42333
      4414                35304              -108190                -8486
      4415                35312              -202780               -63650
      4416                35320              -117172               -69904
      4417                35328              -129046                68874
      4418                35336               -30696              -208281
      4419                35344                53358              -163202
      4420                35352                39779              -128152
      4421                35360              -140304               -56722
      4422                35368               -84956               -55172
      4423                35376                -2124               -69950
      4424                35384              -164350              -101748
      4425                35392               -68465              -139536
      4426                35400                -3351              -185630
      4427                35408              -131759              -178365
      4428                35416               -44338              -102740
      4429                35424              -120685               -92489
      4430                35432              -105778               101381
      4431                35440              -171296              -233130
      4432                35448              -242639              -176758
      4433                35456                 7361               -88908
      4434                35464               -25518               -15165
      4435                35472               -65664              -169320
      4436                35480               -51378              -125126
      4437                35488               -68167               -74816
      4438                35496              -122121              -129790
      4439                35504              -242713              -141044
      4440                35512              -159042                88231
      4441                35520               -77482               -70612
      4442                35528              -221623              -179821
      4443                35536               -11346               -54761
      4444                35544              -220611              -182809
      4445                35552              -261838               -65105
      4446                35560              -185056              -127247
      4447                35568              -209609               -58232
      4448                35576               -34628              -262965
      4449                35584              -205090               -39646
      4450                35592               -41079              -201867
      4451                35600              -271455              -190078
      4452                35608                22072               -23137
      4453                35616              -145391               -95699
      4454                35624               -59845               -42032
      4455                35632               -89023              -111405
      4456                35640              -102970              -198977
      4457                35648              -200278               -41413
      4458                35656               -81649              -138057
      4459                35664              -122226               -85197
      4460                35672              -113620               -25625
      4461                35680              -162651              -121794
      4462                35688                38621              -125931
      4463                35696              -214379              -142027
      4464                35704               -43835               -92460
      4465                35712              -190104              -137379
      4466                35720               -26963               -92187
      4467                35728               117817               -60430
      4468                35736               -85214              -214919
      4469                35744               -67125              -229041
      4470                35752              -120689              -169327
      4471                35760              -205754               -89384
      4472                35768              -162502              -196117
      4473                35776               -31450               -72847
      4474                35784              -211478              -171774
      4475                35792               -90497                32537
      4476                35800              -154011               -12005
      4477                35808              -112858               -63857
      4478                35816              -142115              -144256
      4479                35824               -80497               -62043
      4480                35832              -169258               -70867
      4481                35840               -72251              -110580
      4482                35848               -32339               -61919
      4483                35856                12919               -97361
      4484                35864               -31052               -74957
      4485                35872                -2322                 -448
      4486                35880               -66808               -52599
      4487                35888               -57298              -142552
      4488                35896               -87183              -176871
      4489                35904               -36073               -34447
      4490                35912              -216073               -65240
      4491                35920              -192888               -53491
      4492                35928               -97582               -50198
      4493                35936              -116755              -153319
      4494                35944              -127850                -8982
      4495                35952              -128362               -90641
      4496                35960               -79632              -164369
      4497                35968               -20732              -136531
      4498                35976              -169707              -129200
      4499                35984               -14812                47245
      4500                35992                -5294              -220242
      4501                36000              -105186              -114840
      4502                36008               -95038               -60613
      4503                36016              -167433              -110546
      4504                36024              -125674               -29008
      4505                36032              -108103              -125096
      4506                36040               101756               -41395
      4507                36048              -121877                17824
      4508                36056               -80747               -36081
      4509                36064               -43518              -152475
      4510                36072               -21870               -19604
      4511                36080              -172608              -153559
      4512                36088              -112684              -122331
      4513                36096              -102039               -85456
      4514                36104              -157444                79201
      4515                36112              -105654              -145181
      4516                36120               -70004               -31102
      4517                36128              -125023              -271132
      4518                36136              -156507               -16182
      4519                36144               -71235               -56980
      4520                36152                -6346              -115064
      4521                36160              -253085              -177380
      4522                36168               -46716              -218778
      4523                36176              -171961               -28941
      4524                36184                17973               -93472
      4525                36192               -69038                53317
      4526                36200              -109441               -84483
      4527                36208               -77866              -256380
      4528                36216              -115537               -94747
      4529                36224              -260931               -70183
      4530                36232              -113854              -117255
      4531                36240               -89537                29743
      4532                36248               -89812              -143372
      4533                36256              -213388              -134721
      4534                36264               -97937              -106077
      4535                36272               -44434              -183461
      4536                36280                18686               -68689
      4537                36288              -154449                12555
      4538                36296              -166377                -6655
      4539                36304              -272140               -47974
      4540                36312                -7597               -65041
      4541                36320               -97121               -77818
      4542                36328                49788              -209974
      4543                36336                38392              -208821
      4544                36344                29898               -76268
      4545                36352              -109906               -91961
      4546                36360              -103994               -56093
      4547                36368                -4762                 8339
      4548                36376              -103436              -100966
      4549                36384              -182719                50438
      4550                36392                -8874              -153368
      4551                36400              -125906               -77480
      4552                36408              -140342               -66335
      4553                36416              -106650              -105359
      4554                36424               -10526              -178343
      4555                36432              -129356               -73652
      4556                36440               -60704               -68817
      4557                36448              -205963              -150788
      4558                36456              -184724              -291842
      4559                36464              -132004               -94734
      4560                36472              -192306                48172
      4561                36480                  101              -181231
      4562                36488              -134816               -76422
      4563                36496                16358              -107631
      4564                36504               -43392              -123527
      4565                36512               -63601               -10258
      4566                36520               -58134              -166407
      4567                36528               -54800                81372
      4568                36536               -62075                27801
      4569                36544               -29813              -141162
      4570                36552               -32563               -39411
      4571                36560               -89356               -62241
      4572                36568              -159984               -73542
      4573                36576              -183394                48415
      4574                36584               -93486               -34140
      4575                36592               -11165               -71870
      4576                36600              -130541              -170350
      4577                36608               -41103              -158011
      4578                36616               -49980              -196285
      4579                36624               -18679               -78970
      4580                36632              -119007               -54059
      4581                36640               -47512              -163423
      4582                36648              -176775              -258726
      4583                36656                 9731              -190725
      4584                36664              -193883               -27094
      4585                36672               -21603              -102351
      4586                36680               -14853              -196255
      4587                36688              -229719              -188545
      4588                36696                21911               -46834
      4589                36704               -16809               -63424
      4590                36712              -127136               -61857
      4591                36720                30852               -51114
      4592                36728               -33001              -125216
      4593                36736               -61404               -35842
      4594                36744              -227249              -179198
      4595                36752              -108708                -5156
      4596                36760               -42109               -23572
      4597                36768               -62841              -248266
      4598                36776              -174309                 9155
      4599                36784              -226080                11495
      4600                36792              -266766              -119525
      4601                36800                41349               -68024
      4602                36808              -150971              -141969
      4603                36816               -30447               118929
      4604                36824              -167876              -111108
      4605                36832              -127528              -256476
      4606                36840              -129401              -300610
      4607                36848              -103941              -152257
      4608                36856              -129663              -150255
      4609                36864              -279918                39965
      4610                36872              -244625              -211221
      4611                36880                40466              -118195
      4612                36888              -152845              -160021
      4613                36896               -45863               -55266
      4614                36904                79050              -109809
      4615                36912              -111573               -29320
      4616                36920              -276085               -93610
      4617                36928                12385              -172369
      4618                36936               -28273              -124248
      4619                36944               -94753               -46622
      4620                36952              -156791               -20145
      4621                36960              -150018              -146077
      4622                36968               -41185              -188802
      4623                36976              -126206               -36113
      4624                36984              -169741               -18794
      4625                36992               -49708              -268915
      4626                37000               -58260               -54026
      4627                37008              -152773               -88150
      4628                37016              -108613               -93001
      4629                37024              -197095               -81170
      4630                37032              -138906               -83303
      4631                37040                48432                27115
      4632                37048              -207407               -48039
      4633                37056               -76782              -212402
      4634                37064              -184841                11581
      4635                37072               -35907              -183894
      4636                37080               -44430                17414
      4637                37088                -2926              -127305
      4638                37096              -167986              -162539
      4639                37104               -83863               -87569
      4640                37112                -5907              -178620
      4641                37120               -22460              -107820
      4642                37128              -112363              -241468
      4643                37136              -131063              -147392
      4644                37144              -122928                69141
      4645                37152                -8992               -20866
      4646                37160               -66091              -138518
      4647                37168              -282985              -120541
      4648                37176               -84828              -151651
      4649                37184              -175274               -19275
      4650                37192              -183321                -8724
      4651                37200               -89643              -266656
      4652                37208              -101688              -163462
      4653                37216               -32264               -34180
      4654                37224               -22130               -76697
      4655                37232              -175998              -116887
      4656                37240                13884              -205659
      4657                37248              -145588              -244308
      4658                37256              -148052                57825
      4659                37264               -63038              -179854
      4660                37272               -23632                34760
      4661                37280              -110870              -129232
      4662                37288              -104501              -146607
      4663                37296              -231124               -49966
      4664                37304                38277                14437
      4665                37312                31602              -191142
      4666                37320                66088               -44063
      4667                37328               -78172              -160324
      4668                37336              -106288               -77888
      4669                37344               -26012              -112179
      4670                37352               -70955              -121222
      4671                37360              -161211               -51539
      4672                37368               -34870              -151631
      4673                37376               -75835              -106029
      4674                37384               -21049               -77111
      4675                37392               -34620              -131727
      4676                37400                15996              -100859
      4677                37408              -112100              -202183
      4678                37416              -195404              -180159
      4679                37424                -7612               -22426
      4680                37432              -108447              -126913
      4681                37440              -184166                39287
      4682                37448               -95094              -130472
      4683                37456               -91216              -217107
      4684                37464               -97276                12927
      4685                37472               -61957               -83994
      4686                37480               -41127              -160386
      4687                37488              -225709              -149967
      4688                37496              -140387               -89094
      4689                37504               -71957                18799
      4690                37512              -112583                  740
      4691                37520                50996               -46831
      4692                37528              -167226               -78850
      4693                37536              -226709               -30273
      4694                37544               -22112              -130298
      4695                37552               101021               -89121
      4696                37560               -76219              -178009
      4697                37568              -113880              -161437
      4698                37576                -3245              -153120
      4699                37584               -99338              -161262
      4700                37592              -118533              -191675
      4701                37600              -226681              -118206
      4702                37608              -172196               -66390
      4703                37616              -131814               -91772
      4704                37624              -109294              -166053
      4705                37632               -56364              -217574
      4706                37640              -124512              -136232
      4707                37648              -246622                19284
      4708                37656              -179791              -180088
      4709                37664              -122587              -197528
      4710                37672               -74040              -122544
      4711                37680              -111079              -156038
      4712                37688               -85583               -72980
      4713                37696              -237584              -185223
      4714                37704               -51789              -247574
      4715                37712               -68397              -203658
      4716                37720              -178198                -8001
      4717                37728              -304203              -146835
      4718                37736                77313                 3916
      4719                37744               -21005              -125000
      4720                37752              -192504               -23324
      4721                37760               -59747               -74030
      4722                37768                44947              -146161
      4723                37776               -85266              -139324
      4724                37784               -58884              -167494
      4725                37792               -79346               -57842
      4726                37800               -78490               -44926
      4727                37808              -108107               -82716
      4728                37816              -144898              -158222
      4729                37824                 8505               -46210
      4730                37832               -92854               -42963
      4731                37840              -124207                -6452
      4732                37848               -98918               -61643
      4733                37856              -235327              -206047
      4734                37864              -105459              -124108
      4735                37872               -14750              -175564
      4736                37880              -125904               -38633
      4737                37888              -174514               -64021
      4738                37896              -305279               -82836
      4739                37904              -111353              -152566
      4740                37912               -44600               -85983
      4741                37920               -81681               -70716
      4742                37928              -204330              -172281
      4743                37936              -139316                49711
      4744                37944              -213102               -66684
      4745                37952               -87629                 2246
      4746                37960               103215              -102708
      4747                37968              -210425               -22006
      4748                37976              -136696              -100245
      4749                37984              -131431               -81641
      4750                37992              -200275               -58008
      4751                38000               -26003               -80025
      4752                38008                13518              -108974
      4753                38016               -69801               -71741
      4754                38024              -161888                 1588
      4755                38032              -121901                13916
      4756                38040              -176816              -122796
      4757                38048              -158551                 -130
      4758                38056               -49292              -155420
      4759                38064               -88264               -59117
      4760                38072              -116997               -90905
      4761                38080              -107110              -232668
      4762                38088              -185449               -50484
      4763                38096                26841              -183060
      4764                38104               -38852               -84682
      4765                38112               -47836               -79193
      4766                38120              -104312               -23214
      4767                38128              -187431              -133748
      4768                38136               -13051              -160956
      4769                38144              -116876               -66515
      4770                38152              -109433                11399
      4771                38160               -73583               -39297
      4772                38168                73129               -67939
      4773                38176              -121930               -80110
      4774                38184               -14212               -19675
      4775                38192              -156621               -40685
      4776                38200              -102531                 3992
      4777                38208               -49006               -32410
      4778                38216               -96314               -59050
      4779                38224               -53134              -139637
      4780                38232               -76713              -106930
      4781                38240              -227017               -13364
      4782                38248               -61184              -190458
      4783                38256               -55694               -32948
      4784                38264               -95574              -192643
      4785                38272              -111793              -148851
      4786                38280               -87428                26143
      4787                38288                -5512              -103239
      4788                38296              -118648              -151816
      4789                38304               -44562                18409
      4790                38312                29265               -19013
      4791                38320              -133570              -238369
      4792                38328                 6668              -196207
      4793                38336              -106511                  988
      4794                38344               -61026              -122091
      4795                38352              -203743               -86445
      4796                38360                16782              -275440
      4797                38368              -150741              -235320
      4798                38376                65281              -111280
      4799                38384               -41792              -126100
      4800                38392              -109072              -141112
      4801                38400              -104739              -202950
      4802                38408               -51170              -100696
      4803                38416              -131108              -162121
      4804                38424              -137882              -121229
      4805                38432              -289978              -203392
      4806                38440               -59657               -95204
      4807                38448              -148173               -26150
      4808                38456              -132092               -60201
      4809                38464              -209446              -147439
      4810                38472               -64233              -120922
      4811                38480               -72208               -66319
      4812                38488               -83841               -52086
      4813                38496               -73662              -157705
      4814                38504              -187541              -150778
      4815                38512              -142548              -149134
      4816                38520               -37058               -88914
      4817                38528               -81666              -207449
      4818                38536               -41930              -143646
      4819                38544              -190088               -15973
      4820                38552              -207591               -64400
      4821                38560              -198556               -93693
      4822                38568              -104207                52823
      4823                38576               -65683               -64741
      4824                38584              -116367                49379
      4825                38592               -69838               -80405
      4826                38600              -106348              -178086
      4827                38608              -220590               -72569
      4828                38616              -116904                76375
      4829                38624                13697               -65095
      4830                38632              -272760              -148744
      4831                38640               -60689               -98298
      4832                38648              -243942               -34224
      4833                38656              -169536              -159692
      4834                38664                 3457                15668
      4835                38672               159537               -83230
      4836                38680               -99905              -151329
      4837                38688               -43381              -168461
      4838                38696              -193066               -85491
      4839                38704               -88323               -89818
      4840                38712               -95847               -58437
      4841                38720               -48654                -7939
      4842                38728               -38207              -162988
      4843                38736               -93669              -280771
      4844                38744              -209492               -59416
      4845                38752                -6531              -126911
      4846                38760               -64669              -195967
      4847                38768               -94785              -166532
      4848                38776              -160856              -199046
      4849                38784              -103307               -46669
      4850                38792               -85093                20584
      4851                38800              -143338               -79774
      4852                38808              -137984                 7247
      4853                38816               -70202              -225590
      4854                38824                11446               -59762
      4855                38832              -202165              -177517
      4856                38840               -85915               -28527
      4857                38848                34906              -114154
      4858                38856              -196937               -30700
      4859                38864               -31474              -236301
      4860                38872              -144860                33500
      4861                38880               -57663               -24012
      4862                38888               -28038              -227050
      4863                38896               -31955               -90660
      4864                38904                48000               -80630
      4865                38912              -198831               -57110
      4866                38920              -132715              -169103
      4867                38928               -54683                14134
      4868                38936              -157992              -166084
      4869                38944              -131987               -40386
      4870                38952              -151896              -153925
      4871                38960              -117068              -204910
      4872                38968              -132127              -154345
      4873                38976               -92510              -226109
      4874                38984               -44294              -129168
      4875                38992               -97587                -1216
      4876                39000              -227894              -145816
      4877                39008                -5433                20611
      4878                39016               175514                 4512
      4879                39024               -77315               -73600
      4880                39032              -276257               -64769
      4881                39040               -20586              -149115
      4882                39048              -142504               -87855
      4883                39056                28849              -131575
      4884                39064               -79913               -34772
      4885                39072              -122521               -53170
      4886                39080               -19402              -100566
      4887                39088              -186277              -110918
      4888                39096              -151464                  442
      4889                39104               105738               -28049
      4890                39112               -81607               -47840
      4891                39120                24208              -190160
      4892                39128              -155468                24801
      4893                39136              -151631              -118917
      4894                39144              -221161              -227806
      4895                39152              -125616              -180159
      4896                39160                24383               -72977
      4897                39168              -120843               -12861
      4898                39176              -160229              -102808
      4899                39184                -1115               -87606
      4900                39192              -125441              -157560
      4901                39200               -50598               -27744
      4902                39208               -96736               -92855
      4903                39216              -155864               -11646
      4904                39224                21320               -24387
      4905                39232              -133110               -46797
      4906                39240                22152                77956
      4907                39248              -105765               -47680
      4908                39256              -209800               -20660
      4909                39264               -20005               -88288
      4910                39272              -122938              -241288
      4911                39280                -7847               -98781
      4912                39288              -112673               -80047
      4913                39296              -189669              -155483
      4914                39304              -127586              -252256
      4915                39312              -146789              -144896
      4916                39320               -17841               -69119
      4917                39328               -39220              -234193
      4918                39336              -229603              -126747
      4919                39344               -78534               -90595
      4920                39352              -269657              -220552
      4921                39360               -32181              -135925
      4922                39368              -114740              -190029
      4923                39376              -253457              -324813
      4924                39384               -56612              -109615
      4925                39392               -91026                52621
      4926                39400              -126087              -205293
      4927                39408              -223415               -72917
      4928                39416              -158851               -92061
      4929                39424               -38564              -141342
      4930                39432              -125666               -40946
      4931                39440              -273085              -124260
      4932                39448              -154691              -214980
      4933                39456              -248254              -168538
      4934                39464               -77483              -249976
      4935                39472              -106844               -87570
      4936                39480              -125771              -159420
      4937                39488               -74863              -200489
      4938                39496              -126548              -144255
      4939                39504               -79151               -81214
      4940                39512               -57873              -178536
      4941                39520              -109241              -164538
      4942                39528               -91193              -230316
      4943                39536               -53827              -242735
      4944                39544              -268488               -89982
      4945                39552              -270969               -95422
      4946                39560               -80605              -284592
      4947                39568              -154085              -196599
      4948                39576               -24910                 8038
      4949                39584              -104064                16086
      4950                39592              -136986               -56488
      4951                39600              -302953              -246885
      4952                39608               -29376              -146126
      4953                39616              -124667               -60626
      4954                39624                43946              -128564
      4955                39632              -170636              -299457
      4956                39640               -81456              -139519
      4957                39648              -163404                 7756
      4958                39656               -13145              -174706
      4959                39664              -144261                 4279
      4960                39672                49224               -90138
      4961                39680              -141991              -179510
      4962                39688               -43735               -82385
      4963                39696               -64825              -233639
      4964                39704              -127590              -250070
      4965                39712               -82080               -48649
      4966                39720               -61820                45979
      4967                39728               -39178              -121598
      4968                39736              -191588              -122291
      4969                39744              -165962              -207170
      4970                39752               -81608              -226833
      4971                39760              -116124               -83727
      4972                39768              -257298              -137358
      4973                39776              -148904               -61321
      4974                39784               -89966              -119408
      4975                39792               -15740               -29236
      4976                39800               -54480               -63798
      4977                39808               -62862              -105778
      4978                39816              -157942              -134561
      4979                39824              -189333               -50584
      4980                39832               -40968               -74170
      4981                39840              -148350               -77558
      4982                39848               -22505              -258625
      4983                39856              -218568              -172622
      4984                39864              -141347               -14502
      4985                39872               -85650               -46144
      4986                39880              -117648              -173828
      4987                39888              -108137              -173470
      4988                39896              -156427                -1720
      4989                39904              -182169              -231210
      4990                39912              -284997              -153235
      4991                39920                48375              -159293
      4992                39928               -86416              -129177
      4993                39936               -90726              -186636
      4994                39944              -154585              -295118
      4995                39952                25528              -101211
      4996                39960              -108828              -118206
      4997                39968                 6500               -56172
      4998                39976              -199509              -157069
      4999                39984              -216092               -44349
      5000                39992              -155999                 2113
