# Supplementary material for: Probing decoherence in molecular 4f qubits
Source: Chem Sci. 2024 Oct 30;15(48):20328–37. doi: 10.1039/d4sc05304d (PMC11575486; doi:10.1039/d4sc05304d)
Supplement: SC-015-D4SC05304D-s001 [file SC-015-D4SC05304D-s001.zip › data_archive/perpendicular_0p001pct/T2/4480_20K_T2]

     index            Time [ns]         Intensity []         Intensity []

         1                    0              5595052              -675330
         2                    8              5501933              -763888
         3                   16              5417138              -653128
         4                   24              5614556              -703920
         5                   32              5613966              -814432
         6                   40              5693775              -759118
         7                   48              5712069              -795471
         8                   56              5780439              -807840
         9                   64              5751303              -764559
        10                   72              5947336              -695444
        11                   80              5688274              -715510
        12                   88              5724058              -749700
        13                   96              5686776              -706890
        14                  104              5709328              -770074
        15                  112              5746372              -804691
        16                  120              5599931              -724263
        17                  128              5766506              -680452
        18                  136              5857546              -730825
        19                  144              5821543              -720112
        20                  152              5947559              -812144
        21                  160              6067681              -816971
        22                  168              6000605              -816391
        23                  176              5988741              -681133
        24                  184              6112701              -794916
        25                  192              6182984              -811070
        26                  200              6104327              -722049
        27                  208              5994372              -705406
        28                  216              6017191              -870440
        29                  224              6064749              -596303
        30                  232              6120169              -832225
        31                  240              6031567              -720599
        32                  248              6125266              -769519
        33                  256              6176675              -641246
        34                  264              6167279              -701730
        35                  272              6030600              -661122
        36                  280              5953461              -907423
        37                  288              5886972              -778587
        38                  296              5880863              -767518
        39                  304              6068518              -682100
        40                  312              6026774              -718992
        41                  320              6082323              -859555
        42                  328              6194083              -760886
        43                  336              6226736              -618919
        44                  344              6237513              -693472
        45                  352              6213107              -652981
        46                  360              6268257              -674226
        47                  368              5994149              -730409
        48                  376              5941671              -678237
        49                  384              5850270              -843581
        50                  392              5808468              -735691
        51                  400              5931967              -716154
        52                  408              5874523              -623959
        53                  416              5934145              -774472
        54                  424              6111041              -699047
        55                  432              6356124              -718189
        56                  440              6199828              -691145
        57                  448              6239246              -659165
        58                  456              6253827              -562930
        59                  464              6162378              -728233
        60                  472              6097773              -623299
        61                  480              6305016              -530223
        62                  488              5983328              -673875
        63                  496              5877438              -769785
        64                  504              6008742              -585235
        65                  512              5879764              -713883
        66                  520              6123337              -813648
        67                  528              6000577              -631106
        68                  536              6133655              -774760
        69                  544              6125937              -630974
        70                  552              6245876              -676886
        71                  560              6214374              -650319
        72                  568              6149254              -684706
        73                  576              6163551              -650950
        74                  584              6114567              -491754
        75                  592              6177207              -739711
        76                  600              5806600              -634042
        77                  608              5992665              -651365
        78                  616              5853384              -532303
        79                  624              6023105              -800615
        80                  632              6116104              -705839
        81                  640              6085538              -771042
        82                  648              6305774              -538257
        83                  656              6174227              -606077
        84                  664              6109836              -643218
        85                  672              6158701              -677251
        86                  680              6135992              -798813
        87                  688              6027992              -805436
        88                  696              5936035              -739862
        89                  704              5964693              -652002
        90                  712              5973778              -681408
        91                  720              5876888              -548422
        92                  728              5917161              -636574
        93                  736              5849269              -721728
        94                  744              5944456              -670574
        95                  752              5798159              -748791
        96                  760              6089277              -847465
        97                  768              6069901              -674328
        98                  776              6316357              -631716
        99                  784              6247232              -636645
       100                  792              6061417              -678058
       101                  800              6252835              -700317
       102                  808              6205562              -558647
       103                  816              6031608              -508294
       104                  824              6118151              -425290
       105                  832              5923638              -567416
       106                  840              6108577              -576187
       107                  848              5920528              -650125
       108                  856              6009352              -625719
       109                  864              5930653              -735736
       110                  872              5980599              -741698
       111                  880              6104096              -645471
       112                  888              6149676              -678079
       113                  896              6041958              -659758
       114                  904              6147443              -692515
       115                  912              6034860              -669380
       116                  920              6029796              -499777
       117                  928              5864458              -495777
       118                  936              6012985              -699319
       119                  944              5994062              -493261
       120                  952              5824630              -659386
       121                  960              5873779              -663541
       122                  968              5897568              -498871
       123                  976              5564686              -568471
       124                  984              5513556              -605065
       125                  992              5601140              -563129
       126                 1000              5441303              -474619
       127                 1008              5451767              -698892
       128                 1016              5334164              -557851
       129                 1024              5466990              -664283
       130                 1032              5352912              -539017
       131                 1040              5268056              -728219
       132                 1048              5184239              -503789
       133                 1056              5300691              -433414
       134                 1064              5170492              -525417
       135                 1072              5081329              -598505
       136                 1080              4904386              -491941
       137                 1088              4944694              -608737
       138                 1096              5102033              -572093
       139                 1104              5077134              -622742
       140                 1112              5300054              -686448
       141                 1120              5245337              -496086
       142                 1128              5437640              -637906
       143                 1136              5231845              -597662
       144                 1144              5471374              -696117
       145                 1152              5366322              -671497
       146                 1160              5352407              -477281
       147                 1168              5324891              -503881
       148                 1176              5341918              -655158
       149                 1184              5258846              -507207
       150                 1192              5070107              -707871
       151                 1200              5239258              -566826
       152                 1208              5361411              -677959
       153                 1216              5229190              -717035
       154                 1224              5561689              -643493
       155                 1232              5486286              -444564
       156                 1240              5673097              -596120
       157                 1248              5536088              -714279
       158                 1256              5784812              -631951
       159                 1264              5452860              -545451
       160                 1272              5553830              -531981
       161                 1280              5580707              -455225
       162                 1288              5445491              -522990
       163                 1296              5415212              -466330
       164                 1304              5343879              -567624
       165                 1312              5299435              -582082
       166                 1320              5510108              -619256
       167                 1328              5446156              -648936
       168                 1336              5490701              -649014
       169                 1344              5504187              -538045
       170                 1352              5615103              -616524
       171                 1360              5383929              -586052
       172                 1368              5480877              -600544
       173                 1376              5456446              -581916
       174                 1384              5528409              -651515
       175                 1392              5655540              -473937
       176                 1400              5523118              -478241
       177                 1408              5548190              -456674
       178                 1416              5493989              -633978
       179                 1424              5405646              -420340
       180                 1432              5355193              -642853
       181                 1440              5420352              -596807
       182                 1448              5679878              -522614
       183                 1456              5526487              -586703
       184                 1464              5606227              -555876
       185                 1472              5529847              -669415
       186                 1480              5551231              -641414
       187                 1488              5566095              -555650
       188                 1496              5459877              -616447
       189                 1504              5593589              -441836
       190                 1512              5697861              -537479
       191                 1520              5604429              -519102
       192                 1528              5600248              -638195
       193                 1536              5725071              -487967
       194                 1544              5727535              -528455
       195                 1552              5697789              -647735
       196                 1560              5571461              -612529
       197                 1568              5786076              -685724
       198                 1576              5862734              -687422
       199                 1584              5956248              -526371
       200                 1592              5928078              -606069
       201                 1600              5955979              -536514
       202                 1608              5797124              -685968
       203                 1616              5854073              -518763
       204                 1624              5751443              -513869
       205                 1632              5693625              -485672
       206                 1640              5698408              -585771
       207                 1648              5697118              -607656
       208                 1656              5676931              -537350
       209                 1664              5765443              -439770
       210                 1672              5681128              -466126
       211                 1680              5479696              -589811
       212                 1688              5737364              -522154
       213                 1696              5772916              -696748
       214                 1704              5806526              -671245
       215                 1712              5835071              -716303
       216                 1720              5793865              -456946
       217                 1728              5714841              -566852
       218                 1736              5608000              -594995
       219                 1744              5672576              -589843
       220                 1752              5681733              -599777
       221                 1760              5711580              -665130
       222                 1768              5543816              -637202
       223                 1776              5524259              -616052
       224                 1784              5592011              -557962
       225                 1792              5699192              -601656
       226                 1800              5570125              -565968
       227                 1808              5569205              -489207
       228                 1816              5631062              -577780
       229                 1824              5615158              -634466
       230                 1832              5689123              -672783
       231                 1840              5681157              -440696
       232                 1848              5599703              -534040
       233                 1856              5420899              -587529
       234                 1864              5637016              -486743
       235                 1872              5587267              -422755
       236                 1880              5548696              -571066
       237                 1888              5442128              -499059
       238                 1896              5447572              -535249
       239                 1904              5354068              -502484
       240                 1912              5366041              -462062
       241                 1920              5492462              -584051
       242                 1928              5537963              -528161
       243                 1936              5562862              -511417
       244                 1944              5510065              -542005
       245                 1952              5499376              -598933
       246                 1960              5429775              -576497
       247                 1968              5461699              -462896
       248                 1976              5568397              -462706
       249                 1984              5543753              -553937
       250                 1992              5461300              -576356
       251                 2000              5380246              -655906
       252                 2008              5240821              -553055
       253                 2016              5320661              -570294
       254                 2024              5319185              -482714
       255                 2032              5403820              -466578
       256                 2040              5596908              -412512
       257                 2048              5415724              -538338
       258                 2056              5539936              -555915
       259                 2064              5379175              -492508
       260                 2072              5447662              -433601
       261                 2080              5580167              -573045
       262                 2088              5415095              -334008
       263                 2096              5304630              -584455
       264                 2104              5319409              -447291
       265                 2112              5136006              -439587
       266                 2120              5166705              -369724
       267                 2128              5046208              -420490
       268                 2136              5337093              -586182
       269                 2144              5315673              -521861
       270                 2152              5426888              -423239
       271                 2160              5494988              -432529
       272                 2168              5424328              -430698
       273                 2176              5671772              -582243
       274                 2184              5534886              -513025
       275                 2192              5573345              -511447
       276                 2200              5548694              -641557
       277                 2208              5672994              -487572
       278                 2216              5563693              -338567
       279                 2224              5404454              -499341
       280                 2232              5518980              -598080
       281                 2240              5357473              -552065
       282                 2248              5352737              -530757
       283                 2256              5279354              -433142
       284                 2264              5230369              -619833
       285                 2272              5406481              -486577
       286                 2280              5485842              -556070
       287                 2288              5455382              -558973
       288                 2296              5321406              -376383
       289                 2304              5258447              -372284
       290                 2312              5387705              -455324
       291                 2320              5462344              -509613
       292                 2328              5278401              -474667
       293                 2336              5050933              -665609
       294                 2344              5215092              -434263
       295                 2352              5101495              -423018
       296                 2360              5200095              -528410
       297                 2368              5128277              -586670
       298                 2376              5202579              -562377
       299                 2384              5266518              -569640
       300                 2392              5154225              -559621
       301                 2400              5288150              -676895
       302                 2408              5192117              -470039
       303                 2416              5347536              -438512
       304                 2424              5387542              -585640
       305                 2432              5409514              -550708
       306                 2440              5314642              -427106
       307                 2448              5205571              -481983
       308                 2456              5096363              -498852
       309                 2464              5094939              -595302
       310                 2472              5130840              -509416
       311                 2480              5056246              -503052
       312                 2488              5149212              -581414
       313                 2496              5340528              -591978
       314                 2504              5206456              -477921
       315                 2512              5389591              -402367
       316                 2520              5432398              -322861
       317                 2528              5504642              -423238
       318                 2536              5368498              -578050
       319                 2544              5396585              -432508
       320                 2552              5177391              -484854
       321                 2560              5175423              -580222
       322                 2568              5175742              -377173
       323                 2576              5347406              -606677
       324                 2584              5219366              -507756
       325                 2592              5341595              -513607
       326                 2600              5198307              -526430
       327                 2608              5286163              -541089
       328                 2616              5354739              -700495
       329                 2624              5499384              -495315
       330                 2632              5327832              -528711
       331                 2640              5382210              -467041
       332                 2648              5477588              -502193
       333                 2656              5482464              -515740
       334                 2664              5402300              -395179
       335                 2672              5425414              -533461
       336                 2680              5340250              -538630
       337                 2688              5447163              -417607
       338                 2696              5447104              -535676
       339                 2704              5296837              -486507
       340                 2712              5415488              -475993
       341                 2720              5353952              -538794
       342                 2728              5299544              -432864
       343                 2736              5339205              -461591
       344                 2744              5314311              -501951
       345                 2752              5241239              -512381
       346                 2760              5396421              -583588
       347                 2768              5547687              -404984
       348                 2776              5436576              -518950
       349                 2784              5445163              -544603
       350                 2792              5387351              -411935
       351                 2800              5463043              -411602
       352                 2808              5391154              -562777
       353                 2816              5215428              -386029
       354                 2824              5197885              -372804
       355                 2832              5262598              -383463
       356                 2840              5245115              -686333
       357                 2848              5200342              -483486
       358                 2856              5168566              -328901
       359                 2864              5291560              -420249
       360                 2872              5277720              -484655
       361                 2880              5263338              -493153
       362                 2888              5176689              -547456
       363                 2896              5140737              -426943
       364                 2904              5214659              -386949
       365                 2912              5175336              -487900
       366                 2920              4888761              -440051
       367                 2928              4865069              -296237
       368                 2936              4912314              -474530
       369                 2944              4986227              -556650
       370                 2952              5048986              -505584
       371                 2960              5012523              -398379
       372                 2968              4971709              -536310
       373                 2976              5022338              -593270
       374                 2984              5120014              -579862
       375                 2992              5033313              -611979
       376                 3000              5140362              -638186
       377                 3008              5119237              -604277
       378                 3016              5327128              -456238
       379                 3024              5094840              -586830
       380                 3032              5236048              -424860
       381                 3040              5148124              -455280
       382                 3048              5094084              -520036
       383                 3056              5286904              -572600
       384                 3064              5158975              -566811
       385                 3072              5176976              -503646
       386                 3080              5145912              -351545
       387                 3088              5269643              -576071
       388                 3096              5193582              -463169
       389                 3104              5397033              -544493
       390                 3112              5226084              -468849
       391                 3120              5384748              -574010
       392                 3128              5453586              -585761
       393                 3136              5423996              -456424
       394                 3144              5521195              -369879
       395                 3152              5379708              -552558
       396                 3160              5518147              -467488
       397                 3168              5173299              -555709
       398                 3176              5267516              -493304
       399                 3184              5318856              -436339
       400                 3192              5281341              -576457
       401                 3200              5212005              -561442
       402                 3208              5314510              -449731
       403                 3216              5400720              -449673
       404                 3224              5422406              -486941
       405                 3232              5381433              -566181
       406                 3240              5660588              -573304
       407                 3248              5651946              -505442
       408                 3256              5723306              -411130
       409                 3264              5522294              -398237
       410                 3272              5335321              -537805
       411                 3280              5369875              -415582
       412                 3288              5408597              -464327
       413                 3296              5298020              -453045
       414                 3304              5210521              -561760
       415                 3312              5277037              -503435
       416                 3320              5420086              -611640
       417                 3328              5485915              -427688
       418                 3336              5466930              -441072
       419                 3344              5463507              -569348
       420                 3352              5394758              -468577
       421                 3360              5566208              -388463
       422                 3368              5446701              -439440
       423                 3376              5227707              -628158
       424                 3384              5053909              -410797
       425                 3392              5301465              -468068
       426                 3400              5157707              -274909
       427                 3408              5347699              -547072
       428                 3416              5257723              -546824
       429                 3424              5144161              -569452
       430                 3432              5415103              -417319
       431                 3440              5286032              -398710
       432                 3448              5387117              -361179
       433                 3456              5394015              -528312
       434                 3464              5227956              -440724
       435                 3472              5272487              -465533
       436                 3480              5291643              -516919
       437                 3488              5224672              -582247
       438                 3496              5095645              -630856
       439                 3504              5024490              -443255
       440                 3512              5087900              -409550
       441                 3520              5160930              -484833
       442                 3528              5082200              -451926
       443                 3536              4927273              -588006
       444                 3544              5093912              -551198
       445                 3552              5049810              -536089
       446                 3560              5188927              -525283
       447                 3568              4955554              -471761
       448                 3576              4983258              -490813
       449                 3584              5117298              -505417
       450                 3592              5040833              -440642
       451                 3600              5006785              -471165
       452                 3608              5039729              -415870
       453                 3616              4899143              -468050
       454                 3624              4933240              -470123
       455                 3632              4794966              -509121
       456                 3640              4815335              -608376
       457                 3648              4715597              -251493
       458                 3656              4569940              -400262
       459                 3664              4712392              -501589
       460                 3672              4712909              -602793
       461                 3680              4803577              -389727
       462                 3688              4818437              -462338
       463                 3696              4894670              -416402
       464                 3704              4934992              -527960
       465                 3712              4889545              -371187
       466                 3720              4801373              -416218
       467                 3728              4848430              -546839
       468                 3736              4688764              -304650
       469                 3744              4767893              -352751
       470                 3752              4557138              -371790
       471                 3760              4383965              -615974
       472                 3768              4594352              -296398
       473                 3776              4570586              -527621
       474                 3784              4762947              -307687
       475                 3792              4703702              -469600
       476                 3800              4849379              -353429
       477                 3808              4780324              -427981
       478                 3816              4854799              -500636
       479                 3824              4639864              -391013
       480                 3832              4589516              -536290
       481                 3840              4782424              -466057
       482                 3848              4567436              -376122
       483                 3856              4656215              -493626
       484                 3864              4658020              -451446
       485                 3872              4666222              -266585
       486                 3880              4695724              -514662
       487                 3888              4776505              -388132
       488                 3896              5067668              -375027
       489                 3904              4950463              -478233
       490                 3912              4983386              -547360
       491                 3920              5052278              -628418
       492                 3928              4991377              -423304
       493                 3936              4908309              -405587
       494                 3944              4757757              -382184
       495                 3952              4753264              -572105
       496                 3960              4598272              -494438
       497                 3968              4762980              -542325
       498                 3976              4667380              -427498
       499                 3984              4784855              -397557
       500                 3992              4824492              -455388
       501                 4000              5038396              -406902
       502                 4008              5038002              -435483
       503                 4016              5027190              -503783
       504                 4024              5066078              -420844
       505                 4032              5069588              -317273
       506                 4040              4831726              -273255
       507                 4048              4793401              -441592
       508                 4056              4724687              -447512
       509                 4064              4767466              -359402
       510                 4072              4882589              -430835
       511                 4080              4902499              -496881
       512                 4088              4868628              -466721
       513                 4096              4848683              -573090
       514                 4104              4832147              -431718
       515                 4112              4819758              -569040
       516                 4120              4811258              -483851
       517                 4128              4778470              -526860
       518                 4136              4735719              -395588
       519                 4144              4684162              -499214
       520                 4152              4568189              -416486
       521                 4160              4864745              -394103
       522                 4168              4705238              -448518
       523                 4176              4806880              -454097
       524                 4184              4820159              -407507
       525                 4192              4566191              -415353
       526                 4200              4906111              -332608
       527                 4208              4722678              -373527
       528                 4216              4769112              -415129
       529                 4224              4702886              -391641
       530                 4232              4549083              -360470
       531                 4240              4704318              -380326
       532                 4248              4661326              -214123
       533                 4256              4619483              -568200
       534                 4264              4599572              -478044
       535                 4272              4737426              -668120
       536                 4280              4769864              -582296
       537                 4288              4828737              -495728
       538                 4296              4754189              -368847
       539                 4304              4697099              -468248
       540                 4312              4689920              -423317
       541                 4320              4761338              -284105
       542                 4328              4549454              -400079
       543                 4336              4639415              -563343
       544                 4344              4581582              -371642
       545                 4352              4644175              -484711
       546                 4360              4760596              -474450
       547                 4368              4728363              -512932
       548                 4376              4731739              -477850
       549                 4384              4672230              -501451
       550                 4392              4697663              -452396
       551                 4400              4737624              -421131
       552                 4408              4604916              -485428
       553                 4416              4710964              -449372
       554                 4424              4677361              -490077
       555                 4432              4771660              -283943
       556                 4440              4683233              -369968
       557                 4448              4671054              -420640
       558                 4456              4725198              -340820
       559                 4464              4770430              -609159
       560                 4472              4771006              -338050
       561                 4480              4777267              -399208
       562                 4488              4754979              -493607
       563                 4496              4696392              -416777
       564                 4504              4711999              -600195
       565                 4512              4781105              -310150
       566                 4520              4774302              -351674
       567                 4528              4455540              -498296
       568                 4536              4644457              -384311
       569                 4544              4590885              -391680
       570                 4552              4646219              -420851
       571                 4560              4802615              -436114
       572                 4568              4724454              -305321
       573                 4576              4756854              -336331
       574                 4584              4717700              -353980
       575                 4592              4720290              -500301
       576                 4600              4689490              -564153
       577                 4608              4609179              -479490
       578                 4616              4825280              -526573
       579                 4624              4698243              -418218
       580                 4632              4632932              -450917
       581                 4640              4618321              -449854
       582                 4648              4588995              -503966
       583                 4656              4541415              -459906
       584                 4664              4874643              -383241
       585                 4672              4653646              -290400
       586                 4680              4768868              -480178
       587                 4688              4670890              -411245
       588                 4696              4684773              -300824
       589                 4704              4744622              -333241
       590                 4712              4570361              -509152
       591                 4720              4619037              -362281
       592                 4728              4678157              -419610
       593                 4736              4488242              -389131
       594                 4744              4674278              -496102
       595                 4752              4585597              -376975
       596                 4760              4771957              -332146
       597                 4768              4695997              -423833
       598                 4776              4663977              -400859
       599                 4784              4650671              -467291
       600                 4792              4542427              -505232
       601                 4800              4568201              -369072
       602                 4808              4496484              -456743
       603                 4816              4431564              -366099
       604                 4824              4397523              -402983
       605                 4832              4298922              -391842
       606                 4840              4412625              -373456
       607                 4848              4306425              -285360
       608                 4856              4598224              -337066
       609                 4864              4488684              -402194
       610                 4872              4492647              -458693
       611                 4880              4520578              -280909
       612                 4888              4505859              -367061
       613                 4896              4389292              -455050
       614                 4904              4390836              -389327
       615                 4912              4297661              -418266
       616                 4920              4373082              -284189
       617                 4928              4254195              -442568
       618                 4936              4257260              -410179
       619                 4944              4136508              -424873
       620                 4952              4289500              -304761
       621                 4960              4162524              -425300
       622                 4968              4231183              -401483
       623                 4976              4134057              -409370
       624                 4984              4384204              -346254
       625                 4992              4166913              -477211
       626                 5000              4174947              -365460
       627                 5008              4079921              -474188
       628                 5016              3993430              -334213
       629                 5024              3905886              -396238
       630                 5032              3976666              -439532
       631                 5040              3987072              -436124
       632                 5048              3990283              -479008
       633                 5056              3984950              -349055
       634                 5064              3843288              -391654
       635                 5072              4143485              -526165
       636                 5080              3902020              -324846
       637                 5088              4004839              -338213
       638                 5096              4113165              -365029
       639                 5104              3980495              -300012
       640                 5112              4017065              -348229
       641                 5120              4027120              -412852
       642                 5128              3962614              -286630
       643                 5136              3907120              -361960
       644                 5144              4026731              -338547
       645                 5152              4110541              -436385
       646                 5160              4004876              -450757
       647                 5168              4050197              -404929
       648                 5176              4004670              -483924
       649                 5184              4033083              -443677
       650                 5192              4008289              -429623
       651                 5200              4007063              -299084
       652                 5208              4049000              -554710
       653                 5216              3967051              -462484
       654                 5224              4055720              -366230
       655                 5232              3898500              -384055
       656                 5240              4118667              -363763
       657                 5248              3986099              -362611
       658                 5256              4024301              -411044
       659                 5264              4208855              -252761
       660                 5272              4173766              -280768
       661                 5280              3979978              -438672
       662                 5288              3953383              -419518
       663                 5296              4125049              -371474
       664                 5304              4202753              -448238
       665                 5312              4043531              -433123
       666                 5320              3982864              -421225
       667                 5328              4211218              -347530
       668                 5336              4203070              -405214
       669                 5344              4261021              -462097
       670                 5352              4377125              -443016
       671                 5360              4313959              -374437
       672                 5368              4260827              -454053
       673                 5376              4281524              -400165
       674                 5384              4405217              -252226
       675                 5392              4160453              -463088
       676                 5400              4166226              -371935
       677                 5408              4114000              -461504
       678                 5416              4120288              -439400
       679                 5424              4250106              -338500
       680                 5432              4275269              -359537
       681                 5440              4230479              -425897
       682                 5448              4488365              -479798
       683                 5456              4616004              -448982
       684                 5464              4403667              -243130
       685                 5472              4394970              -436337
       686                 5480              4481393              -315521
       687                 5488              4401705              -529589
       688                 5496              4196476              -345597
       689                 5504              4303369              -404935
       690                 5512              4246041              -442503
       691                 5520              4238416              -570134
       692                 5528              4240320              -252380
       693                 5536              4435137              -420104
       694                 5544              4486052              -562323
       695                 5552              4326576              -627369
       696                 5560              4539656              -274845
       697                 5568              4546010              -451961
       698                 5576              4553314              -511759
       699                 5584              4494672              -501458
       700                 5592              4368529              -333038
       701                 5600              4316744              -333513
       702                 5608              4223726              -397855
       703                 5616              4221287              -433338
       704                 5624              4344468              -498640
       705                 5632              4415330              -446309
       706                 5640              4453375              -216217
       707                 5648              4442419              -365370
       708                 5656              4374015              -332657
       709                 5664              4462591              -405356
       710                 5672              4415902              -408623
       711                 5680              4384146              -506146
       712                 5688              4327163              -337360
       713                 5696              4296763              -364045
       714                 5704              4285058              -484797
       715                 5712              4234496              -432423
       716                 5720              4284159              -499837
       717                 5728              4333202              -431264
       718                 5736              4353813              -506381
       719                 5744              4408123              -277625
       720                 5752              4073928              -473078
       721                 5760              4237881              -374707
       722                 5768              4236035              -518917
       723                 5776              4198336              -434790
       724                 5784              4283982              -307598
       725                 5792              4305177              -285909
       726                 5800              4225270              -261414
       727                 5808              4228238              -329572
       728                 5816              4121339              -424470
       729                 5824              4040172              -340920
       730                 5832              4164692              -305503
       731                 5840              4325313              -400229
       732                 5848              4131424              -385016
       733                 5856              4224629              -477714
       734                 5864              4139243              -291152
       735                 5872              4301808              -306525
       736                 5880              4154835              -492492
       737                 5888              4071739              -280312
       738                 5896              4134061              -304875
       739                 5904              4117249              -397568
       740                 5912              4102253              -481735
       741                 5920              4072298              -265231
       742                 5928              4134660              -391879
       743                 5936              4125817              -373317
       744                 5944              4226616              -321264
       745                 5952              4155391              -227627
       746                 5960              4151161              -293074
       747                 5968              4077405              -378151
       748                 5976              4159218              -337431
       749                 5984              3864736              -446194
       750                 5992              4074035              -412713
       751                 6000              3902047              -351644
       752                 6008              3943626              -275848
       753                 6016              3806980              -359640
       754                 6024              3972273              -264475
       755                 6032              4091915              -362666
       756                 6040              4080833              -475749
       757                 6048              4012168              -315987
       758                 6056              4004780              -221352
       759                 6064              4070187              -463372
       760                 6072              4110980              -205607
       761                 6080              4027190              -343302
       762                 6088              4094956              -453603
       763                 6096              3868542              -455210
       764                 6104              3974174              -450659
       765                 6112              3983295              -440822
       766                 6120              4038169              -359188
       767                 6128              4126877              -330072
       768                 6136              4121477              -354123
       769                 6144              4107890              -411760
       770                 6152              4105541              -319917
       771                 6160              4203289              -355393
       772                 6168              4052217              -333151
       773                 6176              3948626              -308264
       774                 6184              4081746              -349108
       775                 6192              4116126              -248277
       776                 6200              4009020              -384864
       777                 6208              4008216              -352475
       778                 6216              4187728              -409095
       779                 6224              4158228              -388649
       780                 6232              4185715              -466238
       781                 6240              4189892              -297291
       782                 6248              4082400              -499312
       783                 6256              4330442              -434727
       784                 6264              4134731              -383412
       785                 6272              3942571              -311572
       786                 6280              4109528              -429045
       787                 6288              4043331              -306129
       788                 6296              3987303              -403095
       789                 6304              4002453              -213488
       790                 6312              4023010              -359001
       791                 6320              4028468              -412702
       792                 6328              4059838              -289839
       793                 6336              4020483              -384067
       794                 6344              4065671              -500673
       795                 6352              4171976              -226763
       796                 6360              4173576              -435435
       797                 6368              4053884              -363959
       798                 6376              3929068              -250854
       799                 6384              3870008              -399717
       800                 6392              3940728              -516432
       801                 6400              3883200              -386050
       802                 6408              4122146              -419799
       803                 6416              4062711              -368388
       804                 6424              3984640              -410484
       805                 6432              4076616              -363396
       806                 6440              3983578              -407209
       807                 6448              3999824              -447410
       808                 6456              3950416              -394649
       809                 6464              3828291              -464930
       810                 6472              3996716              -513107
       811                 6480              3838101              -438453
       812                 6488              3905692              -357239
       813                 6496              4036962              -393982
       814                 6504              4054349              -332181
       815                 6512              4093216              -473868
       816                 6520              4104184              -317850
       817                 6528              4025617              -459793
       818                 6536              3978748              -432321
       819                 6544              4002407              -316495
       820                 6552              3817295              -285685
       821                 6560              3928311              -433884
       822                 6568              3832679              -313817
       823                 6576              3902362              -366765
       824                 6584              3801161              -336114
       825                 6592              3762023              -347490
       826                 6600              3925477              -414809
       827                 6608              4042849              -360136
       828                 6616              4085707              -397667
       829                 6624              3913493              -395624
       830                 6632              3912007              -465826
       831                 6640              4027442              -369931
       832                 6648              3853949              -506786
       833                 6656              3842150              -346629
       834                 6664              3869522              -323074
       835                 6672              3863348              -274203
       836                 6680              3783913              -348051
       837                 6688              3909337              -451829
       838                 6696              3730668              -332611
       839                 6704              3825608              -407105
       840                 6712              3768111              -425795
       841                 6720              3964527              -459650
       842                 6728              3794419              -449270
       843                 6736              3897372              -246620
       844                 6744              3862990              -453773
       845                 6752              3794592              -466134
       846                 6760              3718873              -364142
       847                 6768              3681438              -431408
       848                 6776              3775793              -409945
       849                 6784              3589753              -393992
       850                 6792              3697453              -451099
       851                 6800              3832994              -291345
       852                 6808              3772099              -396737
       853                 6816              3704975              -274796
       854                 6824              3947362              -334763
       855                 6832              3591229              -378082
       856                 6840              3746464              -450799
       857                 6848              3858787              -390456
       858                 6856              3606819              -321062
       859                 6864              3707839              -448251
       860                 6872              3723533              -288470
       861                 6880              3684621              -362395
       862                 6888              3749257              -413349
       863                 6896              3708485              -480327
       864                 6904              3735923              -283595
       865                 6912              3829999              -469969
       866                 6920              3832433              -341712
       867                 6928              3760953              -220860
       868                 6936              3774861              -391471
       869                 6944              3785844              -364731
       870                 6952              3771964              -246086
       871                 6960              3725917              -415783
       872                 6968              3688890              -340991
       873                 6976              3665736              -333711
       874                 6984              3726693              -360009
       875                 6992              3823704              -295652
       876                 7000              3790040              -407214
       877                 7008              3775412              -347368
       878                 7016              3875514              -432270
       879                 7024              3756306              -415065
       880                 7032              3677846              -281293
       881                 7040              3755630              -394835
       882                 7048              3748200              -377244
       883                 7056              3766510              -373797
       884                 7064              3611343              -296491
       885                 7072              3647847              -491645
       886                 7080              3821932              -436691
       887                 7088              3633619              -467312
       888                 7096              3856605              -192904
       889                 7104              3685912              -393952
       890                 7112              3585884              -447544
       891                 7120              3756389              -377223
       892                 7128              3603346              -445271
       893                 7136              3779694              -439206
       894                 7144              3503980              -397431
       895                 7152              3750161              -426530
       896                 7160              3500185              -243361
       897                 7168              3650230              -370261
       898                 7176              3636974              -374410
       899                 7184              3643054              -375476
       900                 7192              3618337              -408080
       901                 7200              3718409              -346367
       902                 7208              3694813              -318739
       903                 7216              3704998              -343888
       904                 7224              3669370              -316648
       905                 7232              3787665              -408819
       906                 7240              3730675              -335565
       907                 7248              3467817              -211404
       908                 7256              3321844              -320044
       909                 7264              3444935              -306709
       910                 7272              3491452              -441554
       911                 7280              3620546              -240761
       912                 7288              3451605              -247232
       913                 7296              3585156              -333441
       914                 7304              3696153              -266786
       915                 7312              3516476              -441653
       916                 7320              3595018              -435790
       917                 7328              3475529              -219547
       918                 7336              3553397              -311570
       919                 7344              3464306              -369200
       920                 7352              3331752              -268583
       921                 7360              3414541              -445751
       922                 7368              3458168              -385290
       923                 7376              3439789              -275834
       924                 7384              3342961              -448228
       925                 7392              3553105              -282637
       926                 7400              3602204              -434363
       927                 7408              3548814              -254738
       928                 7416              3432344              -278431
       929                 7424              3331056              -390287
       930                 7432              3395261              -318262
       931                 7440              3325227              -450078
       932                 7448              3506177              -334640
       933                 7456              3575916              -317523
       934                 7464              3451238              -300387
       935                 7472              3559350              -381258
       936                 7480              3436066              -210163
       937                 7488              3504040              -155210
       938                 7496              3620579              -302079
       939                 7504              3546879              -342119
       940                 7512              3509187              -333632
       941                 7520              3414115              -229216
       942                 7528              3590044              -227736
       943                 7536              3380671              -379352
       944                 7544              3387273              -440342
       945                 7552              3539833              -453146
       946                 7560              3339092              -164175
       947                 7568              3444406              -304160
       948                 7576              3409608              -230662
       949                 7584              3573817              -369627
       950                 7592              3465281              -316375
       951                 7600              3672806              -297740
       952                 7608              3536315              -354399
       953                 7616              3386582              -224767
       954                 7624              3547231              -261250
       955                 7632              3497129              -323947
       956                 7640              3220123              -309366
       957                 7648              3391773              -373015
       958                 7656              3543261              -241345
       959                 7664              3413768              -318708
       960                 7672              3270874              -176987
       961                 7680              3563483              -348284
       962                 7688              3478559              -454116
       963                 7696              3465744              -336965
       964                 7704              3423434              -331982
       965                 7712              3324551              -262814
       966                 7720              3502369              -425956
       967                 7728              3359336              -348593
       968                 7736              3292153              -273102
       969                 7744              3237242              -282362
       970                 7752              3363896              -362729
       971                 7760              3299149              -344274
       972                 7768              3462063              -328200
       973                 7776              3292227              -303413
       974                 7784              3433066              -425537
       975                 7792              3330211              -325182
       976                 7800              3185107              -295150
       977                 7808              3264556              -245478
       978                 7816              3331090              -267386
       979                 7824              3381716              -333763
       980                 7832              3268336              -327929
       981                 7840              3189910              -228904
       982                 7848              3210529              -344271
       983                 7856              3258444              -482573
       984                 7864              3215384              -403293
       985                 7872              3286495              -295957
       986                 7880              3259987              -296162
       987                 7888              3081861              -177071
       988                 7896              3234654              -362391
       989                 7904              3232475              -472683
       990                 7912              3164914              -422497
       991                 7920              3197605              -265505
       992                 7928              3162606              -223905
       993                 7936              3160556              -342045
       994                 7944              3228676              -146611
       995                 7952              3311649              -281308
       996                 7960              3133817              -292630
       997                 7968              3203335              -321160
       998                 7976              3128406              -421353
       999                 7984              3126951              -391268
      1000                 7992              2968487              -523042
      1001                 8000              3203996              -325679
      1002                 8008              3037438              -251830
      1003                 8016              3000271              -348407
      1004                 8024              3003460              -263250
      1005                 8032              3137348              -301221
      1006                 8040              3069935              -307862
      1007                 8048              3032778              -239144
      1008                 8056              3007268              -434359
      1009                 8064              3022901              -402091
      1010                 8072              2891456              -413003
      1011                 8080              2890039              -486941
      1012                 8088              2946302              -273648
      1013                 8096              2825849              -401563
      1014                 8104              2802051              -279800
      1015                 8112              3052882              -232317
      1016                 8120              2947030              -322254
      1017                 8128              2903852              -144495
      1018                 8136              2855522              -349594
      1019                 8144              2845426              -527427
      1020                 8152              2826828              -279333
      1021                 8160              2950223              -343102
      1022                 8168              2856615              -287780
      1023                 8176              2897334              -156111
      1024                 8184              2843457              -256128
      1025                 8192              2864790              -271104
      1026                 8200              2961841              -326118
      1027                 8208              2863280              -374996
      1028                 8216              2726934              -333225
      1029                 8224              2829223              -330032
      1030                 8232              2885166              -428806
      1031                 8240              2789046              -350149
      1032                 8248              2958826              -364554
      1033                 8256              2979155              -260268
      1034                 8264              2794415              -257748
      1035                 8272              2843465              -154907
      1036                 8280              2777675              -248632
      1037                 8288              2909103              -218320
      1038                 8296              2858429              -400834
      1039                 8304              2950135              -436667
      1040                 8312              2838319              -259108
      1041                 8320              2765687              -374053
      1042                 8328              2929567              -261245
      1043                 8336              3006727              -377752
      1044                 8344              2855366              -221917
      1045                 8352              2867268              -242491
      1046                 8360              2911841              -314763
      1047                 8368              2909369              -383610
      1048                 8376              2769845              -293231
      1049                 8384              2791782              -173178
      1050                 8392              2874189              -339457
      1051                 8400              3023978              -295452
      1052                 8408              3034706              -226493
      1053                 8416              3011028              -356064
      1054                 8424              2952402              -373234
      1055                 8432              3033944              -410868
      1056                 8440              2946538              -392171
      1057                 8448              3008946              -244363
      1058                 8456              2993174              -362364
      1059                 8464              2868367              -217231
      1060                 8472              3107897              -416555
      1061                 8480              2878665              -315629
      1062                 8488              2901330              -225051
      1063                 8496              2997026              -345173
      1064                 8504              2991784              -318943
      1065                 8512              2965258              -222550
      1066                 8520              2991355              -247624
      1067                 8528              3063359              -249180
      1068                 8536              3058079              -353188
      1069                 8544              3180969              -246655
      1070                 8552              3101812              -332667
      1071                 8560              3011682              -216178
      1072                 8568              2900746              -230374
      1073                 8576              2906437              -347481
      1074                 8584              2840794              -246346
      1075                 8592              2957066              -335698
      1076                 8600              3028233              -176059
      1077                 8608              2861741              -401704
      1078                 8616              3012078              -292964
      1079                 8624              3018041              -311856
      1080                 8632              3016132              -313472
      1081                 8640              2904061              -183302
      1082                 8648              2961390              -277997
      1083                 8656              2826041              -326138
      1084                 8664              2936639              -353576
      1085                 8672              2905615              -314773
      1086                 8680              2856249              -283358
      1087                 8688              2881034              -402253
      1088                 8696              3005267              -150188
      1089                 8704              2831958              -362106
      1090                 8712              2933656              -332984
      1091                 8720              2921591              -253130
      1092                 8728              2978507              -124907
      1093                 8736              2804354              -290889
      1094                 8744              2824232              -177495
      1095                 8752              2846926              -173915
      1096                 8760              2935320              -246850
      1097                 8768              2764910              -393684
      1098                 8776              2816403              -274802
      1099                 8784              2824004              -253447
      1100                 8792              2774740              -248948
      1101                 8800              2926596              -295821
      1102                 8808              3006252              -238169
      1103                 8816              2951549              -261996
      1104                 8824              2837249              -206963
      1105                 8832              2667309              -367459
      1106                 8840              2690867              -169087
      1107                 8848              2550334              -195401
      1108                 8856              2534947              -238329
      1109                 8864              2743020              -345838
      1110                 8872              2735712              -290092
      1111                 8880              2665888              -267154
      1112                 8888              2709764              -261491
      1113                 8896              2740566              -232973
      1114                 8904              2704736              -149807
      1115                 8912              2693915              -389929
      1116                 8920              2610068              -230811
      1117                 8928              2613670              -308569
      1118                 8936              2709632              -313444
      1119                 8944              2447606              -310269
      1120                 8952              2644096              -292407
      1121                 8960              2472058              -379730
      1122                 8968              2546450              -217685
      1123                 8976              2691521              -138028
      1124                 8984              2607420              -249303
      1125                 8992              2777811              -259270
      1126                 9000              2570275              -331372
      1127                 9008              2665087              -215709
      1128                 9016              2570120              -187990
      1129                 9024              2687322              -302545
      1130                 9032              2538648              -195368
      1131                 9040              2414592              -308888
      1132                 9048              2467832              -192460
      1133                 9056              2309760              -254936
      1134                 9064              2546302              -492956
      1135                 9072              2455094              -293735
      1136                 9080              2664142              -134506
      1137                 9088              2606700              -217775
      1138                 9096              2526702              -238612
      1139                 9104              2645405              -325243
      1140                 9112              2698372              -314606
      1141                 9120              2480210              -302175
      1142                 9128              2480175              -280381
      1143                 9136              2487338              -262492
      1144                 9144              2482499              -192121
      1145                 9152              2418399              -280027
      1146                 9160              2510080              -198699
      1147                 9168              2468351              -386408
      1148                 9176              2453342              -354314
      1149                 9184              2566245              -207112
      1150                 9192              2641548              -275856
      1151                 9200              2726241              -225479
      1152                 9208              2541213              -252868
      1153                 9216              2566374              -437280
      1154                 9224              2482007              -310021
      1155                 9232              2575177              -327406
      1156                 9240              2387677              -278843
      1157                 9248              2615748              -344763
      1158                 9256              2510917              -257522
      1159                 9264              2367922              -281813
      1160                 9272              2715443              -247918
      1161                 9280              2733178              -218574
      1162                 9288              2564170              -265584
      1163                 9296              2612567              -237990
      1164                 9304              2788865              -246006
      1165                 9312              2604561              -292053
      1166                 9320              2602418              -314467
      1167                 9328              2454897              -119939
      1168                 9336              2375233              -255426
      1169                 9344              2443850              -180692
      1170                 9352              2515322              -386286
      1171                 9360              2532186              -213093
      1172                 9368              2423467              -228825
      1173                 9376              2517553              -288402
      1174                 9384              2447289              -320385
      1175                 9392              2692506              -300865
      1176                 9400              2452090              -269311
      1177                 9408              2484641              -254462
      1178                 9416              2459731              -377066
      1179                 9424              2363180              -289535
      1180                 9432              2456843              -199446
      1181                 9440              2521396              -296283
      1182                 9448              2506157              -281950
      1183                 9456              2515941              -177184
      1184                 9464              2476496              -299934
      1185                 9472              2442369              -335432
      1186                 9480              2457119              -296452
      1187                 9488              2534095              -310006
      1188                 9496              2351887              -266301
      1189                 9504              2542067              -412914
      1190                 9512              2626993              -311667
      1191                 9520              2511473              -147677
      1192                 9528              2540317              -204913
      1193                 9536              2587904              -297638
      1194                 9544              2525696              -291834
      1195                 9552              2574973              -280101
      1196                 9560              2473963              -226183
      1197                 9568              2552766              -183088
      1198                 9576              2595907              -332230
      1199                 9584              2442676              -214638
      1200                 9592              2570169              -435314
      1201                 9600              2477339              -234205
      1202                 9608              2533946              -116173
      1203                 9616              2543785              -250242
      1204                 9624              2433254              -216097
      1205                 9632              2463048              -289201
      1206                 9640              2545028              -227877
      1207                 9648              2370150              -166077
      1208                 9656              2470581              -369951
      1209                 9664              2432796              -179017
      1210                 9672              2630954              -275928
      1211                 9680              2471999              -437017
      1212                 9688              2564500              -322475
      1213                 9696              2412361              -266469
      1214                 9704              2399012              -158403
      1215                 9712              2508055              -142025
      1216                 9720              2461810              -217800
      1217                 9728              2446783              -191654
      1218                 9736              2367838              -400654
      1219                 9744              2368444              -316818
      1220                 9752              2442503              -334394
      1221                 9760              2362749              -263188
      1222                 9768              2529067              -115614
      1223                 9776              2515571               -92780
      1224                 9784              2521422              -271630
      1225                 9792              2484467              -283565
      1226                 9800              2489972              -264626
      1227                 9808              2622401              -336649
      1228                 9816              2343782              -152105
      1229                 9824              2445074              -291879
      1230                 9832              2470520              -255258
      1231                 9840              2536391              -258689
      1232                 9848              2576433              -341267
      1233                 9856              2517133              -104046
      1234                 9864              2481455              -149665
      1235                 9872              2521231              -147826
      1236                 9880              2295791              -270012
      1237                 9888              2445699              -265708
      1238                 9896              2358531              -188316
      1239                 9904              2335596              -236554
      1240                 9912              2461626              -121613
      1241                 9920              2234518              -397072
      1242                 9928              2398206              -239768
      1243                 9936              2414293              -307723
      1244                 9944              2401769              -191803
      1245                 9952              2341654              -316747
      1246                 9960              2530595              -123981
      1247                 9968              2359216              -228730
      1248                 9976              2257178              -277702
      1249                 9984              2283007              -363516
      1250                 9992              2370618              -190682
      1251                10000              2364860              -349796
      1252                10008              2283483              -278661
      1253                10016              2229359              -282360
      1254                10024              2246462              -151876
      1255                10032              2166555              -260479
      1256                10040              2296138              -253442
      1257                10048              2153189              -217718
      1258                10056              2325999              -227689
      1259                10064              2303561              -405677
      1260                10072              2386331              -167824
      1261                10080              2263773               -75112
      1262                10088              2339157              -231321
      1263                10096              2285146              -186526
      1264                10104              2295810              -223460
      1265                10112              2338753              -331015
      1266                10120              2173659              -217154
      1267                10128              2138741              -347232
      1268                10136              2186298               -76419
      1269                10144              2143592              -103395
      1270                10152              2110135              -244099
      1271                10160              2247847              -309162
      1272                10168              2182465              -297780
      1273                10176              2147615              -102949
      1274                10184              2315833              -125675
      1275                10192              2130314              -291599
      1276                10200              2185417              -255304
      1277                10208              2079741              -264150
      1278                10216              2243797              -140462
      1279                10224              2107310              -147883
      1280                10232              1964740              -187093
      1281                10240              1955630              -182789
      1282                10248              2074553              -187496
      1283                10256              2149729              -109325
      1284                10264              2057843              -162165
      1285                10272              2093746              -246233
      1286                10280              2113217              -446269
      1287                10288              2133693              -181990
      1288                10296              2048574              -383534
      1289                10304              2043867              -202485
      1290                10312              1873846              -226517
      1291                10320              1866913              -227261
      1292                10328              2035910              -187457
      1293                10336              2080862              -216275
      1294                10344              1876801              -321928
      1295                10352              2023673              -385965
      1296                10360              1881332              -329951
      1297                10368              2070068              -227835
      1298                10376              2046378              -284317
      1299                10384              1951584              -228502
      1300                10392              1991923              -301469
      1301                10400              2098494              -101466
      1302                10408              1926135               -51036
      1303                10416              2061140              -129716
      1304                10424              1914476              -112706
      1305                10432              2089047               -75180
      1306                10440              2031051               -84827
      1307                10448              2007458              -202374
      1308                10456              1982032              -131396
      1309                10464              2171707              -239420
      1310                10472              1948251              -160613
      1311                10480              2062326              -201853
      1312                10488              2006076              -295332
      1313                10496              2174955              -193500
      1314                10504              2002172              -413187
      1315                10512              1993530              -259222
      1316                10520              2061902              -301319
      1317                10528              2007973              -159251
      1318                10536              1993348              -183810
      1319                10544              1944965              -359111
      1320                10552              1904786              -263011
      1321                10560              2056656              -342568
      1322                10568              2035510              -177930
      1323                10576              1721842               -92042
      1324                10584              1846452              -355142
      1325                10592              2009342              -259879
      1326                10600              1954965              -185319
      1327                10608              1883931              -180996
      1328                10616              1905767              -213727
      1329                10624              1997351              -266216
      1330                10632              1907551              -179165
      1331                10640              1939051              -133742
      1332                10648              1891936              -179852
      1333                10656              1851569              -226865
      1334                10664              1848304              -210690
      1335                10672              2020485              -171337
      1336                10680              1869121              -119000
      1337                10688              1963648              -192276
      1338                10696              1933773              -315473
      1339                10704              1928881              -170321
      1340                10712              1886983              -112578
      1341                10720              1918695              -256400
      1342                10728              1996162              -268540
      1343                10736              1982982              -301284
      1344                10744              1962513              -382910
      1345                10752              2078250              -172933
      1346                10760              2180427              -247404
      1347                10768              2043379              -267767
      1348                10776              1850806              -175823
      1349                10784              2015513              -348011
      1350                10792              1895083              -117137
      1351                10800              1875189              -134530
      1352                10808              1964210              -379102
      1353                10816              1962171              -250131
      1354                10824              2069367              -207262
      1355                10832              1927039              -294098
      1356                10840              1947784              -305214
      1357                10848              2125416              -150917
      1358                10856              1954517              -203064
      1359                10864              2037438              -249650
      1360                10872              1994906              -126100
      1361                10880              2057203              -125519
      1362                10888              1915011              -232307
      1363                10896              1951263              -222252
      1364                10904              1944921              -223690
      1365                10912              1956510              -159033
      1366                10920              1974665              -145219
      1367                10928              2011989              -220495
      1368                10936              1948967              -221728
      1369                10944              1985390              -283237
      1370                10952              2109841              -125195
      1371                10960              1859839              -299219
      1372                10968              1849679              -237672
      1373                10976              1925666              -283273
      1374                10984              1968151              -164928
      1375                10992              1800796              -177881
      1376                11000              2071137              -238408
      1377                11008              1885507              -274801
      1378                11016              1823683              -138349
      1379                11024              1823366              -233755
      1380                11032              1784591              -178270
      1381                11040              2040518               -87545
      1382                11048              1798069              -294169
      1383                11056              1951563              -281805
      1384                11064              2018404              -158320
      1385                11072              1937518              -331892
      1386                11080              1916070              -317456
      1387                11088              1874369              -275886
      1388                11096              1775690              -329552
      1389                11104              1728829              -270462
      1390                11112              1869160              -164817
      1391                11120              1868026              -272309
      1392                11128              1748910              -274666
      1393                11136              1837138              -140456
      1394                11144              1926664              -215164
      1395                11152              1815170              -201011
      1396                11160              1870225              -121165
      1397                11168              1671430              -299081
      1398                11176              1809486              -130994
      1399                11184              1824661              -145749
      1400                11192              1691450              -189778
      1401                11200              1609270              -285215
      1402                11208              1662682              -188594
      1403                11216              1731913              -164928
      1404                11224              1714728              -274828
      1405                11232              1729447              -235036
      1406                11240              1757372              -280423
      1407                11248              1700561              -294520
      1408                11256              1687510              -252875
      1409                11264              1601514              -194893
      1410                11272              1746628              -119880
      1411                11280              1745716              -172983
      1412                11288              1611623               -88322
      1413                11296              1476789              -245189
      1414                11304              1637779              -227963
      1415                11312              1583911              -288804
      1416                11320              1594424              -309779
      1417                11328              1693207              -189737
      1418                11336              1808334              -133686
      1419                11344              1643679               -96498
      1420                11352              1557012              -114309
      1421                11360              1610613              -153660
      1422                11368              1584435              -240044
      1423                11376              1592449               -80273
      1424                11384              1480499              -203496
      1425                11392              1624650              -152939
      1426                11400              1580768               -96111
      1427                11408              1514587              -308705
      1428                11416              1552694              -288004
      1429                11424              1624659              -284073
      1430                11432              1626125              -108547
      1431                11440              1527565              -232590
      1432                11448              1543053              -195889
      1433                11456              1595374              -286942
      1434                11464              1678506               -41321
      1435                11472              1604008              -254876
      1436                11480              1516862              -179004
      1437                11488              1245419              -282078
      1438                11496              1459857              -258304
      1439                11504              1610854              -214060
      1440                11512              1516712              -140800
      1441                11520              1516286              -195809
      1442                11528              1503862              -242903
      1443                11536              1600661              -275101
      1444                11544              1472924              -209447
      1445                11552              1524617              -217242
      1446                11560              1556591               -76993
      1447                11568              1513878              -122208
      1448                11576              1494791              -251319
      1449                11584              1589432              -142731
      1450                11592              1585884              -277750
      1451                11600              1523885              -298794
      1452                11608              1548132              -207662
      1453                11616              1672367              -210402
      1454                11624              1638602              -209532
      1455                11632              1463710               -86748
      1456                11640              1623221               -79384
      1457                11648              1387026              -136290
      1458                11656              1566011              -292887
      1459                11664              1542322              -222419
      1460                11672              1530435              -163234
      1461                11680              1530029              -196445
      1462                11688              1518814              -195975
      1463                11696              1524015              -213834
      1464                11704              1544295              -346219
      1465                11712              1590443              -257077
      1466                11720              1451034              -190126
      1467                11728              1524620              -110169
      1468                11736              1399526               -93650
      1469                11744              1441200              -210625
      1470                11752              1624217               -94902
      1471                11760              1454994              -216177
      1472                11768              1559727              -300505
      1473                11776              1564879              -215697
      1474                11784              1395333              -229250
      1475                11792              1567153               -51483
      1476                11800              1559494              -245299
      1477                11808              1543166              -209533
      1478                11816              1611491              -252516
      1479                11824              1494394              -360932
      1480                11832              1385638              -205431
      1481                11840              1421862              -168141
      1482                11848              1449277              -190412
      1483                11856              1450667              -266744
      1484                11864              1443352                 3119
      1485                11872              1418063              -302413
      1486                11880              1458960              -101954
      1487                11888              1458708              -203140
      1488                11896              1469665              -176409
      1489                11904              1510626              -222386
      1490                11912              1566445              -242322
      1491                11920              1534295               -47507
      1492                11928              1437801              -265358
      1493                11936              1572316              -166893
      1494                11944              1477044              -110388
      1495                11952              1385549              -246657
      1496                11960              1363668              -128175
      1497                11968              1222147              -108640
      1498                11976              1204947              -246193
      1499                11984              1420213              -128749
      1500                11992              1366794              -173848
      1501                12000              1374525              -186862
      1502                12008              1293410              -353897
      1503                12016              1414693              -195501
      1504                12024              1427297              -197948
      1505                12032              1322624              -266315
      1506                12040              1448929              -181060
      1507                12048              1327674              -170679
      1508                12056              1393137              -207269
      1509                12064              1410342              -218010
      1510                12072              1376508              -182412
      1511                12080              1208736              -110146
      1512                12088              1314838              -230214
      1513                12096              1496430              -245914
      1514                12104              1289532              -169530
      1515                12112              1460858              -125430
      1516                12120              1286785              -212889
      1517                12128              1460274              -325206
      1518                12136              1396543               -90764
      1519                12144              1481431               -78350
      1520                12152              1342989              -116877
      1521                12160              1461776              -159404
      1522                12168              1312864              -168755
      1523                12176              1444991              -134612
      1524                12184              1370886              -175453
      1525                12192              1327639              -224832
      1526                12200              1271724              -272816
      1527                12208              1353910              -153428
      1528                12216              1499505              -153738
      1529                12224              1407191              -266794
      1530                12232              1399083              -162764
      1531                12240              1430353              -121075
      1532                12248              1312084              -209106
      1533                12256              1311234              -238326
      1534                12264              1366316              -203634
      1535                12272              1203852              -263671
      1536                12280              1375812              -110448
      1537                12288              1413962              -238492
      1538                12296              1438251              -136368
      1539                12304              1309769              -279901
      1540                12312              1252225              -202024
      1541                12320              1281317               -97221
      1542                12328              1400860              -290180
      1543                12336              1286193              -221754
      1544                12344              1369695              -265940
      1545                12352              1405424              -123220
      1546                12360              1386238              -307105
      1547                12368              1378104              -223878
      1548                12376              1323870              -259428
      1549                12384              1426409              -296470
      1550                12392              1450330              -167001
      1551                12400              1372390              -152500
      1552                12408              1169125              -132854
      1553                12416              1339021               -47736
      1554                12424              1363390              -256736
      1555                12432              1468029              -130284
      1556                12440              1239068              -298586
      1557                12448              1235311              -228324
      1558                12456              1335746               -72992
      1559                12464              1382297               -97006
      1560                12472              1155140              -171429
      1561                12480              1324438              -279861
      1562                12488              1229734              -179035
      1563                12496              1332256              -214019
      1564                12504              1230968              -157480
      1565                12512              1288226              -224608
      1566                12520              1263957              -169596
      1567                12528              1317700              -174662
      1568                12536              1227401              -149291
      1569                12544              1185987              -166246
      1570                12552              1155563              -255716
      1571                12560              1095169              -109601
      1572                12568              1185497              -229432
      1573                12576              1120832              -230651
      1574                12584              1374649              -187659
      1575                12592              1301914              -138597
      1576                12600              1291427              -191281
      1577                12608              1302633               -37051
      1578                12616              1433174              -132574
      1579                12624              1369073              -237415
      1580                12632              1279114              -220143
      1581                12640              1180705              -266041
      1582                12648              1133878              -220924
      1583                12656              1238246              -347654
      1584                12664              1317411              -183535
      1585                12672              1226364              -137646
      1586                12680              1184462                70126
      1587                12688              1094781              -210475
      1588                12696              1166517              -169399
      1589                12704              1318318              -217592
      1590                12712              1234763              -176799
      1591                12720              1218494              -164030
      1592                12728              1181364              -217410
      1593                12736              1145445              -178474
      1594                12744              1279567              -207642
      1595                12752              1206445              -197661
      1596                12760              1256775              -255719
      1597                12768              1199749              -142986
      1598                12776              1222756              -215782
      1599                12784              1165417              -278520
      1600                12792              1207915              -188725
      1601                12800              1203023              -216237
      1602                12808              1116568              -236779
      1603                12816              1068579              -218134
      1604                12824              1198419              -193345
      1605                12832              1211365              -312112
      1606                12840              1202408               -53634
      1607                12848              1142118              -303276
      1608                12856              1155369              -164546
      1609                12864              1228237               -89585
      1610                12872              1102641              -249434
      1611                12880              1185794               -46454
      1612                12888              1096645              -182606
      1613                12896              1055360              -242232
      1614                12904              1015692               -96712
      1615                12912              1115781              -191953
      1616                12920              1297957              -184938
      1617                12928              1138439              -406170
      1618                12936              1140630              -137092
      1619                12944              1062801              -139229
      1620                12952              1293822              -162635
      1621                12960              1262117              -134640
      1622                12968              1180096               -77282
      1623                12976              1187767              -105824
      1624                12984              1149789              -121568
      1625                12992              1141303              -129608
      1626                13000              1103413               -97799
      1627                13008              1069613              -271764
      1628                13016              1158148              -175301
      1629                13024              1189699              -235396
      1630                13032              1142652              -129668
      1631                13040              1197121              -199789
      1632                13048              1004045               -53258
      1633                13056              1075235              -179645
      1634                13064              1120134                 9654
      1635                13072              1126492                -7939
      1636                13080              1248970              -167981
      1637                13088              1012538              -188894
      1638                13096              1090630              -160797
      1639                13104              1071784               -75705
      1640                13112               964043              -237176
      1641                13120              1035269              -188677
      1642                13128              1160088              -275930
      1643                13136              1086887              -241235
      1644                13144              1211505              -209921
      1645                13152              1088425               -49345
      1646                13160              1094781                -7110
      1647                13168               992173                54100
      1648                13176              1168753              -286246
      1649                13184              1232672              -117542
      1650                13192              1197420              -135300
      1651                13200              1051209               -49698
      1652                13208              1053481               109200
      1653                13216              1032696               -85618
      1654                13224               981807              -140186
      1655                13232              1064666                 2686
      1656                13240               928063              -208775
      1657                13248              1058693              -152504
      1658                13256              1003943              -325489
      1659                13264               972925               -74889
      1660                13272               986871               -93599
      1661                13280              1000275               -17270
      1662                13288              1084923              -106795
      1663                13296               957650               -18001
      1664                13304              1077763              -122264
      1665                13312               994740              -141837
      1666                13320              1036123              -206983
      1667                13328              1163298              -111833
      1668                13336              1045357              -116814
      1669                13344              1034311              -122710
      1670                13352               962901              -206100
      1671                13360               840125              -265628
      1672                13368              1095172              -267306
      1673                13376               923026              -258961
      1674                13384               989592              -233049
      1675                13392               958969              -161242
      1676                13400              1026494              -267264
      1677                13408               983721              -103415
      1678                13416              1149554              -209431
      1679                13424              1009977               -59395
      1680                13432               999906               -32973
      1681                13440              1020623              -131110
      1682                13448               997109              -156315
      1683                13456              1056663              -216076
      1684                13464               954449               -73260
      1685                13472               980565              -222517
      1686                13480              1104676               -13357
      1687                13488               949836              -298050
      1688                13496              1085916               -97893
      1689                13504               972218              -149377
      1690                13512              1010163              -156170
      1691                13520               964367              -264208
      1692                13528               853989              -106122
      1693                13536              1012540               -35766
      1694                13544               922826               -31035
      1695                13552              1067422               -67604
      1696                13560              1002445                16707
      1697                13568               897567               -79888
      1698                13576               915289              -270192
      1699                13584              1061013               -93548
      1700                13592              1040116              -128151
      1701                13600               927886              -137435
      1702                13608              1020557              -142108
      1703                13616              1056981              -165538
      1704                13624               917330               -86650
      1705                13632               792205              -182138
      1706                13640              1043285              -246076
      1707                13648              1026310              -117877
      1708                13656              1006768              -158616
      1709                13664               773118              -258808
      1710                13672               820939              -298265
      1711                13680               899588              -159202
      1712                13688               985827              -224332
      1713                13696               974563              -223024
      1714                13704               809946              -108814
      1715                13712               917837              -193763
      1716                13720               949173              -128464
      1717                13728               965552              -158467
      1718                13736               997162              -284322
      1719                13744               971768              -216572
      1720                13752               964014               -92259
      1721                13760               724901               -52885
      1722                13768               904536              -262175
      1723                13776               850411              -134939
      1724                13784               923729              -295630
      1725                13792               947288              -199393
      1726                13800               917792              -189385
      1727                13808              1071894               -63184
      1728                13816              1048324              -101757
      1729                13824               815481              -103174
      1730                13832               975238              -192772
      1731                13840               970813              -171323
      1732                13848               765524              -184955
      1733                13856              1046196               -64381
      1734                13864               894569              -148442
      1735                13872               966272              -187451
      1736                13880               786689              -275801
      1737                13888               943788              -107493
      1738                13896              1043749              -157237
      1739                13904               765401              -147880
      1740                13912               974297               -71579
      1741                13920               907830              -142704
      1742                13928              1066108               -18177
      1743                13936               924331               -93809
      1744                13944               867305              -175577
      1745                13952              1050784              -121920
      1746                13960               909716              -158765
      1747                13968               843086              -121786
      1748                13976               744165              -171859
      1749                13984               914337              -111602
      1750                13992               950834              -125867
      1751                14000               941435              -213245
      1752                14008               821746               -49261
      1753                14016               998217               -77133
      1754                14024               868574               -94865
      1755                14032               795446               -57414
      1756                14040              1017546              -240249
      1757                14048               892227               -27467
      1758                14056               923282              -103063
      1759                14064               908395              -103431
      1760                14072               890411              -128709
      1761                14080               753119               -59605
      1762                14088               789449              -127586
      1763                14096               965602              -125117
      1764                14104               755409              -281449
      1765                14112               946726               -86783
      1766                14120               771181              -320736
      1767                14128              1013827              -140318
      1768                14136               898870               -57707
      1769                14144               789771              -209751
      1770                14152               876991              -170674
      1771                14160               863194              -209580
      1772                14168               869016                -9100
      1773                14176               783364              -136822
      1774                14184               815042              -201760
      1775                14192               893358              -116689
      1776                14200               913803              -219855
      1777                14208               842288               108170
      1778                14216               897164              -153012
      1779                14224               827041               -51552
      1780                14232               844100              -187786
      1781                14240               826988              -196238
      1782                14248               706288              -159837
      1783                14256               893935              -318656
      1784                14264               779653              -108880
      1785                14272               879926               -55262
      1786                14280               734081              -180965
      1787                14288               786497              -282305
      1788                14296               737225               -28278
      1789                14304               812745              -119676
      1790                14312               788804               -97457
      1791                14320               735876              -123554
      1792                14328               845765               -99484
      1793                14336               782441              -196310
      1794                14344               724075              -118413
      1795                14352               713798              -148372
      1796                14360               845603               -65025
      1797                14368               832948              -250626
      1798                14376               753188              -174606
      1799                14384               813446              -164834
      1800                14392               745130                49263
      1801                14400               749649              -117883
      1802                14408               841341              -184205
      1803                14416               616241              -205210
      1804                14424               586441              -147996
      1805                14432               615424               -23054
      1806                14440               694670              -128863
      1807                14448               688924              -202841
      1808                14456               560031              -194373
      1809                14464               645430              -149994
      1810                14472               755866               -22583
      1811                14480               801796              -148836
      1812                14488               723679               -28610
      1813                14496               797008              -173559
      1814                14504               764342              -113329
      1815                14512               739202              -102211
      1816                14520               551195              -196680
      1817                14528               628998                20940
      1818                14536               747209              -196926
      1819                14544               820577              -170444
      1820                14552               688421              -170713
      1821                14560               852511              -201624
      1822                14568               755644              -135770
      1823                14576               739749              -116144
      1824                14584               822117              -147545
      1825                14592               710730              -138191
      1826                14600               702276              -140468
      1827                14608               734349              -189376
      1828                14616               677844              -114352
      1829                14624               762957              -126080
      1830                14632               764044              -139607
      1831                14640               693567              -248917
      1832                14648               788381               -57701
      1833                14656               777577              -175489
      1834                14664               542931              -201885
      1835                14672               751420              -180750
      1836                14680               675742               -68818
      1837                14688               696965              -181057
      1838                14696               741430              -103397
      1839                14704               915012               -40167
      1840                14712               657989              -225698
      1841                14720               822772               -43959
      1842                14728               622519              -225315
      1843                14736               611984               -90069
      1844                14744               643988               -91068
      1845                14752               658503                29345
      1846                14760               706891                 6057
      1847                14768               732738              -188560
      1848                14776               696544               -28441
      1849                14784               704146              -119156
      1850                14792               569495               -70143
      1851                14800               516441                17970
      1852                14808               777217              -113600
      1853                14816               680125               -51778
      1854                14824               691625              -113549
      1855                14832               579317              -185098
      1856                14840               841937              -117261
      1857                14848               780112              -130427
      1858                14856               739101              -121227
      1859                14864               782062               -84051
      1860                14872               732368               -47603
      1861                14880               585483              -356871
      1862                14888               769794              -180056
      1863                14896               524257               -86411
      1864                14904               667123              -207891
      1865                14912               728638              -138149
      1866                14920               623205              -246551
      1867                14928               637906               -93927
      1868                14936               604026              -132452
      1869                14944               669394              -237958
      1870                14952               735159               -79777
      1871                14960               524447              -118202
      1872                14968               677980              -164663
      1873                14976               773103               -44360
      1874                14984               525976               -67113
      1875                14992               648301              -131183
      1876                15000               570311               -43283
      1877                15008               590704              -198260
      1878                15016               643092              -192582
      1879                15024               610849               -45963
      1880                15032               673640               -13093
      1881                15040               649354               -65523
      1882                15048               597984               -33788
      1883                15056               588193              -160589
      1884                15064               586045              -104555
      1885                15072               616610              -175057
      1886                15080               573900              -140096
      1887                15088               709598              -103481
      1888                15096               560480               -47121
      1889                15104               634439              -151486
      1890                15112               677079              -193670
      1891                15120               589592               -79952
      1892                15128               599326               -52993
      1893                15136               602974               -39049
      1894                15144               566637               -61523
      1895                15152               546979              -219915
      1896                15160               671517              -307560
      1897                15168               511533              -102246
      1898                15176               572271              -205515
      1899                15184               570852               -66850
      1900                15192               688517              -128047
      1901                15200               674910              -137257
      1902                15208               572800               -76663
      1903                15216               602812              -113560
      1904                15224               491569               -21703
      1905                15232               677153              -207075
      1906                15240               516549              -125657
      1907                15248               699742               -76051
      1908                15256               606277              -163186
      1909                15264               690062                 9104
      1910                15272               517036              -182598
      1911                15280               535745              -114547
      1912                15288               446050              -126192
      1913                15296               610731              -149248
      1914                15304               634248               -72668
      1915                15312               675829                23535
      1916                15320               526127              -128294
      1917                15328               558997               -75564
      1918                15336               541987              -154590
      1919                15344               510747              -130213
      1920                15352               626826               -79631
      1921                15360               633535              -210385
      1922                15368               544490               -66900
      1923                15376               655531              -123158
      1924                15384               586168               -33292
      1925                15392               615651               -52325
      1926                15400               508181               -35901
      1927                15408               656639               -39626
      1928                15416               576561               -15093
      1929                15424               477153              -187827
      1930                15432               592629              -120358
      1931                15440               552327               -56692
      1932                15448               505584              -241941
      1933                15456               558471               -51192
      1934                15464               579318              -115218
      1935                15472               597479              -107766
      1936                15480               655944              -129268
      1937                15488               518700               -89403
      1938                15496               567678              -171370
      1939                15504               411061              -165829
      1940                15512               603015               -68624
      1941                15520               753205              -125713
      1942                15528               513688              -186536
      1943                15536               438530              -250762
      1944                15544               458308              -252890
      1945                15552               412765              -217729
      1946                15560               525163                25516
      1947                15568               546901              -153414
      1948                15576               584315              -126727
      1949                15584               412163              -138428
      1950                15592               388544              -152508
      1951                15600               457641               -21790
      1952                15608               289761              -153298
      1953                15616               458049               -28828
      1954                15624               498260               -18653
      1955                15632               480058               -34311
      1956                15640               498633              -107096
      1957                15648               453036              -101848
      1958                15656               590739               -29644
      1959                15664               428047              -215539
      1960                15672               489082               -34003
      1961                15680               467183               -47348
      1962                15688               380286              -139562
      1963                15696               396166               -71811
      1964                15704               464985               -65582
      1965                15712               322553              -250099
      1966                15720               355580              -144175
      1967                15728               514583                60514
      1968                15736               556713              -113264
      1969                15744               459912              -284694
      1970                15752               384386              -121771
      1971                15760               463550               -67162
      1972                15768               524794              -109885
      1973                15776               603367              -131529
      1974                15784               379235              -153223
      1975                15792               480682              -116540
      1976                15800               599463               -21641
      1977                15808               614042              -180515
      1978                15816               336803              -146573
      1979                15824               431037               -21104
      1980                15832               444537              -241717
      1981                15840               525775               -64509
      1982                15848               542076               -95791
      1983                15856               424623              -252912
      1984                15864               477829              -205909
      1985                15872               543408              -112655
      1986                15880               481170              -142910
      1987                15888               644828              -113623
      1988                15896               366690               -57370
      1989                15904               389787              -168966
      1990                15912               417637              -101562
      1991                15920               402009              -108124
      1992                15928               404495               -84879
      1993                15936               305685                14724
      1994                15944               457851              -104548
      1995                15952               373461               -52602
      1996                15960               447286              -188809
      1997                15968               482370              -120730
      1998                15976               583180               -47286
      1999                15984               532182               -60097
      2000                15992               509448              -337376
      2001                16000               543710               -32568
      2002                16008               456786              -199194
      2003                16016               447770              -170366
      2004                16024               453096               -85465
      2005                16032               574628                20553
      2006                16040               276975              -200107
      2007                16048               484348              -105378
      2008                16056               375028               -36927
      2009                16064               516849              -154056
      2010                16072               508683              -171344
      2011                16080               458864                14691
      2012                16088               399822               -69102
      2013                16096               382853              -170100
      2014                16104               356104              -170003
      2015                16112               574359              -114904
      2016                16120               470004              -121364
      2017                16128               445831               -38808
      2018                16136               381718               -87236
      2019                16144               497212              -259839
      2020                16152               414666              -201888
      2021                16160               493495                  -25
      2022                16168               588125              -184713
      2023                16176               376938               -99518
      2024                16184               393662               -61650
      2025                16192               425744              -140537
      2026                16200               343123              -114326
      2027                16208               455672               -22565
      2028                16216               428140               -84699
      2029                16224               284379              -202949
      2030                16232               457653               -92110
      2031                16240               386567               -45033
      2032                16248               515385              -124999
      2033                16256               549051              -132998
      2034                16264               421296               -48344
      2035                16272               408548              -135130
      2036                16280               374543              -136543
      2037                16288               440816               -33799
      2038                16296               411681               -32509
      2039                16304               333156               -85296
      2040                16312               242146               -50674
      2041                16320               468860               -98166
      2042                16328               408571               -78642
      2043                16336               419395               -96034
      2044                16344               329815              -305795
      2045                16352               596331              -140131
      2046                16360               465696              -137625
      2047                16368               437616              -114602
      2048                16376               445007              -158549
      2049                16384               380161              -120206
      2050                16392               379264              -125739
      2051                16400               250521               -72182
      2052                16408               351418              -203503
      2053                16416               362422               -75451
      2054                16424               309322              -170351
      2055                16432               424066               -64562
      2056                16440               303866               -96821
      2057                16448               377149              -155827
      2058                16456               427205               -50436
      2059                16464               379813               -56264
      2060                16472               409233               -48786
      2061                16480               421333               -50622
      2062                16488               413238               -72912
      2063                16496               354747              -198855
      2064                16504               319320              -135294
      2065                16512               215138               -33365
      2066                16520               546566              -119550
      2067                16528               348361               -92084
      2068                16536               399531               -24386
      2069                16544               430981               -50401
      2070                16552               318252              -168578
      2071                16560               440524              -112231
      2072                16568               425325              -197345
      2073                16576               446365              -187616
      2074                16584               281549              -201120
      2075                16592               345051              -128976
      2076                16600               173861              -123434
      2077                16608               323183              -113551
      2078                16616               375515              -116533
      2079                16624               377510                -8901
      2080                16632               281830               -66639
      2081                16640               317013              -130787
      2082                16648               367269              -109184
      2083                16656               359487              -102536
      2084                16664               265069               -34332
      2085                16672               328475              -120827
      2086                16680               347537               -83076
      2087                16688               280593              -141624
      2088                16696               317410               -49620
      2089                16704               276875              -155958
      2090                16712               288398               -41036
      2091                16720               299190               -20191
      2092                16728               344218               -88883
      2093                16736               401251              -123574
      2094                16744               345659              -113241
      2095                16752               293800                42476
      2096                16760               335962               -67591
      2097                16768               375213              -124404
      2098                16776               271792              -137776
      2099                16784               249579              -100259
      2100                16792               414002              -153711
      2101                16800               423288               -41011
      2102                16808               355173               -79379
      2103                16816               360304               -94023
      2104                16824               350107               -51309
      2105                16832               220390                32030
      2106                16840               129644               -26377
      2107                16848               191991               -51926
      2108                16856               370434              -168302
      2109                16864               290267              -177812
      2110                16872               292078               -67315
      2111                16880               280065                22819
      2112                16888               207582               -77817
      2113                16896               306208              -147276
      2114                16904               276820              -243408
      2115                16912               370006               -18885
      2116                16920               376286              -165764
      2117                16928               272843               -52596
      2118                16936               376891                50988
      2119                16944               306643               -97280
      2120                16952               360598               -58787
      2121                16960               382897                44451
      2122                16968               408816              -198434
      2123                16976               212086               -88352
      2124                16984               231352              -175897
      2125                16992               130635              -187500
      2126                17000               232093              -117339
      2127                17008               326196              -200624
      2128                17016               307337                24254
      2129                17024               183284              -120019
      2130                17032               155952              -179318
      2131                17040               239750              -110119
      2132                17048               308506              -124029
      2133                17056               333452               -88181
      2134                17064               302425               -16387
      2135                17072               331486              -215219
      2136                17080               248419              -150072
      2137                17088               220691              -175665
      2138                17096               366210               -67825
      2139                17104               356945              -112864
      2140                17112               280723                 6862
      2141                17120               277902              -145704
      2142                17128               437531                -9182
      2143                17136               224632               -37945
      2144                17144               225246              -116198
      2145                17152               341445              -126349
      2146                17160               433888               -59784
      2147                17168               308448              -175180
      2148                17176               294017                14911
      2149                17184               314754               -84675
      2150                17192               302873               -93643
      2151                17200               350704               -14109
      2152                17208               296207              -100352
      2153                17216               231891               -58553
      2154                17224               143581               -46914
      2155                17232               275805              -116376
      2156                17240               221637               125687
      2157                17248               308169              -190697
      2158                17256               202280              -167712
      2159                17264               184978              -229628
      2160                17272               174340               -71090
      2161                17280               258417               -99756
      2162                17288               341090              -123476
      2163                17296               242530               -55770
      2164                17304               286210              -115193
      2165                17312               326442               -32234
      2166                17320               182452              -153382
      2167                17328               115524              -118869
      2168                17336               175232              -110777
      2169                17344               224619                -8991
      2170                17352               351468              -193358
      2171                17360               255000                 5449
      2172                17368               287009              -128701
      2173                17376               299613              -147774
      2174                17384               264422               -30789
      2175                17392               260197               112975
      2176                17400               330474               -40412
      2177                17408               249205              -167123
      2178                17416               424117                 2939
      2179                17424               209409               -86778
      2180                17432               250700              -235646
      2181                17440               251324                28634
      2182                17448               303569              -220638
      2183                17456               445459               -57622
      2184                17464               280923              -242553
      2185                17472               317529              -153999
      2186                17480               282152              -160562
      2187                17488               110232               115452
      2188                17496               220937                -9324
      2189                17504               366266              -147049
      2190                17512               331043              -195581
      2191                17520               224646              -109648
      2192                17528               337617              -255575
      2193                17536               296379              -212834
      2194                17544               139520                36862
      2195                17552               297861              -221071
      2196                17560               264721              -232826
      2197                17568               136058               -46254
      2198                17576               228713               -43454
      2199                17584               406432               -38771
      2200                17592               285571              -121507
      2201                17600               358101                16181
      2202                17608               225257               -49172
      2203                17616               156658              -113052
      2204                17624               196514                75756
      2205                17632                82286              -140186
      2206                17640               138914               -32425
      2207                17648               -13988               -72658
      2208                17656               280165              -179405
      2209                17664               278445              -167867
      2210                17672               146859               -26634
      2211                17680               214147               -36350
      2212                17688               333431              -207372
      2213                17696                66132               -61192
      2214                17704               252755                 2660
      2215                17712               217867              -126664
      2216                17720               236860              -248438
      2217                17728               191496              -164870
      2218                17736               259780              -228725
      2219                17744               242896              -114250
      2220                17752               270365              -146020
      2221                17760               249861              -133580
      2222                17768               214530              -182627
      2223                17776               143493              -121989
      2224                17784                92060              -151261
      2225                17792               263969              -152228
      2226                17800               308729              -177004
      2227                17808               154775               -16499
      2228                17816               276629               -93926
      2229                17824               323964               -28952
      2230                17832               254017               -98805
      2231                17840               277987              -146337
      2232                17848               149413               -96879
      2233                17856               308712              -201634
      2234                17864               182331              -179532
      2235                17872               282136               -50800
      2236                17880               258203              -145927
      2237                17888               225283                39839
      2238                17896               196432               -71436
      2239                17904               201080               -68994
      2240                17912               153722               -80954
      2241                17920               113108              -219989
      2242                17928               205842               -69717
      2243                17936               289881              -298881
      2244                17944               313966              -105357
      2245                17952               243733              -195093
      2246                17960               236288               -85201
      2247                17968               247672              -254180
      2248                17976               303357              -101289
      2249                17984               148602              -126462
      2250                17992               134057               -90439
      2251                18000               125382              -199968
      2252                18008               235857              -168442
      2253                18016               224170              -106769
      2254                18024               208490               -89077
      2255                18032               230218              -208060
      2256                18040               135999               -60970
      2257                18048               209748              -121135
      2258                18056               150165              -159577
      2259                18064               183237              -185239
      2260                18072               206929              -130010
      2261                18080               120072                -5681
      2262                18088                77089               -64187
      2263                18096               192955              -198901
      2264                18104               115198              -111119
      2265                18112               385397              -134870
      2266                18120               265214                -9490
      2267                18128               212447               -16775
      2268                18136               189072               -66883
      2269                18144               354875                26633
      2270                18152               328014               -89551
      2271                18160               194098              -165143
      2272                18168               133599               -66679
      2273                18176                54659               -26272
      2274                18184                50921              -120024
      2275                18192               144089              -157518
      2276                18200               259653              -134897
      2277                18208               300858               -96661
      2278                18216               290427               -74314
      2279                18224               -42676              -137898
      2280                18232               243433               -25707
      2281                18240               174032              -131601
      2282                18248               103718              -159521
      2283                18256               136347               -57054
      2284                18264               110925              -126010
      2285                18272               148527               -24065
      2286                18280               182598              -169680
      2287                18288               158534              -129987
      2288                18296               100098              -126903
      2289                18304               246718              -155640
      2290                18312               133165              -123943
      2291                18320               255407               -16599
      2292                18328               260734               -48820
      2293                18336               283721                -6414
      2294                18344               114472               -39478
      2295                18352               191345                -5189
      2296                18360                34324               -40915
      2297                18368                97403              -157381
      2298                18376                25405               -90094
      2299                18384               135756              -119877
      2300                18392               290425              -129450
      2301                18400               223620               -18080
      2302                18408               218692              -143120
      2303                18416               216068              -160196
      2304                18424               228176               -62318
      2305                18432                82689               -42569
      2306                18440                26252              -209195
      2307                18448               139813               -60307
      2308                18456               -55949              -211009
      2309                18464               134519              -149495
      2310                18472               254578              -148615
      2311                18480               161531              -131282
      2312                18488                20040               -55693
      2313                18496               149554                59335
      2314                18504               190841              -119127
      2315                18512                91234               -59104
      2316                18520               286069                -3679
      2317                18528               236600               -74413
      2318                18536                55652              -138316
      2319                18544               271671                15609
      2320                18552               165774                -3434
      2321                18560               224879                10609
      2322                18568               210198               -71444
      2323                18576               118319              -196711
      2324                18584               248989              -137117
      2325                18592               132005              -100147
      2326                18600               171652              -133853
      2327                18608                50288              -173689
      2328                18616               133498               -67538
      2329                18624                96708               -44460
      2330                18632                68916              -138313
      2331                18640               173923              -218862
      2332                18648                33626              -119175
      2333                18656                61225               -41819
      2334                18664                35107              -146090
      2335                18672               369263              -252309
      2336                18680               215551              -102215
      2337                18688               118915               -25447
      2338                18696               142283               -18280
      2339                18704               217594               -76357
      2340                18712               119966               -25043
      2341                18720               211653               -34602
      2342                18728               169834              -134182
      2343                18736               107181                 5804
      2344                18744                58711                61723
      2345                18752                28144              -159365
      2346                18760               176419               -61524
      2347                18768               128208                 6163
      2348                18776               113719               -73593
      2349                18784                42275               -78372
      2350                18792                80113               -68212
      2351                18800                83547               -89213
      2352                18808               158441              -117513
      2353                18816               292571               -38545
      2354                18824                38228              -128235
      2355                18832               170897              -130367
      2356                18840               167225               -33896
      2357                18848               202772              -111596
      2358                18856               182835               -26872
      2359                18864               158438              -105426
      2360                18872                49784              -186005
      2361                18880                36023              -166606
      2362                18888                94870               -46346
      2363                18896               157438               -52784
      2364                18904               230679              -204113
      2365                18912               127831               -40879
      2366                18920               199316              -177600
      2367                18928               116546              -106883
      2368                18936                57390              -171784
      2369                18944               168425               -81007
      2370                18952                59280               -78750
      2371                18960                21539              -159595
      2372                18968               210268               -42182
      2373                18976                43933              -194558
      2374                18984               150056               -33335
      2375                18992               175208              -160940
      2376                19000               174805                57769
      2377                19008               153204               -71470
      2378                19016               174242               -51791
      2379                19024               149007              -192711
      2380                19032               101309              -226526
      2381                19040               261927               -18615
      2382                19048               117674              -110114
      2383                19056                77931               -97262
      2384                19064               125310               -96380
      2385                19072               -38799               -63509
      2386                19080                73036               -40227
      2387                19088                94792               -38611
      2388                19096                46161                -6135
      2389                19104                94573               -30060
      2390                19112               157291              -127144
      2391                19120               151202              -168674
      2392                19128                66306                 2082
      2393                19136               116050              -118310
      2394                19144                 9783              -167420
      2395                19152               200922                 5247
      2396                19160                24644              -187301
      2397                19168                80684               -22268
      2398                19176               128294              -119536
      2399                19184               176014              -144666
      2400                19192               205142              -129494
      2401                19200               115378              -208831
      2402                19208               156354                15477
      2403                19216               232039              -152797
      2404                19224               142433               -36085
      2405                19232               195742              -123287
      2406                19240               170380               -91146
      2407                19248                71045              -105032
      2408                19256               195579               -92816
      2409                19264                81050              -139233
      2410                19272               245543               -11250
      2411                19280               124910              -169215
      2412                19288               -89493               -82749
      2413                19296               108374                -6514
      2414                19304               169055              -123800
      2415                19312               130183               -75704
      2416                19320                65019                36026
      2417                19328               165150               -82612
      2418                19336               -61127              -171304
      2419                19344                69361               -92604
      2420                19352               180669              -114678
      2421                19360               120142              -134987
      2422                19368                61399              -170679
      2423                19376               183569               -19859
      2424                19384               231648              -140056
      2425                19392               178379               -54487
      2426                19400              -118181               -29823
      2427                19408                61637               175172
      2428                19416               197792              -181705
      2429                19424               145607               -69559
      2430                19432               135182                69385
      2431                19440               105780              -174300
      2432                19448                73618                -4013
      2433                19456               153475              -154903
      2434                19464               148228               -75665
      2435                19472               -18006              -117734
      2436                19480               234353              -163603
      2437                19488               -33524               -19505
      2438                19496               -10824              -114727
      2439                19504                75129               -24136
      2440                19512               216448               -86936
      2441                19520               101526              -105392
      2442                19528                99724              -177406
      2443                19536               180829               -30044
      2444                19544                  701              -152367
      2445                19552               191502              -180990
      2446                19560               150627              -191138
      2447                19568               221454               -51181
      2448                19576               115127              -125797
      2449                19584               153090                 8659
      2450                19592                28536              -244918
      2451                19600                74933              -150730
      2452                19608                37484                18751
      2453                19616                45830              -124470
      2454                19624                15372               -78206
      2455                19632                39005              -120116
      2456                19640               164310               -13787
      2457                19648               -52263              -248340
      2458                19656                71429               -68607
      2459                19664               117167              -145505
      2460                19672               196834               -69742
      2461                19680                92872              -187616
      2462                19688                34492                58176
      2463                19696               227497               -78571
      2464                19704               -30377               -64666
      2465                19712                 6565              -146352
      2466                19720                 3854               -91855
      2467                19728               108371               -93086
      2468                19736                80077              -150963
      2469                19744                24830               -85150
      2470                19752                94647                 8971
      2471                19760                53399               -57966
      2472                19768                45087              -116873
      2473                19776               -45847              -103905
      2474                19784                19805               119854
      2475                19792                62519               -41376
      2476                19800                -3919              -156477
      2477                19808                17191               -77966
      2478                19816               236411               -79650
      2479                19824               115622                10303
      2480                19832               118680               -90944
      2481                19840                50667              -112276
      2482                19848              -163073              -100391
      2483                19856               271287               -39982
      2484                19864               123473               -80342
      2485                19872                 6363              -127892
      2486                19880                61786               -58714
      2487                19888               137775                69544
      2488                19896               187384                -8902
      2489                19904               148229               -72067
      2490                19912                  214               -19566
      2491                19920                99019              -187604
      2492                19928               203479              -175357
      2493                19936               265823               -10920
      2494                19944               228329               -11778
      2495                19952              -105720                14811
      2496                19960               287589               -66548
      2497                19968                25575                28103
      2498                19976                85645              -149912
      2499                19984               110863               -64139
      2500                19992                58553              -116329
      2501                20000               171325                19680
      2502                20008                49785               -26827
      2503                20016                68384               -70394
      2504                20024                47186              -167218
      2505                20032               173546               -37851
      2506                20040               -18016              -169252
      2507                20048               141465                44518
      2508                20056               149075               -91070
      2509                20064               189681              -161132
      2510                20072               102964                -7577
      2511                20080               -73136               -47978
      2512                20088               112287                 9396
      2513                20096               -25858               -67739
      2514                20104                -4154               -74305
      2515                20112               163217              -231112
      2516                20120               160419              -148939
      2517                20128                16203              -192467
      2518                20136              -172472              -156001
      2519                20144               -57756               -98937
      2520                20152               -60477              -154854
      2521                20160                47169              -124316
      2522                20168               -92114              -121041
      2523                20176                67519              -110300
      2524                20184                98058                 -896
      2525                20192                50686              -154776
      2526                20200                34010               -62267
      2527                20208                 1817              -152445
      2528                20216                66520               -49328
      2529                20224                52690               -43746
      2530                20232               -39782                -7904
      2531                20240                84680              -208351
      2532                20248                51266              -111957
      2533                20256                98541               -33396
      2534                20264                 7884               -27195
      2535                20272                 6446                 2650
      2536                20280               112500              -150802
      2537                20288               158481               -94428
      2538                20296               144538              -137889
      2539                20304                19591               -39822
      2540                20312               175578               -31710
      2541                20320               -27954               -84454
      2542                20328               -41281                66932
      2543                20336                -6960               -96382
      2544                20344               -76499              -124580
      2545                20352               -60786              -132178
      2546                20360               -46406              -106161
      2547                20368               -92059               -18806
      2548                20376                -6490               -61747
      2549                20384                93883               -69367
      2550                20392              -129290                12571
      2551                20400               145704               -16860
      2552                20408               -59780               -24772
      2553                20416                28027               -34417
      2554                20424               -22502              -216994
      2555                20432               -10992                12809
      2556                20440                60873              -121820
      2557                20448               215702                -7094
      2558                20456               -44695                58662
      2559                20464               137712              -158474
      2560                20472                51364              -194825
      2561                20480                -4765               -52725
      2562                20488                52067               -68888
      2563                20496                73853               -83901
      2564                20504               101250               -27252
      2565                20512               141220              -100339
      2566                20520                55010              -236798
      2567                20528               -97780              -182397
      2568                20536               -37160              -115376
      2569                20544                22869               -61381
      2570                20552                -7773              -217340
      2571                20560                58785               -24619
      2572                20568               120003              -220981
      2573                20576                -2785              -206393
      2574                20584               143912               -10009
      2575                20592               134733              -138015
      2576                20600                55623              -211129
      2577                20608                69796               -52263
      2578                20616                72490                47796
      2579                20624               -26074               -44084
      2580                20632               -76894               -91770
      2581                20640                27729                 8311
      2582                20648                48727              -171070
      2583                20656                50611               -49416
      2584                20664                92572               -12453
      2585                20672               111507              -157712
      2586                20680                79369              -131105
      2587                20688               -31428               -82710
      2588                20696               109079                21750
      2589                20704                12665                -7432
      2590                20712                -3959                  489
      2591                20720                70041              -190044
      2592                20728              -132486              -171240
      2593                20736               -62690                73853
      2594                20744               133786              -315575
      2595                20752                87627               -23327
      2596                20760               101768               -64819
      2597                20768               -76071               -80564
      2598                20776               -69980              -130611
      2599                20784               104386              -250059
      2600                20792               157305              -274243
      2601                20800              -121683              -230848
      2602                20808              -113689               -79956
      2603                20816               -72846              -126350
      2604                20824                -5451              -141182
      2605                20832               122990               -57556
      2606                20840                90097               -47426
      2607                20848               119674              -157129
      2608                20856               -19239              -126632
      2609                20864                 9948               -88408
      2610                20872                68565               -98826
      2611                20880                   73               -20289
      2612                20888                15442              -111935
      2613                20896               171289               -15090
      2614                20904               -43519               -61711
      2615                20912                89573               -17750
      2616                20920               -77140              -197772
      2617                20928               103135               -91549
      2618                20936                36010              -114881
      2619                20944              -234871              -169093
      2620                20952               -38433              -163330
      2621                20960              -120768               -37116
      2622                20968                -5947              -230324
      2623                20976               -52878              -191207
      2624                20984               124088               -13560
      2625                20992                25879               -23920
      2626                21000                 4498               -80688
      2627                21008                  706               -56284
      2628                21016                77143                 5754
      2629                21024              -192919              -199238
      2630                21032                50915                -9214
      2631                21040                47532               -58765
      2632                21048                41270              -107065
      2633                21056                20561               -33327
      2634                21064                25353                51978
      2635                21072               206009              -145509
      2636                21080               -34695               -66181
      2637                21088               -27719               -70584
      2638                21096                13239               -62658
      2639                21104                28002              -216525
      2640                21112                 -132               -33596
      2641                21120                47347               -52654
      2642                21128                90937               -69394
      2643                21136               -98035                59301
      2644                21144                88293                 9663
      2645                21152               104598              -178675
      2646                21160               -28248               -70479
      2647                21168                27854               -66253
      2648                21176               -26442                12392
      2649                21184              -126702              -224013
      2650                21192               -41475               -57994
      2651                21200                52765              -121815
      2652                21208                53490                78351
      2653                21216                71859                35946
      2654                21224               -58191                41984
      2655                21232                98619                 -523
      2656                21240               -38844              -179599
      2657                21248               -96659                24773
      2658                21256               -62755               -13309
      2659                21264               -16858               -59622
      2660                21272               -66561              -152265
      2661                21280              -168980               -26003
      2662                21288               162988                -1825
      2663                21296               -76210               -12247
      2664                21304               -43543               -93031
      2665                21312               -37897              -134422
      2666                21320                52235              -158141
      2667                21328               -46916              -173007
      2668                21336                25560               -68655
      2669                21344                68017              -104907
      2670                21352                34506                11735
      2671                21360               -50927              -100634
      2672                21368                -7632               -42816
      2673                21376                37223              -121894
      2674                21384                69956              -195736
      2675                21392                66290               -61723
      2676                21400               -41374              -151300
      2677                21408               -37801              -166468
      2678                21416                54626               -72928
      2679                21424                20250               -78915
      2680                21432                32829              -120302
      2681                21440               254140                78684
      2682                21448                89853              -276734
      2683                21456                   27              -135302
      2684                21464               122560                15457
      2685                21472               -42194              -142851
      2686                21480               -48706              -236867
      2687                21488               -14023                15414
      2688                21496                13679              -100164
      2689                21504               -66988              -100483
      2690                21512                -9666               -35722
      2691                21520                76059              -230225
      2692                21528                36699                57573
      2693                21536                17840                33888
      2694                21544                44097                -1572
      2695                21552               -80421               -98644
      2696                21560               -47568              -154304
      2697                21568                10379                 9118
      2698                21576               -87771               -84129
      2699                21584               148394              -121486
      2700                21592               -41163                26713
      2701                21600                19674              -140386
      2702                21608               -67048              -246090
      2703                21616               -62723              -182765
      2704                21624               -78379               -21728
      2705                21632                86606               -43486
      2706                21640                 6757               -32315
      2707                21648               -70352               -66000
      2708                21656                36425              -180274
      2709                21664               172254               -23700
      2710                21672               -49974               -74706
      2711                21680                 2078                -5308
      2712                21688               -78329              -141105
      2713                21696               -47778                24524
      2714                21704                38826              -103525
      2715                21712               -66632              -138960
      2716                21720               -76339              -164948
      2717                21728                48436              -143400
      2718                21736                32184               -81514
      2719                21744                25497              -146422
      2720                21752                61914              -134232
      2721                21760                  551                77832
      2722                21768               -27669               -77309
      2723                21776               -40815               -89110
      2724                21784                48743              -140944
      2725                21792               -82162              -117350
      2726                21800                58476                53972
      2727                21808                57697               -81231
      2728                21816               -30041               -51869
      2729                21824              -133918               -70443
      2730                21832                43107                 3267
      2731                21840              -110253              -157708
      2732                21848                27221              -107254
      2733                21856               -32592               -90929
      2734                21864                16397              -213402
      2735                21872               -28704                48902
      2736                21880                20607               -93398
      2737                21888                63226               -44058
      2738                21896                35350               -46456
      2739                21904               -18310              -171971
      2740                21912                24323                51994
      2741                21920               -18211                -4071
      2742                21928                80941               -80675
      2743                21936               -19457              -135640
      2744                21944               148817              -163455
      2745                21952                28984              -195976
      2746                21960               -11410               -56796
      2747                21968                43822              -112435
      2748                21976               -65962                36417
      2749                21984               -37436              -296756
      2750                21992                85205               -28532
      2751                22000              -154201              -147874
      2752                22008                40683               -99322
      2753                22016               -42348               -43788
      2754                22024               120716              -104647
      2755                22032                60404              -106761
      2756                22040               -95601              -159844
      2757                22048               127980                19622
      2758                22056                76877               -72049
      2759                22064               -17170              -166706
      2760                22072               -66384               -14653
      2761                22080               131152              -100327
      2762                22088               -38784              -102231
      2763                22096              -144647              -118757
      2764                22104               -24442              -243147
      2765                22112               -36278                26854
      2766                22120                -9112               -63755
      2767                22128               -54273              -102679
      2768                22136                 -530                48001
      2769                22144              -160647               -93229
      2770                22152                47523                57104
      2771                22160                43599               -33396
      2772                22168                33038              -140773
      2773                22176                 3657               -54870
      2774                22184               -27759               -26008
      2775                22192                73129               -79745
      2776                22200                68928              -137606
      2777                22208               -81860               -80987
      2778                22216                82787                29811
      2779                22224               -62889              -110213
      2780                22232                18112              -132231
      2781                22240              -141404               -14764
      2782                22248                -9707              -217722
      2783                22256               -12937               -65634
      2784                22264               -89694              -125454
      2785                22272                -9340              -108765
      2786                22280                95919               -76251
      2787                22288               -28043               -22571
      2788                22296               -85871              -147113
      2789                22304                49806                -6032
      2790                22312               -63708               -85567
      2791                22320                43641              -102062
      2792                22328              -112242              -169818
      2793                22336                56776               -19380
      2794                22344              -191974                58104
      2795                22352               -15117               -46489
      2796                22360               -53063              -177630
      2797                22368               122490              -125456
      2798                22376               -32550              -143490
      2799                22384               -80994              -171089
      2800                22392                49785              -171457
      2801                22400                10776               -61887
      2802                22408               -14794               -83999
      2803                22416                -2903              -203991
      2804                22424                45107                21251
      2805                22432               -34457              -125976
      2806                22440                17780               -50112
      2807                22448                46531              -170282
      2808                22456               -61854               -76009
      2809                22464               -52076                34388
      2810                22472               -93169                11302
      2811                22480               -65575                49125
      2812                22488               -96515                23210
      2813                22496               -67989               153739
      2814                22504              -127793               -43481
      2815                22512               -47785              -107750
      2816                22520               -25120                65152
      2817                22528                58339               -65468
      2818                22536               -64018               -68940
      2819                22544              -104071              -141887
      2820                22552                34503               -41492
      2821                22560                 1685               -61268
      2822                22568                -1667               -31475
      2823                22576               -36453               -85751
      2824                22584                40433               -38614
      2825                22592               -93070                 8936
      2826                22600               115385              -142949
      2827                22608                22569              -274275
      2828                22616              -105957               -77356
      2829                22624                -7409                76925
      2830                22632              -112675              -210681
      2831                22640              -146157               -50127
      2832                22648                -3195               -75805
      2833                22656                13668              -136091
      2834                22664              -117099              -135732
      2835                22672               -52884              -129654
      2836                22680                84545              -127567
      2837                22688              -153498               -98580
      2838                22696              -126929              -205279
      2839                22704               -40785               -78457
      2840                22712                82646               -34117
      2841                22720              -100913              -127605
      2842                22728              -129976                35267
      2843                22736                31506               -32800
      2844                22744               -97077                14713
      2845                22752                -5747                20377
      2846                22760                -1493              -163994
      2847                22768              -146199              -100437
      2848                22776                -7290               -25295
      2849                22784              -129276               -47512
      2850                22792              -108763               -53699
      2851                22800               -18966               -31825
      2852                22808              -118180              -121897
      2853                22816              -107497                51652
      2854                22824              -144984               -95032
      2855                22832               -35552                24060
      2856                22840               -35029               -16765
      2857                22848               106833               -75605
      2858                22856              -103413               -87607
      2859                22864              -112803               -16025
      2860                22872                49308                63322
      2861                22880                18429               -59314
      2862                22888              -112795              -170643
      2863                22896              -111674               -85686
      2864                22904               -71807               -92719
      2865                22912                35251               -81149
      2866                22920               -53429                27982
      2867                22928               -32130               -49531
      2868                22936               -91505               -55486
      2869                22944              -143492               -60864
      2870                22952                20518                43004
      2871                22960               -91681              -228562
      2872                22968               -75050              -109073
      2873                22976                10444               -45674
      2874                22984              -100770              -159228
      2875                22992               -39766              -142637
      2876                23000               116143               -61984
      2877                23008                62334               -86321
      2878                23016                72857              -170867
      2879                23024                18559               -75753
      2880                23032               -52314              -172952
      2881                23040               -28088               -94408
      2882                23048                91355                62334
      2883                23056               -48935               -32280
      2884                23064                 6789              -104105
      2885                23072               161073               -66960
      2886                23080              -106726                13088
      2887                23088                -8271               -89877
      2888                23096              -135360                21608
      2889                23104               -85735               -33124
      2890                23112               -45164               -69335
      2891                23120                 6299               -96455
      2892                23128                83624                53320
      2893                23136               -75277              -149385
      2894                23144               -34028               -93452
      2895                23152               -87741              -111678
      2896                23160               -91948              -186204
      2897                23168                19178              -134873
      2898                23176                69927               -70356
      2899                23184               104482               -37362
      2900                23192               -19522              -164210
      2901                23200               -13634               -47021
      2902                23208                  204               -57286
      2903                23216              -188401                34603
      2904                23224               -93494               -89617
      2905                23232                23211              -185370
      2906                23240                39615              -123718
      2907                23248                 4504              -255962
      2908                23256                23382              -108184
      2909                23264               -36354               -45421
      2910                23272               -35049                33536
      2911                23280               -25602              -263023
      2912                23288              -101129               -28361
      2913                23296               -14454              -114547
      2914                23304               -71253              -118360
      2915                23312               -58476              -166675
      2916                23320               -84638              -104275
      2917                23328               -58780               -59438
      2918                23336                63977              -154211
      2919                23344               178154                29387
      2920                23352               -86933              -199202
      2921                23360                97773              -133306
      2922                23368              -101906                 4848
      2923                23376               -15814               -91628
      2924                23384                90382               -64643
      2925                23392               -60694              -108694
      2926                23400                -2877               -22513
      2927                23408               -22495              -117351
      2928                23416                14007              -210479
      2929                23424                56525               -19335
      2930                23432              -128156               -22422
      2931                23440               -86125              -177865
      2932                23448               -67087              -198986
      2933                23456                50795              -100576
      2934                23464               -29750              -108442
      2935                23472               -33674                -6094
      2936                23480               -34119              -134278
      2937                23488              -125573               -54890
      2938                23496                -2485              -109354
      2939                23504              -220956               -58892
      2940                23512                87552              -203948
      2941                23520               -38001                30994
      2942                23528                 1333               -34712
      2943                23536               -82952                 2513
      2944                23544               -77813              -106586
      2945                23552              -121843              -109834
      2946                23560               -87262              -200787
      2947                23568                66865                -2487
      2948                23576              -125048              -124341
      2949                23584               -67867              -110513
      2950                23592               -99282              -139785
      2951                23600               -43400              -176476
      2952                23608               -70426               -63302
      2953                23616               -96141                 2935
      2954                23624                94428                53051
      2955                23632              -138634                92261
      2956                23640               -43327              -116710
      2957                23648               -53878               -98737
      2958                23656              -156202              -161478
      2959                23664               -25126              -127546
      2960                23672               -61356                -2596
      2961                23680              -123912               -50773
      2962                23688               -76236               -74474
      2963                23696                33075              -112330
      2964                23704               -17641              -163635
      2965                23712               -53303                11778
      2966                23720               -12278              -116960
      2967                23728               -58518              -287548
      2968                23736               -37572                93309
      2969                23744               -92284              -128459
      2970                23752                69223               -12510
      2971                23760               -70629              -133504
      2972                23768                10114                35563
      2973                23776                48872              -131126
      2974                23784              -242003               -59527
      2975                23792               -33654              -180487
      2976                23800               -90786               -85589
      2977                23808                28428               -82795
      2978                23816              -108796              -133887
      2979                23824               -96747              -183406
      2980                23832               -66536              -129104
      2981                23840                33325              -165458
      2982                23848               102297              -148575
      2983                23856                86070                10961
      2984                23864              -117552               -28267
      2985                23872               -96041               -79671
      2986                23880               -36852              -146776
      2987                23888               -34714              -203793
      2988                23896                67115               -48908
      2989                23904                19327                68293
      2990                23912              -134674                -4933
      2991                23920                25602               -12338
      2992                23928               -67254                19928
      2993                23936               -35269              -137004
      2994                23944              -108839               -83858
      2995                23952              -220348              -161899
      2996                23960               -33029               -88349
      2997                23968               -71579              -156801
      2998                23976               -16208               -75783
      2999                23984              -174320               -76861
      3000                23992                13519              -142484
      3001                24000               -94857                75245
      3002                24008                21085              -190534
      3003                24016                 3257               -21435
      3004                24024              -192925               -46953
      3005                24032               -26831                -3486
      3006                24040                42617               -70121
      3007                24048               -77714              -202252
      3008                24056                23424               -31484
      3009                24064                 -281              -177805
      3010                24072                51762               -62573
      3011                24080               -42279              -107357
      3012                24088              -100103              -115603
      3013                24096               -97968              -178012
      3014                24104                38893               -53315
      3015                24112               120427               -53208
      3016                24120              -145203              -107262
      3017                24128               -67055              -101629
      3018                24136               -75794                53519
      3019                24144              -116673               -76004
      3020                24152               -25475               -69078
      3021                24160               140602              -225588
      3022                24168               -87022              -162460
      3023                24176              -204952               -54051
      3024                24184                45844               -79645
      3025                24192               202392               -72440
      3026                24200               -70671              -137981
      3027                24208               -14991              -109078
      3028                24216               -42245               -97845
      3029                24224              -101367              -124301
      3030                24232                 4367                16671
      3031                24240                45633              -250971
      3032                24248               127438               -24393
      3033                24256                20290               -72709
      3034                24264               -46142                 2265
      3035                24272               -83429               -75163
      3036                24280              -140572              -184983
      3037                24288                75768                28046
      3038                24296               -21968                -6621
      3039                24304               122741              -109306
      3040                24312              -153763               -19182
      3041                24320              -103590               -81900
      3042                24328               -40225              -122678
      3043                24336               -17456              -149327
      3044                24344              -181337               -32377
      3045                24352                -7547               -46811
      3046                24360               -22421               -98085
      3047                24368                23492              -145730
      3048                24376              -149025              -209433
      3049                24384              -100684               -57264
      3050                24392               -30781              -169084
      3051                24400              -147079              -265488
      3052                24408               -93198               -28874
      3053                24416               -42916                -9530
      3054                24424                 3678              -177173
      3055                24432              -173954               -73674
      3056                24440              -139395              -133382
      3057                24448              -113420              -108737
      3058                24456               -29583               -76437
      3059                24464               -61316                 7565
      3060                24472               -11318               -47803
      3061                24480                69742               -94623
      3062                24488              -103527               -30134
      3063                24496               -72915              -146496
      3064                24504              -179544              -137305
      3065                24512              -280100               -96716
      3066                24520                67805               -56138
      3067                24528              -121699               -72488
      3068                24536              -165234              -114381
      3069                24544              -117368               -70456
      3070                24552               -62757                98852
      3071                24560               -22554               -70724
      3072                24568              -135716               -39941
      3073                24576              -105531              -176209
      3074                24584               -43317              -197204
      3075                24592               -49811               -38282
      3076                24600               -47394               -67366
      3077                24608               -33099              -140025
      3078                24616              -305281              -177541
      3079                24624              -110255               -33825
      3080                24632                -4502                22389
      3081                24640                56469              -146890
      3082                24648               -79750              -158742
      3083                24656              -103103                44422
      3084                24664                10267               -15883
      3085                24672               -76378               -15813
      3086                24680                 3052              -135382
      3087                24688               -55972               -90201
      3088                24696              -111514              -112436
      3089                24704               -23088              -159124
      3090                24712                26203              -124725
      3091                24720                51330              -135498
      3092                24728              -106909              -161656
      3093                24736                22112               -23606
      3094                24744              -161096               -32185
      3095                24752              -228905               -78186
      3096                24760                82116               -96168
      3097                24768               -52682                42281
      3098                24776               -45534              -117972
      3099                24784               -54896              -152734
      3100                24792              -167291                -5764
      3101                24800              -134736               -67577
      3102                24808               -80545               -45255
      3103                24816              -184590               -75761
      3104                24824               -49378              -150124
      3105                24832               -51835               -32963
      3106                24840              -111285                16734
      3107                24848                17193               -72119
      3108                24856                39994                29177
      3109                24864               -76531              -125880
      3110                24872              -213881              -111621
      3111                24880              -188563               -92762
      3112                24888              -117151               -99528
      3113                24896               -64150               -88957
      3114                24904               -54127              -135691
      3115                24912                56107              -105336
      3116                24920              -129576               -24445
      3117                24928                70262                46315
      3118                24936                11952               -31611
      3119                24944              -119788              -230513
      3120                24952               125439               -45357
      3121                24960                -1088              -253473
      3122                24968               -65768              -208782
      3123                24976               -72398                11659
      3124                24984                 -307                37513
      3125                24992               105425                 2369
      3126                25000                -6390              -227028
      3127                25008              -178882              -144450
      3128                25016                -2104              -179457
      3129                25024              -137943                24438
      3130                25032               -98302              -155445
      3131                25040              -101691               -31844
      3132                25048                25691               -87283
      3133                25056              -117616               -52426
      3134                25064               -48901               -97714
      3135                25072               -63087               -51839
      3136                25080               -79969              -136198
      3137                25088                41829               -46067
      3138                25096              -109560               -83961
      3139                25104                14885              -153202
      3140                25112              -207385                39247
      3141                25120               -83518              -108312
      3142                25128               152647               -17230
      3143                25136                15820              -235695
      3144                25144               101638              -162168
      3145                25152               -67986              -139844
      3146                25160              -182572               -64441
      3147                25168              -208842               -38252
      3148                25176                18834                 6828
      3149                25184              -157181               -15506
      3150                25192              -102370              -125499
      3151                25200                59187              -113619
      3152                25208              -102564              -153822
      3153                25216              -152801               -72377
      3154                25224               -99376               -85456
      3155                25232              -159171              -150287
      3156                25240               -29477              -159225
      3157                25248               -56780               -46987
      3158                25256                69024                 6687
      3159                25264               -13079                76624
      3160                25272              -211020              -121051
      3161                25280               -46228               -54742
      3162                25288               107990               109425
      3163                25296              -161546              -131805
      3164                25304               -33173                21382
      3165                25312                94110                -1048
      3166                25320              -102391               -58765
      3167                25328                54190               -74815
      3168                25336              -128370                17591
      3169                25344              -131418              -160658
      3170                25352               -57424              -156580
      3171                25360               144250               -68410
      3172                25368               -29930              -178660
      3173                25376               -57819                54552
      3174                25384                86145                12344
      3175                25392              -153418              -112116
      3176                25400              -125103                 4100
      3177                25408               -38808                68149
      3178                25416               -70392               -29371
      3179                25424              -142900              -125033
      3180                25432              -186339               -76502
      3181                25440               -65984               110885
      3182                25448              -110086               -94289
      3183                25456                40499              -176108
      3184                25464                86862               -85413
      3185                25472               161788               -99947
      3186                25480                24194              -103109
      3187                25488               -25706               -45179
      3188                25496              -146453              -147703
      3189                25504               -86606              -188254
      3190                25512               -91483              -205075
      3191                25520               100008              -139299
      3192                25528               -53072              -137955
      3193                25536              -201916              -187541
      3194                25544                 3018              -130254
      3195                25552              -109417              -144134
      3196                25560              -136621                72232
      3197                25568               -38338               -68804
      3198                25576              -127524               -32707
      3199                25584              -171309               -85431
      3200                25592               -51757                32348
      3201                25600                 6335               -94008
      3202                25608                 8534               -92163
      3203                25616                -2007              -213740
      3204                25624                76983               -43117
      3205                25632              -131210                 -623
      3206                25640                -3113               -29923
      3207                25648               -25010               -76631
      3208                25656               -87705              -141055
      3209                25664               -43328              -162097
      3210                25672                13279              -157715
      3211                25680                 7448                67083
      3212                25688               -43274               -24509
      3213                25696               -95320               -62069
      3214                25704              -279522              -113046
      3215                25712               -27469               -84165
      3216                25720              -120945                32532
      3217                25728               -97469               -85572
      3218                25736              -119795              -232285
      3219                25744              -166314                25538
      3220                25752              -173081              -103573
      3221                25760               -44357              -114174
      3222                25768                28373              -133639
      3223                25776               -78942               -34935
      3224                25784              -284419              -134131
      3225                25792              -169594              -226225
      3226                25800                29453                -7604
      3227                25808                 4987               -77495
      3228                25816              -123473              -194147
      3229                25824              -108451               -68866
      3230                25832              -139068               -94272
      3231                25840                27636               -97581
      3232                25848               -23692               -42206
      3233                25856              -174181              -108109
      3234                25864               -62387                 6164
      3235                25872              -203093               -35155
      3236                25880               -99165               -47495
      3237                25888                -6691              -166879
      3238                25896              -228384              -152810
      3239                25904               -83736                43567
      3240                25912                 4083               -12574
      3241                25920                 -964               -93089
      3242                25928              -102254               -45190
      3243                25936              -145580              -121636
      3244                25944               -78548               -10789
      3245                25952              -158520               -82904
      3246                25960                39141                65502
      3247                25968              -110588               -95967
      3248                25976               -13293               -42397
      3249                25984                43813               110197
      3250                25992                13405               -65741
      3251                26000               -16075              -146256
      3252                26008               -91238                32015
      3253                26016               -55469               -59086
      3254                26024                -6854               -72111
      3255                26032                -7425               -57942
      3256                26040              -118150              -140541
      3257                26048              -185959              -190030
      3258                26056                77012               -34259
      3259                26064              -188791              -151118
      3260                26072                45212               -94669
      3261                26080              -154930                11361
      3262                26088              -162504                57640
      3263                26096              -151076              -110650
      3264                26104              -162666              -142285
      3265                26112               -82812               -14707
      3266                26120              -148542               -42916
      3267                26128               -75208               -27654
      3268                26136              -173957              -110633
      3269                26144              -164695               -51706
      3270                26152               -63454               -14453
      3271                26160              -124096              -130667
      3272                26168                48621              -158467
      3273                26176              -194780              -102632
      3274                26184               -45273               -75682
      3275                26192              -177096              -190143
      3276                26200               -96543               -47064
      3277                26208              -222503                   85
      3278                26216               -86846              -161773
      3279                26224              -133108               -76066
      3280                26232               -53099              -116961
      3281                26240              -116905               -73302
      3282                26248               -46973              -137351
      3283                26256               -98285                91918
      3284                26264               107212              -151938
      3285                26272               -46125               -62524
      3286                26280              -152212                42045
      3287                26288                71918                30137
      3288                26296               -45032                 4894
      3289                26304               -44845               -43389
      3290                26312              -110580              -122507
      3291                26320               -30306                81542
      3292                26328              -167405                -4080
      3293                26336               -19643              -146602
      3294                26344               -54720               -28973
      3295                26352                 4724               -32531
      3296                26360                 1144               -53594
      3297                26368              -169611              -230873
      3298                26376                  296               -34730
      3299                26384              -100633                14368
      3300                26392               -60133               -28866
      3301                26400               -93332               125915
      3302                26408               -86334               -55548
      3303                26416                -1094              -104724
      3304                26424                12265              -192871
      3305                26432              -144041                59529
      3306                26440               -22508              -124684
      3307                26448               -99665               -47695
      3308                26456                55284              -118772
      3309                26464              -221980               -83269
      3310                26472              -107570               143147
      3311                26480               -35118               -99088
      3312                26488              -110058               -57652
      3313                26496              -146177               -74034
      3314                26504              -128042              -135218
      3315                26512              -145471              -120496
      3316                26520              -125201              -104884
      3317                26528               -82336              -195592
      3318                26536              -155631                24724
      3319                26544              -176848                20061
      3320                26552              -123141                22794
      3321                26560              -127270              -172104
      3322                26568                55112              -104418
      3323                26576                -7265              -238272
      3324                26584               -66457              -109511
      3325                26592                -4005              -204473
      3326                26600               -23543               -79578
      3327                26608               -58762               -73396
      3328                26616               -18875               -80747
      3329                26624               -56127               -95140
      3330                26632              -173625               -82963
      3331                26640              -199385              -132274
      3332                26648              -104777                15890
      3333                26656               -14082                28949
      3334                26664              -102387              -131405
      3335                26672                64309                16754
      3336                26680               -58042               -67254
      3337                26688               -93721              -120011
      3338                26696               -21418                 2173
      3339                26704               -94230               -93770
      3340                26712              -125192              -126391
      3341                26720               -18099              -100830
      3342                26728               -26295              -207072
      3343                26736              -153258              -101063
      3344                26744               -34159              -156034
      3345                26752                 3588                17878
      3346                26760              -162347              -115804
      3347                26768               -58171               -98462
      3348                26776                33282               -87172
      3349                26784               -25347               -34714
      3350                26792              -105066              -183921
      3351                26800               -10068              -123665
      3352                26808              -145473               -14467
      3353                26816               -20481              -129591
      3354                26824                39178              -100337
      3355                26832               -85795               -42444
      3356                26840              -100714              -105685
      3357                26848              -134844               -74905
      3358                26856               -58211              -126673
      3359                26864               -59077               -85826
      3360                26872              -190311               -44118
      3361                26880                28211               -48212
      3362                26888              -280377               -23941
      3363                26896                 2138               -53445
      3364                26904               -39716               -91210
      3365                26912              -124277               -79717
      3366                26920                15359              -143763
      3367                26928              -190756              -125681
      3368                26936              -137836              -168168
      3369                26944               -95509              -129085
      3370                26952               -61748              -292047
      3371                26960              -113884              -126417
      3372                26968               -73097               -15052
      3373                26976              -100042               -98500
      3374                26984              -110377              -119402
      3375                26992              -116247               -52944
      3376                27000              -154824              -196522
      3377                27008               -58007               -91297
      3378                27016               -27056              -154011
      3379                27024               -40310               -21130
      3380                27032              -169423               -85071
      3381                27040               -64105              -187138
      3382                27048               -21830              -136611
      3383                27056              -190759              -140594
      3384                27064               -77083               -27992
      3385                27072                -3183              -137733
      3386                27080               -28013              -105769
      3387                27088                 -510              -172610
      3388                27096              -221841               -85188
      3389                27104                22438               -78786
      3390                27112               -82492               -93696
      3391                27120              -137956              -169168
      3392                27128               -66438               -58938
      3393                27136               -65922               -20076
      3394                27144               -54490               -10053
      3395                27152               -94628                  777
      3396                27160               -33334              -121812
      3397                27168              -205747               -75900
      3398                27176                 7091              -175339
      3399                27184                -2444              -165834
      3400                27192              -276088               -71712
      3401                27200                22477               -48816
      3402                27208                51479               -70877
      3403                27216               -51242              -129085
      3404                27224                63209               -92551
      3405                27232              -209769               -31253
      3406                27240               -21035               -76690
      3407                27248              -119302               -26112
      3408                27256              -100893               -19741
      3409                27264                39409              -239624
      3410                27272               -67515               -53903
      3411                27280                22506              -135830
      3412                27288               -21604               -69076
      3413                27296               -79151               -55831
      3414                27304               -87108               -42844
      3415                27312              -108296               -20697
      3416                27320                16713               -33889
      3417                27328                30422                16684
      3418                27336               -78653              -219867
      3419                27344               -17662               -33214
      3420                27352                26952              -154007
      3421                27360               -87309              -291828
      3422                27368               -45761               -31687
      3423                27376                49966               -83448
      3424                27384               -83544              -163394
      3425                27392              -289832              -130227
      3426                27400               -55474              -155442
      3427                27408              -149551              -162623
      3428                27416               -38398              -138780
      3429                27424               -31028               -41256
      3430                27432               -66133               -73790
      3431                27440               -77141              -190246
      3432                27448               -32523              -134870
      3433                27456                -4380               -66309
      3434                27464              -117589              -228182
      3435                27472               -68763              -103348
      3436                27480                -6205              -111846
      3437                27488               -90016              -138388
      3438                27496               -67216               -85756
      3439                27504              -169885               -55774
      3440                27512              -106520              -293334
      3441                27520                  409              -134733
      3442                27528              -107277              -112732
      3443                27536               -72487               -24756
      3444                27544              -155596              -163469
      3445                27552               -11276              -147576
      3446                27560               -84295                13747
      3447                27568              -122388              -152760
      3448                27576              -132565              -213186
      3449                27584               -51948               -88243
      3450                27592               -36063               -30636
      3451                27600              -193362               -65700
      3452                27608              -117013              -236658
      3453                27616               -71273               -23584
      3454                27624              -185803              -138997
      3455                27632               -25857              -184354
      3456                27640              -106781                 3784
      3457                27648               -80986              -160434
      3458                27656                31221               -74161
      3459                27664              -165850               -80879
      3460                27672                 3281               -32545
      3461                27680               -50683                55419
      3462                27688              -148053               -19768
      3463                27696                12063               -61610
      3464                27704                53417              -165742
      3465                27712                -8669              -148009
      3466                27720                93399              -103572
      3467                27728               -37312               -43051
      3468                27736               -90696               -90797
      3469                27744              -197973               -92062
      3470                27752               -52475              -184435
      3471                27760              -111491                64016
      3472                27768              -143183               -83087
      3473                27776              -236605              -154666
      3474                27784              -115868              -152900
      3475                27792              -100762              -185280
      3476                27800               -76243               -67361
      3477                27808               -48655              -108302
      3478                27816               -74451              -160808
      3479                27824               -87673              -126968
      3480                27832               -51085              -126166
      3481                27840               -84983               -49260
      3482                27848              -245292               -53964
      3483                27856              -146814               -95238
      3484                27864              -130424               -15813
      3485                27872               -19929               -69828
      3486                27880               -50662              -138252
      3487                27888                16109              -198671
      3488                27896                38411               -86336
      3489                27904              -135431              -113488
      3490                27912               -97249               -59144
      3491                27920               -67061               -20075
      3492                27928               -86756              -199902
      3493                27936               -98324              -118699
      3494                27944               -88003               -44100
      3495                27952              -230807              -151602
      3496                27960                -5640              -119410
      3497                27968                 2068                -5266
      3498                27976              -152310                 8066
      3499                27984               -61818              -151633
      3500                27992               -33974               -56953
      3501                28000              -220857              -132837
      3502                28008              -141791              -170331
      3503                28016              -125868              -162336
      3504                28024              -104847               -34860
      3505                28032               -46827              -131504
      3506                28040               -64778              -148043
      3507                28048                41383               -33640
      3508                28056              -184315              -144121
      3509                28064               -69501                55011
      3510                28072               -97697               -93849
      3511                28080              -135065               -27833
      3512                28088               -91447               -46685
      3513                28096               -20370              -124995
      3514                28104                 8574               -28557
      3515                28112                -7895               -11055
      3516                28120              -186268              -149480
      3517                28128               -80274               -52958
      3518                28136                69575               -14264
      3519                28144               -64092               -70446
      3520                28152               -31903              -144926
      3521                28160              -104551               -43596
      3522                28168              -243060               -29492
      3523                28176              -163380               -14688
      3524                28184               -63848              -100910
      3525                28192              -102911              -163633
      3526                28200               -48164               -87441
      3527                28208                61613              -191849
      3528                28216                 5964              -140992
      3529                28224              -138377                 8438
      3530                28232               -33185              -118891
      3531                28240               -74421               -93536
      3532                28248                30958              -149993
      3533                28256              -200123               -89218
      3534                28264              -115715                27356
      3535                28272               -68375              -157684
      3536                28280               -46935                 8841
      3537                28288                -8492                16342
      3538                28296               -74836              -183315
      3539                28304               -42503                 9910
      3540                28312              -141448              -136236
      3541                28320              -129843               -85911
      3542                28328                 8111              -235911
      3543                28336               -96740              -141590
      3544                28344               -39002                53485
      3545                28352              -135662               -68015
      3546                28360                -7301              -223869
      3547                28368               -72071              -115983
      3548                28376                47677               -83404
      3549                28384                29440                 7876
      3550                28392                41871              -137985
      3551                28400              -115926               -47330
      3552                28408              -144878               -25895
      3553                28416              -171641              -165901
      3554                28424               -73153              -156979
      3555                28432              -232308               -88685
      3556                28440              -118359               -20489
      3557                28448              -163149              -117859
      3558                28456               -50548              -152087
      3559                28464                35975              -206464
      3560                28472              -133623               -62317
      3561                28480                -8243               -55979
      3562                28488              -129502              -113427
      3563                28496               -32128               -64133
      3564                28504              -100895              -171664
      3565                28512               -31930              -110188
      3566                28520               -62602               -68227
      3567                28528              -104988              -170258
      3568                28536               -31291               -58590
      3569                28544               -15354              -181627
      3570                28552                22456              -132723
      3571                28560               -41125               -69916
      3572                28568               -90629                51076
      3573                28576                92329              -206651
      3574                28584               -80756              -181069
      3575                28592               -74463               -46729
      3576                28600               -38416                12735
      3577                28608                53825               -98922
      3578                28616              -204966               -81609
      3579                28624              -166854              -130574
      3580                28632               123407               -70105
      3581                28640              -121616               -90309
      3582                28648              -254100              -141458
      3583                28656              -107492               -68070
      3584                28664                -2191              -164788
      3585                28672                -1217                26520
      3586                28680                75221              -106443
      3587                28688               -86182               -65371
      3588                28696              -150216                -6769
      3589                28704                42885              -184322
      3590                28712              -136451               -17641
      3591                28720               -66475               -13460
      3592                28728                 4727               -26145
      3593                28736              -189046              -106820
      3594                28744              -128590              -137128
      3595                28752              -148176              -138891
      3596                28760              -100638                 5070
      3597                28768                 1854              -120872
      3598                28776               -86448              -110618
      3599                28784               -67329               -41814
      3600                28792               -46616               -92564
      3601                28800              -132634              -112094
      3602                28808               -89374               -83408
      3603                28816              -152435              -148749
      3604                28824               -91582               -38692
      3605                28832                61805               -87698
      3606                28840               -72903               -42414
      3607                28848               -56753              -105328
      3608                28856              -119251               -16689
      3609                28864               -27025               -71858
      3610                28872              -118927              -220872
      3611                28880              -112091               -11447
      3612                28888                27258               -55494
      3613                28896                 9687              -111993
      3614                28904              -204417               -85955
      3615                28912               -58859              -138584
      3616                28920               -16165              -144166
      3617                28928               -32137               -39510
      3618                28936              -101862               -16861
      3619                28944              -249186              -243688
      3620                28952               -24289              -149732
      3621                28960              -135400              -144072
      3622                28968               -33729              -124051
      3623                28976               -32723               -57324
      3624                28984               -85275                76380
      3625                28992              -121286              -105029
      3626                29000              -143985                18693
      3627                29008               -74885               -70239
      3628                29016              -157333              -198690
      3629                29024               -87435               -69700
      3630                29032               -98792                18154
      3631                29040              -141097               -23847
      3632                29048              -100265              -167360
      3633                29056                42923              -110235
      3634                29064              -270030              -158531
      3635                29072              -162065               -16408
      3636                29080              -164129              -140737
      3637                29088                74607               -29583
      3638                29096              -217973              -216391
      3639                29104               -20371              -125448
      3640                29112              -168269               -95347
      3641                29120              -183200              -132202
      3642                29128               -25211                -4920
      3643                29136              -130405               -49102
      3644                29144               -15585              -171351
      3645                29152               -78410              -151450
      3646                29160              -117354                -1328
      3647                29168               -90550               -55057
      3648                29176               -29688              -182941
      3649                29184              -170512                22755
      3650                29192              -106767                -8030
      3651                29200              -169336                10291
      3652                29208              -139635               -14023
      3653                29216               -62944              -180454
      3654                29224                41229               -82333
      3655                29232               -11762               -41327
      3656                29240              -256586                46931
      3657                29248              -159179               -51896
      3658                29256               -31137              -267821
      3659                29264                 7433               -23320
      3660                29272              -143644               -84920
      3661                29280               -40224               -65923
      3662                29288               -65640                -6301
      3663                29296                40991               -42576
      3664                29304              -111435               -51420
      3665                29312              -124203              -135494
      3666                29320                82556               -64263
      3667                29328               -23801              -212013
      3668                29336               -88293                65742
      3669                29344               106900                17159
      3670                29352              -171792               -86430
      3671                29360              -190029              -142469
      3672                29368              -174136              -245510
      3673                29376               -73794              -178798
      3674                29384              -141431               -69303
      3675                29392                19798              -107926
      3676                29400               -80237              -202733
      3677                29408              -172073                51462
      3678                29416               -47178              -109856
      3679                29424               -33974               -50371
      3680                29432              -142946              -142162
      3681                29440               -16393               -34510
      3682                29448                46846                 6599
      3683                29456              -172170               -87820
      3684                29464               164055               225553
      3685                29472               -68713              -223893
      3686                29480               -52784              -113822
      3687                29488              -120180              -139211
      3688                29496               -50712              -121778
      3689                29504              -132903              -146155
      3690                29512               -12656              -108920
      3691                29520               -49031              -211245
      3692                29528               -12067               -21599
      3693                29536               -10557              -122767
      3694                29544               -59990               -91649
      3695                29552              -103382              -191797
      3696                29560              -190643                11393
      3697                29568              -139646              -193157
      3698                29576               -76389               -12829
      3699                29584              -173621                15748
      3700                29592              -188360              -134224
      3701                29600               -19280               -80830
      3702                29608               -50438               -82774
      3703                29616              -216770              -205953
      3704                29624               -34956              -135709
      3705                29632               -38815              -170752
      3706                29640              -193656              -133293
      3707                29648               -80945              -106477
      3708                29656               -46606              -165136
      3709                29664                13954              -141529
      3710                29672               -41567               -86991
      3711                29680              -124172               -90079
      3712                29688              -148810               -49751
      3713                29696              -189080               -64086
      3714                29704              -121659                 5155
      3715                29712              -170107               -84751
      3716                29720              -233245              -133537
      3717                29728                45969              -177014
      3718                29736              -173649              -120660
      3719                29744                 2769               -33071
      3720                29752               -46430              -204961
      3721                29760                24817              -162728
      3722                29768              -121267              -151388
      3723                29776              -151666                 2958
      3724                29784                48514               -45621
      3725                29792               -24380              -213953
      3726                29800                 2462              -126795
      3727                29808               -79037              -175061
      3728                29816              -158767              -129546
      3729                29824              -102149              -121656
      3730                29832               -60852              -125092
      3731                29840                12560               -80418
      3732                29848              -179375                -1041
      3733                29856               -40394              -212873
      3734                29864              -144740               -89158
      3735                29872               -71684               -48731
      3736                29880                94461               -87450
      3737                29888              -119091              -113221
      3738                29896               -21781              -185243
      3739                29904                48597               -11343
      3740                29912              -114282                15890
      3741                29920                22958              -186898
      3742                29928               -95118              -108672
      3743                29936               -85539              -196876
      3744                29944               -59036               -92069
      3745                29952              -119298               -92637
      3746                29960               -90845               -21858
      3747                29968              -114433              -143737
      3748                29976                -9319               -22673
      3749                29984              -255579              -133686
      3750                29992              -235834              -157389
      3751                30000               -81761                -5339
      3752                30008               -93048               -44480
      3753                30016               -57510               -52892
      3754                30024              -107003               -72645
      3755                30032              -180459              -219781
      3756                30040              -189374              -147251
      3757                30048               -98139               -42224
      3758                30056               -72413              -203169
      3759                30064               -97857               -70211
      3760                30072              -137104              -134763
      3761                30080               -54796               -12728
      3762                30088                37476              -194143
      3763                30096              -143310              -170096
      3764                30104              -116505              -147123
      3765                30112              -151239                55100
      3766                30120              -142116               -76489
      3767                30128               -60134               -52330
      3768                30136              -139720               -88539
      3769                30144              -275916              -144969
      3770                30152               -28159               -94824
      3771                30160              -158117              -134021
      3772                30168               -57694               -91744
      3773                30176               -67397              -190238
      3774                30184              -148209                -1915
      3775                30192               -22855               -64695
      3776                30200               -75254               -18249
      3777                30208              -160405              -127295
      3778                30216               -53744               -39078
      3779                30224              -161094               -68170
      3780                30232               -96811              -105956
      3781                30240              -108298              -138658
      3782                30248              -273750              -131606
      3783                30256              -173912               -55457
      3784                30264               -30615               -25617
      3785                30272               -90740              -133331
      3786                30280              -123282               -17122
      3787                30288              -245594              -110988
      3788                30296              -138055              -167789
      3789                30304              -168624              -103918
      3790                30312                40411               -65679
      3791                30320               -97665              -165023
      3792                30328               -73234              -121879
      3793                30336                19528              -144066
      3794                30344               -52863              -153088
      3795                30352              -162146              -177237
      3796                30360              -108347               -82187
      3797                30368               -88816              -144482
      3798                30376              -118886               -42100
      3799                30384              -143203              -260540
      3800                30392              -233200              -103844
      3801                30400               100516               -90887
      3802                30408                -3943               -40591
      3803                30416              -173519              -117563
      3804                30424               -86409              -141752
      3805                30432              -181321               -93485
      3806                30440               -89342              -124459
      3807                30448               -99160               -22051
      3808                30456               -22170              -145134
      3809                30464              -138894               -97933
      3810                30472              -116771               -71714
      3811                30480              -228727                 7776
      3812                30488              -160958              -108180
      3813                30496              -123578              -119228
      3814                30504                50849                57697
      3815                30512                64654              -192617
      3816                30520               -32292               -56521
      3817                30528                33923               -69190
      3818                30536              -120516              -140939
      3819                30544                96755              -151465
      3820                30552               -35530               -72003
      3821                30560                22906               -25952
      3822                30568              -109588              -220208
      3823                30576               -54789              -171663
      3824                30584               -86851              -103378
      3825                30592               124330              -137835
      3826                30600              -113567              -105775
      3827                30608                -6920               -80654
      3828                30616               -92037               -16322
      3829                30624              -102638              -173395
      3830                30632                 8418              -150497
      3831                30640               -46699              -369711
      3832                30648               -28628               -40800
      3833                30656              -182478              -134602
      3834                30664               -74860              -166941
      3835                30672              -119928               -10929
      3836                30680              -315828                23827
      3837                30688               -24497              -172356
      3838                30696                85424                 3833
      3839                30704               108651              -108669
      3840                30712              -148723              -264030
      3841                30720                92422              -133606
      3842                30728                14502                39984
      3843                30736               -72820              -183545
      3844                30744               -26034              -115130
      3845                30752               -51484               -65272
      3846                30760               -88384              -144037
      3847                30768               -59824              -102314
      3848                30776                77501                12919
      3849                30784                 3045                27568
      3850                30792              -101517               -46556
      3851                30800              -110785              -139695
      3852                30808               -85586                 7944
      3853                30816                -5509               -41538
      3854                30824                78691                -3675
      3855                30832               -28385                 6958
      3856                30840                -7103              -203906
      3857                30848               -97631               -93625
      3858                30856               -68410                -8548
      3859                30864               -56276              -225965
      3860                30872               -33940               -99866
      3861                30880               -79420              -148739
      3862                30888               -30063              -160348
      3863                30896                49947              -118129
      3864                30904               -99680               -77348
      3865                30912              -173616              -184336
      3866                30920               -38696              -142101
      3867                30928                45449              -144360
      3868                30936               -10486              -119930
      3869                30944              -183601              -159621
      3870                30952              -102610              -108840
      3871                30960              -137022              -116426
      3872                30968              -204461              -122128
      3873                30976              -148989              -224792
      3874                30984                17237              -172987
      3875                30992              -117736              -147225
      3876                31000              -140496               -40019
      3877                31008               -65196               -74679
      3878                31016               -14210               -94798
      3879                31024               -51277              -151422
      3880                31032                -6175               -63679
      3881                31040              -189388               -44435
      3882                31048              -115423               -25076
      3883                31056              -146752              -157109
      3884                31064              -165274              -205629
      3885                31072                73251               -53332
      3886                31080              -176427               -21628
      3887                31088                10475              -118320
      3888                31096               -58310               -97105
      3889                31104              -129715               -39689
      3890                31112              -162120              -155045
      3891                31120               -21109              -187441
      3892                31128               -46971              -144676
      3893                31136              -113407                 6859
      3894                31144               -12428              -114023
      3895                31152               -71783                50468
      3896                31160                 9265               -77682
      3897                31168                -2345              -108868
      3898                31176              -100189              -127639
      3899                31184               -67194              -163462
      3900                31192              -135208              -174820
      3901                31200               -50380              -100183
      3902                31208               -75436               -30618
      3903                31216               -65902               -13247
      3904                31224               -47646                 3996
      3905                31232              -146173               -69780
      3906                31240               -89286              -213485
      3907                31248              -126722              -159139
      3908                31256                15295               -43323
      3909                31264              -180791              -183918
      3910                31272              -138283               -26847
      3911                31280              -209357               -56041
      3912                31288                73890              -111974
      3913                31296              -103159               -45047
      3914                31304              -190388               -45227
      3915                31312              -187908              -194010
      3916                31320               -43062               -56016
      3917                31328               -60763               -87437
      3918                31336                38975              -150012
      3919                31344               -70338              -199468
      3920                31352              -118537               -76313
      3921                31360                74486              -134043
      3922                31368                 7938              -170373
      3923                31376               160661              -125171
      3924                31384                47253              -157965
      3925                31392              -139343               -97628
      3926                31400              -115443               -34992
      3927                31408              -168189               -88525
      3928                31416               142458               -37699
      3929                31424              -119786               -66125
      3930                31432                -2054               -45604
      3931                31440              -109131              -164230
      3932                31448               -84482              -202687
      3933                31456               -47369              -144066
      3934                31464              -112594               -88335
      3935                31472               -55952              -174748
      3936                31480               -73173                31703
      3937                31488                26405               -86125
      3938                31496               -56830              -127087
      3939                31504                 6919              -149941
      3940                31512               -25226               104560
      3941                31520                -5373              -122215
      3942                31528               -31702              -152020
      3943                31536              -276636              -209358
      3944                31544              -100830              -121762
      3945                31552               -86924              -118509
      3946                31560              -127117                17331
      3947                31568              -120941              -126518
      3948                31576               -95512              -143256
      3949                31584               -24279              -175717
      3950                31592               -41374               -44443
      3951                31600              -142302                 4350
      3952                31608                69080                -8096
      3953                31616                -9797              -116363
      3954                31624              -216508              -156776
      3955                31632              -133229                  520
      3956                31640               -25961              -138655
      3957                31648              -144692              -188958
      3958                31656               -93652                 6709
      3959                31664               -58773              -182055
      3960                31672              -129830              -115301
      3961                31680                37175              -119221
      3962                31688                22907               -73392
      3963                31696               -26186               -64236
      3964                31704              -198800               -63279
      3965                31712              -145079              -252102
      3966                31720               -59394                71127
      3967                31728               -10234               -91632
      3968                31736              -178112              -153571
      3969                31744                -2459                16116
      3970                31752               -51349               -43323
      3971                31760               -28837              -157545
      3972                31768              -139346               -57886
      3973                31776                -4254              -125027
      3974                31784              -213553               -92979
      3975                31792               -58058              -185567
      3976                31800               -22042              -120299
      3977                31808              -130312              -135649
      3978                31816              -142519              -214716
      3979                31824              -138888              -124481
      3980                31832                60101              -120461
      3981                31840               -35260              -174305
      3982                31848              -112382              -122207
      3983                31856               -49651              -175237
      3984                31864              -149558                15331
      3985                31872               -59925               -15438
      3986                31880               -64672                42356
      3987                31888               -37084              -113132
      3988                31896                30342              -114292
      3989                31904               -19723              -186901
      3990                31912              -123285               -88890
      3991                31920                -4855              -145675
      3992                31928              -124556              -228069
      3993                31936              -132965              -222253
      3994                31944              -142131               -82278
      3995                31952              -131186              -132979
      3996                31960               -37475              -129850
      3997                31968              -126433              -253963
      3998                31976                25544               -44674
      3999                31984                30384                47173
      4000                31992                47295                66405
      4001                32000              -188302              -225369
      4002                32008              -169527              -193649
      4003                32016               -54888              -223392
      4004                32024               -45131              -156094
      4005                32032              -238287               -60176
      4006                32040              -211050               130600
      4007                32048               -64843               -86487
      4008                32056               -30365              -214102
      4009                32064               -95606                 5593
      4010                32072              -104124               -28741
      4011                32080              -179948               -43921
      4012                32088              -196560              -169773
      4013                32096              -343075               -94413
      4014                32104              -116658              -112423
      4015                32112               -53717              -270519
      4016                32120                -1560               -68999
      4017                32128              -146665              -105486
      4018                32136              -282240               -23688
      4019                32144               -42329               -84930
      4020                32152              -166571              -123814
      4021                32160               -44429               -93190
      4022                32168                22762              -149726
      4023                32176              -180654              -255696
      4024                32184              -141600              -141143
      4025                32192              -113179              -119587
      4026                32200               -45889              -200389
      4027                32208              -106933               -55533
      4028                32216              -116125                -8965
      4029                32224               -39320               -57153
      4030                32232              -115196               -84493
      4031                32240              -139874              -101328
      4032                32248              -175704               -38349
      4033                32256              -160853              -186729
      4034                32264              -186061              -105693
      4035                32272              -126856                -7879
      4036                32280              -148504              -149649
      4037                32288              -136350              -231360
      4038                32296               -49602               -27200
      4039                32304               -77487              -306531
      4040                32312              -140064              -162240
      4041                32320                -9112              -116003
      4042                32328              -154452               -29079
      4043                32336               -74485              -167220
      4044                32344               -57535               -33148
      4045                32352              -194557               -93378
      4046                32360               -63427               -45426
      4047                32368              -229589              -199746
      4048                32376              -114939                19730
      4049                32384              -143658               -67293
      4050                32392               -54165               -17549
      4051                32400               -81272              -175485
      4052                32408               -57124              -149331
      4053                32416                61882               -79573
      4054                32424               -87716              -213399
      4055                32432              -113146              -118412
      4056                32440              -257461               -87707
      4057                32448                48233               -55972
      4058                32456                 9973              -199880
      4059                32464              -136260               -15698
      4060                32472              -126629               -56541
      4061                32480              -150699               -66454
      4062                32488               -99998              -193033
      4063                32496              -225061              -160515
      4064                32504               -23560              -182667
      4065                32512              -196926               -98760
      4066                32520              -104781                70437
      4067                32528              -144002              -260932
      4068                32536              -134841                32681
      4069                32544              -133114               -23346
      4070                32552               -82419               -80423
      4071                32560              -134915               -57396
      4072                32568              -259595              -230632
      4073                32576               -16987               -77770
      4074                32584               -94974              -197533
      4075                32592                 -351              -146286
      4076                32600              -185538               -26656
      4077                32608              -229310              -234934
      4078                32616              -120958               -78954
      4079                32624                 6734               -93745
      4080                32632               -38372              -223743
      4081                32640               -27556              -162770
      4082                32648                 3757               -71581
      4083                32656               -80349              -259629
      4084                32664               -92839               -54691
      4085                32672               -11636               -17346
      4086                32680               -79973               -61048
      4087                32688              -100838              -110078
      4088                32696              -177594               -49947
      4089                32704              -205611               -86093
      4090                32712               -47671              -156948
      4091                32720              -203312              -173624
      4092                32728              -144972               -83882
      4093                32736              -256095              -215195
      4094                32744              -215345               -55507
      4095                32752               158834              -119515
      4096                32760                  607              -109287
      4097                32768              -117434              -112650
      4098                32776              -224274                -3213
      4099                32784               -94352              -127651
      4100                32792              -171146               -53791
      4101                32800              -214564                 -818
      4102                32808               -55747              -139892
      4103                32816              -111963              -104314
      4104                32824               -54874              -212480
      4105                32832               -71737              -111524
      4106                32840              -124954              -234305
      4107                32848               -80173               -50687
      4108                32856               -73571               -77351
      4109                32864               -76580               -57281
      4110                32872              -106837               -88239
      4111                32880               -17571              -204423
      4112                32888               -58257              -127218
      4113                32896              -139468               -95765
      4114                32904               -63981              -118800
      4115                32912               -76342              -106364
      4116                32920              -104986               -47476
      4117                32928               -17693               -88431
      4118                32936               -64736               -30711
      4119                32944              -195758                65884
      4120                32952               -22851              -141809
      4121                32960              -117664               -90439
      4122                32968              -130664              -178936
      4123                32976               -52877                18287
      4124                32984                13329              -118265
      4125                32992                -1104               -66435
      4126                33000               -28431              -210542
      4127                33008              -116486               -89519
      4128                33016                48457              -166191
      4129                33024              -139882               -20016
      4130                33032               -20110               -84931
      4131                33040              -202020               -53891
      4132                33048               -66687              -112783
      4133                33056               -93774               -33629
      4134                33064              -122312              -138919
      4135                33072              -250166              -163217
      4136                33080              -105569               -70727
      4137                33088              -101256               -86610
      4138                33096               -73229               -84359
      4139                33104              -142249               -26539
      4140                33112               -94289               -89198
      4141                33120              -165447              -180070
      4142                33128              -189849                 9461
      4143                33136              -173222                15426
      4144                33144               -32330                24855
      4145                33152              -186189              -208623
      4146                33160                28539               -53866
      4147                33168                34330              -139687
      4148                33176              -240190                15704
      4149                33184              -166267              -129014
      4150                33192               -28138              -158057
      4151                33200              -150961              -105676
      4152                33208               -98998              -215358
      4153                33216                53709              -214889
      4154                33224              -197126              -251643
      4155                33232              -128834              -125482
      4156                33240              -187262               -58208
      4157                33248              -103710              -370017
      4158                33256               -31235              -145641
      4159                33264              -247520              -118160
      4160                33272               -35403              -144334
      4161                33280               -94621              -210635
      4162                33288              -220193              -143778
      4163                33296                 3877               -38332
      4164                33304               -66854              -115372
      4165                33312               -34481              -127670
      4166                33320              -133665              -156643
      4167                33328                -1684              -123566
      4168                33336              -116323              -177033
      4169                33344              -142774              -115713
      4170                33352              -115010              -205846
      4171                33360              -194809                -6065
      4172                33368               -73464               -96827
      4173                33376              -188366              -176494
      4174                33384               -85101               -82552
      4175                33392              -130215                49151
      4176                33400               -53572              -117503
      4177                33408              -179442               -72126
      4178                33416              -134989                71597
      4179                33424              -200593              -163039
      4180                33432              -246308              -146230
      4181                33440              -258897              -109154
      4182                33448              -139623              -170583
      4183                33456              -100957               -98705
      4184                33464              -118146                -7988
      4185                33472              -140118              -185895
      4186                33480               -72368               -35727
      4187                33488              -296009              -120510
      4188                33496                11875              -152558
      4189                33504              -130729              -124616
      4190                33512              -313296               -69976
      4191                33520              -150151              -159355
      4192                33528              -202798              -109743
      4193                33536              -164742              -182301
      4194                33544              -124540               -93450
      4195                33552               -12925                50211
      4196                33560               -78865                12401
      4197                33568               -62964               -35425
      4198                33576               -40666              -111813
      4199                33584               -72338              -124750
      4200                33592                35949              -105562
      4201                33600                45630              -132697
      4202                33608               -28414               -57864
      4203                33616              -180600              -199544
      4204                33624                20812              -189945
      4205                33632               -37557               -78159
      4206                33640               -16058               -30185
      4207                33648               -17937               -89308
      4208                33656              -137907               -95863
      4209                33664               -43842              -117284
      4210                33672              -169140               -22832
      4211                33680              -147170               -35796
      4212                33688               -96018               -91806
      4213                33696               -70773              -144728
      4214                33704              -115339              -147802
      4215                33712               -77176              -106425
      4216                33720                -3143              -114018
      4217                33728              -298398              -135061
      4218                33736              -164776              -205783
      4219                33744               -85684              -108018
      4220                33752              -140906              -110889
      4221                33760                62580                -9591
      4222                33768               -77569              -187617
      4223                33776              -117863                -7912
      4224                33784              -157598              -125799
      4225                33792              -242090              -139582
      4226                33800              -282778              -123221
      4227                33808               -73847               -87325
      4228                33816               -10607              -163525
      4229                33824              -235024              -114492
      4230                33832               -15159              -161895
      4231                33840              -148025              -106416
      4232                33848              -111632              -253345
      4233                33856                71839              -159463
      4234                33864              -101570               -85950
      4235                33872              -158698               -81446
      4236                33880              -131840              -148196
      4237                33888                14358              -120760
      4238                33896              -189394              -170902
      4239                33904               -44979              -269366
      4240                33912                20802              -104066
      4241                33920              -148829              -182461
      4242                33928               -66516              -121412
      4243                33936                27507               -92100
      4244                33944               -14248               -41049
      4245                33952              -148436              -176770
      4246                33960              -160754               -77072
      4247                33968               -88708               -90646
      4248                33976                19115              -200982
      4249                33984               -76303               -71939
      4250                33992              -110825               -85651
      4251                34000              -132319              -172531
      4252                34008                 2275              -154628
      4253                34016              -117435              -182947
      4254                34024              -154951                24849
      4255                34032              -104679              -117398
      4256                34040               -85702               -28282
      4257                34048                -4212              -132103
      4258                34056              -160622                -7864
      4259                34064              -135389              -141613
      4260                34072              -148613              -159780
      4261                34080              -124186               -48209
      4262                34088               -18159              -167878
      4263                34096              -109775               -44149
      4264                34104               -82640              -172281
      4265                34112               -96276               -93487
      4266                34120              -116360               -98136
      4267                34128                 1274               -49516
      4268                34136               -49437               -92030
      4269                34144              -128647                 8054
      4270                34152              -201953              -129659
      4271                34160               -71964              -158519
      4272                34168                -1239              -170051
      4273                34176               -33275              -207574
      4274                34184               -59394              -191502
      4275                34192               -95160               -10761
      4276                34200               -24612              -130045
      4277                34208              -107963              -109868
      4278                34216              -119158               -22348
      4279                34224              -142565              -163517
      4280                34232              -172106               -95475
      4281                34240               -44684                  836
      4282                34248                38448              -187571
      4283                34256               -99166              -129960
      4284                34264               -78080              -210557
      4285                34272              -157700              -225508
      4286                34280              -111524               -17768
      4287                34288               -85704               -63075
      4288                34296               -52149               -13340
      4289                34304               -80189              -293043
      4290                34312              -103918              -200476
      4291                34320              -163268              -109050
      4292                34328              -167875              -100097
      4293                34336                 4001               -77912
      4294                34344              -156496              -156144
      4295                34352               -17328              -123057
      4296                34360               -85257              -135282
      4297                34368              -166563              -268048
      4298                34376               -28908               -95359
      4299                34384               -76809              -136987
      4300                34392                49449              -258433
      4301                34400               -64409              -172320
      4302                34408              -173904              -160283
      4303                34416               -47661              -149278
      4304                34424               -50002                -6272
      4305                34432              -112166              -148525
      4306                34440              -189665              -146170
      4307                34448               -25914               -58739
      4308                34456              -141260              -153460
      4309                34464               -69438              -191593
      4310                34472               -83980              -149615
      4311                34480              -167792              -126357
      4312                34488               -83215              -110973
      4313                34496              -144816               -97576
      4314                34504              -108925              -114676
      4315                34512              -196598              -131101
      4316                34520              -151054                27510
      4317                34528              -110533               -61220
      4318                34536              -196256               -22288
      4319                34544               -35724               -18568
      4320                34552               -41195                  993
      4321                34560              -171756               -66929
      4322                34568              -126387              -114433
      4323                34576              -117709              -216222
      4324                34584                 7697              -139492
      4325                34592              -181897                 4644
      4326                34600              -152304               -93101
      4327                34608              -167556               -19281
      4328                34616              -225017               -81504
      4329                34624               -39708              -177077
      4330                34632               -57321                 -873
      4331                34640              -126817              -111164
      4332                34648               -19999               -78802
      4333                34656              -138971               -79234
      4334                34664              -191821              -151023
      4335                34672              -210563              -141168
      4336                34680              -165999              -152648
      4337                34688              -174621              -198753
      4338                34696              -319622              -157582
      4339                34704              -253619              -192879
      4340                34712               -45281               -79961
      4341                34720              -231327              -104200
      4342                34728              -140869              -123357
      4343                34736               -68599              -201099
      4344                34744               -79561              -236354
      4345                34752              -141143                19853
      4346                34760              -134240               -65626
      4347                34768              -168886              -101739
      4348                34776               -33361               -68387
      4349                34784               -28282                25362
      4350                34792              -126591               -22849
      4351                34800               -89384              -121425
      4352                34808              -254563              -117309
      4353                34816               -17663               -45961
      4354                34824              -110225               -14120
      4355                34832               -82986              -126861
      4356                34840              -155390                67025
      4357                34848              -165767               -47864
      4358                34856              -100252                -6204
      4359                34864                28883              -135748
      4360                34872              -198312              -214541
      4361                34880                19411              -111138
      4362                34888               -83090              -156241
      4363                34896               -57845              -130605
      4364                34904                81814                96645
      4365                34912               -21616              -104565
      4366                34920               -64293              -217156
      4367                34928              -188779              -119752
      4368                34936                -9933              -111048
      4369                34944              -194172              -203108
      4370                34952              -168579              -128970
      4371                34960               -95480              -158035
      4372                34968              -123516               -83059
      4373                34976              -207349              -163315
      4374                34984               -33602               -82919
      4375                34992              -154814               -50806
      4376                35000               -13967              -110020
      4377                35008               -74448               -97893
      4378                35016              -177017              -124414
      4379                35024              -102493               -91546
      4380                35032              -125923               -97056
      4381                35040                -7891              -108444
      4382                35048              -167693               -83445
      4383                35056               -25859                15561
      4384                35064              -233422              -179582
      4385                35072                 2394              -159949
      4386                35080               -23271              -196507
      4387                35088              -143199              -267565
      4388                35096              -211950              -269718
      4389                35104              -174443               -21913
      4390                35112               -70415               -49607
      4391                35120               -83071               -24288
      4392                35128              -141958               -67445
      4393                35136              -127548              -136634
      4394                35144               -32339              -157935
      4395                35152              -171912              -131782
      4396                35160                51969               -46141
      4397                35168                22433               123983
      4398                35176              -100306              -111246
      4399                35184              -155337              -151934
      4400                35192                30283              -172668
      4401                35200              -175620                88425
      4402                35208               -83108              -147291
      4403                35216               -70821               -87606
      4404                35224               -96049               -67235
      4405                35232              -158831              -241258
      4406                35240              -152714               -36564
      4407                35248              -112960               -63906
      4408                35256               -15476              -151360
      4409                35264                 5223                -7459
      4410                35272                37673               -52910
      4411                35280                23513              -103530
      4412                35288              -151536              -173240
      4413                35296               -63448              -143959
      4414                35304               -33392              -212705
      4415                35312              -249526              -146669
      4416                35320              -177565              -147191
      4417                35328               127638              -186382
      4418                35336               -49506              -160750
      4419                35344              -126450              -133167
      4420                35352              -171363              -144756
      4421                35360               -93727              -165503
      4422                35368               -47086              -132624
      4423                35376              -208342              -151786
      4424                35384               -82413               -28513
      4425                35392              -172892                14617
      4426                35400               -48705               -82179
      4427                35408              -128415              -216970
      4428                35416                10017               -76743
      4429                35424                -6760              -139046
      4430                35432               -13533              -152326
      4431                35440                 7822               -62229
      4432                35448              -133402              -181625
      4433                35456               -62172              -162237
      4434                35464              -124846               -45088
      4435                35472              -206907              -204011
      4436                35480               -17985               -37409
      4437                35488               -56634               -10935
      4438                35496              -126133               -27989
      4439                35504               -92602              -235783
      4440                35512               -15773              -218953
      4441                35520               -17770              -104307
      4442                35528                 4142              -149676
      4443                35536              -130060                47128
      4444                35544              -167360               -78350
      4445                35552               -22500              -157279
      4446                35560              -166267               -16706
      4447                35568               -67512               -47408
      4448                35576                55408              -221269
      4449                35584               -49172               -95123
      4450                35592               -66934              -192843
      4451                35600              -101935               -98520
      4452                35608              -113912              -142186
      4453                35616               -59594               -36345
      4454                35624                61668              -172317
      4455                35632              -113483              -176153
      4456                35640              -135207              -126681
      4457                35648              -235806              -221133
      4458                35656               -77425               -19215
      4459                35664                -5710              -117848
      4460                35672               -85018               -33442
      4461                35680                42926               -69087
      4462                35688              -140680              -125987
      4463                35696              -177438               -80050
      4464                35704              -274629               -99373
      4465                35712              -193833              -167082
      4466                35720              -139738               -28987
      4467                35728              -145059               -95918
      4468                35736               -60205               -23713
      4469                35744                12183              -169636
      4470                35752              -181189              -193142
      4471                35760              -116331              -105085
      4472                35768              -116710               -68591
      4473                35776              -198121              -112243
      4474                35784               -43548              -219867
      4475                35792               -59698              -200552
      4476                35800                24144              -103490
      4477                35808               -68486              -234705
      4478                35816              -173832               -36801
      4479                35824              -204147              -122137
      4480                35832               -54690              -236204
      4481                35840               -18828              -105011
      4482                35848               -61787              -128382
      4483                35856              -237143              -207408
      4484                35864               -27576                -1568
      4485                35872              -128074              -192547
      4486                35880               -92954              -176517
      4487                35888               -59569              -321186
      4488                35896              -101310              -142119
      4489                35904               -95922               -97987
      4490                35912              -179908              -156660
      4491                35920               -96755              -155224
      4492                35928              -165813              -177511
      4493                35936              -110975              -142358
      4494                35944               -31593                 6860
      4495                35952              -132783               -86020
      4496                35960               -74581               -73896
      4497                35968              -246470              -178561
      4498                35976               -13867              -276086
      4499                35984                34151              -190340
      4500                35992               -76361              -163578
      4501                36000                35225              -101083
      4502                36008               -43756              -137131
      4503                36016               125891              -127150
      4504                36024              -126091              -113833
      4505                36032              -101708              -210708
      4506                36040              -103971               -76919
      4507                36048               -96180              -127211
      4508                36056                18725              -168378
      4509                36064              -190607              -200745
      4510                36072              -128922              -111309
      4511                36080              -150590              -245390
      4512                36088               -55766              -185767
      4513                36096               -78830              -105926
      4514                36104               -89522              -129932
      4515                36112               -66107              -174153
      4516                36120               -80804              -190109
      4517                36128              -165949               -66749
      4518                36136               -77547              -223092
      4519                36144              -149202               -95777
      4520                36152              -114885              -156090
      4521                36160              -130102              -103377
      4522                36168              -130301               -80113
      4523                36176              -114727               -81345
      4524                36184              -101720              -103340
      4525                36192                 5879               -65717
      4526                36200               -77739              -163242
      4527                36208               -83955               -41386
      4528                36216                11601              -227600
      4529                36224               -65353              -261266
      4530                36232              -145261              -142130
      4531                36240              -104974               -39115
      4532                36248              -180050              -198603
      4533                36256              -135543              -174166
      4534                36264               -54848              -127657
      4535                36272               -83606              -140096
      4536                36280               -49247                 7576
      4537                36288               -10221               -69437
      4538                36296              -210828              -206325
      4539                36304              -243989              -157931
      4540                36312              -117893              -152089
      4541                36320              -164024               -17773
      4542                36328              -142338              -132167
      4543                36336              -158402              -125335
      4544                36344               -57803              -139259
      4545                36352                44142              -170416
      4546                36360               -12346              -247587
      4547                36368               -72642              -171411
      4548                36376              -102057              -207613
      4549                36384               -94081              -226091
      4550                36392              -207154              -151790
      4551                36400               -47160               -27310
      4552                36408              -124132               -69574
      4553                36416               -65328              -103355
      4554                36424                47820              -188925
      4555                36432               -20696                85310
      4556                36440                 6090               -37263
      4557                36448              -243901              -168066
      4558                36456               -55445              -104050
      4559                36464               -83097              -172583
      4560                36472               -43875               -73740
      4561                36480              -116518              -249437
      4562                36488              -155881              -157460
      4563                36496               -96755              -141593
      4564                36504               -99157              -134915
      4565                36512              -164613              -140542
      4566                36520              -195868                  478
      4567                36528               -90065              -166897
      4568                36536              -133423              -106883
      4569                36544               -73978              -260946
      4570                36552              -115461               -64570
      4571                36560               -20830               -35010
      4572                36568               -72478               -37366
      4573                36576               125122              -157324
      4574                36584               -76918               -88343
      4575                36592              -142035              -108917
      4576                36600              -166870               -24650
      4577                36608              -170124               -99905
      4578                36616                23737              -167381
      4579                36624                 7556              -120647
      4580                36632              -215011              -165835
      4581                36640              -167470              -179407
      4582                36648              -170945              -197693
      4583                36656               -22804               -99135
      4584                36664               -99539              -206339
      4585                36672              -188176              -120039
      4586                36680              -112865              -110641
      4587                36688              -203040              -153166
      4588                36696               -66432              -211918
      4589                36704               -90638              -202506
      4590                36712              -163724              -191191
      4591                36720              -139572               -56823
      4592                36728              -126399               -96876
      4593                36736               -96273              -100671
      4594                36744                26683               -50207
      4595                36752               -11831               -16258
      4596                36760              -203170               -89501
      4597                36768               -55692              -147039
      4598                36776               -89214               -42384
      4599                36784               -87027              -118023
      4600                36792               -61931              -220124
      4601                36800              -165682               -98268
      4602                36808              -119712              -130475
      4603                36816              -253746              -162981
      4604                36824               -45578               -48897
      4605                36832               -59121               -56493
      4606                36840              -112730                26966
      4607                36848              -107194              -148942
      4608                36856                18019              -152320
      4609                36864              -243165               -57772
      4610                36872              -136546              -171048
      4611                36880              -122197               -85591
      4612                36888                 3983               -85829
      4613                36896               -42237               -62530
      4614                36904               -85207              -181771
      4615                36912              -121703              -164158
      4616                36920               -65077              -118031
      4617                36928               -60631               -95085
      4618                36936              -271365              -195565
      4619                36944               -61354               -71630
      4620                36952               -41516              -134444
      4621                36960              -206628               -72298
      4622                36968               -95550              -173812
      4623                36976              -165485              -187614
      4624                36984              -160451              -187483
      4625                36992               -28753              -127722
      4626                37000              -194038               -91688
      4627                37008              -203599               -18995
      4628                37016              -185219              -105963
      4629                37024               -12755              -207835
      4630                37032                -9859               -11794
      4631                37040              -139685              -259938
      4632                37048                33293               -82692
      4633                37056              -205094                11549
      4634                37064              -201090               -37742
      4635                37072              -128741               -95606
      4636                37080              -148968                -5608
      4637                37088               -65794              -106140
      4638                37096               -94827              -232997
      4639                37104               -77085              -138058
      4640                37112              -117432              -176850
      4641                37120                35857              -173320
      4642                37128               -58090              -144680
      4643                37136              -182212                  284
      4644                37144              -180368               -51395
      4645                37152              -146014              -105379
      4646                37160               -44099              -170219
      4647                37168              -192299               -67172
      4648                37176              -140211               -15145
      4649                37184              -210725              -203553
      4650                37192              -120893              -199637
      4651                37200               -46401              -142112
      4652                37208              -190805              -103502
      4653                37216              -184656              -111820
      4654                37224               -60479               -42600
      4655                37232              -122137              -125307
      4656                37240              -105100              -140118
      4657                37248               -93917              -192206
      4658                37256                12035              -102476
      4659                37264              -148203              -177759
      4660                37272              -252212               -29240
      4661                37280              -162387              -156054
      4662                37288              -188031               -42518
      4663                37296               -73330               -43088
      4664                37304                -6304              -117951
      4665                37312               -93083               -75151
      4666                37320                13256               -90881
      4667                37328               -91633              -169711
      4668                37336               -52647               -20225
      4669                37344              -149091               -83759
      4670                37352              -128543               -75612
      4671                37360              -146331              -154266
      4672                37368              -129431              -125887
      4673                37376                16358              -218610
      4674                37384              -145005              -131510
      4675                37392               -80232               -70920
      4676                37400               -69646              -199226
      4677                37408              -184697                -1057
      4678                37416               -75120              -163446
      4679                37424                  908               -36093
      4680                37432               -69961               -76485
      4681                37440                18042              -141244
      4682                37448              -227443               -29562
      4683                37456               -31644               -55954
      4684                37464              -107621               -91888
      4685                37472              -150903              -139914
      4686                37480                -2546              -153202
      4687                37488              -200100               -92015
      4688                37496               -10502              -194808
      4689                37504              -239321              -251995
      4690                37512               -96208              -123083
      4691                37520              -113187               -14570
      4692                37528               -46255              -165856
      4693                37536                11975              -195180
      4694                37544               -31161              -129512
      4695                37552              -294086               -87160
      4696                37560               -80066               -85397
      4697                37568              -117440              -204131
      4698                37576               -24191              -149430
      4699                37584               -54683               -62853
      4700                37592               -97421              -107732
      4701                37600              -110156              -113939
      4702                37608              -137114              -121856
      4703                37616               -72016               -65675
      4704                37624                -5462              -166187
      4705                37632               -94824              -144256
      4706                37640              -256720                 9359
      4707                37648               -74185              -148751
      4708                37656              -128120              -136970
      4709                37664               -97927               -66887
      4710                37672               -74146              -177382
      4711                37680              -190029               102335
      4712                37688              -267502               -80490
      4713                37696              -116479              -188072
      4714                37704                -5815               -75906
      4715                37712              -162832               -86116
      4716                37720              -126270              -134382
      4717                37728              -118776               -15935
      4718                37736              -126077               -47466
      4719                37744               -47887              -210070
      4720                37752               -25970               -36830
      4721                37760              -262043              -222882
      4722                37768              -174059               -48206
      4723                37776              -142027               -87457
      4724                37784               -90043               -53559
      4725                37792              -139744               -39249
      4726                37800              -251423              -210046
      4727                37808               -34349               -78967
      4728                37816              -101017              -238109
      4729                37824              -154244                56030
      4730                37832              -129765                27943
      4731                37840              -142938               -44202
      4732                37848              -103533              -131104
      4733                37856               -91368              -182999
      4734                37864              -141673               -30685
      4735                37872                58444              -120445
      4736                37880              -186758              -156884
      4737                37888              -252204               -64189
      4738                37896               -63893                -9590
      4739                37904              -109923              -197714
      4740                37912               -97032              -115712
      4741                37920               -57019              -179793
      4742                37928               -51180              -215436
      4743                37936                34771              -119077
      4744                37944               -48230              -107439
      4745                37952               -76869              -234520
      4746                37960              -135162              -190817
      4747                37968               -59129               -99150
      4748                37976              -120539               -25134
      4749                37984              -205820              -148516
      4750                37992               -93910               -98222
      4751                38000              -125674              -132640
      4752                38008               -15196              -209292
      4753                38016                91674              -198738
      4754                38024              -236765               -91977
      4755                38032                13228              -199366
      4756                38040               -68933               -47255
      4757                38048               -47128               -42824
      4758                38056               -76813              -130131
      4759                38064               -36220               102789
      4760                38072               -75386              -167398
      4761                38080              -147519              -286746
      4762                38088              -273873                76517
      4763                38096              -110858              -129520
      4764                38104               -70897              -183343
      4765                38112                -7562               -92908
      4766                38120              -155412               -63573
      4767                38128                -2483                33194
      4768                38136              -216023               -62428
      4769                38144              -165712              -142031
      4770                38152              -190674                 5217
      4771                38160              -111602              -180077
      4772                38168                -1416              -130683
      4773                38176              -143591              -141220
      4774                38184              -174977               -93512
      4775                38192              -149420              -261655
      4776                38200               -95835               -69587
      4777                38208              -201250                19281
      4778                38216              -217277               -31751
      4779                38224              -169123              -132131
      4780                38232              -235895                88987
      4781                38240               -53639              -126732
      4782                38248               -54346              -132324
      4783                38256              -103343               -88066
      4784                38264              -121716              -132888
      4785                38272                 7366               132767
      4786                38280              -114344               -51149
      4787                38288              -218008                62772
      4788                38296              -145145               -91825
      4789                38304              -179068               -67030
      4790                38312              -145209              -146713
      4791                38320              -214259              -110297
      4792                38328                27955              -170510
      4793                38336               -55605              -168479
      4794                38344              -103888              -164787
      4795                38352                54395               -37897
      4796                38360                 5474              -181960
      4797                38368                13181              -145549
      4798                38376              -195648               -30476
      4799                38384               -25852                 8515
      4800                38392              -140482              -306946
      4801                38400              -114832               -68801
      4802                38408               -42985               -99929
      4803                38416              -154667              -140127
      4804                38424              -156335                38785
      4805                38432                45327              -177382
      4806                38440                16245              -160343
      4807                38448                -1922              -169299
      4808                38456              -328199                53757
      4809                38464              -196061                14050
      4810                38472               -40772              -167391
      4811                38480               -97373              -147597
      4812                38488              -106286              -188752
      4813                38496                65902              -240297
      4814                38504              -171601              -145017
      4815                38512              -133368               -10333
      4816                38520              -106271               -61670
      4817                38528               -91103              -116495
      4818                38536              -142500               -37726
      4819                38544               -84944              -109840
      4820                38552                -9393              -180845
      4821                38560               -78755              -149042
      4822                38568                75821               -79598
      4823                38576              -153430              -201377
      4824                38584              -108374              -154563
      4825                38592              -148963              -255095
      4826                38600               -89579              -113942
      4827                38608                91478              -113840
      4828                38616                47096               -29455
      4829                38624               -71826                77266
      4830                38632              -158696              -112475
      4831                38640               -54281              -154014
      4832                38648              -134055               -36489
      4833                38656              -190646               -56333
      4834                38664              -152114              -127285
      4835                38672               -67640                 1935
      4836                38680              -103876                 -281
      4837                38688               -53367               -77867
      4838                38696              -155303              -132369
      4839                38704               118651              -205330
      4840                38712               -99936              -226443
      4841                38720              -193342               -93075
      4842                38728               -98838              -160393
      4843                38736               -93142              -104598
      4844                38744              -218440              -214850
      4845                38752               -51363               -36785
      4846                38760              -150273              -156068
      4847                38768              -104689               -48223
      4848                38776              -156444              -122094
      4849                38784               110344               -97518
      4850                38792              -136070               -91889
      4851                38800                28051              -162434
      4852                38808               -28832               -77586
      4853                38816                 -234               -30097
      4854                38824               -56582              -203346
      4855                38832               -33299              -253234
      4856                38840              -181657               -99926
      4857                38848              -171866               -52679
      4858                38856               -46371              -135654
      4859                38864               -95212                29090
      4860                38872               -71720              -106797
      4861                38880              -113136               -83151
      4862                38888              -179159              -182362
      4863                38896               -81139              -210316
      4864                38904               -54275              -157941
      4865                38912               -42146               -70088
      4866                38920                39614               -72338
      4867                38928              -208880              -158543
      4868                38936              -132028               -30544
      4869                38944                55933               -59417
      4870                38952              -176927                -7251
      4871                38960              -156054                -1169
      4872                38968              -218418              -191189
      4873                38976               -67302              -106836
      4874                38984               -74042               -54041
      4875                38992              -102118                18284
      4876                39000               -44210              -119196
      4877                39008              -192718              -148771
      4878                39016              -246349              -121334
      4879                39024              -108658              -119080
      4880                39032               -24889               -73166
      4881                39040                -1809              -156661
      4882                39048               -50075              -154853
      4883                39056               -99837               -61741
      4884                39064              -120292               -95532
      4885                39072              -122216               -60936
      4886                39080               -11438               -97089
      4887                39088               -59343              -192830
      4888                39096              -250236              -217792
      4889                39104               -72140               -61397
      4890                39112              -342802               -49176
      4891                39120                 -710               -55123
      4892                39128               -98824              -153691
      4893                39136               -15707              -312020
      4894                39144              -112179               -86752
      4895                39152              -285508               -60920
      4896                39160               -81369              -102509
      4897                39168              -228572              -136084
      4898                39176               -56981              -100835
      4899                39184               -77295              -173516
      4900                39192              -172462              -169995
      4901                39200               -24664               -61989
      4902                39208               -50582              -117469
      4903                39216               -16088              -266462
      4904                39224              -209016              -211926
      4905                39232               -33820              -192264
      4906                39240              -129583              -116415
      4907                39248              -111138              -115895
      4908                39256               -87321               -74824
      4909                39264              -108984               -59291
      4910                39272                 1841               -60553
      4911                39280               -94194               -24446
      4912                39288               -26921               -68358
      4913                39296               -79343              -165341
      4914                39304              -117182               -56034
      4915                39312               -92120              -153735
      4916                39320               -32912                27634
      4917                39328               -53902              -119731
      4918                39336              -115481               -68052
      4919                39344              -101889               -90236
      4920                39352               -78465              -172178
      4921                39360              -139911              -146959
      4922                39368              -102590               -59887
      4923                39376              -235045               -18985
      4924                39384              -222878              -207750
      4925                39392              -108195                53349
      4926                39400                 -683              -204706
      4927                39408               -37273               100221
      4928                39416              -106121              -209823
      4929                39424               -44357               -27228
      4930                39432               -34698               -32499
      4931                39440              -219031               -87175
      4932                39448                -6074              -164410
      4933                39456                49631              -246162
      4934                39464               -86765              -147173
      4935                39472              -160847              -160400
      4936                39480              -119972               -16901
      4937                39488              -125528              -103634
      4938                39496              -140074              -124044
      4939                39504               -87211              -107698
      4940                39512              -169199              -221682
      4941                39520                21627               -85171
      4942                39528              -256024              -143402
      4943                39536              -246282              -184985
      4944                39544               -15259               -19048
      4945                39552              -113682               -98454
      4946                39560               -16003                26036
      4947                39568              -122435               -65075
      4948                39576                45930              -168171
      4949                39584               -59822               -44542
      4950                39592               -90721                35960
      4951                39600               -89647               -76433
      4952                39608               -95477               -85350
      4953                39616              -356198              -222677
      4954                39624               -74826                21752
      4955                39632              -133553               -93277
      4956                39640               -43358              -155333
      4957                39648               -39973              -120995
      4958                39656              -212187               -90059
      4959                39664              -224304              -190624
      4960                39672               -77208              -180086
      4961                39680              -174802              -219068
      4962                39688              -117847                14756
      4963                39696              -213715              -139288
      4964                39704                -4723               -42197
      4965                39712              -186107              -127872
      4966                39720              -103847                 5629
      4967                39728               -52332               -41902
      4968                39736              -223395              -114389
      4969                39744              -109382              -118581
      4970                39752              -219329              -125870
      4971                39760               -77022               -69924
      4972                39768               -35203               -82248
      4973                39776              -197902              -187873
      4974                39784               -79019              -216394
      4975                39792              -183590               -34323
      4976                39800              -130978                19830
      4977                39808              -273124               -12739
      4978                39816                28160              -134163
      4979                39824               -31070              -155241
      4980                39832                37584                47373
      4981                39840               -78922               -91841
      4982                39848                10513                -7869
      4983                39856              -178420              -195567
      4984                39864               -11059               -59530
      4985                39872               -63099              -102129
      4986                39880              -145456               -98209
      4987                39888               -76955                16046
      4988                39896              -313950              -161316
      4989                39904               -37765               -31806
      4990                39912                  526              -212232
      4991                39920               -67786              -182874
      4992                39928               -91998                47375
      4993                39936               -78106               -99678
      4994                39944              -139910              -196785
      4995                39952               -46964               -23130
      4996                39960               -14344               -49287
      4997                39968              -234746              -105987
      4998                39976               -28481               -35795
      4999                39984              -219093              -182772
      5000                39992              -126589               -83640
