# Supplementary material for: Probing decoherence in molecular 4f qubits
Source: Chem Sci. 2024 Oct 30;15(48):20328–37. doi: 10.1039/d4sc05304d (PMC11575486; doi:10.1039/d4sc05304d)
Supplement: SC-015-D4SC05304D-s001 [file SC-015-D4SC05304D-s001.zip › data_archive/perpendicular_0p001pct/T2/4480_3c6K_T2]

     index            Time [ns]         Intensity []         Intensity []

         1                    0              2329321             -1894426
         2                    8              2102711             -1483782
         3                   16              2069681             -1433469
         4                   24              2166524             -1468814
         5                   32              2186500             -1495442
         6                   40              2057739             -1590324
         7                   48              2051765             -1515892
         8                   56              2083720             -1588810
         9                   64              2105977             -1534645
        10                   72              2132653             -1635008
        11                   80              2181103             -1593406
        12                   88              2363953             -1568388
        13                   96              2120468             -1728361
        14                  104              2283941             -1616082
        15                  112              2183810             -1553532
        16                  120              2286867             -1787331
        17                  128              2167409             -1685826
        18                  136              2228073             -1475419
        19                  144              2162234             -1673981
        20                  152              2055183             -1599650
        21                  160              2182834             -1608683
        22                  168              2138612             -1529472
        23                  176              2167558             -1524789
        24                  184              2187202             -1512484
        25                  192              2163254             -1470751
        26                  200              2267162             -1639661
        27                  208              2205105             -1568044
        28                  216              2186905             -1414140
        29                  224              2167453             -1689697
        30                  232              2196543             -1547103
        31                  240              2351134             -1617309
        32                  248              2198821             -1513919
        33                  256              2190060             -1635229
        34                  264              2165431             -1845968
        35                  272              2266107             -1640468
        36                  280              2192038             -1631209
        37                  288              2414751             -1616460
        38                  296              2448712             -1619937
        39                  304              2120651             -1612062
        40                  312              2300551             -1545925
        41                  320              2301115             -1674015
        42                  328              2325098             -1608657
        43                  336              2355593             -1749603
        44                  344              2363912             -1534344
        45                  352              2314442             -1535558
        46                  360              2381949             -1692409
        47                  368              2275400             -1664317
        48                  376              2422618             -1653771
        49                  384              2302443             -1599401
        50                  392              2378585             -1598817
        51                  400              2354187             -1655873
        52                  408              2529759             -1700108
        53                  416              2166747             -1720370
        54                  424              2444028             -1506664
        55                  432              2529041             -1722198
        56                  440              2451339             -1632765
        57                  448              2486077             -1492545
        58                  456              2420452             -1761900
        59                  464              2358993             -1610133
        60                  472              2372204             -1642593
        61                  480              2295448             -1637169
        62                  488              2207881             -1744203
        63                  496              2287202             -1690732
        64                  504              2520392             -1627259
        65                  512              2227086             -1551436
        66                  520              2358186             -1522643
        67                  528              2187289             -1715716
        68                  536              2205839             -1833855
        69                  544              2253748             -1688574
        70                  552              2205131             -1608492
        71                  560              2238411             -1668856
        72                  568              2260372             -1559940
        73                  576              2141695             -1584493
        74                  584              2327928             -1648199
        75                  592              2417459             -1572730
        76                  600              2301527             -1675075
        77                  608              2223415             -1624547
        78                  616              2274399             -1558530
        79                  624              2402296             -1682926
        80                  632              2380115             -1578746
        81                  640              2384962             -1669543
        82                  648              2251812             -1575713
        83                  656              2285818             -1536796
        84                  664              2313671             -1617881
        85                  672              2332205             -1591626
        86                  680              2469541             -1553007
        87                  688              2183965             -1531441
        88                  696              2244165             -1587376
        89                  704              2258724             -1511787
        90                  712              2246017             -1831127
        91                  720              2446275             -1561700
        92                  728              2292197             -1602334
        93                  736              2312547             -1538572
        94                  744              2318423             -1458165
        95                  752              2343467             -1527071
        96                  760              2411361             -1592716
        97                  768              2203398             -1619906
        98                  776              2236945             -1616879
        99                  784              2160265             -1593530
       100                  792              2434387             -1515617
       101                  800              2386276             -1646279
       102                  808              2239469             -1573717
       103                  816              2369412             -1611665
       104                  824              2356948             -1586688
       105                  832              2212294             -1590500
       106                  840              2291546             -1620433
       107                  848              2197109             -1521043
       108                  856              2263059             -1612566
       109                  864              2301091             -1587342
       110                  872              2145117             -1605499
       111                  880              2247746             -1523539
       112                  888              2187033             -1417704
       113                  896              2147292             -1478601
       114                  904              2283083             -1509459
       115                  912              2122477             -1563396
       116                  920              2134457             -1517402
       117                  928              2198442             -1470561
       118                  936              2188209             -1575943
       119                  944              2258480             -1511620
       120                  952              2215732             -1572968
       121                  960              2075643             -1504637
       122                  968              2071391             -1434847
       123                  976              1967761             -1382431
       124                  984              2087866             -1449153
       125                  992              2031506             -1362857
       126                 1000              1934484             -1507508
       127                 1008              1954506             -1392501
       128                 1016              1899822             -1357117
       129                 1024              2002341             -1392842
       130                 1032              2065830             -1295232
       131                 1040              2043663             -1515014
       132                 1048              2058063             -1554194
       133                 1056              2156867             -1454581
       134                 1064              2212727             -1433421
       135                 1072              2075218             -1464125
       136                 1080              2128988             -1491707
       137                 1088              2005480             -1469260
       138                 1096              2043666             -1368810
       139                 1104              2127200             -1408636
       140                 1112              2044088             -1485697
       141                 1120              2121059             -1483921
       142                 1128              2011217             -1510043
       143                 1136              2115241             -1481843
       144                 1144              2194673             -1345470
       145                 1152              2084666             -1462910
       146                 1160              2079702             -1641413
       147                 1168              2313613             -1411725
       148                 1176              2054856             -1537805
       149                 1184              2133793             -1433765
       150                 1192              2014375             -1520616
       151                 1200              2065872             -1373691
       152                 1208              2030157             -1475733
       153                 1216              1969928             -1527582
       154                 1224              1947377             -1394463
       155                 1232              2110338             -1517960
       156                 1240              1988387             -1516363
       157                 1248              2100045             -1425503
       158                 1256              2035358             -1406468
       159                 1264              1907660             -1453456
       160                 1272              2074536             -1473765
       161                 1280              1834631             -1426616
       162                 1288              1974849             -1412731
       163                 1296              2226732             -1390874
       164                 1304              1985169             -1425521
       165                 1312              2103716             -1396077
       166                 1320              2223308             -1358846
       167                 1328              1908978             -1385148
       168                 1336              1990450             -1399517
       169                 1344              1947973             -1525498
       170                 1352              1978099             -1214413
       171                 1360              1971139             -1386050
       172                 1368              1945388             -1304721
       173                 1376              1966584             -1421036
       174                 1384              1897250             -1452869
       175                 1392              2014083             -1481752
       176                 1400              1886620             -1309354
       177                 1408              1924740             -1419245
       178                 1416              1857692             -1287886
       179                 1424              2107121             -1325836
       180                 1432              1904859             -1310039
       181                 1440              1996844             -1326582
       182                 1448              1869394             -1351161
       183                 1456              1919595             -1417389
       184                 1464              1792595             -1166546
       185                 1472              1979067             -1384057
       186                 1480              1861647             -1277389
       187                 1488              1809081             -1296026
       188                 1496              1968854             -1273543
       189                 1504              2010381             -1268121
       190                 1512              1889749             -1200361
       191                 1520              1948249             -1443163
       192                 1528              1981295             -1269966
       193                 1536              1941663             -1384108
       194                 1544              1872200             -1316154
       195                 1552              1882316             -1271597
       196                 1560              1988770             -1463785
       197                 1568              1988799             -1263346
       198                 1576              1844000             -1187419
       199                 1584              1750424             -1378125
       200                 1592              1954752             -1312833
       201                 1600              1943940             -1300903
       202                 1608              1984102             -1349028
       203                 1616              1869189             -1358116
       204                 1624              1882002             -1304787
       205                 1632              1727558             -1292639
       206                 1640              1842097             -1381441
       207                 1648              1947668             -1288164
       208                 1656              1905818             -1236977
       209                 1664              1870481             -1377275
       210                 1672              1971364             -1394781
       211                 1680              2006218             -1272772
       212                 1688              1845132             -1293792
       213                 1696              1783243             -1337877
       214                 1704              1898275             -1288209
       215                 1712              1939882             -1271913
       216                 1720              1868273             -1382965
       217                 1728              1799612             -1342676
       218                 1736              1858203             -1083736
       219                 1744              1862639             -1361182
       220                 1752              1976660             -1221876
       221                 1760              1917225             -1399547
       222                 1768              2019784             -1346314
       223                 1776              1985459             -1333946
       224                 1784              2045193             -1312560
       225                 1792              2053793             -1476838
       226                 1800              2055718             -1271682
       227                 1808              1985312             -1283063
       228                 1816              1864193             -1201988
       229                 1824              2004587             -1373706
       230                 1832              1908631             -1110029
       231                 1840              1892302             -1269952
       232                 1848              2159566             -1319230
       233                 1856              1841579             -1319032
       234                 1864              2010077             -1330349
       235                 1872              1948114             -1202519
       236                 1880              1946167             -1448252
       237                 1888              2051056             -1223385
       238                 1896              1941616             -1334998
       239                 1904              1998588             -1304811
       240                 1912              1853514             -1313860
       241                 1920              1920259             -1273363
       242                 1928              1946008             -1387783
       243                 1936              1849963             -1120401
       244                 1944              1845802             -1153709
       245                 1952              1889579             -1387794
       246                 1960              1836424             -1150275
       247                 1968              1862441             -1272929
       248                 1976              1747721             -1269624
       249                 1984              1984199             -1096823
       250                 1992              1776887             -1132232
       251                 2000              1881692             -1332417
       252                 2008              1901229             -1168705
       253                 2016              1893711             -1400830
       254                 2024              1990936             -1391765
       255                 2032              2093227             -1374068
       256                 2040              1923362             -1367463
       257                 2048              1803153             -1289385
       258                 2056              1898999             -1341775
       259                 2064              1934826             -1250255
       260                 2072              1916348             -1396199
       261                 2080              1845422             -1246363
       262                 2088              1997028             -1194418
       263                 2096              1970161             -1279392
       264                 2104              1981688             -1329508
       265                 2112              1898132             -1299407
       266                 2120              1949083             -1182395
       267                 2128              1855532             -1336106
       268                 2136              1973993             -1338100
       269                 2144              1863442             -1257866
       270                 2152              2042029             -1244998
       271                 2160              1890793             -1228432
       272                 2168              1765741             -1370148
       273                 2176              1824497             -1274948
       274                 2184              1792572             -1213094
       275                 2192              1742671             -1331274
       276                 2200              1793183             -1274599
       277                 2208              1847310             -1309017
       278                 2216              1891568             -1193492
       279                 2224              1945658             -1206982
       280                 2232              1934207             -1273902
       281                 2240              1906986             -1238935
       282                 2248              1911829             -1385602
       283                 2256              1967340             -1282932
       284                 2264              1775881             -1036301
       285                 2272              1762037             -1189464
       286                 2280              1747989             -1305069
       287                 2288              1702792             -1259924
       288                 2296              1652452             -1201570
       289                 2304              1764030             -1118383
       290                 2312              1899541             -1075572
       291                 2320              1792914             -1024859
       292                 2328              1672670             -1210404
       293                 2336              1756112             -1107795
       294                 2344              1709334             -1184470
       295                 2352              1823340             -1071548
       296                 2360              1738244             -1131361
       297                 2368              1696794             -1190068
       298                 2376              1644487             -1088524
       299                 2384              1724397             -1174484
       300                 2392              1649906             -1124806
       301                 2400              1533973             -1009379
       302                 2408              1616580             -1150329
       303                 2416              1592630             -1179696
       304                 2424              1605483             -1122681
       305                 2432              1621051              -969923
       306                 2440              1658239             -1079053
       307                 2448              1463721             -1032693
       308                 2456              1574016             -1048437
       309                 2464              1582534             -1179243
       310                 2472              1751439             -1047122
       311                 2480              1810500             -1076575
       312                 2488              1663280             -1002403
       313                 2496              1544365             -1080320
       314                 2504              1687196             -1198710
       315                 2512              1729019              -988483
       316                 2520              1773307             -1143513
       317                 2528              1661989             -1082079
       318                 2536              1702170             -1149945
       319                 2544              1751709             -1120448
       320                 2552              1553451             -1106895
       321                 2560              1606851             -1277215
       322                 2568              1658386             -1317271
       323                 2576              1712686             -1155623
       324                 2584              1590932             -1216313
       325                 2592              1656818             -1173901
       326                 2600              1681095             -1156833
       327                 2608              1751790              -975743
       328                 2616              1594182             -1261093
       329                 2624              1574298             -1038213
       330                 2632              1785135             -1178078
       331                 2640              1635377             -1148183
       332                 2648              1713299             -1185270
       333                 2656              1680166             -1177889
       334                 2664              1693506             -1077377
       335                 2672              1651849             -1118171
       336                 2680              1733008             -1059223
       337                 2688              1640278             -1141481
       338                 2696              1625710             -1146700
       339                 2704              1778661             -1136053
       340                 2712              1767597             -1103529
       341                 2720              1650024             -1113540
       342                 2728              1609055             -1094725
       343                 2736              1741726             -1053158
       344                 2744              1737206             -1163615
       345                 2752              1750143             -1141469
       346                 2760              1663428             -1154564
       347                 2768              1735427             -1154162
       348                 2776              1713670             -1152920
       349                 2784              1682210             -1048610
       350                 2792              1760285             -1015760
       351                 2800              1670976             -1097239
       352                 2808              1753266             -1021340
       353                 2816              1581268             -1282841
       354                 2824              1529171             -1285210
       355                 2832              1700316             -1050774
       356                 2840              1819523             -1120700
       357                 2848              1771371              -973997
       358                 2856              1612474             -1120541
       359                 2864              1768215             -1212738
       360                 2872              1839625             -1142696
       361                 2880              1650023             -1130755
       362                 2888              1744934             -1181224
       363                 2896              1561779             -1103110
       364                 2904              1623878              -980976
       365                 2912              1645786             -1114447
       366                 2920              1521326              -993314
       367                 2928              1617203             -1149927
       368                 2936              1529695             -1154593
       369                 2944              1549575             -1204652
       370                 2952              1618241             -1091752
       371                 2960              1730202             -1058160
       372                 2968              1604504              -962877
       373                 2976              1729152             -1127983
       374                 2984              1754929             -1123409
       375                 2992              1713703              -966531
       376                 3000              1630196             -1109366
       377                 3008              1656586             -1072759
       378                 3016              1622389              -984110
       379                 3024              1539260             -1058787
       380                 3032              1519328             -1101793
       381                 3040              1538414             -1001889
       382                 3048              1623234             -1034600
       383                 3056              1538447             -1102652
       384                 3064              1683870             -1100471
       385                 3072              1678131             -1038953
       386                 3080              1749802             -1052256
       387                 3088              1605411             -1047768
       388                 3096              1687638             -1055516
       389                 3104              1608240             -1070211
       390                 3112              1538085             -1031890
       391                 3120              1629183              -875428
       392                 3128              1668687              -987826
       393                 3136              1454896             -1047818
       394                 3144              1514327              -987260
       395                 3152              1508670             -1024057
       396                 3160              1597357             -1068251
       397                 3168              1758599             -1097607
       398                 3176              1602315             -1015042
       399                 3184              1595061             -1204055
       400                 3192              1694937             -1197609
       401                 3200              1622213             -1082789
       402                 3208              1529383             -1095383
       403                 3216              1637136             -1051450
       404                 3224              1598353             -1117361
       405                 3232              1629394             -1101536
       406                 3240              1698748             -1083169
       407                 3248              1662859              -950203
       408                 3256              1562795             -1015225
       409                 3264              1426364             -1027272
       410                 3272              1687204             -1130456
       411                 3280              1640150             -1079227
       412                 3288              1620514             -1086335
       413                 3296              1642608              -994113
       414                 3304              1701840             -1160554
       415                 3312              1650108             -1196846
       416                 3320              1348017             -1107577
       417                 3328              1450203             -1044061
       418                 3336              1640579             -1036359
       419                 3344              1362643             -1082397
       420                 3352              1549287              -938666
       421                 3360              1480055              -905688
       422                 3368              1504799             -1025140
       423                 3376              1437840              -960888
       424                 3384              1652134              -940293
       425                 3392              1502443             -1016918
       426                 3400              1425507              -949788
       427                 3408              1473753              -956747
       428                 3416              1419238              -963144
       429                 3424              1362180              -943654
       430                 3432              1339101              -933342
       431                 3440              1483767              -962789
       432                 3448              1491083             -1015070
       433                 3456              1430790              -924141
       434                 3464              1536989              -909878
       435                 3472              1406582             -1071777
       436                 3480              1447849              -898180
       437                 3488              1440631              -981964
       438                 3496              1441906              -959950
       439                 3504              1425342             -1115848
       440                 3512              1612514             -1017325
       441                 3520              1348851              -962108
       442                 3528              1512239             -1078110
       443                 3536              1541292             -1072870
       444                 3544              1616123             -1087204
       445                 3552              1521471             -1175572
       446                 3560              1395351             -1091844
       447                 3568              1712072             -1078576
       448                 3576              1596892             -1030172
       449                 3584              1475044              -941522
       450                 3592              1538160             -1047954
       451                 3600              1481927              -994967
       452                 3608              1629784             -1055767
       453                 3616              1566394             -1080273
       454                 3624              1572000              -987580
       455                 3632              1448783             -1046561
       456                 3640              1374958             -1037127
       457                 3648              1405774             -1030176
       458                 3656              1545891             -1076842
       459                 3664              1733154              -881150
       460                 3672              1625767             -1064552
       461                 3680              1508473              -992846
       462                 3688              1682034              -767930
       463                 3696              1546652             -1015000
       464                 3704              1595048             -1003752
       465                 3712              1534903             -1053218
       466                 3720              1587496             -1091724
       467                 3728              1475680             -1037903
       468                 3736              1357184             -1068012
       469                 3744              1531895             -1036462
       470                 3752              1495279              -963513
       471                 3760              1436152             -1020137
       472                 3768              1503933              -995395
       473                 3776              1559350             -1065471
       474                 3784              1449226             -1084556
       475                 3792              1679381              -978000
       476                 3800              1537872             -1156410
       477                 3808              1596407             -1058269
       478                 3816              1557258             -1191526
       479                 3824              1429687              -986050
       480                 3832              1580528             -1035136
       481                 3840              1432562             -1025006
       482                 3848              1522274             -1051095
       483                 3856              1557145              -994965
       484                 3864              1435791             -1017951
       485                 3872              1530210             -1060024
       486                 3880              1561860             -1068560
       487                 3888              1579398             -1013744
       488                 3896              1515939             -1088782
       489                 3904              1480929             -1108102
       490                 3912              1367541              -939831
       491                 3920              1391673              -950040
       492                 3928              1478798             -1056545
       493                 3936              1490510              -875909
       494                 3944              1484408             -1010683
       495                 3952              1489839             -1062134
       496                 3960              1577720              -957499
       497                 3968              1557554             -1071687
       498                 3976              1390048             -1012218
       499                 3984              1511697             -1036215
       500                 3992              1574711             -1129873
       501                 4000              1609296             -1141730
       502                 4008              1577539             -1181666
       503                 4016              1582704             -1081264
       504                 4024              1429351             -1058109
       505                 4032              1508113              -971350
       506                 4040              1412831             -1115044
       507                 4048              1425562              -969882
       508                 4056              1420706             -1058219
       509                 4064              1446766             -1239925
       510                 4072              1535176              -984188
       511                 4080              1330195             -1026042
       512                 4088              1562317              -872121
       513                 4096              1437536             -1007426
       514                 4104              1478510             -1016996
       515                 4112              1454083             -1205650
       516                 4120              1508500              -931883
       517                 4128              1534328             -1071817
       518                 4136              1646081             -1101876
       519                 4144              1577553             -1089960
       520                 4152              1478734             -1056673
       521                 4160              1512927             -1014088
       522                 4168              1506501             -1126429
       523                 4176              1514629             -1071027
       524                 4184              1575527             -1125247
       525                 4192              1365106              -910937
       526                 4200              1503759              -946381
       527                 4208              1358226             -1030831
       528                 4216              1420414             -1061738
       529                 4224              1378579              -960348
       530                 4232              1458477             -1036738
       531                 4240              1448842              -906171
       532                 4248              1424004             -1046819
       533                 4256              1462632              -979841
       534                 4264              1283004             -1041210
       535                 4272              1520923              -861843
       536                 4280              1570765              -999352
       537                 4288              1363863              -929884
       538                 4296              1480792              -922483
       539                 4304              1514867              -856231
       540                 4312              1380893              -957009
       541                 4320              1257755              -860009
       542                 4328              1448930              -926627
       543                 4336              1192012              -896305
       544                 4344              1375073              -849477
       545                 4352              1357444              -873504
       546                 4360              1271521              -948357
       547                 4368              1366289              -929258
       548                 4376              1236462              -984267
       549                 4384              1434277              -912664
       550                 4392              1510438              -991214
       551                 4400              1309481              -966863
       552                 4408              1367248              -859925
       553                 4416              1288127             -1029161
       554                 4424              1353936             -1015761
       555                 4432              1224696             -1117416
       556                 4440              1293336              -906978
       557                 4448              1216936              -929866
       558                 4456              1343822              -800854
       559                 4464              1287662              -981258
       560                 4472              1382456              -838859
       561                 4480              1396963              -852517
       562                 4488              1356661              -800617
       563                 4496              1424423              -815423
       564                 4504              1207594              -978678
       565                 4512              1259263              -874132
       566                 4520              1413683              -983873
       567                 4528              1391406             -1068780
       568                 4536              1319855              -936014
       569                 4544              1369987             -1015329
       570                 4552              1413262              -960306
       571                 4560              1344986              -890595
       572                 4568              1368889              -898313
       573                 4576              1278460              -984253
       574                 4584              1522911              -931872
       575                 4592              1404391             -1041400
       576                 4600              1359983              -837898
       577                 4608              1517043              -894822
       578                 4616              1432109              -911347
       579                 4624              1376367              -995735
       580                 4632              1423760              -957677
       581                 4640              1301009             -1023120
       582                 4648              1578245              -904063
       583                 4656              1234062              -998987
       584                 4664              1264186              -948286
       585                 4672              1457769             -1099285
       586                 4680              1305600              -970462
       587                 4688              1400080              -991948
       588                 4696              1357780             -1188499
       589                 4704              1475332             -1006104
       590                 4712              1391804              -872023
       591                 4720              1257444              -901032
       592                 4728              1240634              -948068
       593                 4736              1344750              -955567
       594                 4744              1448378             -1000512
       595                 4752              1475370             -1182165
       596                 4760              1417086             -1003979
       597                 4768              1431241              -876407
       598                 4776              1405062              -935818
       599                 4784              1516142             -1047095
       600                 4792              1355201             -1098574
       601                 4800              1192589              -888100
       602                 4808              1333382              -986348
       603                 4816              1318736              -962920
       604                 4824              1320560              -867993
       605                 4832              1437215              -913266
       606                 4840              1445323              -967289
       607                 4848              1333760             -1015690
       608                 4856              1369917              -924579
       609                 4864              1210677             -1050770
       610                 4872              1360000              -921271
       611                 4880              1402284              -920628
       612                 4888              1285252             -1024663
       613                 4896              1209462             -1017480
       614                 4904              1250473              -978282
       615                 4912              1388413              -990094
       616                 4920              1352998             -1017445
       617                 4928              1417287             -1057413
       618                 4936              1301914              -945612
       619                 4944              1348388              -882931
       620                 4952              1243935              -907716
       621                 4960              1380894              -899700
       622                 4968              1361697              -795563
       623                 4976              1321095              -822292
       624                 4984              1214158             -1005229
       625                 4992              1397259             -1044190
       626                 5000              1371620              -884188
       627                 5008              1330493              -981687
       628                 5016              1227367              -926427
       629                 5024              1397798              -950160
       630                 5032              1331267             -1011434
       631                 5040              1400699              -967270
       632                 5048              1298465              -976896
       633                 5056              1292148              -835347
       634                 5064              1326394              -843304
       635                 5072              1438072              -901823
       636                 5080              1267838              -811610
       637                 5088              1290453              -930900
       638                 5096              1315692             -1070291
       639                 5104              1394176              -926739
       640                 5112              1414396              -938794
       641                 5120              1246638              -882319
       642                 5128              1349471             -1022050
       643                 5136              1346686             -1022410
       644                 5144              1257285              -822199
       645                 5152              1365474              -902392
       646                 5160              1316150              -987790
       647                 5168              1276642              -784324
       648                 5176              1267934              -811305
       649                 5184              1359568              -895019
       650                 5192              1347413              -824672
       651                 5200              1408932              -903451
       652                 5208              1316275              -762550
       653                 5216              1460112              -956311
       654                 5224              1443766             -1012740
       655                 5232              1392432              -862859
       656                 5240              1333087              -966149
       657                 5248              1325522              -985177
       658                 5256              1449268             -1079635
       659                 5264              1463602              -900465
       660                 5272              1301977              -984707
       661                 5280              1398003              -930740
       662                 5288              1268013              -868224
       663                 5296              1458109              -783139
       664                 5304              1236789             -1014699
       665                 5312              1186671              -972270
       666                 5320              1332417              -998007
       667                 5328              1462171             -1022213
       668                 5336              1511389              -874758
       669                 5344              1357325             -1001275
       670                 5352              1361519              -904349
       671                 5360              1391396              -902412
       672                 5368              1390920             -1008151
       673                 5376              1428091              -957321
       674                 5384              1369376              -926272
       675                 5392              1211285              -880715
       676                 5400              1303777              -829795
       677                 5408              1306861             -1033269
       678                 5416              1219190             -1062024
       679                 5424              1439534             -1023583
       680                 5432              1367832              -827631
       681                 5440              1252204             -1023607
       682                 5448              1356279              -839600
       683                 5456              1264352              -996908
       684                 5464              1368215             -1062950
       685                 5472              1447580              -851683
       686                 5480              1464070             -1039551
       687                 5488              1423760             -1041217
       688                 5496              1385821              -825629
       689                 5504              1388733              -876928
       690                 5512              1368690              -899201
       691                 5520              1430269              -989122
       692                 5528              1281112              -826032
       693                 5536              1160072              -865354
       694                 5544              1284953              -871291
       695                 5552              1247406              -848798
       696                 5560              1467921             -1107491
       697                 5568              1358986             -1066866
       698                 5576              1218317              -902902
       699                 5584              1428715              -913002
       700                 5592              1411148              -839548
       701                 5600              1504052             -1015102
       702                 5608              1374852             -1011297
       703                 5616              1451850              -851554
       704                 5624              1237396              -851816
       705                 5632              1197155              -966896
       706                 5640              1245852              -968055
       707                 5648              1331726              -999139
       708                 5656              1466858             -1086739
       709                 5664              1214308              -877150
       710                 5672              1347557              -837901
       711                 5680              1399841             -1041786
       712                 5688              1302939              -878181
       713                 5696              1468740              -934717
       714                 5704              1326280              -962112
       715                 5712              1380712              -899833
       716                 5720              1340829             -1097087
       717                 5728              1392117              -903644
       718                 5736              1329083              -905307
       719                 5744              1306544              -711146
       720                 5752              1360130              -873198
       721                 5760              1130726              -954908
       722                 5768              1442498              -853403
       723                 5776              1422100             -1057476
       724                 5784              1380775              -846042
       725                 5792              1329139              -865103
       726                 5800              1211668              -779559
       727                 5808              1385282              -996863
       728                 5816              1341932              -956106
       729                 5824              1293585              -992951
       730                 5832              1222732              -848159
       731                 5840              1140789              -790188
       732                 5848              1349392              -935383
       733                 5856              1435457              -788627
       734                 5864              1284718              -646318
       735                 5872              1235669              -709721
       736                 5880              1369235              -889545
       737                 5888              1438749              -955765
       738                 5896              1361852              -789267
       739                 5904              1260336              -938348
       740                 5912              1222136              -936204
       741                 5920              1251927              -955108
       742                 5928              1220012              -843133
       743                 5936              1361377              -865112
       744                 5944              1114431              -801310
       745                 5952              1266591              -778245
       746                 5960              1248915             -1044549
       747                 5968              1419841              -736191
       748                 5976              1473853              -884582
       749                 5984              1254198              -931882
       750                 5992              1207545              -860118
       751                 6000              1424070              -926713
       752                 6008              1277371             -1006877
       753                 6016              1285739              -904249
       754                 6024              1225360              -887959
       755                 6032              1268809              -882085
       756                 6040              1328186              -942700
       757                 6048              1355914              -991301
       758                 6056              1171580              -858618
       759                 6064              1310173             -1039128
       760                 6072              1350579              -876538
       761                 6080              1253442              -938991
       762                 6088              1362521              -828331
       763                 6096              1356630              -902598
       764                 6104              1145948              -945153
       765                 6112              1408474              -832137
       766                 6120              1346679             -1053939
       767                 6128              1322981              -921675
       768                 6136              1312345              -900827
       769                 6144              1331841              -951757
       770                 6152              1430205              -782993
       771                 6160              1189052              -845768
       772                 6168              1249010              -882496
       773                 6176              1281594              -994721
       774                 6184              1374990              -873484
       775                 6192              1210717              -933813
       776                 6200              1233533              -756224
       777                 6208              1217742              -886500
       778                 6216              1214625              -921235
       779                 6224              1308211              -800024
       780                 6232              1297186              -795942
       781                 6240              1164038              -915704
       782                 6248              1354343              -858059
       783                 6256              1238306              -949974
       784                 6264              1187894              -820082
       785                 6272              1214277              -875416
       786                 6280              1335739              -949405
       787                 6288              1312562              -892564
       788                 6296              1120656              -824035
       789                 6304              1304089              -933107
       790                 6312              1190378              -888107
       791                 6320              1354753              -945137
       792                 6328              1235186              -909899
       793                 6336              1124584              -755759
       794                 6344              1280866              -945850
       795                 6352              1248166              -801853
       796                 6360              1259311              -864357
       797                 6368              1219077              -991271
       798                 6376              1239761              -756945
       799                 6384              1190530              -708180
       800                 6392              1259362              -763392
       801                 6400              1187106              -876623
       802                 6408              1150268              -721845
       803                 6416              1095170              -827051
       804                 6424              1212222              -889201
       805                 6432              1367110              -791383
       806                 6440              1290368              -987123
       807                 6448              1188440              -983205
       808                 6456              1180971              -759404
       809                 6464              1331669             -1058544
       810                 6472              1014496              -931365
       811                 6480              1203948              -973095
       812                 6488              1338944              -682823
       813                 6496              1156043              -838793
       814                 6504              1157395              -989524
       815                 6512              1266931              -867951
       816                 6520              1051802              -793224
       817                 6528              1219718              -824179
       818                 6536              1154659              -907535
       819                 6544              1190262              -871362
       820                 6552              1262418              -776395
       821                 6560              1148442              -790312
       822                 6568              1189987              -770561
       823                 6576              1180278              -718044
       824                 6584              1332069              -865006
       825                 6592              1065056              -766597
       826                 6600              1156212              -830019
       827                 6608              1139957              -815169
       828                 6616              1289824              -899946
       829                 6624              1284813              -843816
       830                 6632              1305662              -692014
       831                 6640              1396074              -882776
       832                 6648              1080094              -852861
       833                 6656              1356537              -908426
       834                 6664              1167774              -827678
       835                 6672              1116825              -839017
       836                 6680              1315164              -842243
       837                 6688              1328863              -759430
       838                 6696              1196088              -855103
       839                 6704              1260110              -800891
       840                 6712              1144351              -852071
       841                 6720              1210900              -922108
       842                 6728              1260515              -884353
       843                 6736              1242995              -911803
       844                 6744              1341865              -821114
       845                 6752              1318849              -902123
       846                 6760              1062328              -865756
       847                 6768              1096823              -794290
       848                 6776              1002611              -939771
       849                 6784              1315987              -817890
       850                 6792              1337127              -860168
       851                 6800              1203191              -791965
       852                 6808              1319284              -835282
       853                 6816              1286311              -882629
       854                 6824              1182348              -817234
       855                 6832              1208548              -781975
       856                 6840              1442545              -849753
       857                 6848              1224517              -779972
       858                 6856              1209799              -773048
       859                 6864              1153816              -816961
       860                 6872              1054630              -813558
       861                 6880              1397839              -805474
       862                 6888              1228861              -762017
       863                 6896              1209038              -868313
       864                 6904              1237774              -805240
       865                 6912              1233739              -885614
       866                 6920              1073439              -802184
       867                 6928               958922              -871440
       868                 6936              1313979              -817962
       869                 6944              1171294              -796427
       870                 6952              1114542              -735129
       871                 6960              1058006              -923995
       872                 6968              1323578              -807561
       873                 6976              1213323              -835607
       874                 6984              1132674              -905258
       875                 6992              1193575              -823882
       876                 7000              1146855              -785366
       877                 7008              1231322              -955511
       878                 7016              1241458              -866719
       879                 7024              1069853              -821134
       880                 7032              1226332              -864083
       881                 7040              1169654              -737509
       882                 7048              1215327              -826472
       883                 7056              1123556              -848968
       884                 7064              1191161              -743764
       885                 7072              1119387              -892468
       886                 7080              1094253              -938258
       887                 7088              1082429              -888720
       888                 7096              1120616              -770320
       889                 7104              1348623              -784138
       890                 7112              1163806              -830113
       891                 7120              1285825             -1016003
       892                 7128              1176379              -752419
       893                 7136              1167904              -865579
       894                 7144              1178141              -861852
       895                 7152              1360832              -820902
       896                 7160              1175374              -869635
       897                 7168              1303428              -903686
       898                 7176              1204022              -905673
       899                 7184              1268753              -803122
       900                 7192              1114374              -840245
       901                 7200              1165584              -847015
       902                 7208              1269897              -896904
       903                 7216              1239605              -825377
       904                 7224              1294239              -868650
       905                 7232              1248575              -824069
       906                 7240              1116420              -699283
       907                 7248              1352930              -749913
       908                 7256              1139229              -907086
       909                 7264              1294431              -770781
       910                 7272              1191868              -756870
       911                 7280              1247573              -930192
       912                 7288              1152471              -839089
       913                 7296              1214737              -896015
       914                 7304              1231659              -908992
       915                 7312              1387391              -773953
       916                 7320              1138823              -834171
       917                 7328              1191443              -860189
       918                 7336              1331313              -723859
       919                 7344              1135945              -835435
       920                 7352              1188054              -765142
       921                 7360              1298185              -788819
       922                 7368              1035482              -843438
       923                 7376              1326345              -875100
       924                 7384              1314419              -902484
       925                 7392              1204737              -837134
       926                 7400              1156700              -813691
       927                 7408              1161762              -824944
       928                 7416              1249202              -726886
       929                 7424              1270456              -844060
       930                 7432              1157134              -864860
       931                 7440              1185212              -896297
       932                 7448              1159751              -743383
       933                 7456              1136312              -868168
       934                 7464              1343226              -955581
       935                 7472              1162549              -806607
       936                 7480              1253147              -911814
       937                 7488              1194805              -929579
       938                 7496              1304170              -845248
       939                 7504              1251150              -700060
       940                 7512              1149546              -828809
       941                 7520              1315014              -727727
       942                 7528              1279131              -813520
       943                 7536              1161592              -817651
       944                 7544              1313411              -653569
       945                 7552              1160112              -686312
       946                 7560              1026467              -695957
       947                 7568              1182770              -767331
       948                 7576              1147433              -859096
       949                 7584              1010610              -880685
       950                 7592              1209759              -751405
       951                 7600              1130028              -834580
       952                 7608              1180913              -824911
       953                 7616              1112544              -842509
       954                 7624              1143535              -841812
       955                 7632              1106797              -917363
       956                 7640              1092631              -791325
       957                 7648              1037446              -704616
       958                 7656              1203425              -768334
       959                 7664              1133081              -761046
       960                 7672              1054234              -791006
       961                 7680              1197802              -749096
       962                 7688              1058631              -826964
       963                 7696              1238681              -627847
       964                 7704              1163116              -878920
       965                 7712              1192375              -727462
       966                 7720              1138343              -854823
       967                 7728              1111117              -826759
       968                 7736               998068              -703067
       969                 7744              1093281              -724638
       970                 7752              1065665              -881636
       971                 7760              1134116              -711952
       972                 7768              1055080              -788743
       973                 7776              1039747              -719528
       974                 7784              1158547              -678802
       975                 7792              1053192              -808831
       976                 7800               964218              -719309
       977                 7808               991601              -717390
       978                 7816              1031638              -676325
       979                 7824              1007037              -695372
       980                 7832               950854              -777579
       981                 7840              1063356              -642788
       982                 7848              1021417              -911312
       983                 7856               996530              -772599
       984                 7864               999975              -888693
       985                 7872              1004552              -764481
       986                 7880              1035177              -712687
       987                 7888              1080930              -796447
       988                 7896               996460              -760838
       989                 7904               923377              -782402
       990                 7912               975863              -761676
       991                 7920              1000709              -675473
       992                 7928               887591              -832462
       993                 7936              1018588              -646316
       994                 7944              1026267              -780630
       995                 7952               968945              -705233
       996                 7960               977495              -804535
       997                 7968              1031469              -743587
       998                 7976              1057052              -726901
       999                 7984               966378              -766136
      1000                 7992              1093235              -619986
      1001                 8000              1071634              -706261
      1002                 8008               877840              -775007
      1003                 8016              1032721              -752518
      1004                 8024              1094634              -761515
      1005                 8032              1119604              -782097
      1006                 8040               948252              -774367
      1007                 8048              1135803              -691440
      1008                 8056              1122328              -741851
      1009                 8064               938668              -800722
      1010                 8072              1053144              -724655
      1011                 8080              1106277              -644769
      1012                 8088              1175055              -719510
      1013                 8096              1031640              -792555
      1014                 8104              1011816              -690529
      1015                 8112              1108423              -869240
      1016                 8120               943815              -735924
      1017                 8128               958823              -880294
      1018                 8136               900837              -676438
      1019                 8144               996846              -712773
      1020                 8152              1115840              -820692
      1021                 8160              1156662              -853422
      1022                 8168              1039816              -734208
      1023                 8176               956468              -591341
      1024                 8184              1043859              -643295
      1025                 8192              1035608              -693826
      1026                 8200               969932              -751763
      1027                 8208              1051800              -837951
      1028                 8216              1154926              -714475
      1029                 8224              1043021              -876418
      1030                 8232              1191667              -729667
      1031                 8240              1249064              -878160
      1032                 8248              1037996              -667571
      1033                 8256              1150899              -773010
      1034                 8264              1092675              -862873
      1035                 8272              1087405              -540560
      1036                 8280              1203500              -782014
      1037                 8288              1039266              -522448
      1038                 8296              1125463              -798179
      1039                 8304              1153923              -706989
      1040                 8312              1063808              -691093
      1041                 8320              1017559              -812332
      1042                 8328               995814              -895669
      1043                 8336              1171220              -755473
      1044                 8344              1245297              -857463
      1045                 8352              1045424              -820579
      1046                 8360              1163658              -867661
      1047                 8368              1241345              -768927
      1048                 8376              1046450              -845684
      1049                 8384              1187358              -687688
      1050                 8392              1078291              -799613
      1051                 8400              1209144              -848078
      1052                 8408              1010042              -607441
      1053                 8416              1167229              -797288
      1054                 8424              1251718              -910230
      1055                 8432              1087998              -809549
      1056                 8440              1141388              -711597
      1057                 8448              1113899              -778847
      1058                 8456              1109846              -850731
      1059                 8464              1276867              -712832
      1060                 8472              1127337              -785434
      1061                 8480              1044192              -795385
      1062                 8488              1059894              -712811
      1063                 8496               891775              -829224
      1064                 8504               985286              -888102
      1065                 8512              1077713              -656989
      1066                 8520              1088452              -632067
      1067                 8528              1129196              -772827
      1068                 8536              1002296              -732784
      1069                 8544              1221560              -832650
      1070                 8552              1145324              -870622
      1071                 8560              1082500              -859424
      1072                 8568               945509              -797910
      1073                 8576              1058845              -865235
      1074                 8584              1155108              -767433
      1075                 8592              1125165              -822602
      1076                 8600              1287289              -725303
      1077                 8608              1161651              -808840
      1078                 8616              1140320              -784840
      1079                 8624              1028854              -742656
      1080                 8632              1124081              -837118
      1081                 8640              1101615              -696304
      1082                 8648              1195797              -801046
      1083                 8656              1065513              -616933
      1084                 8664               998132              -782838
      1085                 8672               968211              -737840
      1086                 8680              1082048              -761451
      1087                 8688              1023950              -826858
      1088                 8696              1210509              -823555
      1089                 8704              1170788              -740206
      1090                 8712              1188366              -926429
      1091                 8720              1251185              -761242
      1092                 8728              1287327              -827586
      1093                 8736              1008772              -755293
      1094                 8744              1036866              -719927
      1095                 8752              1020651              -643126
      1096                 8760              1036612              -662965
      1097                 8768              1170232              -742493
      1098                 8776              1099019              -786842
      1099                 8784              1094960              -711658
      1100                 8792              1053196              -833234
      1101                 8800              1052203              -616050
      1102                 8808              1165028              -696261
      1103                 8816              1114759              -728783
      1104                 8824              1228315              -640100
      1105                 8832              1090368              -704140
      1106                 8840              1037552              -813927
      1107                 8848              1033289              -661379
      1108                 8856              1040707              -781655
      1109                 8864               980524              -582140
      1110                 8872              1091536              -746275
      1111                 8880              1135140              -908925
      1112                 8888              1051982              -835718
      1113                 8896              1095057              -615588
      1114                 8904              1108350              -543389
      1115                 8912              1060285              -705759
      1116                 8920              1085138              -673306
      1117                 8928              1035933              -666232
      1118                 8936              1125363              -666223
      1119                 8944              1083574              -814658
      1120                 8952              1055393              -666937
      1121                 8960              1027799              -691560
      1122                 8968               912921              -675859
      1123                 8976               954335              -623182
      1124                 8984               932521              -658346
      1125                 8992               848495              -631567
      1126                 9000               989692              -728796
      1127                 9008               903366              -782699
      1128                 9016               907974              -848456
      1129                 9024               988963              -639689
      1130                 9032              1022186              -727672
      1131                 9040              1093848              -654228
      1132                 9048              1015120              -673417
      1133                 9056              1052125              -680170
      1134                 9064               990860              -699286
      1135                 9072               941102              -734655
      1136                 9080               791032              -678134
      1137                 9088               982266              -582481
      1138                 9096               932500              -690056
      1139                 9104               914008              -662457
      1140                 9112              1022396              -743106
      1141                 9120               789087              -696785
      1142                 9128               890052              -701732
      1143                 9136               865162              -636365
      1144                 9144               863340              -661859
      1145                 9152              1010871              -748875
      1146                 9160               822916              -691277
      1147                 9168              1035837              -672441
      1148                 9176              1025797              -828384
      1149                 9184              1026949              -635772
      1150                 9192               961700              -668893
      1151                 9200               963979              -689283
      1152                 9208               905337              -749818
      1153                 9216               895840              -681031
      1154                 9224              1019509              -704400
      1155                 9232               993006              -820508
      1156                 9240               971570              -620716
      1157                 9248               991676              -725566
      1158                 9256               817362              -704806
      1159                 9264               998304              -677406
      1160                 9272               797184              -722130
      1161                 9280               886415              -615389
      1162                 9288               987150              -534297
      1163                 9296               853098              -746804
      1164                 9304              1015040              -705243
      1165                 9312               932354              -713615
      1166                 9320               969739              -591242
      1167                 9328               906505              -632798
      1168                 9336               846871              -603581
      1169                 9344               857909              -685817
      1170                 9352               860273              -710016
      1171                 9360               982003              -604369
      1172                 9368               897908              -759903
      1173                 9376               885524              -728330
      1174                 9384               771225              -615903
      1175                 9392              1167495              -638670
      1176                 9400               857325              -620101
      1177                 9408               996033              -582771
      1178                 9416               969066              -657883
      1179                 9424               912274              -732545
      1180                 9432               918427              -707524
      1181                 9440               969371              -731646
      1182                 9448               817968              -594485
      1183                 9456               826876              -680604
      1184                 9464               908280              -680970
      1185                 9472               748142              -543785
      1186                 9480               906674              -690782
      1187                 9488               929023              -723240
      1188                 9496               869350              -699360
      1189                 9504               951133              -776979
      1190                 9512               898245              -682967
      1191                 9520               866590              -739614
      1192                 9528               977478              -761023
      1193                 9536              1085853              -668108
      1194                 9544               948681              -696398
      1195                 9552               972934              -754583
      1196                 9560              1017152              -695773
      1197                 9568               909186              -578280
      1198                 9576              1019209              -750538
      1199                 9584              1032465              -653122
      1200                 9592               864308              -742976
      1201                 9600              1053058              -797493
      1202                 9608               992647              -699295
      1203                 9616               792732              -571475
      1204                 9624              1068161              -803040
      1205                 9632               894658              -507072
      1206                 9640              1068049              -663561
      1207                 9648               787621              -709745
      1208                 9656              1000283              -750276
      1209                 9664              1076782              -696100
      1210                 9672               904852              -749318
      1211                 9680              1071726              -611868
      1212                 9688               898381              -776830
      1213                 9696               870712              -738821
      1214                 9704               886099              -758960
      1215                 9712              1019475              -625964
      1216                 9720              1054849              -660854
      1217                 9728              1002340              -660345
      1218                 9736              1028930              -747353
      1219                 9744              1027020              -721889
      1220                 9752               996490              -602629
      1221                 9760               929869              -720124
      1222                 9768               940189              -643496
      1223                 9776              1049750              -782331
      1224                 9784               961693              -723124
      1225                 9792               942856              -673234
      1226                 9800               953949              -657469
      1227                 9808               901994              -792126
      1228                 9816               876265              -623567
      1229                 9824               962355              -644868
      1230                 9832              1001492              -612344
      1231                 9840              1089513              -801346
      1232                 9848               897211              -707257
      1233                 9856               985803              -714881
      1234                 9864              1063271              -652036
      1235                 9872              1008860              -775410
      1236                 9880               925599              -681412
      1237                 9888              1027691              -731409
      1238                 9896              1055794              -558577
      1239                 9904              1006188              -652509
      1240                 9912               863965              -679924
      1241                 9920              1027464              -757205
      1242                 9928               778915              -738640
      1243                 9936               949628              -698556
      1244                 9944               982004              -704513
      1245                 9952              1016824              -720074
      1246                 9960               899718              -715013
      1247                 9968              1007307              -761179
      1248                 9976              1062151              -729517
      1249                 9984               940502              -695657
      1250                 9992              1020840              -650930
      1251                10000               901515              -818175
      1252                10008               997627              -696969
      1253                10016               912764              -828066
      1254                10024              1072779              -703176
      1255                10032               937598              -668668
      1256                10040               950755              -705217
      1257                10048              1038582              -709600
      1258                10056               880332              -665021
      1259                10064               822402              -689567
      1260                10072               895487              -709724
      1261                10080              1092833              -733543
      1262                10088               885302              -632597
      1263                10096               858831              -716141
      1264                10104               909852              -603393
      1265                10112              1047531              -565815
      1266                10120               929916              -662088
      1267                10128               959541              -696971
      1268                10136               899560              -611514
      1269                10144               869079              -747315
      1270                10152               878722              -780810
      1271                10160               923341              -601538
      1272                10168              1053937              -622401
      1273                10176               975989              -669179
      1274                10184               895442              -743449
      1275                10192               901632              -611059
      1276                10200               874704              -546259
      1277                10208               962406              -591683
      1278                10216               931248              -585616
      1279                10224               931611              -734041
      1280                10232               872528              -712046
      1281                10240              1065010              -592551
      1282                10248               930338              -666079
      1283                10256               846494              -542920
      1284                10264               794590              -665879
      1285                10272               957385              -720806
      1286                10280               915436              -719203
      1287                10288               968308              -536470
      1288                10296               899497              -626848
      1289                10304               978088              -665882
      1290                10312               882781              -640766
      1291                10320               733659              -536963
      1292                10328               837010              -557026
      1293                10336               969878              -548499
      1294                10344               925676              -546706
      1295                10352              1059914              -617010
      1296                10360               824380              -574221
      1297                10368               817918              -649613
      1298                10376               828875              -679113
      1299                10384               864817              -615901
      1300                10392               823914              -676067
      1301                10400               924307              -785840
      1302                10408               786791              -660006
      1303                10416               817571              -633142
      1304                10424               877726              -514195
      1305                10432               872221              -526867
      1306                10440               874885              -643512
      1307                10448               939621              -618274
      1308                10456               957947              -604947
      1309                10464               965119              -471437
      1310                10472               837958              -676293
      1311                10480               913458              -663160
      1312                10488               903869              -641115
      1313                10496               845000              -640962
      1314                10504               738267              -716745
      1315                10512               855320              -650266
      1316                10520               842828              -656291
      1317                10528               790948              -477165
      1318                10536               797877              -615264
      1319                10544               803354              -540904
      1320                10552               767624              -803464
      1321                10560               865735              -534175
      1322                10568               781216              -551727
      1323                10576               813568              -569729
      1324                10584               830338              -650105
      1325                10592               846512              -427351
      1326                10600               972156              -553269
      1327                10608               733670              -521801
      1328                10616               687984              -586171
      1329                10624               860697              -603909
      1330                10632               662277              -730835
      1331                10640               738832              -568558
      1332                10648               875280              -588735
      1333                10656               731915              -565431
      1334                10664               828313              -786111
      1335                10672               789970              -569259
      1336                10680               671208              -595377
      1337                10688               748740              -563299
      1338                10696               843565              -713236
      1339                10704               703707              -803246
      1340                10712               838827              -648978
      1341                10720               851332              -543899
      1342                10728               627511              -482165
      1343                10736               743661              -691294
      1344                10744               786404              -565060
      1345                10752               781154              -467305
      1346                10760               822032              -488603
      1347                10768               821738              -667488
      1348                10776               841414              -735052
      1349                10784               781134              -581150
      1350                10792               907254              -603829
      1351                10800               841435              -557582
      1352                10808               728322              -465069
      1353                10816               766246              -513127
      1354                10824               950109              -512440
      1355                10832               831903              -594475
      1356                10840               819431              -694432
      1357                10848               900254              -610897
      1358                10856               893317              -559790
      1359                10864               840558              -516805
      1360                10872               815644              -618059
      1361                10880               778641              -573326
      1362                10888               682550              -543409
      1363                10896               846218              -636424
      1364                10904               649457              -559000
      1365                10912               809938              -568784
      1366                10920               760162              -570682
      1367                10928               768504              -682960
      1368                10936               810177              -717084
      1369                10944               922363              -554231
      1370                10952               855800              -435460
      1371                10960               982690              -561802
      1372                10968               881145              -603489
      1373                10976               669762              -495736
      1374                10984               692886              -709911
      1375                10992               896742              -613108
      1376                11000               685802              -619822
      1377                11008               805526              -560136
      1378                11016               807581              -666998
      1379                11024               890250              -604519
      1380                11032               735622              -735764
      1381                11040               707101              -697884
      1382                11048               760882              -766857
      1383                11056               776942              -671457
      1384                11064               633304              -686035
      1385                11072               687866              -648972
      1386                11080               900072              -454185
      1387                11088               744871              -548473
      1388                11096               786375              -708648
      1389                11104               738301              -444570
      1390                11112               910842              -609353
      1391                11120               911688              -590487
      1392                11128               778140              -744731
      1393                11136               815894              -631740
      1394                11144               853091              -622276
      1395                11152               925492              -466372
      1396                11160               701853              -479468
      1397                11168               764554              -583721
      1398                11176               848636              -550819
      1399                11184               736395              -760045
      1400                11192               787826              -544546
      1401                11200               696831              -721827
      1402                11208               821882              -723541
      1403                11216               660401              -532179
      1404                11224               816958              -684250
      1405                11232               720918              -642340
      1406                11240               922966              -475024
      1407                11248               678627              -606883
      1408                11256               706870              -593001
      1409                11264               715649              -473864
      1410                11272               929933              -523910
      1411                11280               833220              -547557
      1412                11288               817254              -586173
      1413                11296               757926              -654483
      1414                11304               807215              -640009
      1415                11312               876480              -650309
      1416                11320               787759              -509867
      1417                11328               981719              -621626
      1418                11336               933901              -583797
      1419                11344               804492              -586776
      1420                11352               634751              -688268
      1421                11360               846578              -701158
      1422                11368               715178              -548657
      1423                11376               741673              -427697
      1424                11384               791817              -520386
      1425                11392               940878              -595378
      1426                11400               789277              -544732
      1427                11408               691854              -573567
      1428                11416               722802              -562033
      1429                11424               754493              -540084
      1430                11432               761217              -575304
      1431                11440               752784              -476680
      1432                11448               740149              -564568
      1433                11456               725994              -493438
      1434                11464               772189              -542896
      1435                11472               659971              -577434
      1436                11480               791398              -597284
      1437                11488               755450              -445128
      1438                11496               690921              -607516
      1439                11504               817320              -459574
      1440                11512               601199              -565740
      1441                11520               792099              -534503
      1442                11528               680277              -533111
      1443                11536               657447              -686430
      1444                11544               734693              -520660
      1445                11552               873193              -581027
      1446                11560               752377              -621910
      1447                11568               572784              -632820
      1448                11576               753020              -510746
      1449                11584               757011              -509057
      1450                11592               741258              -451204
      1451                11600               740212              -643093
      1452                11608               812229              -692869
      1453                11616               647510              -545191
      1454                11624               601712              -456580
      1455                11632               601637              -456149
      1456                11640               665002              -506643
      1457                11648               605593              -656249
      1458                11656               811864              -587365
      1459                11664               649222              -717652
      1460                11672               676384              -397364
      1461                11680               762803              -494226
      1462                11688               705782              -608473
      1463                11696               740782              -716387
      1464                11704               675912              -637914
      1465                11712               542067              -559613
      1466                11720               736388              -536113
      1467                11728               784853              -642638
      1468                11736               707559              -696881
      1469                11744               762276              -627965
      1470                11752               668306              -437324
      1471                11760               764170              -520256
      1472                11768               782216              -698987
      1473                11776               601381              -636391
      1474                11784               577012              -588908
      1475                11792               787434              -694419
      1476                11800               784808              -490177
      1477                11808               699688              -538172
      1478                11816               623519              -481545
      1479                11824               652226              -511312
      1480                11832               697491              -680500
      1481                11840               772053              -496142
      1482                11848               692528              -592971
      1483                11856               686515              -415024
      1484                11864               741730              -618827
      1485                11872               743435              -531176
      1486                11880               641256              -513783
      1487                11888               723133              -402723
      1488                11896               615638              -628934
      1489                11904               601890              -438903
      1490                11912               623320              -532370
      1491                11920               608953              -416578
      1492                11928               766562              -555345
      1493                11936               709031              -431613
      1494                11944               666652              -541163
      1495                11952               490022              -514939
      1496                11960               660338              -544872
      1497                11968               609532              -629215
      1498                11976               510576              -545754
      1499                11984               618950              -578279
      1500                11992               713959              -605532
      1501                12000               682897              -515097
      1502                12008               777745              -504907
      1503                12016               676831              -541648
      1504                12024               633115              -379573
      1505                12032               644746              -525563
      1506                12040               749291              -541486
      1507                12048               746898              -502798
      1508                12056               676452              -601309
      1509                12064               539311              -602998
      1510                12072               724952              -556314
      1511                12080               751138              -409031
      1512                12088               544947              -601808
      1513                12096               628699              -611523
      1514                12104               574194              -448416
      1515                12112               582907              -544229
      1516                12120               610256              -489639
      1517                12128               764392              -504933
      1518                12136               652944              -604164
      1519                12144               543023              -493535
      1520                12152               758307              -514118
      1521                12160               675006              -490183
      1522                12168               638718              -514499
      1523                12176               705900              -521067
      1524                12184               582788              -587937
      1525                12192               579356              -437888
      1526                12200               614135              -649256
      1527                12208               587099              -524993
      1528                12216               489738              -475916
      1529                12224               645060              -532940
      1530                12232               649283              -398870
      1531                12240               734697              -461004
      1532                12248               607914              -502061
      1533                12256               581302              -483602
      1534                12264               767628              -430243
      1535                12272               765159              -560908
      1536                12280               753769              -494656
      1537                12288               641187              -483048
      1538                12296               765136              -417276
      1539                12304               516337              -527266
      1540                12312               673182              -457080
      1541                12320               712610              -321744
      1542                12328               722472              -512518
      1543                12336               635782              -498375
      1544                12344               815955              -615077
      1545                12352               526649              -571852
      1546                12360               627123              -587097
      1547                12368               657122              -401356
      1548                12376               711766              -424772
      1549                12384               714009              -570359
      1550                12392               694087              -605766
      1551                12400               663235              -325561
      1552                12408               719369              -573636
      1553                12416               823551              -551591
      1554                12424               892844              -676471
      1555                12432               655047              -529239
      1556                12440               646703              -557154
      1557                12448               607318              -625331
      1558                12456               495090              -568046
      1559                12464               653076              -590394
      1560                12472               650099              -473447
      1561                12480               719639              -502309
      1562                12488               711088              -502579
      1563                12496               740367              -510633
      1564                12504               771286              -494429
      1565                12512               655535              -630527
      1566                12520               658475              -508740
      1567                12528               861290              -535585
      1568                12536               673945              -531459
      1569                12544               597595              -544069
      1570                12552               638913              -641014
      1571                12560               759847              -492269
      1572                12568               799073              -411079
      1573                12576               710136              -535454
      1574                12584               641378              -562156
      1575                12592               623294              -352315
      1576                12600               619690              -471471
      1577                12608               650030              -530932
      1578                12616               648926              -460204
      1579                12624               556284              -425915
      1580                12632               539718              -495744
      1581                12640               641058              -525260
      1582                12648               664060              -451763
      1583                12656               636323              -480489
      1584                12664               658356              -555395
      1585                12672               631903              -527423
      1586                12680               637309              -502705
      1587                12688               569623              -464232
      1588                12696               606632              -445695
      1589                12704               612108              -307233
      1590                12712               566075              -397363
      1591                12720               692752              -454185
      1592                12728               515613              -332659
      1593                12736               625592              -298589
      1594                12744               634431              -470006
      1595                12752               589364              -570885
      1596                12760               676967              -607897
      1597                12768               673937              -534327
      1598                12776               602159              -424983
      1599                12784               566417              -472922
      1600                12792               580601              -376516
      1601                12800               697032              -686043
      1602                12808               611057              -553926
      1603                12816               634380              -469947
      1604                12824               617954              -359486
      1605                12832               624932              -511405
      1606                12840               642608              -483198
      1607                12848               678829              -383410
      1608                12856               636849              -646493
      1609                12864               570613              -468662
      1610                12872               611904              -447459
      1611                12880               530341              -403458
      1612                12888               473497              -498891
      1613                12896               410344              -569185
      1614                12904               529919              -566185
      1615                12912               555945              -359906
      1616                12920               601794              -413825
      1617                12928               540921              -407095
      1618                12936               664001              -427568
      1619                12944               495734              -509067
      1620                12952               544658              -517225
      1621                12960               599211              -418907
      1622                12968               703791              -535565
      1623                12976               473087              -546761
      1624                12984               704804              -554891
      1625                12992               679157              -488781
      1626                13000               488256              -526879
      1627                13008               660800              -510732
      1628                13016               751480              -384759
      1629                13024               515294              -434673
      1630                13032               580632              -410039
      1631                13040               603383              -383032
      1632                13048               692348              -405933
      1633                13056               511471              -517352
      1634                13064               668073              -529845
      1635                13072               562296              -538481
      1636                13080               666106              -614840
      1637                13088               617722              -458316
      1638                13096               648623              -412612
      1639                13104               617805              -496483
      1640                13112               598010              -456254
      1641                13120               606428              -347900
      1642                13128               472222              -447059
      1643                13136               585051              -485332
      1644                13144               585082              -463136
      1645                13152               634910              -362774
      1646                13160               568601              -549583
      1647                13168               619126              -570819
      1648                13176               538965              -474917
      1649                13184               599297              -606709
      1650                13192               583469              -446289
      1651                13200               501785              -585279
      1652                13208               624433              -469116
      1653                13216               661234              -497077
      1654                13224               467075              -542201
      1655                13232               485015              -421035
      1656                13240               548445              -362921
      1657                13248               539499              -385851
      1658                13256               596494              -343824
      1659                13264               453973              -400813
      1660                13272               450268              -334949
      1661                13280               586031              -544257
      1662                13288               512611              -423531
      1663                13296               468450              -519547
      1664                13304               516682              -338934
      1665                13312               475703              -457134
      1666                13320               621742              -499686
      1667                13328               477927              -540615
      1668                13336               506670              -665543
      1669                13344               551177              -376375
      1670                13352               619606              -559817
      1671                13360               510290              -484905
      1672                13368               551608              -511163
      1673                13376               430901              -446367
      1674                13384               558901              -544235
      1675                13392               489903              -509168
      1676                13400               546917              -385757
      1677                13408               596105              -448860
      1678                13416               549997              -440154
      1679                13424               681052              -488345
      1680                13432               513578              -340844
      1681                13440               542238              -464354
      1682                13448               627231              -488259
      1683                13456               619357              -567186
      1684                13464               663534              -409031
      1685                13472               484939              -434952
      1686                13480               587353              -442635
      1687                13488               625214              -443800
      1688                13496               611620              -543297
      1689                13504               542412              -492310
      1690                13512               693564              -559168
      1691                13520               565332              -360718
      1692                13528               493294              -339307
      1693                13536               577989              -535605
      1694                13544               655573              -447710
      1695                13552               600661              -345806
      1696                13560               564273              -402804
      1697                13568               542053              -467936
      1698                13576               450343              -417549
      1699                13584               643512              -444411
      1700                13592               590285              -439513
      1701                13600               444455              -508943
      1702                13608               495492              -464721
      1703                13616               489761              -553303
      1704                13624               596391              -406347
      1705                13632               606469              -389290
      1706                13640               483125              -468944
      1707                13648               554106              -393799
      1708                13656               596515              -522965
      1709                13664               407665              -487277
      1710                13672               495240              -431024
      1711                13680               628109              -473300
      1712                13688               601503              -519810
      1713                13696               481375              -309851
      1714                13704               483536              -465275
      1715                13712               621177              -311533
      1716                13720               454112              -281842
      1717                13728               514293              -458354
      1718                13736               477282              -292879
      1719                13744               472181              -504441
      1720                13752               522260              -424855
      1721                13760               506050              -432271
      1722                13768               566302              -317187
      1723                13776               548977              -445502
      1724                13784               602422              -339312
      1725                13792               415882              -339464
      1726                13800               459160              -425353
      1727                13808               488002              -398846
      1728                13816               421325              -412801
      1729                13824               543379              -242321
      1730                13832               593339              -458691
      1731                13840               452624              -498473
      1732                13848               586471              -347227
      1733                13856               459259              -531009
      1734                13864               587757              -355693
      1735                13872               480848              -481035
      1736                13880               568033              -307449
      1737                13888               385482              -442682
      1738                13896               566782              -403247
      1739                13904               472590              -416503
      1740                13912               476068              -484177
      1741                13920               397066              -539083
      1742                13928               661806              -508535
      1743                13936               473703              -352418
      1744                13944               465998              -486419
      1745                13952               473755              -454178
      1746                13960               486519              -293167
      1747                13968               443365              -584154
      1748                13976               375868              -327956
      1749                13984               566599              -414070
      1750                13992               400322              -266451
      1751                14000               540260              -409617
      1752                14008               589674              -430328
      1753                14016               716353              -434387
      1754                14024               658501              -419321
      1755                14032               509264              -346230
      1756                14040               472359              -366986
      1757                14048               559463              -312825
      1758                14056               243686              -477101
      1759                14064               534617              -289092
      1760                14072               457558              -417141
      1761                14080               553469              -444164
      1762                14088               424885              -334132
      1763                14096               519498              -498011
      1764                14104               336730              -408449
      1765                14112               476862              -417397
      1766                14120               439010              -424024
      1767                14128               365662              -333041
      1768                14136               370285              -356959
      1769                14144               570779              -349280
      1770                14152               464644              -382164
      1771                14160               485289              -417162
      1772                14168               575196              -289954
      1773                14176               491353              -346314
      1774                14184               448621              -423022
      1775                14192               384664              -278140
      1776                14200               615188              -362643
      1777                14208               538100              -358615
      1778                14216               433906              -287549
      1779                14224               450060              -351548
      1780                14232               501351              -201471
      1781                14240               440353              -466886
      1782                14248               541233              -273732
      1783                14256               427302              -456346
      1784                14264               375550              -412616
      1785                14272               352290              -432259
      1786                14280               459591              -341531
      1787                14288               499423              -374699
      1788                14296               475232              -434870
      1789                14304               461616              -442034
      1790                14312               348638              -369379
      1791                14320               444016              -456351
      1792                14328               432813              -485548
      1793                14336               441131              -349413
      1794                14344               480063              -496233
      1795                14352               454829              -358486
      1796                14360               444254              -394902
      1797                14368               363577              -319735
      1798                14376               403955              -292767
      1799                14384               508627              -295345
      1800                14392               393166              -439705
      1801                14400               395447              -402113
      1802                14408               473113              -363325
      1803                14416               354084              -360248
      1804                14424               465504              -335759
      1805                14432               353702              -379971
      1806                14440               455856              -531962
      1807                14448               408095              -399813
      1808                14456               495545              -481592
      1809                14464               374516              -391119
      1810                14472               479963              -386867
      1811                14480               420311              -353928
      1812                14488               462324              -336705
      1813                14496               597106              -287268
      1814                14504               435842              -369959
      1815                14512               540717              -390192
      1816                14520               354867              -335546
      1817                14528               469712              -439972
      1818                14536               407309              -488157
      1819                14544               595533              -239974
      1820                14552               413503              -387081
      1821                14560               321834              -355041
      1822                14568               504249              -388728
      1823                14576               508641              -399016
      1824                14584               461743              -327820
      1825                14592               424133              -412824
      1826                14600               445319              -254419
      1827                14608               518866              -401896
      1828                14616               296930              -282765
      1829                14624               522886              -290873
      1830                14632               507644              -411934
      1831                14640               365207              -460622
      1832                14648               269474              -328934
      1833                14656               400729              -268724
      1834                14664               574929              -418416
      1835                14672               393053              -469389
      1836                14680               529853              -374409
      1837                14688               409725              -472097
      1838                14696               461046              -425980
      1839                14704               342992              -359186
      1840                14712               383356              -348481
      1841                14720               465804              -398539
      1842                14728               387536              -236521
      1843                14736               475930              -265193
      1844                14744               517559              -352528
      1845                14752               374536              -313160
      1846                14760               379847              -444810
      1847                14768               322001              -247231
      1848                14776               459394              -395036
      1849                14784               484372              -403538
      1850                14792               526726              -322756
      1851                14800               328276              -401104
      1852                14808               359673              -326430
      1853                14816               479503              -273796
      1854                14824               335274              -328585
      1855                14832               224440              -276270
      1856                14840               540975              -286152
      1857                14848               498266              -305937
      1858                14856               445482              -299333
      1859                14864               449697              -360958
      1860                14872               405481              -418640
      1861                14880               341815              -369712
      1862                14888               529657              -304780
      1863                14896               440915              -401617
      1864                14904               305428              -330164
      1865                14912               311457              -281745
      1866                14920               332500              -338218
      1867                14928               419210              -517212
      1868                14936               320035              -303966
      1869                14944               210893              -402728
      1870                14952               335651              -248212
      1871                14960               408619              -295328
      1872                14968               349880              -207998
      1873                14976               368172              -399886
      1874                14984               614645              -305339
      1875                14992               424937              -308779
      1876                15000               426232              -382824
      1877                15008               392724              -467716
      1878                15016               329341              -301801
      1879                15024               544867              -375319
      1880                15032               194764              -199873
      1881                15040               407847              -414918
      1882                15048               354174              -435744
      1883                15056               272353              -327075
      1884                15064               334067              -389474
      1885                15072               536537              -368793
      1886                15080               326180              -276056
      1887                15088               385762              -337966
      1888                15096               441059              -312735
      1889                15104               408910              -329261
      1890                15112               389996              -429289
      1891                15120               340628              -370798
      1892                15128               350557              -307427
      1893                15136               401209              -432403
      1894                15144               308769              -242443
      1895                15152               252283              -431282
      1896                15160               468964              -386550
      1897                15168               423162              -300426
      1898                15176               320639              -423019
      1899                15184               369976              -363737
      1900                15192               257527               -86976
      1901                15200               481296              -237107
      1902                15208               379681              -392220
      1903                15216               284638              -377767
      1904                15224               417996              -429202
      1905                15232               309306              -198190
      1906                15240               325615              -276111
      1907                15248               209578              -401985
      1908                15256               467566              -215351
      1909                15264               356949              -345186
      1910                15272               369317              -288722
      1911                15280               451231              -360808
      1912                15288               326783              -199312
      1913                15296               226834              -285032
      1914                15304               326416              -397040
      1915                15312               344344              -235350
      1916                15320               295437              -374252
      1917                15328               271907              -481958
      1918                15336               301305              -380606
      1919                15344               273423              -275509
      1920                15352               353416              -354875
      1921                15360               466963              -312870
      1922                15368               273149              -398835
      1923                15376               365224              -274900
      1924                15384               411586              -225188
      1925                15392               465426              -325476
      1926                15400               340325              -385142
      1927                15408               291021              -298026
      1928                15416               395788              -224777
      1929                15424               356324              -307266
      1930                15432               384149              -251230
      1931                15440               395546              -419044
      1932                15448               419090               -95442
      1933                15456               331102              -355539
      1934                15464               440555              -314041
      1935                15472               354433              -356511
      1936                15480               289045              -310633
      1937                15488               385860              -381816
      1938                15496               322925              -346183
      1939                15504               381744              -364287
      1940                15512               444174              -292468
      1941                15520               312125              -297444
      1942                15528               262262              -331830
      1943                15536               317507              -339237
      1944                15544               478645              -252175
      1945                15552               370089              -137867
      1946                15560               326200              -352080
      1947                15568               213627              -494558
      1948                15576               286596              -226645
      1949                15584               409293              -210772
      1950                15592               185151              -300395
      1951                15600               198284              -405512
      1952                15608               491388              -356467
      1953                15616               353286              -435885
      1954                15624               153232              -255847
      1955                15632               404740              -225522
      1956                15640               441377              -292934
      1957                15648               246806              -269901
      1958                15656               359390              -249101
      1959                15664               399878              -222027
      1960                15672               431150              -383462
      1961                15680               391046              -236924
      1962                15688               292776              -333953
      1963                15696               293948              -223837
      1964                15704               237770              -519287
      1965                15712               434983              -351025
      1966                15720               391101              -253119
      1967                15728               250645              -266500
      1968                15736               313681              -234202
      1969                15744               278660              -270648
      1970                15752               222782              -251909
      1971                15760               185917              -271936
      1972                15768               183669              -285823
      1973                15776               332899              -259903
      1974                15784               425813              -310193
      1975                15792               256469              -292052
      1976                15800               139486              -414082
      1977                15808               292049              -161700
      1978                15816               281961              -388126
      1979                15824               283679              -274028
      1980                15832               335386              -319120
      1981                15840               406261              -209263
      1982                15848               360140              -212707
      1983                15856               340358              -149609
      1984                15864               368726              -308168
      1985                15872               328326              -274414
      1986                15880               213475              -223200
      1987                15888               249628              -320440
      1988                15896               366201              -249784
      1989                15904               271168              -381702
      1990                15912               286427              -270575
      1991                15920               283460              -351362
      1992                15928               281112              -352413
      1993                15936               160848              -310465
      1994                15944               415360              -136194
      1995                15952               348118              -298642
      1996                15960               328697              -307947
      1997                15968               266051              -289421
      1998                15976               468114              -231977
      1999                15984               235578              -185753
      2000                15992               394100              -170228
      2001                16000                87433              -243834
      2002                16008               278449              -313002
      2003                16016               297124              -173809
      2004                16024               476006              -232727
      2005                16032               429861              -314415
      2006                16040               237246              -248002
      2007                16048               383347              -342973
      2008                16056               311809              -216531
      2009                16064               252902              -452693
      2010                16072               274414              -272533
      2011                16080               238613              -239705
      2012                16088               207327              -203310
      2013                16096               271928              -337089
      2014                16104               316735              -372642
      2015                16112               329328              -237590
      2016                16120               423710              -294718
      2017                16128               323378              -373727
      2018                16136               262259              -247708
      2019                16144               245296              -308806
      2020                16152               296832              -301434
      2021                16160               369510              -355427
      2022                16168               126074              -396858
      2023                16176               287700              -152358
      2024                16184               198575              -245938
      2025                16192               470000              -358034
      2026                16200               311541              -196236
      2027                16208               265265              -330386
      2028                16216               362968              -298433
      2029                16224               385274              -252827
      2030                16232               206486              -256536
      2031                16240               204495              -134022
      2032                16248               261324              -300037
      2033                16256               236051              -271055
      2034                16264               185098              -382723
      2035                16272               268035              -385629
      2036                16280               393472              -232752
      2037                16288               380946              -311733
      2038                16296               288500              -159417
      2039                16304               279418              -344114
      2040                16312               357790              -243956
      2041                16320               361395               -65753
      2042                16328               277023              -248235
      2043                16336               250403              -202936
      2044                16344               279495              -287536
      2045                16352               298604              -296998
      2046                16360               288799              -206417
      2047                16368               304468              -159971
      2048                16376               290761              -256091
      2049                16384               253067              -245643
      2050                16392                39398              -167809
      2051                16400               280334              -348770
      2052                16408               278857              -196145
      2053                16416               165321              -234931
      2054                16424               122169              -210068
      2055                16432               180681              -304726
      2056                16440               234668              -281181
      2057                16448               236267              -307047
      2058                16456               143057              -290209
      2059                16464               309320              -296108
      2060                16472               276436              -185177
      2061                16480               233154              -233542
      2062                16488               293082              -256527
      2063                16496               304644              -341371
      2064                16504               197687              -265376
      2065                16512               388282              -184798
      2066                16520               195213              -263070
      2067                16528               225365              -241958
      2068                16536               263166              -154249
      2069                16544               240993              -295281
      2070                16552               286977              -358826
      2071                16560               323379              -239651
      2072                16568               472566              -230880
      2073                16576               234913              -326315
      2074                16584               148480              -368761
      2075                16592               288097              -322893
      2076                16600               236663              -217990
      2077                16608               450391              -298576
      2078                16616               384041              -121562
      2079                16624               270451              -217098
      2080                16632               266929              -455350
      2081                16640               295492              -377636
      2082                16648               295721              -327789
      2083                16656               340087              -304373
      2084                16664               118011              -187416
      2085                16672               370503              -189038
      2086                16680               204507              -383580
      2087                16688               327731              -255364
      2088                16696               326792              -352029
      2089                16704               299340              -342031
      2090                16712               303565              -376969
      2091                16720               303193              -342291
      2092                16728               233225              -272318
      2093                16736               176018              -381249
      2094                16744               261638              -259585
      2095                16752               432839              -254432
      2096                16760               251897              -293034
      2097                16768               255850              -301953
      2098                16776               262600              -358301
      2099                16784               168618              -177274
      2100                16792               336771              -215619
      2101                16800               220983              -280104
      2102                16808                63858              -285800
      2103                16816               229666              -375899
      2104                16824               391755              -263211
      2105                16832               188394              -122564
      2106                16840               179054              -319006
      2107                16848               347779              -374038
      2108                16856               250334              -202107
      2109                16864               366445              -208631
      2110                16872               183159              -306763
      2111                16880               113330              -277764
      2112                16888               316445              -116739
      2113                16896               242770              -210347
      2114                16904               236942              -201371
      2115                16912               380093              -267836
      2116                16920               252944              -262044
      2117                16928               210739              -273856
      2118                16936               234990              -267409
      2119                16944               293675               -77639
      2120                16952               133778              -251246
      2121                16960               143403              -171610
      2122                16968               140670              -162515
      2123                16976               275789              -253467
      2124                16984               281468              -112436
      2125                16992               279122              -385942
      2126                17000               206257              -199370
      2127                17008               201670              -219022
      2128                17016               268645              -170843
      2129                17024               270858              -175263
      2130                17032               206556              -248429
      2131                17040               241657              -204875
      2132                17048               250458              -228991
      2133                17056               311805              -219450
      2134                17064               269043               -99876
      2135                17072                58343              -313162
      2136                17080               101101              -285541
      2137                17088               294628              -244241
      2138                17096               232970              -222412
      2139                17104               146250              -266260
      2140                17112               327929              -279763
      2141                17120               470171              -313825
      2142                17128               201400              -169626
      2143                17136               152515              -294502
      2144                17144               366789              -231570
      2145                17152               208294              -179727
      2146                17160               175903              -284220
      2147                17168               110346              -189275
      2148                17176               154679              -258121
      2149                17184               138136              -365456
      2150                17192               188219              -238961
      2151                17200               156384              -177105
      2152                17208               200171              -196887
      2153                17216               315840              -283702
      2154                17224               245390              -237084
      2155                17232               205622              -126615
      2156                17240               218056              -306264
      2157                17248               273505              -274851
      2158                17256               242750              -223594
      2159                17264                25194              -264749
      2160                17272               162159              -206458
      2161                17280               211435              -402148
      2162                17288               104121              -259968
      2163                17296               249621              -227272
      2164                17304               341411              -195955
      2165                17312               111979              -217007
      2166                17320                78641              -227363
      2167                17328               277945              -237679
      2168                17336               263491              -318160
      2169                17344               166328               -76268
      2170                17352               228324              -251285
      2171                17360               178714               -38568
      2172                17368               155031                 -565
      2173                17376               241809              -259753
      2174                17384               282863              -174934
      2175                17392               378954              -106878
      2176                17400               214486              -400112
      2177                17408               215126              -210360
      2178                17416               210215              -242276
      2179                17424               172869              -222094
      2180                17432               115466              -315752
      2181                17440               199170              -298557
      2182                17448               184354              -300662
      2183                17456               122225              -301948
      2184                17464               183539              -238414
      2185                17472               214762              -205439
      2186                17480               171696              -326995
      2187                17488               187126              -285155
      2188                17496               378832              -103666
      2189                17504               279260              -286406
      2190                17512               212621              -124119
      2191                17520               154284              -308541
      2192                17528               219315              -276010
      2193                17536               177529              -178302
      2194                17544               184548              -179241
      2195                17552               347283              -245997
      2196                17560               164930              -205124
      2197                17568               104651              -321717
      2198                17576               154807              -323836
      2199                17584               126350              -113198
      2200                17592               199198              -225419
      2201                17600               252614               -72559
      2202                17608                74854              -211956
      2203                17616               114410              -235256
      2204                17624               207682              -144627
      2205                17632               198200              -266906
      2206                17640               180969              -261187
      2207                17648               230323              -324771
      2208                17656               249410              -277055
      2209                17664               339120              -217461
      2210                17672               201052              -275750
      2211                17680                83240              -350117
      2212                17688               176100              -294294
      2213                17696               314623              -186551
      2214                17704               213577              -189198
      2215                17712               132915              -275233
      2216                17720               213241              -120399
      2217                17728                22464              -196935
      2218                17736               118866              -255902
      2219                17744                89199              -178029
      2220                17752               266561              -269060
      2221                17760               254111              -206321
      2222                17768               161990              -212869
      2223                17776               168537              -355519
      2224                17784               163625              -317976
      2225                17792               223568              -282661
      2226                17800                   78              -306275
      2227                17808               166518              -119454
      2228                17816               205949              -320262
      2229                17824               296758               -99848
      2230                17832               112063              -210135
      2231                17840               403434              -149048
      2232                17848               235542              -164492
      2233                17856               217898              -132629
      2234                17864               260704              -180291
      2235                17872               132209              -239583
      2236                17880               238428               -93770
      2237                17888               190492              -189209
      2238                17896               103760              -187013
      2239                17904               181047              -234589
      2240                17912               105732              -253521
      2241                17920               110633              -183209
      2242                17928               239340              -157441
      2243                17936               356651              -287043
      2244                17944               175465               -88179
      2245                17952               112843               -78131
      2246                17960               134684              -213302
      2247                17968               306866              -240585
      2248                17976               258159              -202801
      2249                17984               130531              -307973
      2250                17992               202657              -124155
      2251                18000                -9963              -219239
      2252                18008               162246              -233589
      2253                18016               203953              -218887
      2254                18024               118540              -209990
      2255                18032                52123              -186608
      2256                18040               118669              -102409
      2257                18048               151200              -169103
      2258                18056               209057              -209362
      2259                18064               174348               -64571
      2260                18072               330799              -228287
      2261                18080               126642              -198209
      2262                18088               224487               -30103
      2263                18096               181529              -174026
      2264                18104               131275              -301119
      2265                18112               142196              -216456
      2266                18120               164526              -128254
      2267                18128                57160              -207557
      2268                18136               120474              -199959
      2269                18144               139186              -253924
      2270                18152               199039              -136537
      2271                18160               256823              -102934
      2272                18168               299338              -289770
      2273                18176                26734              -257591
      2274                18184               187963              -180663
      2275                18192                90209              -150502
      2276                18200                24702              -321271
      2277                18208               194810              -289533
      2278                18216               224259              -235706
      2279                18224               130864              -101463
      2280                18232               -46677              -211897
      2281                18240               186214              -348657
      2282                18248                34226              -157504
      2283                18256               157017              -339890
      2284                18264               120587              -179804
      2285                18272                56217              -231064
      2286                18280               218073               -82579
      2287                18288               215978              -149924
      2288                18296               159583               -53091
      2289                18304               -14135               -73882
      2290                18312               311225              -182928
      2291                18320                91058              -207677
      2292                18328               138412              -221908
      2293                18336               227734              -208399
      2294                18344                59392              -232575
      2295                18352               164079               -28354
      2296                18360                53891              -188164
      2297                18368               204117               -13780
      2298                18376                61164              -202216
      2299                18384               116551               -60292
      2300                18392                50910              -179816
      2301                18400                  708              -278094
      2302                18408               142344              -314200
      2303                18416               -22931              -243873
      2304                18424                95901              -256580
      2305                18432               233803              -117943
      2306                18440                68068               -97140
      2307                18448               253272              -343092
      2308                18456               108650              -153721
      2309                18464                29671              -112983
      2310                18472               118831              -218585
      2311                18480               140375              -352269
      2312                18488                82386               -52186
      2313                18496               252496              -101122
      2314                18504               197447              -226957
      2315                18512               126573              -216236
      2316                18520                39943               -18635
      2317                18528               225841               -94881
      2318                18536               166392              -208694
      2319                18544               263267              -121135
      2320                18552               -37443              -265424
      2321                18560               208736               -49812
      2322                18568                45848              -335134
      2323                18576               115770              -246287
      2324                18584               106578               -64700
      2325                18592               -50597              -189445
      2326                18600               120149              -113936
      2327                18608               178882              -231181
      2328                18616               266415              -200352
      2329                18624               128794              -154869
      2330                18632               160066               -59123
      2331                18640                86573                89835
      2332                18648               147211              -276928
      2333                18656               106703              -225712
      2334                18664                31173              -226023
      2335                18672               180703              -404495
      2336                18680                -3692              -335188
      2337                18688                99060              -237245
      2338                18696               153288              -287349
      2339                18704                81366              -167705
      2340                18712                17028              -369818
      2341                18720               260729              -179216
      2342                18728               -20909              -310209
      2343                18736               272028              -199274
      2344                18744                98824              -166989
      2345                18752               173427              -162668
      2346                18760                79742              -288864
      2347                18768               177302              -138140
      2348                18776               -23091              -121368
      2349                18784                60805              -252208
      2350                18792               132273              -288300
      2351                18800                92360              -144603
      2352                18808               118768              -240322
      2353                18816                66861              -126706
      2354                18824                65219              -157381
      2355                18832                -7187              -130111
      2356                18840                82277              -182917
      2357                18848                46122              -142118
      2358                18856               129863              -146761
      2359                18864                57705               -96443
      2360                18872               124016               -50759
      2361                18880               167478              -158674
      2362                18888                91877              -211245
      2363                18896               185858               -66753
      2364                18904               109660              -201395
      2365                18912               131375              -158146
      2366                18920               221503              -175792
      2367                18928               102717               -61234
      2368                18936               109308              -264218
      2369                18944                71682                 3522
      2370                18952               159739                32921
      2371                18960               266432               -54663
      2372                18968                56069              -209668
      2373                18976               -72967              -295363
      2374                18984                73097              -253969
      2375                18992                92962              -190380
      2376                19000                68182               -30165
      2377                19008               125572               -50387
      2378                19016               116345              -175804
      2379                19024                38536              -101670
      2380                19032                56770              -192437
      2381                19040               162998               -40103
      2382                19048               279932              -211429
      2383                19056               -79392               -47387
      2384                19064               109388              -172829
      2385                19072               -20093              -285398
      2386                19080                48807              -207765
      2387                19088                41190              -215620
      2388                19096               161305              -156649
      2389                19104               257044              -210646
      2390                19112               109243               -64917
      2391                19120                52732              -261618
      2392                19128               150648              -279101
      2393                19136               185458              -153769
      2394                19144               160923              -201616
      2395                19152                15252              -112624
      2396                19160               -41414              -227323
      2397                19168                46193              -250627
      2398                19176                68411              -256155
      2399                19184               -69912              -191892
      2400                19192                 1370              -207448
      2401                19200                96191              -117637
      2402                19208                38071              -212509
      2403                19216               121398              -154769
      2404                19224               170832              -141690
      2405                19232                80709              -257480
      2406                19240                85043               -91610
      2407                19248                99902              -111942
      2408                19256                52051              -138358
      2409                19264                75841               -34191
      2410                19272               208912               -76868
      2411                19280                95624              -172136
      2412                19288               128512              -188078
      2413                19296                -2352              -151438
      2414                19304               213769              -280380
      2415                19312               201198              -230365
      2416                19320               140484              -166081
      2417                19328               219506              -220373
      2418                19336               -88140              -309668
      2419                19344               255921              -131558
      2420                19352                -1161              -154464
      2421                19360                54417              -100298
      2422                19368                72716              -257002
      2423                19376               150227              -111491
      2424                19384                21015              -289704
      2425                19392               192104              -150928
      2426                19400                62583              -204060
      2427                19408               224549              -257250
      2428                19416                76840               -92324
      2429                19424               121761              -171787
      2430                19432               181980              -131600
      2431                19440                70885               -43109
      2432                19448               164995              -193541
      2433                19456                64994              -204662
      2434                19464                68001               -76334
      2435                19472               104429              -282418
      2436                19480               117155               -42539
      2437                19488               112355              -145600
      2438                19496               174249              -201889
      2439                19504              -101536              -178678
      2440                19512               173262               -95210
      2441                19520                62962              -196130
      2442                19528               109200              -313132
      2443                19536                56953              -248115
      2444                19544                12920              -243894
      2445                19552               110128              -130564
      2446                19560               107093              -202327
      2447                19568               126949              -310949
      2448                19576                 -933              -181628
      2449                19584               166029              -125076
      2450                19592                75423              -250102
      2451                19600              -106907               -26900
      2452                19608               -87378              -136279
      2453                19616                85891               -94853
      2454                19624                93376              -141747
      2455                19632                64533              -103433
      2456                19640               104552              -201160
      2457                19648                68102              -183880
      2458                19656                29283              -177319
      2459                19664                71598              -166622
      2460                19672                64862              -109452
      2461                19680               161539               -64909
      2462                19688               125264              -102047
      2463                19696                41119              -142475
      2464                19704                72410              -171323
      2465                19712               289521              -299181
      2466                19720               -37539              -134995
      2467                19728                69240              -150510
      2468                19736                29235              -231620
      2469                19744                81871              -126407
      2470                19752                18509              -161055
      2471                19760                -9976              -191135
      2472                19768                21488              -109492
      2473                19776                 7675               -38488
      2474                19784                46168               -45947
      2475                19792               -34764              -144713
      2476                19800               201230               -84732
      2477                19808                89424              -121554
      2478                19816               140013              -148148
      2479                19824               129661              -190749
      2480                19832                37998              -139526
      2481                19840               111110              -173203
      2482                19848                35203              -102143
      2483                19856               182767               -78708
      2484                19864                56622               -74002
      2485                19872                17714              -148102
      2486                19880               146460              -178819
      2487                19888               183113              -290088
      2488                19896                  841              -137034
      2489                19904               136193               -30635
      2490                19912               -48086              -103102
      2491                19920              -142408              -190285
      2492                19928                 6057              -135270
      2493                19936                 8207              -250656
      2494                19944                53670              -183099
      2495                19952                37989              -226688
      2496                19960                66225              -164592
      2497                19968               -12505              -203766
      2498                19976                91197              -155987
      2499                19984                40345              -222278
      2500                19992               -53358              -139137
      2501                20000                -7876               -97872
      2502                20008                34015               -71105
      2503                20016                67573              -147451
      2504                20024                 5882              -108876
      2505                20032                80961              -175445
      2506                20040                81050              -114346
      2507                20048               -48362              -113916
      2508                20056                28320               -40954
      2509                20064               -49666                -1203
      2510                20072                65948              -106977
      2511                20080                10787              -202506
      2512                20088                60127              -130927
      2513                20096               244407              -163489
      2514                20104               164458               -66774
      2515                20112               -66879              -169116
      2516                20120                88619              -293864
      2517                20128               -13927              -216859
      2518                20136               189436               -70396
      2519                20144               124298               -96829
      2520                20152               -62982               -62847
      2521                20160                50551              -135121
      2522                20168               140231               -37742
      2523                20176                61625              -224699
      2524                20184               103583               -71630
      2525                20192                24722              -322816
      2526                20200                12195              -317123
      2527                20208                92118               -86715
      2528                20216                89191              -184048
      2529                20224               -27444              -126985
      2530                20232              -121874              -274202
      2531                20240               192664               -66322
      2532                20248                59571              -249278
      2533                20256                23186              -162122
      2534                20264               211265              -208626
      2535                20272                -1890              -219159
      2536                20280                  875              -110424
      2537                20288                -3798                34152
      2538                20296               139178               -59256
      2539                20304               178281              -199507
      2540                20312                20547              -253768
      2541                20320                61560              -135762
      2542                20328                28285                24365
      2543                20336                38456              -116085
      2544                20344                88910              -126616
      2545                20352                75119               -46195
      2546                20360                72273              -186962
      2547                20368                 7368               -95384
      2548                20376               -12382               -64078
      2549                20384                 3329              -148713
      2550                20392               112283              -272576
      2551                20400               -10533              -254204
      2552                20408               111514              -101363
      2553                20416                97283              -156626
      2554                20424                40843              -254297
      2555                20432                13848              -221661
      2556                20440                -3663              -167964
      2557                20448                -9000              -153826
      2558                20456                 -312              -177536
      2559                20464                32328              -114360
      2560                20472               -12159              -115084
      2561                20480                59945              -152626
      2562                20488               -54477              -164712
      2563                20496                -5876              -182042
      2564                20504                -5670              -103781
      2565                20512                80400               -94983
      2566                20520                42421              -141555
      2567                20528                 4644               -98516
      2568                20536                43315               -56710
      2569                20544               166794              -174584
      2570                20552                -2839              -217547
      2571                20560               -30817              -167703
      2572                20568                11803                -9821
      2573                20576                27252              -146156
      2574                20584                42068              -141208
      2575                20592                21570              -150263
      2576                20600                59660               -18678
      2577                20608               177686              -155092
      2578                20616                19549              -300003
      2579                20624               213937              -155272
      2580                20632                 3469              -260582
      2581                20640               -35300              -124779
      2582                20648               109375              -204053
      2583                20656                14215               -75012
      2584                20664                26582               -92444
      2585                20672              -126594               -84899
      2586                20680              -105174               -85543
      2587                20688               -77604               -16375
      2588                20696                51453               -91258
      2589                20704               -39076                15713
      2590                20712               103627              -186603
      2591                20720                35001              -131096
      2592                20728                16948               -49421
      2593                20736                 2185              -102202
      2594                20744                38484              -147444
      2595                20752               116544              -108641
      2596                20760               -18192               -84841
      2597                20768               104209              -161406
      2598                20776               -74174              -220452
      2599                20784                 4899              -301013
      2600                20792              -141427              -119990
      2601                20800              -133991              -146986
      2602                20808                78283               -72453
      2603                20816                37971               -35014
      2604                20824               -34869              -120268
      2605                20832               -30074              -131283
      2606                20840               138686              -175889
      2607                20848                 1866              -179056
      2608                20856               143150               -79528
      2609                20864                26409              -212191
      2610                20872                12027              -155976
      2611                20880                11913               -95538
      2612                20888                 2530              -133470
      2613                20896                32547                  719
      2614                20904               182223              -114320
      2615                20912               120009              -112835
      2616                20920               -18964               -56241
      2617                20928                 1807               -86669
      2618                20936                51791              -211854
      2619                20944                13830              -212859
      2620                20952                60313              -138214
      2621                20960               -39141               -74317
      2622                20968               -89180              -189704
      2623                20976                76850              -157307
      2624                20984                80605              -153039
      2625                20992               -45399              -123812
      2626                21000                40880                26878
      2627                21008               155712              -122508
      2628                21016               -29817               -11370
      2629                21024                65684              -260691
      2630                21032              -102139              -167990
      2631                21040              -104922                -2584
      2632                21048              -187756              -154065
      2633                21056                62815              -114756
      2634                21064               149943               -72433
      2635                21072               111472              -214431
      2636                21080                70425               -78333
      2637                21088                71684              -171474
      2638                21096                88804              -125268
      2639                21104               -28203               -95224
      2640                21112                49101              -235921
      2641                21120                24232              -264351
      2642                21128               -35795               -77900
      2643                21136               -79139               -67440
      2644                21144                55000               -75153
      2645                21152               -33882              -150704
      2646                21160               -91137               -79615
      2647                21168               -11438               -99088
      2648                21176               -85129               -97775
      2649                21184                79112               -80080
      2650                21192               -27114               -10001
      2651                21200               -67323               -12140
      2652                21208                -5337               -17373
      2653                21216                56146               -99132
      2654                21224              -192531              -117404
      2655                21232                76950              -154771
      2656                21240              -148400              -162243
      2657                21248                54360              -152240
      2658                21256               -78994              -109143
      2659                21264               111812              -157620
      2660                21272               -95845               -29098
      2661                21280                88776              -246900
      2662                21288                -2153               -85945
      2663                21296                 8444              -183118
      2664                21304               -41103              -132881
      2665                21312                98906              -144602
      2666                21320              -175383               -47951
      2667                21328               -18217               -49784
      2668                21336                70875              -297861
      2669                21344                48255               -61972
      2670                21352               -82703              -134739
      2671                21360                56197              -171893
      2672                21368                51807              -243459
      2673                21376                84087              -220927
      2674                21384               -35421              -271390
      2675                21392               -20426              -279744
      2676                21400               -50559              -160992
      2677                21408                69796              -102398
      2678                21416                26512              -256823
      2679                21424               -14748               -88972
      2680                21432                79722              -142295
      2681                21440                24977              -168478
      2682                21448               -12703              -140109
      2683                21456               -59446               -54318
      2684                21464                19077              -178121
      2685                21472               -49575               -80098
      2686                21480               -19260               -69140
      2687                21488               -71926              -183931
      2688                21496               -92098              -168177
      2689                21504                63766              -176367
      2690                21512                63052              -176049
      2691                21520                24060               -48557
      2692                21528               -57097              -222827
      2693                21536               -73395               -24631
      2694                21544              -129164              -150468
      2695                21552                46179              -207938
      2696                21560                97118              -183982
      2697                21568               -74507               -58315
      2698                21576               124517              -107533
      2699                21584                 8590              -187753
      2700                21592               -23629              -134436
      2701                21600              -120715               -77950
      2702                21608               -44305              -129827
      2703                21616               -64700               -25254
      2704                21624              -173092              -137694
      2705                21632               100396               -74878
      2706                21640                -8354              -104685
      2707                21648               -42745              -115446
      2708                21656                -8662                44757
      2709                21664               -79052               -66378
      2710                21672               -62809              -119546
      2711                21680              -155877               -58256
      2712                21688               -99009              -101363
      2713                21696               -69830               -43502
      2714                21704               -10982               -90755
      2715                21712                93010                -3324
      2716                21720                48977              -262030
      2717                21728               142492               -31908
      2718                21736                47985              -127788
      2719                21744              -100182               -29335
      2720                21752               -41595               -63395
      2721                21760               -63934              -108625
      2722                21768               169356               -93282
      2723                21776              -110767              -245245
      2724                21784                21882              -110712
      2725                21792               -67636              -189684
      2726                21800               148483              -116167
      2727                21808               110903              -163706
      2728                21816                86179               -80902
      2729                21824               119766               -61538
      2730                21832              -112215               -57170
      2731                21840               -23957              -104449
      2732                21848                -6425               -83148
      2733                21856               -26907               -17716
      2734                21864               124852              -161848
      2735                21872               -92080              -270964
      2736                21880                -8110              -197711
      2737                21888               -22492              -132923
      2738                21896               -41525               -85373
      2739                21904                 9629                18056
      2740                21912               -14303               -70384
      2741                21920               102925               -69273
      2742                21928                86455               -26146
      2743                21936               -36064              -177529
      2744                21944              -111124              -185042
      2745                21952               -84892                27049
      2746                21960               -23203               -73165
      2747                21968               142463               -42081
      2748                21976                17112              -224930
      2749                21984               164975                -9097
      2750                21992               -55194               -15256
      2751                22000               -59540              -133942
      2752                22008               -47600               -71575
      2753                22016               -56423               -93136
      2754                22024                56718               -87844
      2755                22032                -5673                 6120
      2756                22040                52761               -99678
      2757                22048               -59568               -26936
      2758                22056                92154               -15930
      2759                22064                12579              -160200
      2760                22072                 8166              -135717
      2761                22080               -11654               -74698
      2762                22088               -86897              -326783
      2763                22096               -28558              -154087
      2764                22104                11760                -2328
      2765                22112                74925                -6987
      2766                22120               -43663               -61274
      2767                22128               -48806                44373
      2768                22136                -1978              -158733
      2769                22144               104304               -97676
      2770                22152               -38996              -130446
      2771                22160               126237              -127211
      2772                22168               -77310                39947
      2773                22176               -30511               -87306
      2774                22184               145616              -158844
      2775                22192               101566              -159386
      2776                22200                62508              -127385
      2777                22208               -55313              -174745
      2778                22216               -51741               -67839
      2779                22224                59874              -178161
      2780                22232                -5922              -164095
      2781                22240               -24180              -167690
      2782                22248                -6291              -131525
      2783                22256               -20684              -167117
      2784                22264               -98063               -83886
      2785                22272              -130493              -254866
      2786                22280               -72430              -246576
      2787                22288              -111839              -214690
      2788                22296                  452              -145663
      2789                22304               -48717              -113872
      2790                22312                 6903              -147693
      2791                22320                -3625               -60734
      2792                22328               -10054              -155710
      2793                22336              -143203               -49090
      2794                22344               -67212              -114653
      2795                22352              -242312              -192274
      2796                22360              -102766              -116965
      2797                22368              -161906              -143446
      2798                22376                23277              -216741
      2799                22384               153841                99626
      2800                22392               -61287               -49085
      2801                22400               -23072              -146244
      2802                22408               -42672               -27470
      2803                22416               -57165              -199699
      2804                22424               -34846              -233062
      2805                22432                26849              -100986
      2806                22440              -127976              -184794
      2807                22448                97141               -99472
      2808                22456                44835              -153237
      2809                22464               -49005               -57777
      2810                22472                62825               -43030
      2811                22480                31334                20515
      2812                22488               -75383              -141485
      2813                22496               -69662              -239550
      2814                22504                16518               -12443
      2815                22512                -8943                 8868
      2816                22520                30805               -25435
      2817                22528              -125453               -14477
      2818                22536               -64314              -237749
      2819                22544                39835              -161774
      2820                22552                62365              -133140
      2821                22560              -143662              -156647
      2822                22568               -60435               -53999
      2823                22576                -8325                 4882
      2824                22584              -116694               -59340
      2825                22592              -171732              -165764
      2826                22600               -74173                10371
      2827                22608               -79979              -171835
      2828                22616               -43979              -219770
      2829                22624               -84295               -39502
      2830                22632               -54298              -153375
      2831                22640                33676              -170861
      2832                22648              -123096              -115707
      2833                22656               -90968               -61550
      2834                22664                25118              -123322
      2835                22672               -44176              -140789
      2836                22680               -26032              -167648
      2837                22688               -73767               -83992
      2838                22696                 2530               -88091
      2839                22704                61887               -91444
      2840                22712              -103132              -202080
      2841                22720                62407              -208031
      2842                22728                15892               -83167
      2843                22736               -16565               -49713
      2844                22744               -10327              -162810
      2845                22752               -44765              -213826
      2846                22760               229813                 5160
      2847                22768               -44924              -150807
      2848                22776                 2092                26327
      2849                22784               -33333               -62893
      2850                22792               -48654              -148657
      2851                22800               -24458              -125337
      2852                22808               -25731              -135578
      2853                22816               116596              -225189
      2854                22824                15150               -43937
      2855                22832               -48869                 2293
      2856                22840                56145               -77498
      2857                22848                 9717              -107549
      2858                22856               -56710              -209437
      2859                22864              -112746              -206151
      2860                22872              -110379                 2886
      2861                22880                14574               -55712
      2862                22888                28846               -40736
      2863                22896               -61590              -157291
      2864                22904               -48603               -33870
      2865                22912               -81455              -102532
      2866                22920                29110              -129871
      2867                22928                92906               -60342
      2868                22936               -49534               -92150
      2869                22944                12011              -129243
      2870                22952                94837                13252
      2871                22960               -66894              -162142
      2872                22968                -5341               -65647
      2873                22976               -72207              -124059
      2874                22984                28493                 3602
      2875                22992               -56104               -78129
      2876                23000              -160854              -133087
      2877                23008               -69423              -106185
      2878                23016              -176995              -157672
      2879                23024              -104205               -78749
      2880                23032                59864               -70120
      2881                23040              -246612                21284
      2882                23048                12288               -64795
      2883                23056                13883              -203240
      2884                23064                 1877              -247848
      2885                23072               -55779              -205374
      2886                23080                 7529               -21652
      2887                23088                74254              -130159
      2888                23096               127323              -119580
      2889                23104                67102                18470
      2890                23112               -22201              -170581
      2891                23120                 3453              -143866
      2892                23128                90245               -68454
      2893                23136               -75445                32552
      2894                23144               -63750               -79241
      2895                23152              -102337              -207966
      2896                23160               115675               -90415
      2897                23168               -76353              -245914
      2898                23176                66090               -88778
      2899                23184                80485                46481
      2900                23192              -118733               -36244
      2901                23200               -99076              -128449
      2902                23208                 3061               -18964
      2903                23216               -16148              -119171
      2904                23224               106767              -229070
      2905                23232                87491              -138803
      2906                23240                 -440              -110494
      2907                23248              -114147               -84491
      2908                23256               -97345              -107083
      2909                23264                65443               -56243
      2910                23272                21430              -175687
      2911                23280               -85427              -230363
      2912                23288               117661              -116658
      2913                23296                 6907                38963
      2914                23304               -99118              -211016
      2915                23312              -146738              -234643
      2916                23320                22156              -106843
      2917                23328               -56087               -94204
      2918                23336                55141              -265644
      2919                23344               -39177              -114677
      2920                23352                 1220               -90207
      2921                23360              -102366               -77677
      2922                23368                -6161               -28285
      2923                23376               -39780              -182393
      2924                23384               -85194                22231
      2925                23392              -114965              -174923
      2926                23400              -100295              -157535
      2927                23408               -15391              -120526
      2928                23416               -13451               -66977
      2929                23424               -24169              -192830
      2930                23432               -29699               -17957
      2931                23440                 7596              -175506
      2932                23448                 2401              -283601
      2933                23456               -49665              -165477
      2934                23464                 -520               -91124
      2935                23472               135536              -121104
      2936                23480                16952              -127075
      2937                23488               103130              -125309
      2938                23496               -18906              -122372
      2939                23504               -55212              -142768
      2940                23512                39670              -255394
      2941                23520               -62743                 3296
      2942                23528              -164154              -140809
      2943                23536                18310               -29320
      2944                23544              -126348                23065
      2945                23552              -208111               -63392
      2946                23560              -173526              -172904
      2947                23568               -66663              -100024
      2948                23576               -90331              -117665
      2949                23584                55193                 4915
      2950                23592                -5707              -130132
      2951                23600                27290              -239117
      2952                23608                79210               -26328
      2953                23616                72467               -42881
      2954                23624              -171277              -151680
      2955                23632                68536               -79592
      2956                23640              -140726              -108954
      2957                23648                87625               -31813
      2958                23656               -83472              -169807
      2959                23664               -42366               -20038
      2960                23672                41307               -99440
      2961                23680                 7150              -126393
      2962                23688              -118198              -176449
      2963                23696              -195403              -136191
      2964                23704                -5192              -239457
      2965                23712               -11708                 4910
      2966                23720               -83201                37637
      2967                23728               124399              -100284
      2968                23736                48494              -119160
      2969                23744               -32603              -232365
      2970                23752              -148964               -99290
      2971                23760              -134351                46253
      2972                23768               -27581               -84293
      2973                23776              -148076               -66323
      2974                23784              -219184               -84789
      2975                23792               -70857              -146339
      2976                23800               -35615               -98938
      2977                23808               -27943               -63867
      2978                23816               -57944              -158555
      2979                23824               -31080               -78349
      2980                23832               -13402                -8442
      2981                23840                55973               -45099
      2982                23848                -3879              -214402
      2983                23856               -19504              -130164
      2984                23864                45884              -373475
      2985                23872               -26176              -151896
      2986                23880                89597              -129975
      2987                23888               -59223               -85468
      2988                23896              -132124                -9088
      2989                23904              -112282               -30819
      2990                23912                74842              -117234
      2991                23920               -61278               -66660
      2992                23928                 1435              -155126
      2993                23936              -111097               104051
      2994                23944              -162666               -99663
      2995                23952               -91193               -44704
      2996                23960                40958                 3885
      2997                23968                12321              -124743
      2998                23976               -96391              -100147
      2999                23984                18695               -29290
      3000                23992               -49894              -146791
      3001                24000               -86719               -88840
      3002                24008              -221084              -171627
      3003                24016               -18104               -79506
      3004                24024                13878               -84447
      3005                24032               -26076              -112135
      3006                24040               -77524               -82439
      3007                24048                 3636                65940
      3008                24056               -70981                -1096
      3009                24064               -97357              -121765
      3010                24072                31899              -182382
      3011                24080               -80022              -170795
      3012                24088              -148460              -176270
      3013                24096               -69444               -89175
      3014                24104               -62412              -106472
      3015                24112               -61458              -249157
      3016                24120              -118040               -32105
      3017                24128               -39394               -34267
      3018                24136               -96497                34353
      3019                24144                26871                57903
      3020                24152              -104607              -124075
      3021                24160              -115486                18008
      3022                24168              -125975               -89286
      3023                24176                89033              -127627
      3024                24184               110646               -57166
      3025                24192               -62434                23343
      3026                24200              -107186              -127249
      3027                24208               -22605              -168618
      3028                24216               -35057              -104977
      3029                24224               -41031              -176121
      3030                24232               -17582               -86625
      3031                24240                 2270               -17519
      3032                24248                 3366              -113417
      3033                24256               -40809              -164482
      3034                24264               -63256              -121885
      3035                24272                 -869                40247
      3036                24280                -7062               -21523
      3037                24288              -111454               -61440
      3038                24296               128381                56787
      3039                24304               -35004              -146538
      3040                24312               -70616               -62723
      3041                24320               -93432              -220357
      3042                24328               -11763              -158266
      3043                24336               -80766              -143868
      3044                24344               -44290                18732
      3045                24352               -35046              -325238
      3046                24360              -138391              -172097
      3047                24368              -136271              -199628
      3048                24376                66627               -96808
      3049                24384              -172385              -200744
      3050                24392               -28215              -143359
      3051                24400              -200117              -105885
      3052                24408                 4530              -317025
      3053                24416               -29113               -54977
      3054                24424               -97326               -74696
      3055                24432                69491               -66534
      3056                24440               -73923              -104157
      3057                24448               117064              -121040
      3058                24456              -165726               -95050
      3059                24464               -41288              -113557
      3060                24472                50859                18590
      3061                24480              -207529               -93064
      3062                24488               -51582              -167749
      3063                24496              -131951               -55035
      3064                24504               -40806               -53593
      3065                24512               -31904              -102860
      3066                24520                13232               -68670
      3067                24528              -129463              -169247
      3068                24536               -26731              -144045
      3069                24544               -76977               -26519
      3070                24552                23960                54394
      3071                24560               -51097               -87252
      3072                24568              -121736               -55705
      3073                24576                58538              -258533
      3074                24584                -6943               -52873
      3075                24592               -53586              -112942
      3076                24600               -79590              -233294
      3077                24608               -52637              -166506
      3078                24616                54914               113905
      3079                24624               -35036               -17105
      3080                24632                 8375                28687
      3081                24640               -97603               -48028
      3082                24648              -107040              -113921
      3083                24656               -31660                30662
      3084                24664               -48800                 2891
      3085                24672              -101683               -71956
      3086                24680                17884              -225142
      3087                24688              -141162               -84691
      3088                24696              -169639              -145886
      3089                24704               156209               -30987
      3090                24712              -107788              -148685
      3091                24720               -75187                22818
      3092                24728               -70670              -102331
      3093                24736                88661              -146813
      3094                24744               -41787              -105144
      3095                24752              -110855              -198671
      3096                24760               -52637              -226594
      3097                24768               -51036              -114679
      3098                24776              -173625               -69469
      3099                24784               -38035                30392
      3100                24792               -35574               -76773
      3101                24800              -104016               -97778
      3102                24808               -92323              -130389
      3103                24816              -114809               -21099
      3104                24824               -63133               -91741
      3105                24832               -51172               -36242
      3106                24840               -10322               -72567
      3107                24848              -139957               -71508
      3108                24856              -178869              -239249
      3109                24864              -154589              -154926
      3110                24872                16120               -18741
      3111                24880                39861              -104914
      3112                24888              -111360              -221019
      3113                24896               -16538                -8086
      3114                24904              -176713               -98637
      3115                24912              -106397              -189040
      3116                24920              -141129               -29957
      3117                24928               -65628              -131537
      3118                24936                 3550              -130056
      3119                24944                27089               -76843
      3120                24952               -62900              -117529
      3121                24960                 7854              -137571
      3122                24968                31473              -112934
      3123                24976              -168359                20968
      3124                24984              -209320               -68302
      3125                24992               -45814               -79666
      3126                25000               -15692               -43211
      3127                25008               -11413               -28491
      3128                25016                65490              -164064
      3129                25024               -84872              -168262
      3130                25032                84180              -139241
      3131                25040               -97373               -21398
      3132                25048               -94116                -5344
      3133                25056                50799                64642
      3134                25064               -43274              -121518
      3135                25072              -236194               -90097
      3136                25080              -185530               -89024
      3137                25088              -135707               -51225
      3138                25096                16823               -63110
      3139                25104                -4951              -204866
      3140                25112              -130235                18429
      3141                25120                32740              -116429
      3142                25128               -47681               -67497
      3143                25136              -172247              -144247
      3144                25144               -11072               -73243
      3145                25152               -48088              -128079
      3146                25160              -120102              -163181
      3147                25168               -43564              -186794
      3148                25176              -167565               -96912
      3149                25184               -82254              -186632
      3150                25192              -273708               -95601
      3151                25200              -207898                20765
      3152                25208               -75568              -126418
      3153                25216               -96921              -203983
      3154                25224               -91454              -108724
      3155                25232               -83185               -71033
      3156                25240               -57186                -6171
      3157                25248              -189543              -204461
      3158                25256              -100785              -126937
      3159                25264               -89066               -25036
      3160                25272                -7594               -44350
      3161                25280              -130212              -124786
      3162                25288               -82709              -154678
      3163                25296               -15814               -86243
      3164                25304              -153460               -66630
      3165                25312              -194760              -180982
      3166                25320               -40969              -128500
      3167                25328              -110723              -108951
      3168                25336               -10446                23947
      3169                25344              -165315              -174959
      3170                25352                60589               -98708
      3171                25360                30649              -135167
      3172                25368               -64312                -4717
      3173                25376              -126662               -88496
      3174                25384              -172731              -141198
      3175                25392               -66862                 6962
      3176                25400               -87352              -140311
      3177                25408               -10998              -132879
      3178                25416                34018              -116245
      3179                25424               -66407               -55084
      3180                25432              -142426              -136272
      3181                25440               -42066               -84662
      3182                25448              -120465               -71495
      3183                25456               132206              -188834
      3184                25464               -17175               -67410
      3185                25472               -33027               -96502
      3186                25480               -71585              -125622
      3187                25488                46930                 5310
      3188                25496                24936              -180344
      3189                25504              -135437               -49960
      3190                25512                -2274               -27443
      3191                25520              -104695               -71996
      3192                25528               -98695              -180074
      3193                25536               -10512              -202378
      3194                25544               -34432               -57819
      3195                25552               -71528              -134245
      3196                25560              -112361               -51961
      3197                25568              -168330               -19032
      3198                25576               -54855               -95336
      3199                25584               -33915                -4597
      3200                25592                25925              -289423
      3201                25600                12095               -48824
      3202                25608               -83403              -110447
      3203                25616                89546              -330529
      3204                25624               -36531              -210700
      3205                25632              -175879              -202080
      3206                25640               -80328               -19435
      3207                25648               -38452               -29212
      3208                25656                28484                20265
      3209                25664                83460              -197462
      3210                25672              -111002               -89711
      3211                25680                91379              -167528
      3212                25688               -66392              -128261
      3213                25696               -33632               -43369
      3214                25704              -133368              -164077
      3215                25712               -28316              -143520
      3216                25720               -80097              -239272
      3217                25728               105807                33849
      3218                25736               -48588               -97046
      3219                25744              -138412              -134912
      3220                25752               -98250               -28947
      3221                25760              -150591              -189448
      3222                25768               -57293               -52051
      3223                25776              -173308              -190800
      3224                25784              -144298                46019
      3225                25792               -36886                55871
      3226                25800              -101671               -65257
      3227                25808              -171725              -248371
      3228                25816                -7055               -71016
      3229                25824              -125837              -109913
      3230                25832               -33788               -54119
      3231                25840               -90221              -155371
      3232                25848                 3728                24971
      3233                25856               -52611                10554
      3234                25864              -102549              -192033
      3235                25872               -89093              -121908
      3236                25880               -17376               -60940
      3237                25888              -135179               -93367
      3238                25896               -86525                 2710
      3239                25904                19323               -89651
      3240                25912               -62360               -44221
      3241                25920               -44977              -181998
      3242                25928              -137069               -37713
      3243                25936               -28657              -116564
      3244                25944              -103060               -91183
      3245                25952               -90499              -114777
      3246                25960                27998               -83664
      3247                25968              -103273               -67760
      3248                25976               -23114              -152332
      3249                25984               -51992                 1489
      3250                25992               -18989              -107128
      3251                26000              -197643               -91422
      3252                26008              -100023               -78706
      3253                26016                69360              -113477
      3254                26024              -118844               -91842
      3255                26032               -63258               -46339
      3256                26040               -99898                -8567
      3257                26048               -38900               -49462
      3258                26056              -242267              -302804
      3259                26064               -91025                -1152
      3260                26072                -7972               -54897
      3261                26080               -41392               -60125
      3262                26088              -238300               -88837
      3263                26096               -29834               -46880
      3264                26104                 7710              -110299
      3265                26112               -26323               -67247
      3266                26120              -120320              -133819
      3267                26128               -33010              -110687
      3268                26136               -76424               -77748
      3269                26144               -20159                33050
      3270                26152               -25719              -173715
      3271                26160               -51301               -72220
      3272                26168                47367               -50795
      3273                26176              -174641              -154256
      3274                26184              -130623               -63601
      3275                26192              -107327              -159216
      3276                26200               -60197               -58114
      3277                26208               -62209              -288951
      3278                26216                -6244                34826
      3279                26224                20409              -179282
      3280                26232               -56144               -60295
      3281                26240                27655              -203231
      3282                26248              -126524              -223289
      3283                26256                42424              -118224
      3284                26264                  791               -78079
      3285                26272               -70026              -139282
      3286                26280               -83271              -278603
      3287                26288                19873               149798
      3288                26296              -190109               -37406
      3289                26304              -104035              -144204
      3290                26312              -115076              -143383
      3291                26320                38433              -154455
      3292                26328                47500              -117909
      3293                26336               -89715              -199780
      3294                26344                62688               -37709
      3295                26352              -115820               -47714
      3296                26360              -112982               -97571
      3297                26368              -255738              -126536
      3298                26376               -63328                33745
      3299                26384               -91231                60802
      3300                26392                46036               -28851
      3301                26400               -88820              -150328
      3302                26408              -169854               -79989
      3303                26416              -232224              -163704
      3304                26424                 3515              -210674
      3305                26432               -62804              -132442
      3306                26440                -5335              -225424
      3307                26448               -49152               -40798
      3308                26456               -23490              -224068
      3309                26464               -57977                44869
      3310                26472               -10854              -128116
      3311                26480              -216826               -99910
      3312                26488                -6293               -35828
      3313                26496              -132647              -143542
      3314                26504              -141749              -175926
      3315                26512              -107575              -211708
      3316                26520              -162386              -141264
      3317                26528              -135148              -175554
      3318                26536               131040               -42747
      3319                26544               -74572                57390
      3320                26552              -147936              -132250
      3321                26560                99961                90451
      3322                26568               -81932               -59784
      3323                26576               111832               -67579
      3324                26584               -66403                 8269
      3325                26592              -105348               -30855
      3326                26600              -176288               -72663
      3327                26608               -52782               -38131
      3328                26616              -154189               -69482
      3329                26624              -190279               -71574
      3330                26632               -69277              -165943
      3331                26640               -29313              -143659
      3332                26648              -125031               -45561
      3333                26656              -273364               -46567
      3334                26664                97702               -90928
      3335                26672                 8657              -128573
      3336                26680                 1316                12572
      3337                26688               -60133              -204689
      3338                26696              -139484              -347076
      3339                26704                14225               -94104
      3340                26712                -5708              -110993
      3341                26720              -107737               -96396
      3342                26728                  470               -64057
      3343                26736               -99678              -104869
      3344                26744               -98566              -214262
      3345                26752               -15072               -91263
      3346                26760                15861              -144160
      3347                26768               -39195               -55833
      3348                26776              -222351              -127485
      3349                26784               -45151              -149425
      3350                26792              -252294                -6534
      3351                26800                -4672              -112529
      3352                26808              -110308              -158916
      3353                26816              -181621              -252158
      3354                26824               -37186               -54402
      3355                26832               113273              -167463
      3356                26840               -53195               -76012
      3357                26848               -32305                83170
      3358                26856                26847               -43873
      3359                26864                94053               -85828
      3360                26872               -27215              -164644
      3361                26880                -7138              -140808
      3362                26888               -82197                44256
      3363                26896               -22609                 8403
      3364                26904              -121749               -49342
      3365                26912               -52990                -7010
      3366                26920               -51291              -106465
      3367                26928              -185110               -26412
      3368                26936              -145848               -23480
      3369                26944               -32061              -159499
      3370                26952               -54029               -12477
      3371                26960              -165406               -88727
      3372                26968              -179879              -286811
      3373                26976              -147764                10728
      3374                26984               -44449               -55100
      3375                26992               -94846               -79348
      3376                27000                36702               -34253
      3377                27008               -66630              -143882
      3378                27016               -76304              -100469
      3379                27024               -26374               -82680
      3380                27032               -78583                 8024
      3381                27040              -114366              -211858
      3382                27048               -55001              -128004
      3383                27056               -10671              -137179
      3384                27064              -187007                29586
      3385                27072                 1870               -81421
      3386                27080              -111656               -55207
      3387                27088              -186841               -80711
      3388                27096               -48571               -50602
      3389                27104               -55004              -206165
      3390                27112                22898              -187114
      3391                27120              -133095                13914
      3392                27128              -152072              -155727
      3393                27136               -66139              -112774
      3394                27144              -157588              -165136
      3395                27152               -24576              -181457
      3396                27160               -44053               -61101
      3397                27168                -1216               -88181
      3398                27176              -132795               -32380
      3399                27184                56787              -191805
      3400                27192               -73501               -76863
      3401                27200               -38777              -131723
      3402                27208              -123003              -101376
      3403                27216              -173090               -61148
      3404                27224               -82325                54020
      3405                27232                 4020               -58933
      3406                27240               -76354               -75085
      3407                27248              -120865              -213529
      3408                27256               -81949                 7382
      3409                27264               148156              -213938
      3410                27272               -50703               -89280
      3411                27280                 8438               -77033
      3412                27288              -208227              -177956
      3413                27296               -54584               -65672
      3414                27304              -155042               -74221
      3415                27312               -39025              -164810
      3416                27320              -218038              -127191
      3417                27328                15409               -52534
      3418                27336                 9849               -86701
      3419                27344               -35725              -107947
      3420                27352               -13121                -6951
      3421                27360                18473               -10273
      3422                27368               -64284              -103120
      3423                27376              -153171               -35810
      3424                27384                28549              -141148
      3425                27392                17150               -59510
      3426                27400                -9919                21818
      3427                27408              -119227               -40736
      3428                27416               -91400               -77749
      3429                27424              -116060              -207667
      3430                27432                23053              -108468
      3431                27440              -251333              -102596
      3432                27448               -61743              -134590
      3433                27456                70250              -223449
      3434                27464               -89516                25711
      3435                27472              -139188              -123750
      3436                27480               -11045               -90932
      3437                27488               -78840                62651
      3438                27496               -60914               -79762
      3439                27504               -74917              -186150
      3440                27512              -193458               -34041
      3441                27520               -89504              -152041
      3442                27528               233609               -15515
      3443                27536               -37756               -24848
      3444                27544               -82409               -91900
      3445                27552              -141220               -76010
      3446                27560               -31903               -43369
      3447                27568               -22817                23837
      3448                27576               -92807               -87319
      3449                27584                13530               -31850
      3450                27592               -28480              -138992
      3451                27600               -59557              -129998
      3452                27608              -105188               -72946
      3453                27616                34397                83976
      3454                27624              -111151              -171091
      3455                27632               -23935              -183479
      3456                27640              -247142              -116505
      3457                27648               -98897              -122179
      3458                27656                56915               -29071
      3459                27664              -130840               -34997
      3460                27672               -36717                23170
      3461                27680                37986               -84426
      3462                27688              -176654              -177233
      3463                27696               -29857              -227263
      3464                27704                13552              -127164
      3465                27712               -91450              -311824
      3466                27720               125159               -29667
      3467                27728               121318              -164959
      3468                27736              -106675              -240899
      3469                27744               -58589               -72682
      3470                27752               -74869              -161443
      3471                27760               -87167              -210296
      3472                27768              -186149               -21964
      3473                27776              -126931              -127159
      3474                27784              -123594               -52654
      3475                27792              -156377               -92689
      3476                27800                 4408               -14532
      3477                27808               -66800               -32424
      3478                27816              -172820              -173993
      3479                27824               -39195               -48629
      3480                27832                  -90              -228441
      3481                27840                21714                -3937
      3482                27848               -94810               -17387
      3483                27856               -72226              -199802
      3484                27864               -12197              -131752
      3485                27872               -54474              -194939
      3486                27880               -40818               -82120
      3487                27888               -53247               -61162
      3488                27896              -112900              -157477
      3489                27904              -144054               -80374
      3490                27912              -142336                16447
      3491                27920              -115944              -207351
      3492                27928              -104909              -152306
      3493                27936               -48368              -199539
      3494                27944              -145246              -217467
      3495                27952               -54052              -135366
      3496                27960               -89479               -67007
      3497                27968               -74370               -69364
      3498                27976                17356              -186492
      3499                27984                 5313               -88541
      3500                27992               -59586               -19927
      3501                28000               -69790               -77189
      3502                28008               -77080               -41389
      3503                28016               -14520              -285224
      3504                28024                34552               -68261
      3505                28032               -38274              -152877
      3506                28040              -239985               -29767
      3507                28048               -31865               -30056
      3508                28056               -41385              -174218
      3509                28064              -139113               -15233
      3510                28072              -109612              -118427
      3511                28080                 9396              -164778
      3512                28088                49441              -114506
      3513                28096              -101163               -11295
      3514                28104               -78212              -105938
      3515                28112               -40916               -41928
      3516                28120              -107576              -199265
      3517                28128              -174247                19067
      3518                28136              -130920               -80126
      3519                28144              -101131              -166048
      3520                28152              -182322              -105106
      3521                28160                47539                 7640
      3522                28168               -81154              -102715
      3523                28176               -55424              -152790
      3524                28184                -3114               -47884
      3525                28192                 4310              -150103
      3526                28200               -58008              -186817
      3527                28208               -46026               -69303
      3528                28216                40164               -31719
      3529                28224              -124876              -117511
      3530                28232                67333              -177599
      3531                28240               -75189              -203003
      3532                28248              -104500                 8269
      3533                28256              -143982              -116939
      3534                28264              -148410                -8495
      3535                28272               -20938               -60640
      3536                28280               -24068                -1141
      3537                28288              -134719              -175896
      3538                28296               -96251              -143553
      3539                28304               -22707              -154577
      3540                28312              -125150              -100549
      3541                28320              -170739              -165360
      3542                28328              -102358              -344260
      3543                28336               -12975               -26117
      3544                28344               -47165               -32130
      3545                28352              -115992               -94100
      3546                28360               -11460              -132447
      3547                28368              -222408               -91815
      3548                28376               -35989              -148699
      3549                28384                28246               -90133
      3550                28392               -26984              -155118
      3551                28400                54825               -80390
      3552                28408               -50890               -58516
      3553                28416               -47149               -57711
      3554                28424              -109926               -83867
      3555                28432              -110506              -154531
      3556                28440              -144759               -47985
      3557                28448               -42735                -2209
      3558                28456                  785              -196907
      3559                28464               -89658                16557
      3560                28472               -25512               -78774
      3561                28480              -225335              -139859
      3562                28488                52129                56306
      3563                28496                25875              -205092
      3564                28504              -178245               220031
      3565                28512              -119395              -266511
      3566                28520                31485              -125637
      3567                28528                 9470                -4047
      3568                28536              -125841              -168305
      3569                28544               -15365                53164
      3570                28552              -135087                90027
      3571                28560               -26424               -11900
      3572                28568               -42628                57400
      3573                28576               -38370               -95934
      3574                28584              -116223               -11593
      3575                28592              -120424               -77534
      3576                28600               -63134                88614
      3577                28608              -100129              -229223
      3578                28616              -290351              -281059
      3579                28624              -165774               -98025
      3580                28632              -181545                 -595
      3581                28640                 1191               -78789
      3582                28648               -37515              -115727
      3583                28656               -39015              -163403
      3584                28664               -36722               -46071
      3585                28672               -33723               -55247
      3586                28680                38395              -121885
      3587                28688                33230                54594
      3588                28696               -11161               -97757
      3589                28704              -151509              -210948
      3590                28712               -32934               -64071
      3591                28720               -60033              -195986
      3592                28728              -145136              -104671
      3593                28736              -115897                86383
      3594                28744              -154261              -151090
      3595                28752              -168750              -122601
      3596                28760                16635                24898
      3597                28768              -119005              -126680
      3598                28776               -39993               -98248
      3599                28784              -132097                81712
      3600                28792               -46383               -57497
      3601                28800              -152845              -146193
      3602                28808              -166348                31825
      3603                28816                55058               -84318
      3604                28824               -78373               -24415
      3605                28832               -74584              -155047
      3606                28840               -32546              -229105
      3607                28848              -150806               -82211
      3608                28856              -345052               -58808
      3609                28864               -85760               -74732
      3610                28872               -30699               -12761
      3611                28880                27101                -4668
      3612                28888               -35459              -234520
      3613                28896               -78139              -103187
      3614                28904              -163761               -71464
      3615                28912               -95803               -91904
      3616                28920                -5908                -1660
      3617                28928              -174050               -70470
      3618                28936               -73902              -208065
      3619                28944               -93068               -94162
      3620                28952               -68796                -3608
      3621                28960               -96057               -17268
      3622                28968              -109148              -145799
      3623                28976              -103352              -182883
      3624                28984                -3428              -117357
      3625                28992               -95192               -35096
      3626                29000               -70568              -177908
      3627                29008              -117577              -201036
      3628                29016               -87429                32445
      3629                29024              -136367              -153414
      3630                29032                  353              -142586
      3631                29040               -85395               -91018
      3632                29048              -162731               -78401
      3633                29056               -52311               -43503
      3634                29064               -79868               -18971
      3635                29072              -110089              -231581
      3636                29080               -33234               -88129
      3637                29088               -69971              -155839
      3638                29096                17481                64822
      3639                29104              -107420              -128974
      3640                29112               -78619              -125765
      3641                29120               -49747               -78632
      3642                29128              -121249               -64460
      3643                29136              -115533              -132776
      3644                29144              -210981               -94118
      3645                29152               -82879                22242
      3646                29160               -23635              -177522
      3647                29168               -32848              -110281
      3648                29176               -32932               -86607
      3649                29184               -70554              -195424
      3650                29192               -81367               -35310
      3651                29200               -15053              -190647
      3652                29208               -87152               -78514
      3653                29216                19758              -154268
      3654                29224               -37242              -179540
      3655                29232                 7191               -31078
      3656                29240              -257177               -49614
      3657                29248               -18187                56751
      3658                29256              -200811              -125165
      3659                29264               -22632              -165873
      3660                29272               -77408                -6477
      3661                29280               -91023                22192
      3662                29288               -18223               -56476
      3663                29296              -183773                22860
      3664                29304                20300              -110547
      3665                29312                -9849               -30284
      3666                29320                24376              -238874
      3667                29328               -42294               -96100
      3668                29336              -107692              -125112
      3669                29344              -113438              -131774
      3670                29352                -4721                17572
      3671                29360              -221547                44438
      3672                29368                -2714                41480
      3673                29376              -124435              -138518
      3674                29384               -58931              -211498
      3675                29392              -108802              -102794
      3676                29400              -105565              -263493
      3677                29408               -25242              -156132
      3678                29416                 -421              -112914
      3679                29424               -92330                71984
      3680                29432               -98956                33105
      3681                29440              -123979                17231
      3682                29448              -132812               -26257
      3683                29456               -59634              -165417
      3684                29464              -147627              -157495
      3685                29472              -117679              -127950
      3686                29480                27775              -144910
      3687                29488               -39693               -61594
      3688                29496               -86634               -80843
      3689                29504              -100840               -76460
      3690                29512                17793              -140564
      3691                29520                20518               -25957
      3692                29528               -88376               -99161
      3693                29536              -139974               -88155
      3694                29544              -103036               -44260
      3695                29552               -17453                79423
      3696                29560                77281              -177143
      3697                29568              -123859               -88152
      3698                29576              -233619               -12774
      3699                29584              -111571                 5074
      3700                29592               -85657              -111665
      3701                29600              -210865              -124445
      3702                29608               -96833               -97430
      3703                29616                 5929              -207916
      3704                29624              -213271              -108641
      3705                29632                26200              -116068
      3706                29640               -32656              -158381
      3707                29648              -130488              -115947
      3708                29656               -33089              -104434
      3709                29664              -137981                -4773
      3710                29672              -121622              -113546
      3711                29680                17116              -162756
      3712                29688                90618               -37943
      3713                29696               -55979              -215464
      3714                29704               -56149                 8622
      3715                29712              -153238              -126130
      3716                29720              -120789              -101336
      3717                29728               -34326              -150476
      3718                29736              -105073              -171350
      3719                29744              -132442              -137740
      3720                29752              -145594               -96699
      3721                29760              -154903              -143499
      3722                29768               -76505              -174663
      3723                29776               -60023              -187692
      3724                29784               -58286              -112238
      3725                29792               -30376               -42131
      3726                29800                10522              -170919
      3727                29808               -72503               -54540
      3728                29816              -131179              -131790
      3729                29824              -157011              -161659
      3730                29832               -20636               -73858
      3731                29840               -95480              -179527
      3732                29848              -118941               -71904
      3733                29856              -190889              -158383
      3734                29864              -126812              -200875
      3735                29872                -7061              -132736
      3736                29880              -143561               -91786
      3737                29888              -136765               -64322
      3738                29896                 8111               -42754
      3739                29904              -138199              -229195
      3740                29912              -171021              -107487
      3741                29920               -49161               -69066
      3742                29928              -147499              -158714
      3743                29936               -78472               -71063
      3744                29944               -32489                21130
      3745                29952               -64690               -80053
      3746                29960              -111635                -4924
      3747                29968              -122788              -147053
      3748                29976              -175445              -132523
      3749                29984              -129032              -120501
      3750                29992               -69622              -162647
      3751                30000                44868              -132567
      3752                30008               -85623              -200100
      3753                30016                47047               -23234
      3754                30024               -88895               -35587
      3755                30032                47318              -179126
      3756                30040               -42493              -114884
      3757                30048                -4977               -91342
      3758                30056               -40194               -19720
      3759                30064                70315                -1000
      3760                30072              -196945              -165284
      3761                30080              -149311              -131188
      3762                30088              -144232              -118359
      3763                30096              -114797              -145229
      3764                30104                -4340                -3400
      3765                30112              -105396               -61121
      3766                30120              -223571               -44324
      3767                30128               -32290              -136308
      3768                30136              -173797               -87671
      3769                30144              -253034               -55196
      3770                30152              -171926              -143857
      3771                30160              -230555              -223459
      3772                30168               -26895               -75528
      3773                30176               -23706              -123003
      3774                30184              -160826              -165765
      3775                30192              -107082               -80621
      3776                30200               -53774              -103687
      3777                30208                45863               -62732
      3778                30216                40437               -49152
      3779                30224               -76633              -134645
      3780                30232              -186854               -77729
      3781                30240              -215661               -43810
      3782                30248                18998              -121223
      3783                30256                16699                40663
      3784                30264               -88046              -180467
      3785                30272               -86277               -84602
      3786                30280              -104944               -96465
      3787                30288                -6853              -135916
      3788                30296                 -697              -163668
      3789                30304              -213737                32498
      3790                30312              -134413              -108528
      3791                30320              -128779               -35367
      3792                30328              -201425              -118566
      3793                30336              -132186               -55402
      3794                30344               -48721              -102930
      3795                30352               -82278               -99888
      3796                30360                23876               -27555
      3797                30368               -20766              -326287
      3798                30376              -262565              -183617
      3799                30384               -30131                21446
      3800                30392              -187968               -36408
      3801                30400               -36688              -143355
      3802                30408                13990               -28046
      3803                30416               -11683              -168958
      3804                30424              -226541              -101534
      3805                30432               -36926               -98397
      3806                30440              -101271               -24157
      3807                30448               -35053              -205209
      3808                30456               -15422               -65852
      3809                30464              -175545               -86651
      3810                30472               -43404               -23894
      3811                30480              -159263               -71505
      3812                30488              -161827               -81019
      3813                30496               -53351              -151209
      3814                30504              -140111              -109325
      3815                30512              -142344              -131345
      3816                30520              -162677               -55567
      3817                30528              -124994                10064
      3818                30536               -71190               -73577
      3819                30544              -158230              -104600
      3820                30552              -203141              -108307
      3821                30560              -110484               -83024
      3822                30568              -176827               -59519
      3823                30576                31529              -194669
      3824                30584                18514              -164579
      3825                30592               -57980              -117738
      3826                30600              -253089              -139913
      3827                30608                 4702               -76453
      3828                30616                 1780              -172945
      3829                30624               -82542               -88193
      3830                30632               -35458               -59503
      3831                30640                  639              -117006
      3832                30648              -135579              -139443
      3833                30656               -31492               114967
      3834                30664              -145745              -225694
      3835                30672              -172427                16307
      3836                30680              -131441               -59105
      3837                30688              -166809              -312064
      3838                30696              -181943               -28911
      3839                30704              -155097              -252574
      3840                30712              -146932                48360
      3841                30720               -60607                 1885
      3842                30728               -52311               -86317
      3843                30736                40681              -228974
      3844                30744                23154              -149420
      3845                30752              -153994              -199932
      3846                30760              -156538              -167526
      3847                30768              -132136                22968
      3848                30776              -109461              -142765
      3849                30784              -111576               -43939
      3850                30792              -163869                 2098
      3851                30800               -46516              -113738
      3852                30808              -140131              -230625
      3853                30816              -145764                20868
      3854                30824               -17186               -43319
      3855                30832              -108120               -41522
      3856                30840               -11338               -43072
      3857                30848               -89331              -122930
      3858                30856              -335562               -45685
      3859                30864              -102663              -108866
      3860                30872              -218361               -81223
      3861                30880              -104579               -85193
      3862                30888               -30432              -110465
      3863                30896                37290                -2637
      3864                30904               -85205              -156798
      3865                30912              -191885               -33532
      3866                30920              -116125               -55203
      3867                30928              -164951               -59571
      3868                30936              -163063               -95577
      3869                30944              -167180              -185084
      3870                30952               -73564              -129216
      3871                30960               -75208                  956
      3872                30968               -37943              -100067
      3873                30976                 8818                11939
      3874                30984               -95384               -55284
      3875                30992              -198158                22426
      3876                31000              -155981               -48417
      3877                31008                 3244              -141186
      3878                31016               -20329              -117391
      3879                31024               -22319              -119367
      3880                31032              -121449              -152637
      3881                31040                13651              -106825
      3882                31048              -182523               -84324
      3883                31056              -126939               -71814
      3884                31064              -101775               -54333
      3885                31072               120947               -74091
      3886                31080               -79997              -141562
      3887                31088              -188365              -164759
      3888                31096               -19703               -29877
      3889                31104                -3077              -190728
      3890                31112               -75378              -217446
      3891                31120              -169629               -54750
      3892                31128               -74648              -147963
      3893                31136              -218804               -17210
      3894                31144              -174224              -260239
      3895                31152              -227592               -66350
      3896                31160               -79583               -74121
      3897                31168              -229336              -182455
      3898                31176               -66314               -67199
      3899                31184                47650              -103225
      3900                31192              -141657              -175343
      3901                31200               -10564                17146
      3902                31208              -204082                98720
      3903                31216               -10468              -118817
      3904                31224               -24182              -133641
      3905                31232               -59640              -197241
      3906                31240               -69760                -3800
      3907                31248               -39874               -82239
      3908                31256                18807               -81338
      3909                31264                58118                 6107
      3910                31272              -188289               -43999
      3911                31280              -128005              -128917
      3912                31288              -120595                -9008
      3913                31296               -33068               -15407
      3914                31304               -85413              -209854
      3915                31312              -186157              -179301
      3916                31320               -48839               -42258
      3917                31328               -94432               -16865
      3918                31336               -95646              -202815
      3919                31344              -105766                -4885
      3920                31352              -166108               -58741
      3921                31360              -181278              -150362
      3922                31368               -41416              -112559
      3923                31376                55383               -71888
      3924                31384               -19042              -160819
      3925                31392              -158721               -29307
      3926                31400                -5869                68303
      3927                31408              -166600              -125528
      3928                31416               -31218               -83665
      3929                31424              -145809               -56135
      3930                31432              -102919               -61127
      3931                31440              -106260               -17764
      3932                31448              -152922               -69705
      3933                31456               -55076               -75559
      3934                31464                60390              -193176
      3935                31472              -107410                31287
      3936                31480               -64810               -94502
      3937                31488               -96503              -130912
      3938                31496                10054               -82270
      3939                31504               -11783              -101207
      3940                31512                -5680               -49564
      3941                31520              -228489              -123251
      3942                31528              -106001               -83781
      3943                31536              -151418              -216489
      3944                31544              -152753               -41293
      3945                31552               -61606              -104960
      3946                31560               -82480                  929
      3947                31568               -82414                59522
      3948                31576               -59437              -117304
      3949                31584              -223197               -84207
      3950                31592               -19936               -92843
      3951                31600               -71540               -29242
      3952                31608              -160850               -67246
      3953                31616                10640               -38484
      3954                31624              -139628                17666
      3955                31632              -164127              -167870
      3956                31640              -178440                26077
      3957                31648               -20446              -120245
      3958                31656              -137988               -59367
      3959                31664                61172              -237816
      3960                31672              -129652               -96506
      3961                31680               -10978                44367
      3962                31688               -49847               -70498
      3963                31696              -205228              -157039
      3964                31704               -87064              -197171
      3965                31712              -216647               -94002
      3966                31720               -98284               -23169
      3967                31728               -20839               -74387
      3968                31736               -44313               -72606
      3969                31744              -111057               -55304
      3970                31752              -108510               -45257
      3971                31760              -233974                 3780
      3972                31768              -107214               -52836
      3973                31776              -222046              -326840
      3974                31784               -54355              -159357
      3975                31792               -17116               -41321
      3976                31800               -14258              -187045
      3977                31808              -114815               -81621
      3978                31816               -72987              -118471
      3979                31824              -162624               -43957
      3980                31832              -173508              -175728
      3981                31840               -50637               -85255
      3982                31848              -129786                43447
      3983                31856              -102780               -34603
      3984                31864                 9011               -84418
      3985                31872               -96772              -121930
      3986                31880                20580               -89294
      3987                31888                14325              -102541
      3988                31896               -74407                27614
      3989                31904              -126887              -136535
      3990                31912                17710              -320768
      3991                31920              -100971               -48381
      3992                31928              -150372              -119533
      3993                31936              -167684              -136380
      3994                31944              -198883              -170879
      3995                31952               -66368              -123066
      3996                31960              -159959                12883
      3997                31968              -117545               -28867
      3998                31976                -3041               -56428
      3999                31984              -139783               -89106
      4000                31992              -214748              -156643
      4001                32000              -136231              -157305
      4002                32008               -96456              -125743
      4003                32016               -99195              -139836
      4004                32024                63961               -10053
      4005                32032              -125346              -195347
      4006                32040              -103916              -134422
      4007                32048               -92146               -50340
      4008                32056               -72156              -163719
      4009                32064              -138284               -49457
      4010                32072               -84147              -153584
      4011                32080                75608              -165716
      4012                32088               -11549              -210766
      4013                32096               -32865              -197393
      4014                32104              -183542              -119343
      4015                32112              -250399              -116837
      4016                32120              -110057              -173130
      4017                32128              -112363               -82031
      4018                32136              -136350              -145030
      4019                32144                28223               -88311
      4020                32152              -271903               -12078
      4021                32160               -52413              -160525
      4022                32168              -100113               -84256
      4023                32176              -145928              -221471
      4024                32184              -270282              -182942
      4025                32192              -139362               -80431
      4026                32200               -96912                -9767
      4027                32208               -65147               -30839
      4028                32216              -111469              -183093
      4029                32224               -18038               -88328
      4030                32232              -128576               -27118
      4031                32240               -45418               -96854
      4032                32248              -142036               -93575
      4033                32256              -170879              -102554
      4034                32264              -233182               -90799
      4035                32272              -156548               -92723
      4036                32280              -168019               -22811
      4037                32288              -218417              -174223
      4038                32296               -72576              -117305
      4039                32304              -113195              -195916
      4040                32312               -81710              -124090
      4041                32320               -24524              -136121
      4042                32328              -242419                25942
      4043                32336                -2780              -133936
      4044                32344               -71930               -99647
      4045                32352                62609              -128475
      4046                32360               -73679               -81678
      4047                32368              -229769               -57999
      4048                32376              -232649              -160831
      4049                32384              -135751               -51165
      4050                32392              -230690               -16398
      4051                32400               -48060               -63731
      4052                32408              -104264              -193328
      4053                32416                10127               -71225
      4054                32424              -167427              -157975
      4055                32432               -42526               -99044
      4056                32440               -60691              -166318
      4057                32448              -182844              -190856
      4058                32456              -179092               -26754
      4059                32464              -166361              -150870
      4060                32472              -172702               -69028
      4061                32480                31274               -92772
      4062                32488              -152210               -50571
      4063                32496              -131450              -177033
      4064                32504               -37724              -165580
      4065                32512              -104716               -79334
      4066                32520              -110254               -98683
      4067                32528              -156650              -135897
      4068                32536               -72111                26955
      4069                32544               -97745              -157869
      4070                32552              -103022              -100665
      4071                32560               -93097              -134809
      4072                32568               -65617              -146232
      4073                32576               -92855                -4993
      4074                32584               -39066               -76169
      4075                32592                  -27               -65762
      4076                32600                14247              -216340
      4077                32608              -264289              -121120
      4078                32616               -97376              -154527
      4079                32624              -156032              -131062
      4080                32632              -111157               -58022
      4081                32640               -72747              -130523
      4082                32648              -129492               -60972
      4083                32656               -34619              -138578
      4084                32664               -19346               -83100
      4085                32672               -66524              -138004
      4086                32680               -42549              -111314
      4087                32688              -139005              -163230
      4088                32696               -85925              -286277
      4089                32704              -110144              -110427
      4090                32712              -136923              -131158
      4091                32720               -66287              -241892
      4092                32728               -83935              -154490
      4093                32736               -57885               -89564
      4094                32744                46582               -48170
      4095                32752               -98314              -164282
      4096                32760               -96303              -154060
      4097                32768              -192670              -183031
      4098                32776                23718              -166518
      4099                32784               -34099              -183055
      4100                32792              -113179                -9895
      4101                32800                33169              -119159
      4102                32808              -119590              -170276
      4103                32816               -98079               -62458
      4104                32824               -30765               -94309
      4105                32832              -122347               -14151
      4106                32840                12548              -117009
      4107                32848               -88839               -56979
      4108                32856               -91982                57416
      4109                32864              -158622               -38167
      4110                32872              -158239              -112614
      4111                32880              -166285               -94498
      4112                32888               -49760                 9290
      4113                32896              -171767               -88288
      4114                32904               -24688              -115860
      4115                32912              -244189              -222991
      4116                32920               -49181                -3216
      4117                32928              -142935                46786
      4118                32936               -81718              -179531
      4119                32944               -80180               -72872
      4120                32952                -3582              -186245
      4121                32960               -39664              -175301
      4122                32968                -4120              -183071
      4123                32976               -35014               -41855
      4124                32984              -106650               -64455
      4125                32992              -131440                29614
      4126                33000              -133386               -61921
      4127                33008              -138926              -205385
      4128                33016               -59834              -208276
      4129                33024               -77585              -177786
      4130                33032              -108688                11288
      4131                33040                32959              -190488
      4132                33048              -102874               -67809
      4133                33056               -52316               -43381
      4134                33064               -15593               -17964
      4135                33072              -195781              -149556
      4136                33080               -60431              -170684
      4137                33088               -89360               -29750
      4138                33096              -173267               -65109
      4139                33104              -149948              -158305
      4140                33112               -69843              -134903
      4141                33120              -144064               -70454
      4142                33128               -70274              -132187
      4143                33136                -3087               -46819
      4144                33144               -59457               -97577
      4145                33152              -149814                 3983
      4146                33160              -116332                -3803
      4147                33168              -107039               -75003
      4148                33176               -89016               -21963
      4149                33184              -212896              -180196
      4150                33192               -38688               -45927
      4151                33200              -303942               -83806
      4152                33208              -243444               -24471
      4153                33216               -87994              -120017
      4154                33224              -199259              -158795
      4155                33232              -227720              -162968
      4156                33240              -183405              -137996
      4157                33248               -12629              -191701
      4158                33256              -155612                -8986
      4159                33264              -140916              -303871
      4160                33272                  424               -80580
      4161                33280               -30865              -203650
      4162                33288              -299853               -74421
      4163                33296              -117142               -87688
      4164                33304               -85574               -51828
      4165                33312               -78532              -238009
      4166                33320               -24112              -129978
      4167                33328                20460              -109895
      4168                33336               -37605              -125712
      4169                33344              -159753               -28928
      4170                33352               -33217              -124886
      4171                33360               -16070              -126989
      4172                33368              -120391              -108702
      4173                33376              -139135               -21410
      4174                33384               -64010              -105539
      4175                33392              -173694               -29763
      4176                33400               -53306              -157103
      4177                33408               -96450              -208792
      4178                33416                 6786               -51971
      4179                33424              -108014              -186379
      4180                33432              -118159                13782
      4181                33440              -121690              -101370
      4182                33448              -152708               -95068
      4183                33456               -61342              -124465
      4184                33464              -173266              -178113
      4185                33472              -125552              -148609
      4186                33480               -59761              -141651
      4187                33488              -119920               -86221
      4188                33496                -2122              -178177
      4189                33504              -165364                25356
      4190                33512               -74547               -46702
      4191                33520               -16625              -170600
      4192                33528               -66643              -163825
      4193                33536              -183984               -10071
      4194                33544               -35633               -82786
      4195                33552              -106256              -106403
      4196                33560               -42697               -66125
      4197                33568               -66472                31161
      4198                33576              -177212               -98198
      4199                33584                -1333               -26245
      4200                33592              -214375              -112762
      4201                33600              -194042               -76124
      4202                33608               -27772                22904
      4203                33616              -159500               -35015
      4204                33624               -51716               -34326
      4205                33632                40681              -236849
      4206                33640               -84088              -118300
      4207                33648              -165567               -70365
      4208                33656               -94892                22756
      4209                33664                  940              -239114
      4210                33672               -60263               -22191
      4211                33680              -131416              -209708
      4212                33688              -147895              -120924
      4213                33696              -108797              -155664
      4214                33704               -47987              -149045
      4215                33712               -75703               -79089
      4216                33720               -19332               -38354
      4217                33728               -28494              -206959
      4218                33736              -122609              -217404
      4219                33744              -172381              -100687
      4220                33752              -111027              -143809
      4221                33760              -240334              -296928
      4222                33768               -48411              -212032
      4223                33776               -74822               -94005
      4224                33784              -118831              -140868
      4225                33792              -150053              -101732
      4226                33800              -292612               -89838
      4227                33808              -137543               -64103
      4228                33816               -87080                 4652
      4229                33824              -182332               131305
      4230                33832                46593              -133002
      4231                33840               -19521              -140073
      4232                33848               -55663              -165680
      4233                33856              -128119               -61088
      4234                33864              -104188              -193962
      4235                33872              -166801               -48774
      4236                33880              -131280              -105247
      4237                33888               -90013              -127930
      4238                33896               -41588               -93167
      4239                33904               -31324               -85847
      4240                33912               -70011               -48038
      4241                33920              -177128              -109325
      4242                33928              -124595                -2030
      4243                33936              -195300                26961
      4244                33944               -48186               -97687
      4245                33952              -141073                17572
      4246                33960               -80452              -109163
      4247                33968               -39529              -104665
      4248                33976               -62151               -10130
      4249                33984               -77570               -58127
      4250                33992              -137123              -202479
      4251                34000                54089               -57053
      4252                34008               -72084              -175206
      4253                34016              -239994               -99398
      4254                34024              -355314               -53972
      4255                34032              -168926               -50326
      4256                34040               -11406              -205207
      4257                34048              -192795              -269001
      4258                34056                -1642               -56441
      4259                34064              -113235               -69199
      4260                34072              -111032              -126100
      4261                34080              -128036               -58668
      4262                34088                -8770              -137993
      4263                34096                -8037               -53541
      4264                34104               181059               -64469
      4265                34112              -145393               -74024
      4266                34120              -185524              -101873
      4267                34128              -183353              -103179
      4268                34136              -112721              -184378
      4269                34144               -90084              -168227
      4270                34152              -167385               -39729
      4271                34160               -32558               -99363
      4272                34168              -186058              -203984
      4273                34176              -141804              -146289
      4274                34184               -81166              -207739
      4275                34192              -274554              -177009
      4276                34200              -104347              -132858
      4277                34208                90345               -77579
      4278                34216               -44060              -158000
      4279                34224              -152945              -139275
      4280                34232              -143039               -78008
      4281                34240                18457                -8735
      4282                34248                -3361               -88636
      4283                34256              -133310              -123273
      4284                34264               -53942              -236692
      4285                34272              -183854               -91648
      4286                34280               -63617              -132062
      4287                34288              -152641              -171123
      4288                34296               -39090              -142860
      4289                34304                 9063              -122970
      4290                34312               -99556              -150752
      4291                34320              -104654              -112442
      4292                34328               -66934              -203491
      4293                34336              -106894              -165185
      4294                34344               -88061                 2602
      4295                34352                -3395               -41321
      4296                34360               -87842               -56452
      4297                34368              -151514               -76008
      4298                34376                -4902               -21159
      4299                34384              -105429              -167566
      4300                34392              -135755               -16806
      4301                34400              -106630              -141911
      4302                34408               -55201               -91173
      4303                34416              -126828                -8818
      4304                34424              -114653              -136607
      4305                34432               -58215              -113406
      4306                34440              -107004               -72765
      4307                34448               -74513              -125434
      4308                34456              -176023              -111569
      4309                34464                 4769              -110402
      4310                34472                 2074               -28979
      4311                34480                14895              -205214
      4312                34488              -148738              -121648
      4313                34496              -104902               -88348
      4314                34504                 2971               -35896
      4315                34512              -122002               -73993
      4316                34520               -34476              -143900
      4317                34528               -49040              -205754
      4318                34536               -67375               -90683
      4319                34544                20827              -192993
      4320                34552              -188152              -137756
      4321                34560               -64026              -120791
      4322                34568              -149177              -199333
      4323                34576              -118932              -196045
      4324                34584              -100151               -74204
      4325                34592              -206625              -206288
      4326                34600              -106442               -20721
      4327                34608               -95684              -141225
      4328                34616              -138372              -238788
      4329                34624                 3488              -144966
      4330                34632              -105250               -83594
      4331                34640               -48283               -83534
      4332                34648                85596              -148303
      4333                34656              -194014              -153413
      4334                34664                27141              -171476
      4335                34672              -148549              -131493
      4336                34680              -312751               -70551
      4337                34688              -132667               -67037
      4338                34696              -186379              -110440
      4339                34704               -69122               -75753
      4340                34712              -154874              -144244
      4341                34720                 9313               -29619
      4342                34728              -215378                -7788
      4343                34736               -31234               -84540
      4344                34744               -56084              -119198
      4345                34752              -121637               -29595
      4346                34760              -134166              -144495
      4347                34768              -146681              -221389
      4348                34776              -192275              -185244
      4349                34784              -228989              -279735
      4350                34792               -83554               -46580
      4351                34800              -134954               -93145
      4352                34808              -195609              -109477
      4353                34816               -60097              -129641
      4354                34824              -171006              -128003
      4355                34832              -134327               -67790
      4356                34840               -98438              -207444
      4357                34848              -256272              -105331
      4358                34856              -136450                13139
      4359                34864              -114330               -72144
      4360                34872              -173426              -124068
      4361                34880               -77844               -75193
      4362                34888               -51157              -151509
      4363                34896              -113102              -143853
      4364                34904              -265540               -77127
      4365                34912              -225822              -159809
      4366                34920               -35447               -23299
      4367                34928               -32094               -64967
      4368                34936              -109082               -74504
      4369                34944               -10480               -29717
      4370                34952              -253626               -94850
      4371                34960               -71584              -101947
      4372                34968               -16114              -120745
      4373                34976              -230758              -168404
      4374                34984              -214120              -203024
      4375                34992                54795               -62854
      4376                35000               -93580              -159172
      4377                35008                 9159              -128409
      4378                35016               -59891              -136796
      4379                35024              -110213               -18486
      4380                35032                26720              -211264
      4381                35040              -105014              -102774
      4382                35048               -70457                52002
      4383                35056               -76631              -188157
      4384                35064               -64216               -55307
      4385                35072              -204050               -57315
      4386                35080              -118689               -53695
      4387                35088                23882              -184550
      4388                35096               -85209              -133188
      4389                35104              -127148              -150252
      4390                35112               -59256               -85689
      4391                35120                -6685               -79099
      4392                35128              -177417              -102909
      4393                35136                48909              -174532
      4394                35144               -47919              -188984
      4395                35152               -90932              -167365
      4396                35160              -198419              -146864
      4397                35168               -92844              -146883
      4398                35176              -146112              -147028
      4399                35184              -111165              -125829
      4400                35192              -114185               -97749
      4401                35200              -143953              -195981
      4402                35208               -72865                13805
      4403                35216               -53759              -129316
      4404                35224               -88816              -172829
      4405                35232              -206700               -18653
      4406                35240              -195682              -239358
      4407                35248              -102654               -61759
      4408                35256               -45617               -62113
      4409                35264              -130847              -274642
      4410                35272               -82744              -128608
      4411                35280              -187344              -139546
      4412                35288               117360              -162523
      4413                35296              -153055              -108401
      4414                35304               -82121              -147210
      4415                35312              -193594              -156761
      4416                35320              -209793              -132448
      4417                35328              -125317              -141928
      4418                35336               -58103               -29504
      4419                35344              -178213              -113431
      4420                35352              -143172              -172934
      4421                35360              -144518               -84791
      4422                35368               -78213               -93500
      4423                35376              -166484               -73094
      4424                35384                -1301              -199079
      4425                35392               -72393               -36833
      4426                35400               -32172              -108217
      4427                35408              -146822              -117408
      4428                35416               -15922               -85252
      4429                35424              -158127               -78979
      4430                35432               -92198               -28974
      4431                35440               -47806               -59862
      4432                35448              -143602               -81648
      4433                35456                53846              -150960
      4434                35464               -95929              -113151
      4435                35472              -152926                 7222
      4436                35480              -114334              -171957
      4437                35488              -145563              -178742
      4438                35496              -151121              -158869
      4439                35504               -72498              -142158
      4440                35512               -72129              -216816
      4441                35520              -101339              -205913
      4442                35528              -161863               -85640
      4443                35536              -114821              -189711
      4444                35544                 9528               -44173
      4445                35552               -78312               -33175
      4446                35560              -131451              -154514
      4447                35568              -163603               -83472
      4448                35576               -95857               -51263
      4449                35584              -117806              -169254
      4450                35592              -159174              -139767
      4451                35600              -150880              -190412
      4452                35608               -55732              -149921
      4453                35616                -4599              -239225
      4454                35624                -6394               -37152
      4455                35632              -136235              -127244
      4456                35640               -83597               -37873
      4457                35648                81206              -148725
      4458                35656              -103837              -130646
      4459                35664               -91194               -83004
      4460                35672               -85472              -106553
      4461                35680              -134971              -184150
      4462                35688              -184490                -7676
      4463                35696              -110311              -194335
      4464                35704               -33234                18402
      4465                35712              -160440              -156111
      4466                35720               -70574              -106653
      4467                35728              -152109              -199076
      4468                35736              -156618              -196187
      4469                35744              -144575              -114411
      4470                35752               -98238              -121202
      4471                35760               -53242               -62272
      4472                35768               -68785               -96181
      4473                35776               -99401               -85349
      4474                35784              -181284              -148928
      4475                35792              -128646              -156817
      4476                35800               -78813              -176947
      4477                35808              -165237              -102751
      4478                35816              -146090               -88721
      4479                35824                35014              -117540
      4480                35832              -146419               -64447
      4481                35840              -109893               -92908
      4482                35848                49746              -199012
      4483                35856                41525               -24559
      4484                35864                45838              -351467
      4485                35872              -132893                63799
      4486                35880              -161897              -298813
      4487                35888              -176800              -135055
      4488                35896                -5443               -28133
      4489                35904               -63105                 1016
      4490                35912              -114660               -53665
      4491                35920               -47656               -98107
      4492                35928              -134487               -24977
      4493                35936               -75295              -207982
      4494                35944                46436              -265592
      4495                35952               -94650               -59003
      4496                35960              -131815              -187646
      4497                35968              -159277               -78333
      4498                35976               -61434               -97013
      4499                35984               -84911              -109039
      4500                35992               -88091               -16984
      4501                36000              -270097              -110698
      4502                36008               -98105               -89258
      4503                36016              -120532              -248644
      4504                36024               -99264              -129651
      4505                36032               -84325              -157268
      4506                36040              -119510              -179622
      4507                36048               -70900              -113953
      4508                36056              -174931                36045
      4509                36064              -116695               -40564
      4510                36072               -70425               -77734
      4511                36080               -68715               -33120
      4512                36088              -112319              -162981
      4513                36096              -183390                64418
      4514                36104               -44092                35793
      4515                36112               -20702              -242306
      4516                36120               -55075               -60634
      4517                36128                 1947              -169387
      4518                36136              -313397               -87992
      4519                36144               -81106               -69729
      4520                36152               -87475              -167130
      4521                36160              -240049              -146378
      4522                36168               -88102               -20626
      4523                36176               -66365               -45256
      4524                36184               -72528              -101610
      4525                36192                 4836               -15105
      4526                36200               -61737               -85072
      4527                36208               -37431              -254540
      4528                36216                -4522              -198976
      4529                36224                17024               -41422
      4530                36232                54544               -68590
      4531                36240               -98698               -40295
      4532                36248              -154735              -154600
      4533                36256               -21833               -40629
      4534                36264              -271578               -98389
      4535                36272              -147190              -216539
      4536                36280               -70198                 5296
      4537                36288               -83876              -120517
      4538                36296              -140123              -167875
      4539                36304              -373185               -64613
      4540                36312              -114543              -279267
      4541                36320               -68163               -32070
      4542                36328              -210513               -73809
      4543                36336                 2510               -64901
      4544                36344              -107062              -227119
      4545                36352              -139879                 1954
      4546                36360              -168058              -129446
      4547                36368                25556              -225049
      4548                36376              -207308              -123933
      4549                36384              -136541              -159776
      4550                36392              -145720              -177000
      4551                36400               -76208               -61398
      4552                36408               -65993              -239069
      4553                36416                60152               -27268
      4554                36424              -189192              -102139
      4555                36432              -105756              -323040
      4556                36440              -289972              -231564
      4557                36448               -73869              -100373
      4558                36456               -45293              -137660
      4559                36464              -103920                22943
      4560                36472                54011              -130777
      4561                36480              -178740               -90849
      4562                36488               -69476              -196463
      4563                36496              -264769              -140273
      4564                36504               -45023               -50223
      4565                36512               -98248              -106804
      4566                36520               -36834                75871
      4567                36528              -147694              -131997
      4568                36536              -188119              -161739
      4569                36544               -92313                42926
      4570                36552              -173949               -97655
      4571                36560               -25217               -10576
      4572                36568              -142214              -187900
      4573                36576               -55457               -52452
      4574                36584                39478               112253
      4575                36592              -100676                27485
      4576                36600              -177037              -191920
      4577                36608              -186356              -210753
      4578                36616                57023              -122877
      4579                36624                61401              -153535
      4580                36632              -156579               -69788
      4581                36640              -205237               -38364
      4582                36648              -162766              -122597
      4583                36656              -131277               -54922
      4584                36664              -135591               -18540
      4585                36672               -96860              -114436
      4586                36680              -111567               -89674
      4587                36688               -68626              -108568
      4588                36696              -184283              -186677
      4589                36704               -88970              -223974
      4590                36712              -153566               -45695
      4591                36720              -150573               -64247
      4592                36728                -7188               -66366
      4593                36736              -177471               -37217
      4594                36744               -22631              -230236
      4595                36752               -76805               -85724
      4596                36760               -23029               -82451
      4597                36768              -171172               -46366
      4598                36776              -115485               -53715
      4599                36784               -53080               -78155
      4600                36792              -109012               -91869
      4601                36800              -214699               -75517
      4602                36808                20572               -56414
      4603                36816              -203163              -165643
      4604                36824              -130455               -38515
      4605                36832               -25496              -153366
      4606                36840               -72415                28993
      4607                36848              -138227              -162690
      4608                36856               -57064                 4029
      4609                36864               -42534               -82309
      4610                36872               -99717               -38938
      4611                36880               -22361              -172359
      4612                36888              -191135               -68753
      4613                36896              -287773               -68612
      4614                36904              -154493                -1935
      4615                36912              -204072              -104438
      4616                36920              -112110               -95233
      4617                36928                -4879              -171519
      4618                36936              -155426               -22661
      4619                36944              -103770               -31741
      4620                36952               -81853              -121455
      4621                36960              -173920              -118407
      4622                36968              -109924              -169659
      4623                36976               151437              -134963
      4624                36984              -144117                -3498
      4625                36992                35130              -154253
      4626                37000               -83802              -112016
      4627                37008               -23082              -179405
      4628                37016              -104731               -74244
      4629                37024              -209951              -129213
      4630                37032               -24666              -170817
      4631                37040              -146793              -162162
      4632                37048               -88104              -123310
      4633                37056                14598               -30500
      4634                37064                26854              -197020
      4635                37072               -50478              -106692
      4636                37080                25209              -100217
      4637                37088               -99172                 2546
      4638                37096               -39366               -64604
      4639                37104              -148031                36573
      4640                37112               -80122               -93900
      4641                37120              -182625              -157389
      4642                37128               -24611              -215720
      4643                37136              -153428               -76192
      4644                37144              -214937              -147338
      4645                37152              -118393              -122428
      4646                37160              -168646              -177806
      4647                37168              -125661               -57253
      4648                37176              -217727               -72526
      4649                37184              -155496               -43502
      4650                37192              -112479               -58075
      4651                37200                44172              -183078
      4652                37208              -141174              -182507
      4653                37216              -108759              -176449
      4654                37224                 4851              -115117
      4655                37232              -106497              -159785
      4656                37240               -85045              -111922
      4657                37248              -299769              -123082
      4658                37256              -231288              -177830
      4659                37264              -226197              -123709
      4660                37272               -75392               -50572
      4661                37280              -102365              -309955
      4662                37288               -27340               -84441
      4663                37296              -156309              -105374
      4664                37304              -193108              -141546
      4665                37312               -64187                40560
      4666                37320               -45414              -140796
      4667                37328              -227847              -108974
      4668                37336              -178864               -94679
      4669                37344              -167142              -125384
      4670                37352               -16484              -164712
      4671                37360              -112900               -68930
      4672                37368                57706               -95157
      4673                37376               -87215               -93748
      4674                37384              -161268              -211945
      4675                37392               -74551              -119285
      4676                37400                -6851               -79643
      4677                37408                -8252               -96637
      4678                37416               -13667              -146854
      4679                37424              -125413              -186781
      4680                37432               -95968               -58745
      4681                37440              -196597               -76377
      4682                37448               -93803              -184520
      4683                37456              -190611                20015
      4684                37464               -37332               -57707
      4685                37472              -139310              -277569
      4686                37480              -138321              -139256
      4687                37488              -110364              -106900
      4688                37496                 7805              -138093
      4689                37504              -118678               -81493
      4690                37512              -154844              -100243
      4691                37520              -117348              -197556
      4692                37528                -8346              -115674
      4693                37536              -213005               -79438
      4694                37544              -107613              -128426
      4695                37552              -172929               -87577
      4696                37560              -143760               -65790
      4697                37568               -37892               -72638
      4698                37576              -175252              -120059
      4699                37584              -179540              -194176
      4700                37592               -20592               -56968
      4701                37600              -204770              -150446
      4702                37608               -63582               -99526
      4703                37616              -175560              -229447
      4704                37624               -86950              -214275
      4705                37632               -81072              -145158
      4706                37640               -48297              -115317
      4707                37648               -83676              -180794
      4708                37656               -73168              -220347
      4709                37664              -139074              -120296
      4710                37672                24862              -186273
      4711                37680              -160436               -40737
      4712                37688               -95397              -199635
      4713                37696              -199139              -214601
      4714                37704               -36099              -151565
      4715                37712              -116654               -98002
      4716                37720              -123617               -32790
      4717                37728               -14152              -138630
      4718                37736              -104086              -199064
      4719                37744              -199883              -154217
      4720                37752               -14929               -18601
      4721                37760                59279               -80605
      4722                37768              -167148              -113148
      4723                37776              -185181               -85680
      4724                37784              -107918               -92039
      4725                37792               -74900              -108450
      4726                37800               -87296              -131666
      4727                37808              -128865                 1904
      4728                37816               -40515              -167479
      4729                37824                 2565               -39004
      4730                37832               -19745              -127277
      4731                37840               -69698                -3104
      4732                37848               -65162              -205492
      4733                37856                -2261               -72367
      4734                37864              -120333              -107375
      4735                37872                85419               -81077
      4736                37880              -115409              -138287
      4737                37888              -161920              -130150
      4738                37896              -206007              -262305
      4739                37904               -78471              -159973
      4740                37912              -189718              -132685
      4741                37920               -61761              -223352
      4742                37928              -145958              -127396
      4743                37936              -210123              -141701
      4744                37944                16322              -111596
      4745                37952               -30427               -74342
      4746                37960                 9279               -81200
      4747                37968              -132641              -145177
      4748                37976              -136851              -266828
      4749                37984                35982              -357284
      4750                37992              -187770               -88697
      4751                38000               -31160              -150071
      4752                38008              -101766               -38890
      4753                38016               -55262              -132191
      4754                38024              -278642               -50493
      4755                38032              -230348               -96073
      4756                38040              -125337                 1346
      4757                38048                23493              -148401
      4758                38056              -121438                -8745
      4759                38064              -182247              -201645
      4760                38072              -213842               -37553
      4761                38080               -73474              -121313
      4762                38088              -117998               -67392
      4763                38096              -104073               -21805
      4764                38104              -128596               -61244
      4765                38112               -27992               -96319
      4766                38120              -112059              -198115
      4767                38128                42664              -185392
      4768                38136               -45549              -158867
      4769                38144              -220861              -116081
      4770                38152              -224598                83484
      4771                38160              -130487                44209
      4772                38168              -160319              -248070
      4773                38176               -21019              -256756
      4774                38184              -104280              -110326
      4775                38192                -9927               -12724
      4776                38200              -129945              -178697
      4777                38208              -142312              -316236
      4778                38216              -117148               -84210
      4779                38224               -55278               -88854
      4780                38232               -74632              -157707
      4781                38240              -158254              -127348
      4782                38248               -66939              -102749
      4783                38256              -123205               -82459
      4784                38264              -155569              -125961
      4785                38272               -85817                -9076
      4786                38280              -153643                27286
      4787                38288               159646               -23753
      4788                38296              -182067              -115448
      4789                38304              -139383              -136455
      4790                38312                -2859              -187676
      4791                38320              -163285              -185573
      4792                38328              -115113              -174721
      4793                38336              -118992               -95918
      4794                38344              -153755              -190064
      4795                38352              -269402              -139287
      4796                38360              -240609              -173743
      4797                38368              -189117               -83532
      4798                38376              -143658               -45641
      4799                38384              -150955              -116653
      4800                38392               -53539              -146017
      4801                38400              -213554               -61651
      4802                38408               -73942               -87672
      4803                38416               -52044               -69205
      4804                38424              -161525              -148333
      4805                38432              -112022              -132098
      4806                38440               -96127               -65250
      4807                38448               -16862              -206380
      4808                38456              -157047              -170804
      4809                38464              -173593              -318052
      4810                38472               -76142              -256495
      4811                38480               -67475              -168709
      4812                38488                27801              -103032
      4813                38496              -141841               -29968
      4814                38504                76110               -77906
      4815                38512              -182977              -160538
      4816                38520               -93078                 3960
      4817                38528              -152693               -57386
      4818                38536              -147062               -89153
      4819                38544                 9779               -72181
      4820                38552                  991               -49056
      4821                38560                76385              -197830
      4822                38568              -146011              -103416
      4823                38576               -62949               -29261
      4824                38584               -82561              -112017
      4825                38592               -54775              -330917
      4826                38600              -139644              -203670
      4827                38608              -171031               -61945
      4828                38616                28357              -112092
      4829                38624                44474              -119414
      4830                38632               -48586               -65881
      4831                38640              -241352              -179840
      4832                38648               -39047              -204510
      4833                38656                17215                 1957
      4834                38664              -214585              -259286
      4835                38672               -77561               -50144
      4836                38680                20622               -49647
      4837                38688               -39622               -93832
      4838                38696              -135299              -114043
      4839                38704              -171865               -82054
      4840                38712              -106621              -188333
      4841                38720              -243887              -202205
      4842                38728                 3942              -227517
      4843                38736              -122553               -12387
      4844                38744              -197046               -87234
      4845                38752              -103720               -71127
      4846                38760              -147079              -193871
      4847                38768                15870              -123660
      4848                38776               -95705               -47109
      4849                38784              -107462              -102571
      4850                38792                24292                   32
      4851                38800              -209945              -132411
      4852                38808               -75996              -134797
      4853                38816              -280566               -95607
      4854                38824              -214545              -105986
      4855                38832               -84711              -150480
      4856                38840               -94658              -110097
      4857                38848              -234193              -172465
      4858                38856               -44605              -140666
      4859                38864               -60793              -131867
      4860                38872               -23082              -125506
      4861                38880                -2650              -159702
      4862                38888              -182146              -101838
      4863                38896              -131492              -101042
      4864                38904              -164909              -123415
      4865                38912                31758              -103135
      4866                38920              -112334               -33741
      4867                38928               -10169              -120277
      4868                38936              -137534              -128667
      4869                38944               -91594              -180972
      4870                38952              -148195               -36603
      4871                38960                14570               -42916
      4872                38968               -93205                46595
      4873                38976              -267985               -43999
      4874                38984               -24221              -104405
      4875                38992               -92853              -152574
      4876                39000               -62587                17448
      4877                39008              -117188              -119801
      4878                39016               -86831              -179125
      4879                39024                52919               -46425
      4880                39032               -83271              -158743
      4881                39040                 3218               -87125
      4882                39048               -52808              -213733
      4883                39056               103604              -168086
      4884                39064              -272492              -193876
      4885                39072              -189891              -100393
      4886                39080               -67877              -174324
      4887                39088               -97873               -98852
      4888                39096              -101822              -259301
      4889                39104               -41512              -103811
      4890                39112                12473              -109191
      4891                39120               -39885               -76920
      4892                39128               -73454              -190931
      4893                39136              -249331                  695
      4894                39144               -59598              -168278
      4895                39152               -77576              -163665
      4896                39160               -88960                21960
      4897                39168              -193278              -110846
      4898                39176              -160347              -189222
      4899                39184               -77858              -220078
      4900                39192              -111468              -122114
      4901                39200               -42184               -63394
      4902                39208              -222751              -134429
      4903                39216              -200430               -42051
      4904                39224              -130036              -291115
      4905                39232              -194686               -98737
      4906                39240              -118605              -197378
      4907                39248               -35541              -155401
      4908                39256              -122991               -89819
      4909                39264               -68952               -68427
      4910                39272               -89783              -170941
      4911                39280               -76909               -59034
      4912                39288              -163288               -96492
      4913                39296              -207738              -136738
      4914                39304               -46353               -29722
      4915                39312               -68998              -133347
      4916                39320              -113680               -49348
      4917                39328              -130313              -126734
      4918                39336              -208912              -134660
      4919                39344              -117182              -101059
      4920                39352              -159262              -253992
      4921                39360              -204170              -234587
      4922                39368              -160899              -100002
      4923                39376               -68293               -48864
      4924                39384                65831              -206020
      4925                39392              -190504              -237638
      4926                39400               -97079              -275349
      4927                39408               -34288              -142203
      4928                39416              -139150              -230105
      4929                39424               -59740               -19265
      4930                39432              -127869              -119963
      4931                39440              -130924              -184938
      4932                39448              -223228              -168361
      4933                39456               -53108               -27745
      4934                39464              -223215              -186491
      4935                39472              -233075               -86644
      4936                39480              -144849               -73635
      4937                39488               -52455               -47095
      4938                39496               -11172              -166961
      4939                39504               -60167              -172691
      4940                39512              -130489                17177
      4941                39520               -49690                 4472
      4942                39528              -178650              -121601
      4943                39536               -87507              -150898
      4944                39544               -70892              -179264
      4945                39552               -96718              -178796
      4946                39560              -173072                -4222
      4947                39568              -120434               -94316
      4948                39576                27463              -216307
      4949                39584              -217429               -87508
      4950                39592               -60589              -121434
      4951                39600              -140761              -132920
      4952                39608              -157586                 -410
      4953                39616              -143170              -182435
      4954                39624              -145145              -137034
      4955                39632               -39195               -83637
      4956                39640              -149986              -104257
      4957                39648              -216367               -45039
      4958                39656               -76877               -93550
      4959                39664              -111673              -181052
      4960                39672              -119041                 8712
      4961                39680               -57462              -259038
      4962                39688                60455               -57209
      4963                39696              -182730              -168781
      4964                39704               -98860              -124357
      4965                39712               -58925              -200013
      4966                39720              -118222              -171035
      4967                39728              -148732              -200857
      4968                39736                14806              -129886
      4969                39744              -174549              -150835
      4970                39752               -77189              -106596
      4971                39760               -84762               -65896
      4972                39768              -109694              -165290
      4973                39776              -179796               -80365
      4974                39784              -133686              -126628
      4975                39792              -235952               -34558
      4976                39800              -220786              -150165
      4977                39808              -184973              -140991
      4978                39816              -251942               -78809
      4979                39824                -1062              -230527
      4980                39832              -211797              -167638
      4981                39840               147333              -144815
      4982                39848               -87380               -51564
      4983                39856              -222777              -102606
      4984                39864              -152472               -51759
      4985                39872               -57694               -60316
      4986                39880               -79775              -169491
      4987                39888              -175881              -282672
      4988                39896              -162199               -25203
      4989                39904              -103156               -32096
      4990                39912              -217994              -141449
      4991                39920              -123223              -275930
      4992                39928               -46584              -328142
      4993                39936              -157228              -170455
      4994                39944              -196378              -247863
      4995                39952               -31695              -105558
      4996                39960                -5191              -120741
      4997                39968              -149899               -24012
      4998                39976              -177839              -157538
      4999                39984              -114673              -242635
      5000                39992               -86788               -81932
