# Supplementary material for: Probing decoherence in molecular 4f qubits
Source: Chem Sci. 2024 Oct 30;15(48):20328–37. doi: 10.1039/d4sc05304d (PMC11575486; doi:10.1039/d4sc05304d)
Supplement: SC-015-D4SC05304D-s001 [file SC-015-D4SC05304D-s001.zip › data_archive/perpendicular_0p001pct/T2/4480_40K_T2]

     index            Time [ns]         Intensity []         Intensity []

         1                    0              2215607              -469901
         2                    8              2163640              -395595
         3                   16              2222644              -566925
         4                   24              2248590              -355312
         5                   32              2286816              -573095
         6                   40              2171164              -536070
         7                   48              2398197              -449188
         8                   56              2424083              -394975
         9                   64              2357483              -353668
        10                   72              2132191              -443631
        11                   80              2370449              -511842
        12                   88              2211856              -433642
        13                   96              2157562              -363526
        14                  104              2162975              -443870
        15                  112              2109793              -429583
        16                  120              2298107              -363335
        17                  128              2134041              -224859
        18                  136              2168536              -466269
        19                  144              2300703              -441247
        20                  152              2316699              -581811
        21                  160              2352661              -431673
        22                  168              2270704              -394422
        23                  176              2224544              -419752
        24                  184              2221484              -347928
        25                  192              2258063              -516891
        26                  200              2382809              -468890
        27                  208              2206839              -530133
        28                  216              2369705              -189149
        29                  224              2302093              -305816
        30                  232              2215330              -533512
        31                  240              2244178              -399316
        32                  248              2182042              -388601
        33                  256              2316364              -381925
        34                  264              2202275              -394902
        35                  272              2235642              -347388
        36                  280              2224450              -475685
        37                  288              2137340              -520559
        38                  296              2236417              -391496
        39                  304              2251256              -387054
        40                  312              2218816              -249961
        41                  320              2113474              -361240
        42                  328              2290159              -472382
        43                  336              2304919              -346192
        44                  344              2293884              -308528
        45                  352              2227291              -355961
        46                  360              2283060              -376080
        47                  368              2164988              -247882
        48                  376              2167661              -337843
        49                  384              2134192              -436073
        50                  392              1964264              -244143
        51                  400              2055407              -453174
        52                  408              2018987              -414522
        53                  416              2088926              -414634
        54                  424              2051465              -483833
        55                  432              2182647              -340223
        56                  440              2174368              -514140
        57                  448              2072997              -416828
        58                  456              2329759              -402294
        59                  464              2157643              -309769
        60                  472              2024552              -332635
        61                  480              2016556              -331255
        62                  488              2136941              -434799
        63                  496              2010553              -252257
        64                  504              2171326              -418901
        65                  512              1920051              -518564
        66                  520              2019165              -388509
        67                  528              2090586              -311803
        68                  536              2119923              -389540
        69                  544              2129521              -390115
        70                  552              2051889              -323926
        71                  560              2180722              -392940
        72                  568              1965171              -477099
        73                  576              2115134              -283209
        74                  584              1931223              -333181
        75                  592              2086467              -344492
        76                  600              1881544              -293082
        77                  608              1837022              -196919
        78                  616              1940469              -290496
        79                  624              2003096              -392095
        80                  632              1942608              -311825
        81                  640              1996110              -446979
        82                  648              2037434              -303682
        83                  656              2046508              -284320
        84                  664              2008065              -339271
        85                  672              1954357              -424626
        86                  680              1987880              -390790
        87                  688              1858814              -474716
        88                  696              1930853              -336328
        89                  704              1976070              -217910
        90                  712              1877801              -315092
        91                  720              1848234              -177469
        92                  728              1878043              -231513
        93                  736              1827549              -408227
        94                  744              1870889              -353624
        95                  752              1975308              -301097
        96                  760              1865628              -245509
        97                  768              1964120              -427834
        98                  776              1866533              -304435
        99                  784              1921829              -381393
       100                  792              1907965              -357045
       101                  800              1850771              -405602
       102                  808              1886945              -370954
       103                  816              1909494              -190322
       104                  824              1892849              -318288
       105                  832              1860425              -329942
       106                  840              1815081              -240606
       107                  848              1799410              -327344
       108                  856              1760953              -382469
       109                  864              1921329              -380552
       110                  872              1826924              -457828
       111                  880              1790966              -353125
       112                  888              1890206              -303456
       113                  896              1985323              -324232
       114                  904              1825020              -311534
       115                  912              1833274              -353826
       116                  920              1841358              -285722
       117                  928              1765369              -350336
       118                  936              1864597              -303770
       119                  944              1650505              -405407
       120                  952              1970704              -302275
       121                  960              1711923              -281238
       122                  968              1818193              -334086
       123                  976              1716369              -325231
       124                  984              1543810              -311817
       125                  992              1677054              -245785
       126                 1000              1554150              -335617
       127                 1008              1686111              -307753
       128                 1016              1607470              -381270
       129                 1024              1591905              -301222
       130                 1032              1572040              -245766
       131                 1040              1536618              -199499
       132                 1048              1488319              -329788
       133                 1056              1336315              -307232
       134                 1064              1588065              -288747
       135                 1072              1453384              -370949
       136                 1080              1320576              -444160
       137                 1088              1437321              -399870
       138                 1096              1445598              -335118
       139                 1104              1385435              -328016
       140                 1112              1478764              -327570
       141                 1120              1415893              -188636
       142                 1128              1437822              -457175
       143                 1136              1499764              -416804
       144                 1144              1704328              -366270
       145                 1152              1398049              -236092
       146                 1160              1586605              -444632
       147                 1168              1527752              -187688
       148                 1176              1369972              -336235
       149                 1184              1375688              -246524
       150                 1192              1403052              -329562
       151                 1200              1473333              -363139
       152                 1208              1401006              -218815
       153                 1216              1471332              -236428
       154                 1224              1473663              -390968
       155                 1232              1573223              -216852
       156                 1240              1680631              -240074
       157                 1248              1679191              -341900
       158                 1256              1510827              -371619
       159                 1264              1561413              -345924
       160                 1272              1566028              -331541
       161                 1280              1461021              -401975
       162                 1288              1595933              -213087
       163                 1296              1560532              -287882
       164                 1304              1418436              -194571
       165                 1312              1501724              -307213
       166                 1320              1444910              -241526
       167                 1328              1487653              -289362
       168                 1336              1499078              -232259
       169                 1344              1632662              -335328
       170                 1352              1597820              -339263
       171                 1360              1484200              -360582
       172                 1368              1473282              -273283
       173                 1376              1450515              -321424
       174                 1384              1409929              -272734
       175                 1392              1453177              -284313
       176                 1400              1581064              -186786
       177                 1408              1453687              -393596
       178                 1416              1671538              -200701
       179                 1424              1387606              -307612
       180                 1432              1477263              -261991
       181                 1440              1501680              -371801
       182                 1448              1498358              -292484
       183                 1456              1570129              -232754
       184                 1464              1301767              -344123
       185                 1472              1483032              -288768
       186                 1480              1373524              -138653
       187                 1488              1532999              -252054
       188                 1496              1472293              -296481
       189                 1504              1605331              -375103
       190                 1512              1418165              -177752
       191                 1520              1356578              -242061
       192                 1528              1380225              -304367
       193                 1536              1435090              -169175
       194                 1544              1333735              -182071
       195                 1552              1555538              -241116
       196                 1560              1474226              -251892
       197                 1568              1448507              -282866
       198                 1576              1597383              -176210
       199                 1584              1476855              -157203
       200                 1592              1524813              -324415
       201                 1600              1371239              -329937
       202                 1608              1486175              -232656
       203                 1616              1430990              -173748
       204                 1624              1447858              -301157
       205                 1632              1360110              -228089
       206                 1640              1373719              -205480
       207                 1648              1330625              -157025
       208                 1656              1381294              -334783
       209                 1664              1399205              -356457
       210                 1672              1450471              -164724
       211                 1680              1385859              -336333
       212                 1688              1428193              -151771
       213                 1696              1497729              -179277
       214                 1704              1359751              -351578
       215                 1712              1428133              -282132
       216                 1720              1411531              -287488
       217                 1728              1450158              -244029
       218                 1736              1417944              -203899
       219                 1744              1295463              -291896
       220                 1752              1333860              -407562
       221                 1760              1399647              -207616
       222                 1768              1412310              -252390
       223                 1776              1185430              -176569
       224                 1784              1381989              -304341
       225                 1792              1313593              -345810
       226                 1800              1313551              -188196
       227                 1808              1284466              -269515
       228                 1816              1364382              -289969
       229                 1824              1371633              -280739
       230                 1832              1276246              -139893
       231                 1840              1166531              -296803
       232                 1848              1372357              -294679
       233                 1856              1348239              -157066
       234                 1864              1376500              -411263
       235                 1872              1169813              -208026
       236                 1880              1287742              -251814
       237                 1888              1247270              -228567
       238                 1896              1215703              -422207
       239                 1904              1330125              -244368
       240                 1912              1265590              -273095
       241                 1920              1137901              -287918
       242                 1928              1413137              -225537
       243                 1936              1188485              -289042
       244                 1944              1195133              -287293
       245                 1952              1301868              -257194
       246                 1960              1174888              -229076
       247                 1968              1234170              -329146
       248                 1976              1138198              -185899
       249                 1984              1257990              -171990
       250                 1992              1114217              -219897
       251                 2000              1212793              -318843
       252                 2008              1275268              -311196
       253                 2016              1134494              -316565
       254                 2024              1330782              -240243
       255                 2032              1184584              -255356
       256                 2040              1241643              -346668
       257                 2048              1223419              -310675
       258                 2056              1186189              -236944
       259                 2064              1247337              -231648
       260                 2072              1149560              -248685
       261                 2080              1079036              -228046
       262                 2088              1164345              -168635
       263                 2096              1152592              -144449
       264                 2104              1202865              -259140
       265                 2112              1027990              -268707
       266                 2120              1291505              -258270
       267                 2128              1123730              -237789
       268                 2136              1075641              -238250
       269                 2144              1228450              -215349
       270                 2152              1191548              -204941
       271                 2160              1029410              -198896
       272                 2168              1032366              -173352
       273                 2176              1220319              -176948
       274                 2184              1132784              -251697
       275                 2192              1171813              -298839
       276                 2200              1247819              -204431
       277                 2208              1104704              -308357
       278                 2216              1072842              -366624
       279                 2224              1173777              -256442
       280                 2232              1092342              -347916
       281                 2240              1047381              -186968
       282                 2248              1046620               -87317
       283                 2256              1138019              -189889
       284                 2264              1246517              -174373
       285                 2272              1094897              -116969
       286                 2280              1190654              -289357
       287                 2288              1074352              -255732
       288                 2296              1107190              -260027
       289                 2304              1204972              -180752
       290                 2312              1058532              -251603
       291                 2320              1109488              -153575
       292                 2328              1084195              -263915
       293                 2336              1178459              -303333
       294                 2344              1117980              -252080
       295                 2352              1053176              -155611
       296                 2360              1051738              -286586
       297                 2368               973944              -161195
       298                 2376               960967              -259493
       299                 2384               996560              -208912
       300                 2392              1107420               -73165
       301                 2400              1050520              -224087
       302                 2408              1219381              -230540
       303                 2416              1033731              -222039
       304                 2424              1159797              -213518
       305                 2432               979204              -289563
       306                 2440              1182496              -142342
       307                 2448              1110309              -182329
       308                 2456              1047705              -309756
       309                 2464              1007779              -284182
       310                 2472              1117346              -335577
       311                 2480              1076688              -221005
       312                 2488              1068663              -351736
       313                 2496              1217756              -256906
       314                 2504              1176558              -113940
       315                 2512               947895              -408657
       316                 2520              1172494              -279916
       317                 2528              1037734              -293836
       318                 2536              1040472              -307937
       319                 2544               872184              -161077
       320                 2552              1033279              -164401
       321                 2560              1045156              -149080
       322                 2568               903949              -145838
       323                 2576              1072571              -223286
       324                 2584              1090636               -63476
       325                 2592              1091360              -229021
       326                 2600              1022240              -294443
       327                 2608               884000              -247644
       328                 2616               915747              -419824
       329                 2624               949798              -169881
       330                 2632               994928              -329065
       331                 2640              1107195              -179367
       332                 2648              1069772              -238200
       333                 2656               995204              -363541
       334                 2664              1011113              -277985
       335                 2672               995846              -187415
       336                 2680               847831              -346793
       337                 2688              1157638              -203689
       338                 2696               869806              -264152
       339                 2704              1041476              -158528
       340                 2712              1013045              -252727
       341                 2720              1099462              -252627
       342                 2728               982782              -311196
       343                 2736               912708              -125218
       344                 2744               989542              -302099
       345                 2752              1160219              -186929
       346                 2760              1065260              -184985
       347                 2768               989561               -61486
       348                 2776               854931              -206511
       349                 2784              1042330              -323629
       350                 2792              1005372              -192685
       351                 2800              1042050              -175438
       352                 2808              1029685              -206698
       353                 2816              1041688              -115534
       354                 2824               971356              -101214
       355                 2832               951776              -337756
       356                 2840              1021561              -294604
       357                 2848               860866              -189486
       358                 2856               882955              -220065
       359                 2864              1052642               -93705
       360                 2872               927251              -295704
       361                 2880              1020903              -216119
       362                 2888               930920              -216711
       363                 2896               863888              -163767
       364                 2904               765240              -106072
       365                 2912               791315              -217173
       366                 2920               868478              -203330
       367                 2928               904732              -173136
       368                 2936               877015              -170797
       369                 2944               791507              -155614
       370                 2952               936048              -146273
       371                 2960               833568              -240988
       372                 2968               978976              -198591
       373                 2976               852248              -220921
       374                 2984               827469              -136868
       375                 2992               831822              -314928
       376                 3000               866342              -253946
       377                 3008               837054              -337966
       378                 3016               878014              -192675
       379                 3024               923194              -201012
       380                 3032               932106              -326829
       381                 3040               771080              -192655
       382                 3048               853557              -174066
       383                 3056               842766              -223082
       384                 3064               926077              -211178
       385                 3072               811667              -105641
       386                 3080               982576              -163064
       387                 3088               957721               -60015
       388                 3096               829166              -158348
       389                 3104              1018326              -186782
       390                 3112               946088              -156800
       391                 3120               881056              -198444
       392                 3128              1035932              -167577
       393                 3136               966065              -184883
       394                 3144               932680              -202681
       395                 3152               838681              -263490
       396                 3160               994500              -147145
       397                 3168              1181491              -185651
       398                 3176               853694              -180507
       399                 3184               893385               -75897
       400                 3192               863406              -149424
       401                 3200               786342              -282162
       402                 3208               850868              -186275
       403                 3216               836454              -143502
       404                 3224               954409              -343160
       405                 3232               908693              -274043
       406                 3240               969646              -272320
       407                 3248               855392              -116269
       408                 3256               942543              -330586
       409                 3264               923157              -140814
       410                 3272               854779                -7594
       411                 3280               934010              -228367
       412                 3288               714898              -146159
       413                 3296               717655              -130305
       414                 3304               931715              -166374
       415                 3312               867492              -196410
       416                 3320               878337              -266201
       417                 3328               879704              -132659
       418                 3336               848633              -241821
       419                 3344               913709              -127180
       420                 3352               909104              -188997
       421                 3360               921529              -187898
       422                 3368               987383              -266356
       423                 3376               831028               -33517
       424                 3384               925728              -162572
       425                 3392               765918              -173897
       426                 3400               731790              -190727
       427                 3408               738107              -230544
       428                 3416               844034              -322193
       429                 3424               952228              -254637
       430                 3432               923860              -163744
       431                 3440               832602              -140425
       432                 3448               847412              -254552
       433                 3456               774171              -138230
       434                 3464               844293               -50936
       435                 3472               854901              -319121
       436                 3480               756360              -107496
       437                 3488               808809              -163726
       438                 3496               800498               -97052
       439                 3504               716075              -203057
       440                 3512               801291              -152017
       441                 3520               785372              -132012
       442                 3528               923791              -271193
       443                 3536               836380              -179387
       444                 3544               820486              -176679
       445                 3552               705714              -178867
       446                 3560               882181              -164792
       447                 3568               828203               -25802
       448                 3576               778558              -235686
       449                 3584               785730              -199742
       450                 3592               709064               -77319
       451                 3600               732943               -84688
       452                 3608               706023              -224830
       453                 3616               804699              -154089
       454                 3624               576649              -319978
       455                 3632               810318              -352686
       456                 3640               658487              -251413
       457                 3648               712712               -95849
       458                 3656               725027              -247047
       459                 3664               793427              -153462
       460                 3672               703816              -111455
       461                 3680               681190              -151043
       462                 3688               724882              -226417
       463                 3696               727196              -197643
       464                 3704               785520              -108147
       465                 3712               794842              -159650
       466                 3720               837417              -181952
       467                 3728               721987              -178994
       468                 3736               699378               -83988
       469                 3744               668608              -160377
       470                 3752               615227              -137977
       471                 3760               583222              -117059
       472                 3768               576686              -170517
       473                 3776               619223              -176403
       474                 3784               614687              -159061
       475                 3792               734352               -57071
       476                 3800               753960              -193668
       477                 3808               699519              -122304
       478                 3816               728686              -101777
       479                 3824               643462              -161882
       480                 3832               454955              -144339
       481                 3840               515832              -262009
       482                 3848               605452               -98995
       483                 3856               716083              -217434
       484                 3864               538300               -74883
       485                 3872               693260              -314082
       486                 3880               710166              -229894
       487                 3888               644866              -265168
       488                 3896               691058              -177229
       489                 3904               698175              -478590
       490                 3912               660007              -128015
       491                 3920               713569              -337514
       492                 3928               670444              -144377
       493                 3936               725825              -239836
       494                 3944               596229              -157474
       495                 3952               721789              -143809
       496                 3960               696696              -107463
       497                 3968               455986              -286915
       498                 3976               620159               -68841
       499                 3984               785942               -58065
       500                 3992               725019                 -473
       501                 4000               827401              -147512
       502                 4008               603988              -155150
       503                 4016               461654              -253767
       504                 4024               682680              -207646
       505                 4032               627864              -188478
       506                 4040               592651              -171751
       507                 4048               590892              -212044
       508                 4056               602403              -118928
       509                 4064               555269               -67448
       510                 4072               583707              -171692
       511                 4080               700568              -260185
       512                 4088               609019              -163987
       513                 4096               586335              -192282
       514                 4104               659481              -209032
       515                 4112               682290              -290753
       516                 4120               641693              -206609
       517                 4128               717629              -113389
       518                 4136               684093               -21629
       519                 4144               670217              -228888
       520                 4152               559415              -292462
       521                 4160               607453              -182220
       522                 4168               602187              -235585
       523                 4176               639323              -195959
       524                 4184               459393              -170189
       525                 4192               528661              -165458
       526                 4200               583355              -129265
       527                 4208               491395              -199667
       528                 4216               726120              -128374
       529                 4224               570350              -144413
       530                 4232               467381              -105229
       531                 4240               664982              -129058
       532                 4248               625890              -119235
       533                 4256               559706              -351131
       534                 4264               582783              -198021
       535                 4272               430811               -66392
       536                 4280               735575              -126156
       537                 4288               725319              -144207
       538                 4296               447780              -142266
       539                 4304               598850               -91414
       540                 4312               525137              -156340
       541                 4320               613494               -73040
       542                 4328               523599              -190140
       543                 4336               592191               -50173
       544                 4344               633390              -187717
       545                 4352               491618               -68581
       546                 4360               629998              -240420
       547                 4368               562697               -70939
       548                 4376               604648              -114628
       549                 4384               576620              -150530
       550                 4392               644941              -218513
       551                 4400               630876              -195029
       552                 4408               542074                 3081
       553                 4416               378960                 6834
       554                 4424               691313               -86975
       555                 4432               497715              -213680
       556                 4440               516400              -174421
       557                 4448               586050              -141647
       558                 4456               469703              -144433
       559                 4464               560511              -257132
       560                 4472               581516               -20478
       561                 4480               530542              -178862
       562                 4488               653628              -172795
       563                 4496               491082              -133574
       564                 4504               620845              -225242
       565                 4512               645368              -106154
       566                 4520               564608               -78665
       567                 4528               476224                 9096
       568                 4536               479529              -188503
       569                 4544               601263              -232190
       570                 4552               443852              -127889
       571                 4560               372300              -189878
       572                 4568               603482              -119543
       573                 4576               504575               -91881
       574                 4584               419994              -224181
       575                 4592               385151              -251014
       576                 4600               513971              -141029
       577                 4608               600315               -24774
       578                 4616               532000               -88205
       579                 4624               592595              -250147
       580                 4632               494350              -215413
       581                 4640               465142              -209699
       582                 4648               461185              -230974
       583                 4656               606287              -339218
       584                 4664               523890              -200165
       585                 4672               540634              -351857
       586                 4680               460164              -134140
       587                 4688               485261              -101708
       588                 4696               600793              -177674
       589                 4704               542097               -66587
       590                 4712               516534              -291491
       591                 4720               447526              -240993
       592                 4728               552844              -308237
       593                 4736               391503              -146327
       594                 4744               535370              -234523
       595                 4752               601036              -128898
       596                 4760               582074               -52283
       597                 4768               650040               -73651
       598                 4776               517023              -159808
       599                 4784               580910              -169193
       600                 4792               353812               -74986
       601                 4800               498446              -163410
       602                 4808               349773              -175767
       603                 4816               501509              -275659
       604                 4824               478153              -153121
       605                 4832               404068              -332498
       606                 4840               367760              -191012
       607                 4848               489003              -155352
       608                 4856               379645              -193897
       609                 4864               579733              -133833
       610                 4872               413423               -52239
       611                 4880               508600               -22960
       612                 4888               511029              -100561
       613                 4896               484418               -55132
       614                 4904               341865              -139931
       615                 4912               371315              -207497
       616                 4920               439789              -279936
       617                 4928               475381               -71686
       618                 4936               511559              -162198
       619                 4944               382691              -196979
       620                 4952               382061              -152402
       621                 4960               485775              -189560
       622                 4968               423374                 7424
       623                 4976               442820              -196371
       624                 4984               462886              -197665
       625                 4992               433311              -153572
       626                 5000               394891              -173711
       627                 5008               417521              -156301
       628                 5016               489367               -38844
       629                 5024               434876              -155294
       630                 5032               493320              -142826
       631                 5040               450923               -86318
       632                 5048               283892              -157944
       633                 5056               363085              -239468
       634                 5064               447382              -280175
       635                 5072               426081              -171265
       636                 5080               382885              -100769
       637                 5088               324072               -80754
       638                 5096               436172                -2411
       639                 5104               344954              -142924
       640                 5112               305415              -169548
       641                 5120               324620               -53698
       642                 5128               373708              -307225
       643                 5136               393717              -177931
       644                 5144               411657              -240682
       645                 5152               453846              -262142
       646                 5160               319694              -185678
       647                 5168               225756              -291544
       648                 5176               430638              -210171
       649                 5184               407701              -125960
       650                 5192               350567              -219109
       651                 5200               336354              -179687
       652                 5208               328824              -310401
       653                 5216               201590               -80553
       654                 5224               466777              -132322
       655                 5232               498893               -99155
       656                 5240               378360              -199228
       657                 5248               301453              -119739
       658                 5256               291633              -131848
       659                 5264               552472              -169771
       660                 5272               264379              -253324
       661                 5280               322371              -244953
       662                 5288               203764              -184015
       663                 5296               417679               -36772
       664                 5304               350411              -125495
       665                 5312               337199              -131640
       666                 5320               333113              -156749
       667                 5328               250937              -143563
       668                 5336               366488              -196438
       669                 5344               249829              -187569
       670                 5352               393857              -137641
       671                 5360               379540                23494
       672                 5368               321434              -210538
       673                 5376               298601              -137248
       674                 5384               388009              -182152
       675                 5392               348271              -180015
       676                 5400               280814              -129379
       677                 5408               427905              -182830
       678                 5416               376694              -114667
       679                 5424               280713               -86359
       680                 5432               532808              -109836
       681                 5440               431185              -212710
       682                 5448               584864                30528
       683                 5456               392779              -208806
       684                 5464               518831              -241455
       685                 5472               337982               -87945
       686                 5480               294079              -117640
       687                 5488               371538              -278064
       688                 5496               400537              -117543
       689                 5504               466857               -76917
       690                 5512               352172              -136277
       691                 5520               389603                 6821
       692                 5528               261122              -121681
       693                 5536               300710              -143821
       694                 5544               311304              -163899
       695                 5552               352875              -206409
       696                 5560               369236              -157044
       697                 5568               330280              -109817
       698                 5576               474026              -110354
       699                 5584               423439              -222240
       700                 5592               242171              -146020
       701                 5600               371091              -145800
       702                 5608               297293                23999
       703                 5616               468741              -105149
       704                 5624               316021              -148823
       705                 5632               400025              -137697
       706                 5640               396181              -168075
       707                 5648               459984              -228728
       708                 5656               334410              -131810
       709                 5664               398542              -132700
       710                 5672               329796              -166066
       711                 5680               277469              -189228
       712                 5688               300784              -102718
       713                 5696               281042              -153886
       714                 5704               296101              -181584
       715                 5712               382847              -165232
       716                 5720               336875              -149243
       717                 5728               338447               -26330
       718                 5736               423471              -151017
       719                 5744               405797              -125552
       720                 5752               539471              -188887
       721                 5760               382930              -126244
       722                 5768               313715               -70832
       723                 5776               438559               -83986
       724                 5784               351642              -253929
       725                 5792               402694              -101401
       726                 5800               327130               -36514
       727                 5808               417266              -273232
       728                 5816               352425               -59278
       729                 5824               335205              -232759
       730                 5832               375284              -102355
       731                 5840               303132               -46762
       732                 5848               313925              -262925
       733                 5856               398516              -111213
       734                 5864               322531                -3529
       735                 5872               234092              -177562
       736                 5880               426519               -85230
       737                 5888               343096              -107272
       738                 5896               310035              -155067
       739                 5904               270377               -50526
       740                 5912               294702               -66480
       741                 5920               260556              -129144
       742                 5928               490066               -56633
       743                 5936               460990              -229428
       744                 5944               287018               -62970
       745                 5952               236284              -270413
       746                 5960               326200               -82048
       747                 5968               205745              -189539
       748                 5976               286634              -213854
       749                 5984               378468              -155385
       750                 5992               310672              -218781
       751                 6000               250515              -162595
       752                 6008               270172               -99122
       753                 6016               392443               -53615
       754                 6024               170333              -418127
       755                 6032               342681              -188867
       756                 6040               205210               -95970
       757                 6048               335175              -103641
       758                 6056               294578               -19278
       759                 6064               195718              -217552
       760                 6072               278803               -23638
       761                 6080               120042               -97635
       762                 6088               185826              -163724
       763                 6096               238592              -168913
       764                 6104               469044              -146745
       765                 6112               314011               -81757
       766                 6120               344603              -119447
       767                 6128               314364               -86118
       768                 6136               217588              -194615
       769                 6144               227024              -126505
       770                 6152               278960              -282629
       771                 6160               344268              -161765
       772                 6168               368617              -223181
       773                 6176               239676              -223699
       774                 6184               167734               -41510
       775                 6192               247034                 3824
       776                 6200               353463               -79860
       777                 6208               448569               -94609
       778                 6216               247604              -245523
       779                 6224               328833              -142703
       780                 6232               328174              -139560
       781                 6240               259191              -174608
       782                 6248               291259              -163202
       783                 6256               352897               -87296
       784                 6264               260151              -101229
       785                 6272               156908              -196601
       786                 6280               305704              -185946
       787                 6288               342162               -99819
       788                 6296               280912              -258949
       789                 6304               212241               -62262
       790                 6312               342735               -75097
       791                 6320               193531              -189628
       792                 6328               312381              -127829
       793                 6336               262242              -111955
       794                 6344               216623              -190117
       795                 6352               369104              -141596
       796                 6360               282852              -128143
       797                 6368               266179              -174697
       798                 6376               302334              -134147
       799                 6384               221093               -32353
       800                 6392               395960              -297048
       801                 6400               237813               -90460
       802                 6408               368345              -148573
       803                 6416               131019              -100238
       804                 6424               279956              -100667
       805                 6432               200204               -94800
       806                 6440               123033              -116651
       807                 6448               280312                55642
       808                 6456               153368              -210112
       809                 6464               276312              -135718
       810                 6472               359325              -159544
       811                 6480               144791              -127867
       812                 6488               331166              -224393
       813                 6496               327300              -217846
       814                 6504               254003              -182769
       815                 6512               369944               -47985
       816                 6520               361251              -161907
       817                 6528               176042               -87693
       818                 6536               269937              -129575
       819                 6544               483277              -138379
       820                 6552               243805               -73482
       821                 6560               183890              -172807
       822                 6568               263260              -170684
       823                 6576               221014               -94140
       824                 6584               148007              -121630
       825                 6592               325800              -212306
       826                 6600               301137              -145711
       827                 6608               226300              -163115
       828                 6616               281696              -296679
       829                 6624               214336              -138347
       830                 6632               312556              -142028
       831                 6640               232078              -111260
       832                 6648               254352              -197796
       833                 6656               215786              -186778
       834                 6664               164039              -169107
       835                 6672               256857              -175702
       836                 6680               245281              -125754
       837                 6688                90978              -174507
       838                 6696               246171               -39174
       839                 6704               362952               -93202
       840                 6712               125598              -120909
       841                 6720               323008                25651
       842                 6728               327235               -64294
       843                 6736               252378               -36805
       844                 6744               181222               -32620
       845                 6752               255573              -180247
       846                 6760               297568                20931
       847                 6768               293437              -149786
       848                 6776               200081              -195477
       849                 6784               237707              -158278
       850                 6792               117402               -48828
       851                 6800               249949                40658
       852                 6808               285620              -115055
       853                 6816               191123              -238059
       854                 6824               310156              -261485
       855                 6832               241713               -47592
       856                 6840               225693              -183327
       857                 6848               179677                20175
       858                 6856               100037              -271199
       859                 6864               273130                32861
       860                 6872               317364              -259559
       861                 6880               419223               -67480
       862                 6888               226286                 -305
       863                 6896               230375              -286810
       864                 6904               207510              -168358
       865                 6912               255289              -218795
       866                 6920               173280              -332179
       867                 6928               282165              -244101
       868                 6936               301452               -98742
       869                 6944               253574              -129862
       870                 6952                91800              -115297
       871                 6960               177555              -330838
       872                 6968                -8681               -55568
       873                 6976               152819              -148228
       874                 6984               279370              -237286
       875                 6992               235957              -227516
       876                 7000               220751               -74699
       877                 7008               281960                 3905
       878                 7016               154777              -154760
       879                 7024               228640              -184371
       880                 7032                92155              -245129
       881                 7040               318718               -94796
       882                 7048               165733               -42543
       883                 7056               169929              -125208
       884                 7064               120327              -131360
       885                 7072                85836              -222584
       886                 7080               219856              -176253
       887                 7088               120829              -157702
       888                 7096               241045               -47589
       889                 7104               262668               -51828
       890                 7112               109561              -101091
       891                 7120               123571               -60658
       892                 7128                92956              -105463
       893                 7136               352055              -202908
       894                 7144               201070               -99322
       895                 7152                85338                58453
       896                 7160               135834              -110925
       897                 7168                81627              -216888
       898                 7176               156288                -5824
       899                 7184               141102               -63045
       900                 7192               344465              -307211
       901                 7200                90066              -129234
       902                 7208               186429               -85443
       903                 7216               166011               -91611
       904                 7224               217485              -117833
       905                 7232               295904                75099
       906                 7240                85583              -196156
       907                 7248                56267              -214840
       908                 7256                45701               -92022
       909                 7264               199985              -196040
       910                 7272               147417              -116114
       911                 7280               152396              -219984
       912                 7288                68429              -103737
       913                 7296               148447              -223621
       914                 7304               343729                21711
       915                 7312                72462              -125771
       916                 7320                77415              -143152
       917                 7328                93309              -154839
       918                 7336               271760               -80392
       919                 7344               147772                 4958
       920                 7352               218130               -38542
       921                 7360               231059              -195610
       922                 7368                49759              -192270
       923                 7376               208855              -144961
       924                 7384               244874               -58764
       925                 7392               140270              -167657
       926                 7400               252882               -78895
       927                 7408               195115              -131599
       928                 7416               219919               -78120
       929                 7424               151928              -243983
       930                 7432               128803               -78725
       931                 7440               164266               -89724
       932                 7448               263294               -99941
       933                 7456               176740              -182132
       934                 7464               205255              -148508
       935                 7472               286716              -186864
       936                 7480               284041              -164638
       937                 7488               202341              -132874
       938                 7496               181833                38877
       939                 7504               200306               -47030
       940                 7512               192190              -105352
       941                 7520                72301               -56281
       942                 7528                99249               -87315
       943                 7536               283880              -198172
       944                 7544                90679               -61623
       945                 7552               314727              -105657
       946                 7560                75599               -93235
       947                 7568               144372              -214992
       948                 7576               249759              -137581
       949                 7584               136250              -238183
       950                 7592               240415              -165568
       951                 7600               243798              -136919
       952                 7608               147034              -107242
       953                 7616                49931              -137269
       954                 7624               206428               -89895
       955                 7632                77058              -224527
       956                 7640                78951              -143201
       957                 7648               211601               -87790
       958                 7656               195093              -157250
       959                 7664               234076               -63767
       960                 7672               213492              -135065
       961                 7680               226555               -30095
       962                 7688               162887               -67560
       963                 7696               193969              -123878
       964                 7704               223905               -77743
       965                 7712               179113              -236064
       966                 7720               239125               -74513
       967                 7728               188873               -72756
       968                 7736               179264                 8788
       969                 7744               162428              -147983
       970                 7752                55501               -33792
       971                 7760               222695                37443
       972                 7768                 2656              -189140
       973                 7776                75376               -67587
       974                 7784               194859              -121254
       975                 7792               198701               -90322
       976                 7800               147909               -35183
       977                 7808                90419               -52304
       978                 7816               172790              -298192
       979                 7824                 1528              -114789
       980                 7832               197003               -90926
       981                 7840                25364                 2333
       982                 7848               -20471              -143831
       983                 7856               136377              -155946
       984                 7864                84751              -199791
       985                 7872               109112              -168824
       986                 7880               235326               -82774
       987                 7888               244701              -184880
       988                 7896                94615               -66064
       989                 7904               216240              -226648
       990                 7912                68301              -246766
       991                 7920               254309               -66157
       992                 7928               244720                81937
       993                 7936               160307              -130563
       994                 7944               170422              -216845
       995                 7952               250151               -19284
       996                 7960               264219              -154359
       997                 7968                79256              -174659
       998                 7976                62605                21141
       999                 7984               212383              -154098
      1000                 7992               117796              -135332
      1001                 8000               206765              -146365
      1002                 8008                17888               -50318
      1003                 8016               128881                52596
      1004                 8024                21752                 7469
      1005                 8032               198521              -160526
      1006                 8040               252087              -146606
      1007                 8048               144212              -174466
      1008                 8056                99171              -164545
      1009                 8064               132523               -84581
      1010                 8072                13700              -138520
      1011                 8080               141974              -261082
      1012                 8088                90695              -134248
      1013                 8096                 5651              -108183
      1014                 8104                44423              -125421
      1015                 8112               152541              -205921
      1016                 8120               194461               -17248
      1017                 8128                43009              -333827
      1018                 8136                64409               -35467
      1019                 8144               245585               -74452
      1020                 8152                85671              -164288
      1021                 8160                86468               -86330
      1022                 8168               213164               -90458
      1023                 8176                78363                68424
      1024                 8184               286096              -102618
      1025                 8192                38618               -38293
      1026                 8200                26604              -214316
      1027                 8208                72951               -63955
      1028                 8216               182498               -15550
      1029                 8224               172528               -65320
      1030                 8232               181384              -172774
      1031                 8240                80395                59815
      1032                 8248                93850              -102800
      1033                 8256                95782              -237679
      1034                 8264               146767               -87374
      1035                 8272               127172                -4159
      1036                 8280               130117              -133852
      1037                 8288                80608              -186816
      1038                 8296               130503               -86355
      1039                 8304                85926               -77286
      1040                 8312               130590                 1430
      1041                 8320                88441               -40878
      1042                 8328                56475               -66035
      1043                 8336                90792               -51347
      1044                 8344                31175              -237051
      1045                 8352                10976               -31728
      1046                 8360                31245               -28116
      1047                 8368               -97960               -84478
      1048                 8376               120393              -167567
      1049                 8384               267452              -127892
      1050                 8392                79403              -251875
      1051                 8400               102164              -157789
      1052                 8408               273630               -67113
      1053                 8416               293953              -111255
      1054                 8424               174583                 7222
      1055                 8432                11331               -94938
      1056                 8440                43456                31404
      1057                 8448                 3898               -74902
      1058                 8456                58537              -136895
      1059                 8464                74453              -155470
      1060                 8472               209432                 6696
      1061                 8480                48571               -48489
      1062                 8488                51327              -194649
      1063                 8496                34213               -36588
      1064                 8504                48371              -160137
      1065                 8512                 -338              -117206
      1066                 8520               123499              -163973
      1067                 8528              -100575               -68469
      1068                 8536               287867                -6090
      1069                 8544               144393                61272
      1070                 8552               120662               -38026
      1071                 8560                79224              -119673
      1072                 8568               196719                68676
      1073                 8576               134483               -17379
      1074                 8584                42333              -211752
      1075                 8592               101856              -242954
      1076                 8600               150343              -300623
      1077                 8608               187212               -82982
      1078                 8616                59512               -24843
      1079                 8624               135950               -34371
      1080                 8632               140916              -124332
      1081                 8640                80342               -99777
      1082                 8648                83190              -221178
      1083                 8656                23271              -185337
      1084                 8664               151198              -110553
      1085                 8672               215056               -33606
      1086                 8680               142037               -58089
      1087                 8688                79612               -94267
      1088                 8696                42311              -119421
      1089                 8704               204467               -35040
      1090                 8712                88784               -38284
      1091                 8720                58984              -149583
      1092                 8728               185199              -173714
      1093                 8736                62671              -198312
      1094                 8744               113352              -151414
      1095                 8752               127051               -90673
      1096                 8760               168214               -45602
      1097                 8768               -19665               -67729
      1098                 8776                62172              -124619
      1099                 8784                -4534              -198322
      1100                 8792               -21594               -94455
      1101                 8800                76858               -46970
      1102                 8808                13122               -29049
      1103                 8816                -3776              -104715
      1104                 8824               118935              -185287
      1105                 8832               -13785              -204434
      1106                 8840               165124              -119191
      1107                 8848              -179070              -359454
      1108                 8856               -33403              -145737
      1109                 8864                36136              -156828
      1110                 8872               -25500               -85191
      1111                 8880               -83894              -173780
      1112                 8888               162501                 8071
      1113                 8896               -47127              -118943
      1114                 8904               122173              -123576
      1115                 8912                43269               -97306
      1116                 8920                34650              -137415
      1117                 8928                -1280              -166903
      1118                 8936                86799              -104154
      1119                 8944                41057                84569
      1120                 8952               104376              -116979
      1121                 8960               -75536              -131340
      1122                 8968               119907               -53540
      1123                 8976               -99064              -112120
      1124                 8984                45400              -100179
      1125                 8992                61301              -183296
      1126                 9000                -6928               -65633
      1127                 9008                72943              -179019
      1128                 9016                46663               -77004
      1129                 9024               139074               -79474
      1130                 9032                89230               -77255
      1131                 9040               -26528                73575
      1132                 9048               128315              -104084
      1133                 9056              -121048              -141392
      1134                 9064               111216                -6975
      1135                 9072               148383               -80397
      1136                 9080                17127              -189692
      1137                 9088                86459              -160844
      1138                 9096                20597               -37423
      1139                 9104                71444              -221308
      1140                 9112               138681              -192463
      1141                 9120               155465              -197315
      1142                 9128              -146283              -159001
      1143                 9136               111981               -20141
      1144                 9144               -23586                 2138
      1145                 9152                77144               -76042
      1146                 9160                54508               -99540
      1147                 9168               169057              -151659
      1148                 9176                 7656                73961
      1149                 9184                93787               -94851
      1150                 9192               167307                -9349
      1151                 9200               177958              -104911
      1152                 9208                90782                97505
      1153                 9216                44540              -205539
      1154                 9224               -37833               -29900
      1155                 9232                94505              -180216
      1156                 9240               -31187               -49114
      1157                 9248               -22666               -95542
      1158                 9256                 3870              -119735
      1159                 9264                88115              -118483
      1160                 9272               169408               -64046
      1161                 9280                51346               -34014
      1162                 9288               -37489              -100561
      1163                 9296                15441               -99786
      1164                 9304              -122902               -93186
      1165                 9312               -31609              -121243
      1166                 9320                89023              -133140
      1167                 9328               -76581               -99144
      1168                 9336                25614              -163681
      1169                 9344                64955              -195457
      1170                 9352                47670               -39695
      1171                 9360               174693              -233446
      1172                 9368               -96151              -106259
      1173                 9376               -26666               -42066
      1174                 9384               191581               -49399
      1175                 9392               -49808               -90448
      1176                 9400               136768               -47462
      1177                 9408                71603              -194327
      1178                 9416                38815              -202534
      1179                 9424               -12601              -237569
      1180                 9432                96006               -90625
      1181                 9440               148453               -26798
      1182                 9448                27623               -30148
      1183                 9456               -40085              -115195
      1184                 9464                47259              -278595
      1185                 9472               -28854              -108497
      1186                 9480                66662               -66690
      1187                 9488                43492               -97401
      1188                 9496                 8244               -85288
      1189                 9504               -42734               -97802
      1190                 9512                98799              -137463
      1191                 9520               192048              -195515
      1192                 9528              -135284               -66275
      1193                 9536               -76663               -59705
      1194                 9544               142023                 3379
      1195                 9552               181062               -33451
      1196                 9560               118733              -102073
      1197                 9568                -4735               -95207
      1198                 9576               110483               -50097
      1199                 9584               -47275               -11639
      1200                 9592               112023              -105884
      1201                 9600               -44292              -114702
      1202                 9608               -42866              -218941
      1203                 9616               116604               -57698
      1204                 9624                36621                28817
      1205                 9632                81779              -118344
      1206                 9640                16413               -18745
      1207                 9648               -31476              -162937
      1208                 9656                68072              -105122
      1209                 9664                13953              -151971
      1210                 9672                26038              -198714
      1211                 9680                56830              -117283
      1212                 9688                61663               -20771
      1213                 9696               -75067                -5925
      1214                 9704               -34410               -42398
      1215                 9712               109290               -59282
      1216                 9720                21903              -250970
      1217                 9728                 9432              -204279
      1218                 9736               -73696              -152510
      1219                 9744               -12866              -134039
      1220                 9752                32176              -140737
      1221                 9760               151734               -90492
      1222                 9768              -102140              -119315
      1223                 9776                83934              -143960
      1224                 9784                56079                52128
      1225                 9792               -34250              -133372
      1226                 9800               -57276               -56470
      1227                 9808                89250              -130978
      1228                 9816                 4844              -139861
      1229                 9824                48504                 6537
      1230                 9832               234391              -170627
      1231                 9840               175976              -364450
      1232                 9848                54982                51512
      1233                 9856                32238               -93423
      1234                 9864               108736               -92438
      1235                 9872                57203               -23579
      1236                 9880               -43765               -84255
      1237                 9888                 3223              -164256
      1238                 9896               -15293               -40467
      1239                 9904              -138634                -8203
      1240                 9912               -16132              -242625
      1241                 9920                30613              -263040
      1242                 9928                 6901               -24547
      1243                 9936               -31215                -6549
      1244                 9944               -43519                 5670
      1245                 9952                -3894               -35420
      1246                 9960               -31037              -176234
      1247                 9968               -75093               -15397
      1248                 9976                74548              -200688
      1249                 9984               139306                38142
      1250                 9992              -123104               -46859
      1251                10000                25826               -18511
      1252                10008               145753               -75483
      1253                10016                -6040              -175531
      1254                10024               -84601                 2861
      1255                10032               -42563              -151332
      1256                10040                86224              -104495
      1257                10048               -18888               -60166
      1258                10056                42774               -44411
      1259                10064              -106767              -101918
      1260                10072                99513                 9438
      1261                10080              -100524              -269535
      1262                10088              -102887              -106967
      1263                10096                93786              -165199
      1264                10104               -55507              -110315
      1265                10112               170132               -71481
      1266                10120               125030              -191409
      1267                10128               -26537               -16989
      1268                10136              -125167              -121496
      1269                10144              -119941              -128811
      1270                10152                -2989              -202087
      1271                10160                 6362               -32705
      1272                10168               -60304              -100285
      1273                10176              -108911              -123000
      1274                10184               -22364               -89429
      1275                10192               166790               -15599
      1276                10200               -47186              -169141
      1277                10208                53857              -112278
      1278                10216                -8459               -83237
      1279                10224                37853              -141432
      1280                10232                -6562              -118858
      1281                10240              -149591              -116936
      1282                10248                51874              -133627
      1283                10256                40026              -149766
      1284                10264               -39257                -9562
      1285                10272               172942              -208152
      1286                10280               -26072               -38142
      1287                10288               143624              -192614
      1288                10296                58115              -137147
      1289                10304               -40787               -49627
      1290                10312                17715               -84357
      1291                10320                75551              -111310
      1292                10328                61579              -245658
      1293                10336                35615              -227026
      1294                10344              -114521               -13215
      1295                10352                37724               -51762
      1296                10360               -91089               -84432
      1297                10368               -25924              -109682
      1298                10376               -75970              -122061
      1299                10384               -33206              -125946
      1300                10392                72963               -54539
      1301                10400              -112808              -113831
      1302                10408               -46036              -119678
      1303                10416                39533              -177735
      1304                10424                23237                58807
      1305                10432              -136898              -108532
      1306                10440               -73957               -22136
      1307                10448               -70177              -106971
      1308                10456                87450               -49617
      1309                10464                30399              -174164
      1310                10472                56590              -162053
      1311                10480                40848              -205018
      1312                10488               -34911               -98902
      1313                10496               125429              -155810
      1314                10504              -189217              -107815
      1315                10512               -71748               -16234
      1316                10520               127112              -169928
      1317                10528                22888              -119795
      1318                10536                90600               -55815
      1319                10544              -121756               -48293
      1320                10552                16680              -112897
      1321                10560               -10861              -220419
      1322                10568                42984               -55037
      1323                10576               -13173                20551
      1324                10584                63608               -35262
      1325                10592               152985                42145
      1326                10600               -72883              -141208
      1327                10608              -104228               -23410
      1328                10616               -11388               -89409
      1329                10624               -25059               -37822
      1330                10632                89619               -62305
      1331                10640               -17840               -95127
      1332                10648               -40720              -110087
      1333                10656               -42514              -211241
      1334                10664                31178              -128175
      1335                10672               -69665              -109636
      1336                10680                55952               -68646
      1337                10688               -26318              -214113
      1338                10696                -5081                10319
      1339                10704               112704              -145072
      1340                10712              -133281              -122802
      1341                10720               196487               -24576
      1342                10728               -50165               -33154
      1343                10736                 1827              -145923
      1344                10744               -57655               -93403
      1345                10752                35742              -171174
      1346                10760                -1361               -61633
      1347                10768                20603              -196553
      1348                10776                -8592               -22722
      1349                10784               -19244              -146051
      1350                10792               -93425                 6574
      1351                10800               -10737               -25752
      1352                10808               153824              -181604
      1353                10816              -145020              -140455
      1354                10824               102639               -35099
      1355                10832                 2008               -34717
      1356                10840                93690               -62409
      1357                10848                 8612              -130670
      1358                10856               -47136              -140270
      1359                10864                31463              -168790
      1360                10872              -102077              -167610
      1361                10880                24445               -47300
      1362                10888              -156535              -204427
      1363                10896               -29295              -113923
      1364                10904               119131               -79493
      1365                10912              -127729                21159
      1366                10920                34500                -1509
      1367                10928               -45565              -144770
      1368                10936                15018               -55440
      1369                10944               102924              -149457
      1370                10952               -59891              -217182
      1371                10960                -3981              -174478
      1372                10968               -66222               -17274
      1373                10976               102914               -11142
      1374                10984                90431              -167659
      1375                10992                26344               -39417
      1376                11000              -123291              -103687
      1377                11008                18210               -26350
      1378                11016              -119832              -141813
      1379                11024               -56793              -192088
      1380                11032               -59125              -205258
      1381                11040                14563              -128961
      1382                11048                 9831               -39921
      1383                11056                43246               -10567
      1384                11064              -154926              -203400
      1385                11072               -60872               -82122
      1386                11080                33388               -89569
      1387                11088                 6819               -97684
      1388                11096               -22740              -240346
      1389                11104              -172963              -141117
      1390                11112                54821                10840
      1391                11120               -81980                -6263
      1392                11128                -5536               -29767
      1393                11136              -148454               -40519
      1394                11144              -147079              -163576
      1395                11152               197176                49469
      1396                11160              -184237              -149039
      1397                11168               102800              -201250
      1398                11176                60719              -146348
      1399                11184                61173               -78500
      1400                11192              -116130              -110193
      1401                11200                22992              -115637
      1402                11208               -43543               -65707
      1403                11216               -83792              -222998
      1404                11224               -38592                 9293
      1405                11232                12988              -139079
      1406                11240                68996              -121728
      1407                11248               -19819              -231654
      1408                11256               -45923               -80064
      1409                11264                  815              -194590
      1410                11272               -10422              -190882
      1411                11280               -18874               -49804
      1412                11288              -314423               -54588
      1413                11296                 1003               -48264
      1414                11304              -193311              -180871
      1415                11312                 2015               -57599
      1416                11320                29108               -38018
      1417                11328                 7923              -187022
      1418                11336                   64               -45317
      1419                11344               172703               -52462
      1420                11352               -15788               -37908
      1421                11360               -29772               -54320
      1422                11368              -127970                 6539
      1423                11376                47507               -52317
      1424                11384                65908              -132121
      1425                11392               -50840               -96825
      1426                11400               -56421              -118314
      1427                11408              -111333              -110487
      1428                11416               -46443                52341
      1429                11424               -11744              -104267
      1430                11432                -1883              -152114
      1431                11440               -48928              -217802
      1432                11448               117409              -128707
      1433                11456                 3523               -52037
      1434                11464              -172750               -34136
      1435                11472              -130764              -159735
      1436                11480               -10973               -95374
      1437                11488               -79680               -92496
      1438                11496               -65851               -84122
      1439                11504               144893               -81301
      1440                11512               -64088               -89846
      1441                11520                -3075              -120576
      1442                11528              -168537              -137246
      1443                11536               105037              -141195
      1444                11544                44478              -184342
      1445                11552                35691                -9412
      1446                11560                -3873              -117008
      1447                11568              -135088                 3655
      1448                11576               -50761               -68225
      1449                11584              -118508               -94487
      1450                11592                62843               -57862
      1451                11600              -165283               -68725
      1452                11608                37348              -141432
      1453                11616               -40997              -163228
      1454                11624               -23687                63810
      1455                11632                20904               -63781
      1456                11640               -68642              -173794
      1457                11648                14903               -52081
      1458                11656               -14319                 8708
      1459                11664               -76431              -102147
      1460                11672               -78004              -107119
      1461                11680               -57917               -88971
      1462                11688                57983               -61123
      1463                11696               -13443               -66409
      1464                11704               101219              -110368
      1465                11712                49966              -137809
      1466                11720                -6563                 7838
      1467                11728                28129               -31234
      1468                11736               -92097               -43268
      1469                11744                52561               -85088
      1470                11752              -120955                27672
      1471                11760               -20696               -80685
      1472                11768              -156777               -14919
      1473                11776                68294              -173445
      1474                11784                69760                46961
      1475                11792              -263469               -13656
      1476                11800               -61145               -41937
      1477                11808                44971               -84831
      1478                11816              -174154               -87505
      1479                11824                 5405              -100229
      1480                11832              -160422               -98328
      1481                11840               -48421               -28723
      1482                11848               -32797                 3676
      1483                11856                21043              -118263
      1484                11864                33275                79736
      1485                11872                79408                13384
      1486                11880                 6933                 2055
      1487                11888                16545                80481
      1488                11896                25647               -60738
      1489                11904                78665               -59742
      1490                11912               -41944              -125834
      1491                11920                58188              -187965
      1492                11928              -272819                14429
      1493                11936                12476               -92620
      1494                11944               -85709               -85002
      1495                11952                -7731              -184760
      1496                11960               -46861               -15172
      1497                11968               -26280              -124823
      1498                11976               136618              -117297
      1499                11984              -141545               -75892
      1500                11992                 1327              -150672
      1501                12000                97407              -198673
      1502                12008               -69065                45417
      1503                12016                -3094                77981
      1504                12024              -104503               -34918
      1505                12032                15450               103133
      1506                12040                 1121              -145729
      1507                12048              -100775              -130377
      1508                12056               -79172              -110027
      1509                12064               -56172               -15320
      1510                12072               -87805              -237845
      1511                12080              -105497               -68291
      1512                12088                16037              -260460
      1513                12096              -114374              -258915
      1514                12104               -85169               -30000
      1515                12112              -197464              -120061
      1516                12120               -26860               -44292
      1517                12128              -122875               -28466
      1518                12136               -46806                13503
      1519                12144               -59055                12763
      1520                12152                 1732              -125910
      1521                12160               -27564               -82921
      1522                12168               -76240                23097
      1523                12176               137497               -39411
      1524                12184               -57516               -68245
      1525                12192               -12946              -169389
      1526                12200                29051              -111845
      1527                12208                49816              -153169
      1528                12216                36760              -149517
      1529                12224              -122377               -92420
      1530                12232                 5577               -27653
      1531                12240              -173914              -270013
      1532                12248              -156879                25832
      1533                12256               -47152                 6777
      1534                12264                 2501               -95275
      1535                12272              -135914               -72402
      1536                12280                 -306              -171035
      1537                12288               -16676                31689
      1538                12296               -47210               -24990
      1539                12304               -93693              -208827
      1540                12312               -48924              -112685
      1541                12320               -60981               -90978
      1542                12328              -215583               -46832
      1543                12336               -76739              -164985
      1544                12344              -126135               -46623
      1545                12352               -49124               -82164
      1546                12360               119136               -29088
      1547                12368               -62562              -180971
      1548                12376               -42172               -53433
      1549                12384              -198712              -236764
      1550                12392               -23220              -158090
      1551                12400               -62026               -85167
      1552                12408                47871              -115130
      1553                12416               137966               -45042
      1554                12424                49386                -3319
      1555                12432               -23149               -40407
      1556                12440              -107396               -55981
      1557                12448              -211933               -49846
      1558                12456               -40029               -58831
      1559                12464              -141791               -54262
      1560                12472               -58290              -248621
      1561                12480               -80589              -106428
      1562                12488               -72700              -181017
      1563                12496               104003              -189232
      1564                12504               -74932               -63645
      1565                12512               -43508              -213701
      1566                12520               -22873              -104925
      1567                12528              -153457              -158565
      1568                12536              -106873              -225016
      1569                12544                 6052              -104813
      1570                12552                20951                -1737
      1571                12560              -176656              -210516
      1572                12568                35764              -149494
      1573                12576                69545               -29349
      1574                12584                52875               -14043
      1575                12592               -70689                73679
      1576                12600                -2070               -56313
      1577                12608                 2301              -223298
      1578                12616               -13604               -78312
      1579                12624               -17360              -111852
      1580                12632               -83237               -97896
      1581                12640               -14122               -82573
      1582                12648                20869               -22477
      1583                12656              -103190              -125219
      1584                12664              -178131               -31626
      1585                12672               -78925              -196226
      1586                12680              -161452               -31688
      1587                12688                 5955                41751
      1588                12696               -81241               -98124
      1589                12704                12075              -116310
      1590                12712               -51887               -77518
      1591                12720               -49336               -94690
      1592                12728               -10691              -157319
      1593                12736              -112257               -61154
      1594                12744               -75882               -94323
      1595                12752                94432               -76848
      1596                12760               -91407               -15379
      1597                12768               -54024               -67091
      1598                12776                88445                 8748
      1599                12784               -65128               -69363
      1600                12792              -108496              -123631
      1601                12800                75767              -140828
      1602                12808                69178              -149855
      1603                12816              -100378              -186023
      1604                12824                29582               -62296
      1605                12832               -52446               -74631
      1606                12840              -120819              -243168
      1607                12848               -27347                40393
      1608                12856              -171673              -135753
      1609                12864              -116090              -117536
      1610                12872               -87678                16882
      1611                12880               -37031              -207361
      1612                12888               -50876               -64909
      1613                12896               -74672               -21417
      1614                12904              -136317                -2305
      1615                12912              -140649                17424
      1616                12920                74964              -103468
      1617                12928                -5883              -111451
      1618                12936                 9136              -183919
      1619                12944              -185722              -178647
      1620                12952                17655                46674
      1621                12960               -25948              -132244
      1622                12968               -40316               -12870
      1623                12976                 5637              -109179
      1624                12984              -134535               -84358
      1625                12992              -103402               -35623
      1626                13000                23181               -54729
      1627                13008              -210265              -121090
      1628                13016                 6734                23489
      1629                13024                39263              -118905
      1630                13032                19299              -144519
      1631                13040                 -596               -67478
      1632                13048               -60323                17633
      1633                13056                82297                11637
      1634                13064               -98318              -115702
      1635                13072               -78499              -151696
      1636                13080                17390              -114702
      1637                13088              -208876               -64348
      1638                13096              -110305               -81630
      1639                13104                 3232              -175648
      1640                13112                31105               -97672
      1641                13120               138943              -111302
      1642                13128               -65290               -35854
      1643                13136               -46873               -46443
      1644                13144                 2398              -240596
      1645                13152               -57188              -104363
      1646                13160              -149273                25726
      1647                13168                -5037                35969
      1648                13176              -115611              -136592
      1649                13184              -136945              -134636
      1650                13192               -80781               -48393
      1651                13200              -139155              -185195
      1652                13208               -89186              -139513
      1653                13216                35290                19645
      1654                13224               -46389               -38177
      1655                13232                20783               -74436
      1656                13240                90467              -105912
      1657                13248                38272              -113259
      1658                13256                15869              -112097
      1659                13264              -235177              -133594
      1660                13272                31729               -35290
      1661                13280               -37128               -94127
      1662                13288               -42421                21491
      1663                13296                89001               -88045
      1664                13304               -18554                42756
      1665                13312               -32576              -138990
      1666                13320               -98061              -152863
      1667                13328                11557              -105145
      1668                13336               111250              -194080
      1669                13344               -90208               -57129
      1670                13352              -122928               -39827
      1671                13360              -135634               -56111
      1672                13368                35776              -150520
      1673                13376                56980                28677
      1674                13384              -145085               -91375
      1675                13392              -135630              -159162
      1676                13400               -31637              -142661
      1677                13408                38699              -162289
      1678                13416               -87998              -134525
      1679                13424              -136923               -11299
      1680                13432              -134315              -133379
      1681                13440                84434               -38979
      1682                13448               -80278               -31717
      1683                13456               -94895              -125844
      1684                13464               -72575              -153992
      1685                13472              -110482               -27433
      1686                13480               -42102                 1744
      1687                13488               -91240              -149913
      1688                13496                 8927               -89816
      1689                13504              -135085               -25522
      1690                13512                34501               -90065
      1691                13520               -18948               -40476
      1692                13528              -169987               -58968
      1693                13536              -118333               -59119
      1694                13544              -140090              -158796
      1695                13552               -24061               -78152
      1696                13560                63503               -19070
      1697                13568              -191885               -59865
      1698                13576               -49652              -111191
      1699                13584               -63964               -69323
      1700                13592               -67767               -49232
      1701                13600               -93032              -191195
      1702                13608                -1147               -78544
      1703                13616               -17898               -23414
      1704                13624              -107808              -138085
      1705                13632               123042               -72168
      1706                13640              -115987              -241348
      1707                13648                 8342               -70583
      1708                13656              -197089              -214561
      1709                13664               -51194              -167883
      1710                13672                91287                31492
      1711                13680               -95107              -121417
      1712                13688               -46821              -121563
      1713                13696               -12145              -237145
      1714                13704                16797               -91008
      1715                13712                -2458              -172430
      1716                13720              -170388              -193783
      1717                13728               -35396              -126348
      1718                13736                -4751               -42601
      1719                13744                32959              -100453
      1720                13752                59037              -151575
      1721                13760              -165397              -130008
      1722                13768                82277              -241407
      1723                13776               -25399               -70159
      1724                13784               -98702              -141744
      1725                13792               -42031               -67954
      1726                13800               -29673               -30821
      1727                13808               -96583                 -294
      1728                13816                21343               -99296
      1729                13824               -69978              -188021
      1730                13832               -34626                -8606
      1731                13840              -117574               -83943
      1732                13848                94832              -161577
      1733                13856               -67644              -234763
      1734                13864                22132               -73919
      1735                13872              -178426              -115479
      1736                13880              -138284               -49823
      1737                13888               -96477               -60302
      1738                13896                27545                 -124
      1739                13904                91831                19266
      1740                13912                62422               -64891
      1741                13920                55058               -11058
      1742                13928              -145962              -160945
      1743                13936              -108588              -140686
      1744                13944               -55922              -141852
      1745                13952              -197747               -54969
      1746                13960                19371              -162569
      1747                13968               -48413               -46521
      1748                13976               -20029              -210513
      1749                13984              -176307               -29799
      1750                13992              -154630               -33004
      1751                14000              -156175               -35087
      1752                14008               -36872               138079
      1753                14016              -113102               -79440
      1754                14024               -84187               -55465
      1755                14032               -68611               -56887
      1756                14040               -79216               -59232
      1757                14048                40682              -170944
      1758                14056                18735              -229537
      1759                14064                49214               -70031
      1760                14072               -44263               -90056
      1761                14080                   82               -62259
      1762                14088               -19208                35555
      1763                14096               -81737                 4031
      1764                14104               -22856              -137392
      1765                14112               -45260              -184552
      1766                14120               -60944              -208139
      1767                14128               -65116              -117790
      1768                14136               -64943              -141750
      1769                14144               -62721               -94069
      1770                14152               -79951               -73069
      1771                14160                13802               -86599
      1772                14168               -36787                55977
      1773                14176              -103341               -84626
      1774                14184               -65799              -110861
      1775                14192               -78385              -111711
      1776                14200               -94946               -48022
      1777                14208                 6466                79372
      1778                14216                -3198              -217940
      1779                14224                16158               -90567
      1780                14232              -164004               -94374
      1781                14240               -53359              -153112
      1782                14248                19802              -103322
      1783                14256               -37982              -209562
      1784                14264                36214                15463
      1785                14272                34780               -12986
      1786                14280               -54074               -27049
      1787                14288               -48959              -156991
      1788                14296              -177014               -56372
      1789                14304              -115822               -72012
      1790                14312               -88352               -19236
      1791                14320              -152207              -108553
      1792                14328              -105612              -124912
      1793                14336               -77330               -88726
      1794                14344               -55287               -46639
      1795                14352              -241607               -45205
      1796                14360               -67852              -148757
      1797                14368               118101              -164007
      1798                14376               -89695              -153130
      1799                14384                14474              -129341
      1800                14392              -242561               -28133
      1801                14400               -54214               -25345
      1802                14408                82583               -71592
      1803                14416               -70409               -42367
      1804                14424              -131053              -222917
      1805                14432               -26786              -177881
      1806                14440               -15269               -47960
      1807                14448                21558               -87903
      1808                14456                 5643               -13696
      1809                14464               -53236               -30655
      1810                14472               -36927              -110301
      1811                14480              -263887               -54893
      1812                14488                -1836              -114741
      1813                14496                27996               -34514
      1814                14504               -38350                22227
      1815                14512                59778               -18461
      1816                14520               -59464               -90772
      1817                14528               -55373               -57216
      1818                14536              -187611               -95144
      1819                14544               -18656              -175233
      1820                14552                13861              -199935
      1821                14560               -17432                -1923
      1822                14568              -163719              -138453
      1823                14576              -141971              -149375
      1824                14584               -44559               -23549
      1825                14592                61860               -49722
      1826                14600                16453               -48880
      1827                14608                19502                12583
      1828                14616                 8008               -61907
      1829                14624                12654               -74808
      1830                14632                 7014               -31869
      1831                14640              -160056               -69633
      1832                14648              -143261              -191597
      1833                14656               -34617               -30105
      1834                14664                22659               -34050
      1835                14672               -35397                -3516
      1836                14680               -64417                11179
      1837                14688              -180890                 8379
      1838                14696                43259               -26280
      1839                14704                76130              -160382
      1840                14712               -54671               -55435
      1841                14720               -49185               -12130
      1842                14728                62596              -131439
      1843                14736              -101813              -202367
      1844                14744               -19756               -93581
      1845                14752               -59828               -42688
      1846                14760              -240822               -31092
      1847                14768               -83558               -52523
      1848                14776                 3527               -76784
      1849                14784               -18340               -26196
      1850                14792                -2328               -49349
      1851                14800              -110477                 1284
      1852                14808              -220514               -68423
      1853                14816                48776               -92275
      1854                14824              -109798               -42866
      1855                14832               -68350               -87777
      1856                14840               -43287              -190437
      1857                14848              -109938              -130304
      1858                14856               -95725              -112986
      1859                14864                46782              -161184
      1860                14872              -157661              -126097
      1861                14880              -124981              -108300
      1862                14888                96017                 9151
      1863                14896              -120276              -105598
      1864                14904              -131807              -113836
      1865                14912                41828               -67697
      1866                14920               -54057              -145035
      1867                14928               -69461              -110700
      1868                14936               -13161              -134524
      1869                14944              -187102              -144160
      1870                14952               -17038                44553
      1871                14960              -153009              -231089
      1872                14968               -99480               -78171
      1873                14976               -17739               -58491
      1874                14984               -92316              -198077
      1875                14992               -50002               136250
      1876                15000               -52269                15962
      1877                15008               104144              -190781
      1878                15016               -39926               -35372
      1879                15024                -6196               -15927
      1880                15032               -56665              -117191
      1881                15040               -91391                44678
      1882                15048              -106211                26732
      1883                15056               -90103              -160271
      1884                15064                33375               -73432
      1885                15072                26887              -130551
      1886                15080               -87449               -83116
      1887                15088               -70070                -1369
      1888                15096                89863                -5170
      1889                15104               -56669                -4955
      1890                15112               -50165               -28960
      1891                15120               -71525               -47519
      1892                15128               -96693               -92872
      1893                15136               -75180                -3186
      1894                15144                -4427               -63984
      1895                15152              -194790              -119679
      1896                15160              -105287                45594
      1897                15168                32664              -110723
      1898                15176               -10210              -131502
      1899                15184                58264                26405
      1900                15192               -68185              -149471
      1901                15200                46610               -87165
      1902                15208               -92531              -187985
      1903                15216                60421               -78926
      1904                15224              -157523               -15273
      1905                15232               -43632              -135026
      1906                15240               -23622              -172937
      1907                15248               -19175                31418
      1908                15256               -19985               -33007
      1909                15264               -26227               -84877
      1910                15272              -185369               -99944
      1911                15280                15553              -139113
      1912                15288              -130329                12816
      1913                15296                -5772              -197948
      1914                15304               -57059              -110125
      1915                15312               -91184               -79194
      1916                15320               -61285               -56739
      1917                15328                87333              -156134
      1918                15336               -21702               -61945
      1919                15344               -14612               -86522
      1920                15352               -33094               -66998
      1921                15360               -92840               -66564
      1922                15368              -101180              -114027
      1923                15376              -113027              -242126
      1924                15384              -112700              -109013
      1925                15392                14706               -26050
      1926                15400               -14626               -13899
      1927                15408               -84222              -159971
      1928                15416               -38564              -102982
      1929                15424              -109233              -223008
      1930                15432              -227069               -95036
      1931                15440              -106809               -23721
      1932                15448               -66747               -48458
      1933                15456              -103479              -118401
      1934                15464               -68594               -12686
      1935                15472              -203885               -72940
      1936                15480              -108573               -43237
      1937                15488                 9991               164011
      1938                15496                68178               124487
      1939                15504               -31363               -97393
      1940                15512               -15701               -33127
      1941                15520              -140056               -88990
      1942                15528               -24610              -113470
      1943                15536               -17788              -129236
      1944                15544                53294                26715
      1945                15552              -119297              -158380
      1946                15560              -154270               -61696
      1947                15568              -104354              -143254
      1948                15576               -16566              -121694
      1949                15584                -2630               -35550
      1950                15592               -97513                -7738
      1951                15600              -136417                18348
      1952                15608               -40416               -50104
      1953                15616              -203031               -82691
      1954                15624                27198               -92134
      1955                15632                 5742               -36348
      1956                15640               -73203               -75268
      1957                15648              -185633              -157751
      1958                15656               -58402                -8345
      1959                15664              -142813               -67977
      1960                15672               -75696              -203065
      1961                15680               -53980                 -835
      1962                15688                -6118                 -439
      1963                15696               -62336               -49637
      1964                15704               -94600               -36481
      1965                15712               -33163              -252702
      1966                15720              -117165              -113598
      1967                15728               -45481                69956
      1968                15736              -131869                14165
      1969                15744              -155261               -88003
      1970                15752              -138876              -131938
      1971                15760                23900                 5516
      1972                15768              -142529              -119194
      1973                15776              -244499              -123444
      1974                15784                49159              -146615
      1975                15792               -21350                63330
      1976                15800                 8741               -35951
      1977                15808               -77631               -74005
      1978                15816               -63848               -13709
      1979                15824                30987              -150444
      1980                15832               -85813               -20003
      1981                15840               -53638                29882
      1982                15848                55911               -98931
      1983                15856                -8539               -92460
      1984                15864                19534               -91499
      1985                15872               -34762              -182966
      1986                15880               -23658              -115097
      1987                15888               -26163               -59328
      1988                15896               -81269                38872
      1989                15904               -68451                13257
      1990                15912               -42741                12586
      1991                15920               -89893               -86278
      1992                15928              -121688                24740
      1993                15936                29852              -164088
      1994                15944                96762              -226491
      1995                15952               -14590              -198926
      1996                15960                49183              -185094
      1997                15968                  570              -149439
      1998                15976                47428               -82883
      1999                15984                 8967              -121280
      2000                15992                37654              -241255
      2001                16000               -18988              -119194
      2002                16008               -32585                35466
      2003                16016              -194924              -123099
      2004                16024                75195               -33608
      2005                16032                -3605                40148
      2006                16040               -88038              -208333
      2007                16048                 9086               -34841
      2008                16056                80775               -46558
      2009                16064                25305               -25445
      2010                16072               -67258              -124103
      2011                16080                85910              -104291
      2012                16088               -31119               -83638
      2013                16096               -13846               -59045
      2014                16104               -51807              -128496
      2015                16112                -9149              -103311
      2016                16120              -230412              -123516
      2017                16128               -68229              -127355
      2018                16136               -39637              -110670
      2019                16144              -234308                14520
      2020                16152              -106992                28951
      2021                16160               -43334               -63896
      2022                16168                91870               -81611
      2023                16176               -41402              -122029
      2024                16184              -139970                30489
      2025                16192                18354              -129623
      2026                16200              -274726               -83211
      2027                16208                31117              -179221
      2028                16216                16440               -24209
      2029                16224               -46820              -148435
      2030                16232              -201994               -93458
      2031                16240              -152482              -168202
      2032                16248               -17932               -53054
      2033                16256                 7592               113585
      2034                16264               -86012              -183351
      2035                16272                37901               -35986
      2036                16280               -78357              -137734
      2037                16288               -10949               -99188
      2038                16296               -38815               -87404
      2039                16304               -36550               -70303
      2040                16312               -52190              -135767
      2041                16320               -44141               -93462
      2042                16328                46019                -4845
      2043                16336               -36063               -50834
      2044                16344               -65095               -25351
      2045                16352               -24058              -124016
      2046                16360                -4066              -120205
      2047                16368                34101              -106623
      2048                16376              -107987                32732
      2049                16384                12183               -71611
      2050                16392                    4               -78777
      2051                16400              -116575              -126160
      2052                16408              -166192              -123462
      2053                16416               -15901                -2104
      2054                16424               -57030              -136863
      2055                16432               -50668                12799
      2056                16440              -101325               -97278
      2057                16448               -52683               -29824
      2058                16456               -53009               -70804
      2059                16464               -85576               -87683
      2060                16472               -29183                 4574
      2061                16480              -143409              -206461
      2062                16488                 2891               -36111
      2063                16496               -63971              -136501
      2064                16504               -65797              -108837
      2065                16512                -8852               -66437
      2066                16520              -121872               -24062
      2067                16528                -5649              -117191
      2068                16536               -74782              -112331
      2069                16544              -153090                11369
      2070                16552              -169928              -154526
      2071                16560               -76469                 4238
      2072                16568               -96011              -125795
      2073                16576                14629              -164995
      2074                16584               -28735              -196276
      2075                16592               -96622              -102347
      2076                16600                -6047               -80705
      2077                16608              -117349              -234333
      2078                16616                26730              -118080
      2079                16624               -47397               -79222
      2080                16632               -43421               -25085
      2081                16640                -1584              -104253
      2082                16648               -86788                -2144
      2083                16656                -8601              -193153
      2084                16664               -41076               -12881
      2085                16672              -105617               -92758
      2086                16680               -91614               -53792
      2087                16688              -103637               -54914
      2088                16696                65806               -88125
      2089                16704               -12748              -116894
      2090                16712               -80131              -101486
      2091                16720              -109264               -22753
      2092                16728               -96648              -141401
      2093                16736               -57145              -146125
      2094                16744                29736               -66208
      2095                16752              -156871                13508
      2096                16760               -76432                83800
      2097                16768                19388               -63598
      2098                16776               -99645               -92509
      2099                16784              -115294              -135324
      2100                16792              -105598                26529
      2101                16800              -112944              -108596
      2102                16808              -121925                -4362
      2103                16816               -74415                12172
      2104                16824              -112802               -70146
      2105                16832                79796              -126850
      2106                16840               173067              -153595
      2107                16848              -210253               -85071
      2108                16856                93630              -102681
      2109                16864               -16326                -2728
      2110                16872               -38071              -125705
      2111                16880              -161120              -113257
      2112                16888                -8184              -115763
      2113                16896              -156389                 6619
      2114                16904               -45321               -73030
      2115                16912              -231987              -172408
      2116                16920               -27621               -63222
      2117                16928              -131710               -91636
      2118                16936               -54637               -89487
      2119                16944               126981                 8299
      2120                16952               -97775               -88002
      2121                16960              -105196               -62695
      2122                16968               106672               -55640
      2123                16976              -110789              -108338
      2124                16984              -101985              -210139
      2125                16992              -102113               -63133
      2126                17000               -97477              -160992
      2127                17008               -86995               -87873
      2128                17016              -108793              -204964
      2129                17024              -132447               -38516
      2130                17032                32335               -30972
      2131                17040              -130823               -24405
      2132                17048                56481                74498
      2133                17056               -53631               -96535
      2134                17064               -52143               -23864
      2135                17072               -96257              -181179
      2136                17080               -57330               -58574
      2137                17088               -69047              -176476
      2138                17096               -43502                31749
      2139                17104                28581               -43224
      2140                17112                31135               -31714
      2141                17120               -54162               -83359
      2142                17128               105134               -92029
      2143                17136               -83814               -20097
      2144                17144                27187                13844
      2145                17152                24337              -238915
      2146                17160               -69706               -46517
      2147                17168               -99483               -67448
      2148                17176                -4520              -165526
      2149                17184                63863               -47537
      2150                17192                -2134               -77371
      2151                17200                54755              -176716
      2152                17208                27774                94624
      2153                17216              -163655                -7604
      2154                17224               -78017               -71510
      2155                17232                37752                 5453
      2156                17240                26335              -189820
      2157                17248               -46222               -42972
      2158                17256                16570                -7298
      2159                17264               -55683               -38223
      2160                17272                12928              -158735
      2161                17280              -208226               -23473
      2162                17288              -101082              -112935
      2163                17296               -23081               -72667
      2164                17304               -91339                63185
      2165                17312               -78604              -298553
      2166                17320               -76700               -26123
      2167                17328               129959               -88336
      2168                17336              -143035                17995
      2169                17344              -135596              -145010
      2170                17352                96613               -75268
      2171                17360               -76364               -20470
      2172                17368              -219825               -78049
      2173                17376               -68774               -74946
      2174                17384              -121140                11634
      2175                17392               -72035               -75362
      2176                17400               -52111              -129165
      2177                17408              -148779                42072
      2178                17416               -49028                 3496
      2179                17424              -113437               -43577
      2180                17432                 4320               -52992
      2181                17440               -82953                15645
      2182                17448                19146              -164124
      2183                17456              -176044              -159958
      2184                17464                54752              -122191
      2185                17472               -41233              -184323
      2186                17480              -153041               -74055
      2187                17488               -42947               -87484
      2188                17496               -65370               123094
      2189                17504              -208131               -38561
      2190                17512              -107519               -50247
      2191                17520              -134118               -57782
      2192                17528               -60949               -96537
      2193                17536               -14510               -36993
      2194                17544              -103910              -211212
      2195                17552               -64362               -35381
      2196                17560               -39239              -117666
      2197                17568              -163547                89954
      2198                17576                19371              -121595
      2199                17584                -4624               -21965
      2200                17592              -125289               -73606
      2201                17600               -50812                14125
      2202                17608                14407              -110102
      2203                17616                29890                82803
      2204                17624               -97410                89657
      2205                17632               -22299               -36415
      2206                17640               -64253               -46507
      2207                17648               -49917               -91166
      2208                17656               -75425               -76613
      2209                17664              -190654               -37029
      2210                17672                30375               -39989
      2211                17680               -83516               -15798
      2212                17688              -135096               -63451
      2213                17696              -143630              -144971
      2214                17704               -37223              -124864
      2215                17712               -20736              -122588
      2216                17720                49266               -46216
      2217                17728              -168198                26962
      2218                17736               -91357              -113561
      2219                17744               -72067                -7881
      2220                17752               -72980               -71413
      2221                17760               -87595               -40604
      2222                17768               -31910              -152045
      2223                17776              -175443                38159
      2224                17784                24908              -107830
      2225                17792               -63188              -128297
      2226                17800                49024                 -611
      2227                17808              -207931              -202105
      2228                17816              -100464              -150105
      2229                17824                36021              -173760
      2230                17832               -26668              -191235
      2231                17840               -81970               122177
      2232                17848              -165286              -214217
      2233                17856                49133               -29154
      2234                17864               -10866               -93347
      2235                17872                -5899               -24083
      2236                17880               -97444               -89405
      2237                17888              -151959              -159978
      2238                17896               -81729              -148244
      2239                17904              -158786              -158589
      2240                17912              -140010              -149364
      2241                17920               -70760               -25583
      2242                17928               -26728               -40807
      2243                17936               -14693              -207572
      2244                17944               -93770               -58010
      2245                17952               -60312              -102547
      2246                17960              -190556              -134494
      2247                17968                37898               -90920
      2248                17976                14188               131598
      2249                17984              -191039              -100694
      2250                17992              -152286              -247480
      2251                18000               -46277              -141659
      2252                18008               -72217              -108975
      2253                18016                32723              -133581
      2254                18024                25499               -16338
      2255                18032               -23234              -137616
      2256                18040              -101601                35561
      2257                18048               -59025               -26326
      2258                18056               -71218               -80363
      2259                18064               -59062               -58762
      2260                18072               -42291              -173559
      2261                18080               -55883              -196085
      2262                18088               -41691               -41237
      2263                18096              -101596              -120663
      2264                18104               -48116               -85156
      2265                18112               -70257              -127868
      2266                18120                15556               -89480
      2267                18128              -101614                -9138
      2268                18136              -123134                10389
      2269                18144               -42278               -11423
      2270                18152              -150686              -197032
      2271                18160               -89777                62999
      2272                18168              -100281              -105507
      2273                18176               -22418                44133
      2274                18184               -28226               -80278
      2275                18192               -91558              -234675
      2276                18200               -83257               -49262
      2277                18208               -45577                34082
      2278                18216              -136594               -72931
      2279                18224                62662               -88188
      2280                18232              -131269               -41150
      2281                18240              -135864              -112768
      2282                18248               -97585               -65499
      2283                18256              -184011                70809
      2284                18264               -43812               -74079
      2285                18272               -26610                56348
      2286                18280              -131880              -144667
      2287                18288               -24446               -92840
      2288                18296               -79331               -99854
      2289                18304              -193924              -146890
      2290                18312                42316               120515
      2291                18320               -42521               -62354
      2292                18328              -131619              -185630
      2293                18336              -170332                25307
      2294                18344              -152849               101175
      2295                18352                51806               -98881
      2296                18360               -25755               -56999
      2297                18368                47717              -111055
      2298                18376               -39904              -103217
      2299                18384               -78215               -34438
      2300                18392               -43255               -76344
      2301                18400               -44415               -67426
      2302                18408               -39563               -77102
      2303                18416              -135123               -54293
      2304                18424               -12836              -123734
      2305                18432               -77907                33497
      2306                18440              -126066                48012
      2307                18448              -118337              -112440
      2308                18456               137702               -61666
      2309                18464                53046              -132405
      2310                18472              -168351                -6419
      2311                18480               -87672               -93751
      2312                18488               -27373              -109343
      2313                18496               -12421               -22181
      2314                18504              -134049              -112898
      2315                18512               -84604                43017
      2316                18520               -92471                28352
      2317                18528               -99276                -5006
      2318                18536                17766               -86135
      2319                18544                61140               -99381
      2320                18552              -113466               -93029
      2321                18560                14170               -38304
      2322                18568              -147729               -45877
      2323                18576                -8131              -154809
      2324                18584              -220855               -43907
      2325                18592               -27653               -57328
      2326                18600                30817               -32851
      2327                18608               -49737                  708
      2328                18616                 2167               -76630
      2329                18624              -113774              -112499
      2330                18632               -16044               -39201
      2331                18640              -103473                -8007
      2332                18648              -158003                10924
      2333                18656              -101086               -65316
      2334                18664              -179599               -45493
      2335                18672                -8841              -192993
      2336                18680               -85040               -12798
      2337                18688                24087              -234525
      2338                18696              -137570              -143452
      2339                18704               -57454               -81484
      2340                18712                -6646                12417
      2341                18720                58837              -107068
      2342                18728               -68549               -81167
      2343                18736               -67495              -200735
      2344                18744              -227283              -152964
      2345                18752               -21001              -207828
      2346                18760               -30855              -192507
      2347                18768              -210776               -60946
      2348                18776               -96168              -261752
      2349                18784                58313               -99271
      2350                18792              -150016               -51404
      2351                18800               -33215               -45528
      2352                18808              -117801              -139407
      2353                18816                 -106              -115010
      2354                18824               -18650              -179514
      2355                18832               -15619               -60208
      2356                18840              -121913              -156726
      2357                18848               -96762              -128572
      2358                18856               -29192                  277
      2359                18864                -4630               -42340
      2360                18872                57141               -29580
      2361                18880              -106202               -68459
      2362                18888                32522               -39107
      2363                18896                -7335               -79246
      2364                18904                18967              -159761
      2365                18912                62303              -118841
      2366                18920               -89178               -86636
      2367                18928                33990               -96220
      2368                18936              -151847              -156386
      2369                18944              -141362                74899
      2370                18952              -134857              -134080
      2371                18960               -43854              -226187
      2372                18968               -55753               -47843
      2373                18976                18472                -1373
      2374                18984                 9519               -75384
      2375                18992               -89207              -187611
      2376                19000                46196                64557
      2377                19008               -73996               -80424
      2378                19016              -126354               -86087
      2379                19024              -139808              -125015
      2380                19032              -177487              -157509
      2381                19040              -162781               -72048
      2382                19048                38762                30340
      2383                19056                64270               -21865
      2384                19064               -79375              -114985
      2385                19072              -154161              -125037
      2386                19080                35955                -9310
      2387                19088                 8469               -46571
      2388                19096              -133266              -176265
      2389                19104               -85020               -12427
      2390                19112                 -894              -126828
      2391                19120              -110985              -251896
      2392                19128              -131310              -122729
      2393                19136               -34296              -190034
      2394                19144              -227935               -61704
      2395                19152               101016              -111339
      2396                19160                71894              -110766
      2397                19168              -170860               -73595
      2398                19176               -31794               -25472
      2399                19184               -68941              -192917
      2400                19192              -190245                 5786
      2401                19200               113545               -98058
      2402                19208               -91944              -172612
      2403                19216              -240460              -241366
      2404                19224              -167186               -82378
      2405                19232               -56269              -162512
      2406                19240              -128772               -89476
      2407                19248                85294              -184331
      2408                19256               -58908               -95746
      2409                19264               -51395               -43355
      2410                19272               -13494               -16330
      2411                19280              -138320              -110814
      2412                19288               -32671              -100923
      2413                19296               -19865               -92028
      2414                19304               -86946              -215253
      2415                19312              -176518              -186419
      2416                19320               -24469               -21576
      2417                19328              -116879               -98701
      2418                19336               -28315               -88686
      2419                19344              -134779              -114036
      2420                19352               136712              -125423
      2421                19360              -245907               -48095
      2422                19368              -158115               -47260
      2423                19376              -125492               -88855
      2424                19384               -99156              -107768
      2425                19392              -131577               -82337
      2426                19400              -145370               -69938
      2427                19408              -145711              -114460
      2428                19416                 1428               -26854
      2429                19424                -4285               -34941
      2430                19432                -8387              -124463
      2431                19440               -99319                10843
      2432                19448              -105998               -81881
      2433                19456               -26688               -63609
      2434                19464               -29718               -17999
      2435                19472              -162006                 3064
      2436                19480                92037               -57782
      2437                19488                14665              -106072
      2438                19496              -127726              -101809
      2439                19504               -46954               -67519
      2440                19512                 7215               -63949
      2441                19520               -77013                54289
      2442                19528               -19993                53575
      2443                19536               -52549                15925
      2444                19544                63862              -130894
      2445                19552              -145709               -84382
      2446                19560               -21180               -65088
      2447                19568                61494               -68896
      2448                19576               -38918               -15069
      2449                19584               -51045              -115055
      2450                19592              -146008              -124821
      2451                19600                52355                70831
      2452                19608                55703              -193392
      2453                19616              -158447                24751
      2454                19624              -209070               -77830
      2455                19632                93686              -150845
      2456                19640               -22579               -50360
      2457                19648              -180571               -98005
      2458                19656               -97744               -47875
      2459                19664                36392                21721
      2460                19672               -51277              -151102
      2461                19680               -86590               -23343
      2462                19688              -137803              -191826
      2463                19696               -41844               -18415
      2464                19704               -83455              -126900
      2465                19712               106091               -66282
      2466                19720              -121538                44144
      2467                19728               -93749               -81883
      2468                19736                 7234              -279968
      2469                19744                91158               -60596
      2470                19752               -92691              -103212
      2471                19760              -109365               -72563
      2472                19768               -41857               -64902
      2473                19776              -109058              -180788
      2474                19784               -21709               -75317
      2475                19792              -109708               -90600
      2476                19800               -72128               -88754
      2477                19808               -43466               -49786
      2478                19816               -85804              -106013
      2479                19824               -33466               -78758
      2480                19832               -37024              -146829
      2481                19840              -158682               -15889
      2482                19848                23727              -149829
      2483                19856                -5907              -102796
      2484                19864               -59238              -179316
      2485                19872               -34624              -139914
      2486                19880               -94896                -4194
      2487                19888               -56512               -83092
      2488                19896              -125349              -203641
      2489                19904                -8259              -122180
      2490                19912                91787               -29448
      2491                19920              -122118               110585
      2492                19928                54547               -84968
      2493                19936                66555              -110494
      2494                19944              -161111               -48043
      2495                19952               -58620              -120492
      2496                19960              -128282               -24536
      2497                19968                -1095               -79442
      2498                19976               112451              -132910
      2499                19984               -61848               -70224
      2500                19992              -100049              -170368
      2501                20000               -35971              -100815
      2502                20008              -130401               -65212
      2503                20016               -31438               -62493
      2504                20024                 8855               -64667
      2505                20032               -50412                89247
      2506                20040               -17491              -151494
      2507                20048                90712               -25480
      2508                20056               -74382               -58512
      2509                20064                64269              -140466
      2510                20072                28488               -77855
      2511                20080                  633              -165932
      2512                20088                13604               -78519
      2513                20096              -109880              -277646
      2514                20104               -44674               -10939
      2515                20112              -166169              -191585
      2516                20120               -58329                30268
      2517                20128              -156436                 8304
      2518                20136               112052              -159634
      2519                20144                85042               123373
      2520                20152              -191368               -45437
      2521                20160              -154480                 9907
      2522                20168              -136704               113661
      2523                20176              -129335                44636
      2524                20184               -54345              -157955
      2525                20192               -61310                30359
      2526                20200              -176605              -127459
      2527                20208               -23887              -127261
      2528                20216              -104509               -76649
      2529                20224               -87406              -169853
      2530                20232              -129053               -26190
      2531                20240              -137781              -161280
      2532                20248              -167042               -44585
      2533                20256               -96042               -24276
      2534                20264              -112547               -49980
      2535                20272                 7382              -110021
      2536                20280               -52360              -116815
      2537                20288                81693              -168125
      2538                20296               -57892               -71269
      2539                20304               -68029               -66401
      2540                20312               -92805               -24628
      2541                20320               -73042              -234804
      2542                20328              -128170               -96502
      2543                20336              -100002              -113401
      2544                20344              -163880               -49020
      2545                20352               -22545               -78733
      2546                20360              -149092               -13713
      2547                20368                99271               -84070
      2548                20376               -15307              -157615
      2549                20384               -50704              -197339
      2550                20392              -118681              -239169
      2551                20400              -173207              -157456
      2552                20408               -57555              -185565
      2553                20416                93348               -26689
      2554                20424                21719                58656
      2555                20432              -153691               -41871
      2556                20440                21339               -41111
      2557                20448              -143138               -29681
      2558                20456               -25944               -81093
      2559                20464               -13632                50924
      2560                20472               -19677                41940
      2561                20480              -108102              -180238
      2562                20488                63580               -77037
      2563                20496               -68413              -109349
      2564                20504               -74806               -49945
      2565                20512                 7268               -32853
      2566                20520                -1341                15501
      2567                20528                14794              -130366
      2568                20536               -93993              -114773
      2569                20544                95801               -18878
      2570                20552               -70274              -100618
      2571                20560               -70706              -207061
      2572                20568                -7267              -142685
      2573                20576              -123337               -88617
      2574                20584                  465               -21167
      2575                20592               -85121               -98007
      2576                20600                26235               -60073
      2577                20608               -28641               -95182
      2578                20616               -41534              -118519
      2579                20624              -108893              -162802
      2580                20632               -95383               112735
      2581                20640              -103709              -125422
      2582                20648               -52178               -33765
      2583                20656              -155275               -80984
      2584                20664              -182102               -65054
      2585                20672                42546               -46986
      2586                20680              -163778               -57226
      2587                20688                73531              -193132
      2588                20696                38332               -69405
      2589                20704              -114219               -77029
      2590                20712                45451              -270572
      2591                20720               -94730              -118597
      2592                20728               -75884               -93441
      2593                20736              -161024              -153372
      2594                20744               -61202               -55020
      2595                20752               -49536               -37529
      2596                20760              -133945               -38990
      2597                20768               -52478              -185132
      2598                20776               -67774              -137735
      2599                20784               -24777               -40077
      2600                20792               -85576               -73689
      2601                20800                 6773               111250
      2602                20808                15306              -118361
      2603                20816                 3015              -222219
      2604                20824                 6422               -33526
      2605                20832              -174865               -94909
      2606                20840               -40642              -162312
      2607                20848               -58500               -71265
      2608                20856               -54252              -146616
      2609                20864                18853               -10519
      2610                20872               -97320                 5899
      2611                20880                -8695              -279461
      2612                20888              -199969              -142363
      2613                20896               -17328               -80431
      2614                20904                13347               -20843
      2615                20912               -71403               -52681
      2616                20920              -163595              -200087
      2617                20928              -161589               -52557
      2618                20936              -137891               -71903
      2619                20944               -33338                 1263
      2620                20952              -111194               -49258
      2621                20960               -74971               -31842
      2622                20968               -45854               -68531
      2623                20976               -96389              -175417
      2624                20984               -86010              -209699
      2625                20992              -231581               -73576
      2626                21000               -41803               -80299
      2627                21008               -25494              -102217
      2628                21016                27329              -162519
      2629                21024              -133541                44386
      2630                21032                69110              -166215
      2631                21040               -27202              -122235
      2632                21048              -181839               -58715
      2633                21056                 5221              -150232
      2634                21064               -63542                24333
      2635                21072              -114283              -141231
      2636                21080                -7088              -110359
      2637                21088              -213884               -94474
      2638                21096              -101534               -20070
      2639                21104              -107477              -116620
      2640                21112              -126361               -74217
      2641                21120               -16659               -76214
      2642                21128              -118671              -137523
      2643                21136               -34718               -79971
      2644                21144               -32143               -36878
      2645                21152                13507              -134956
      2646                21160              -184233               -70854
      2647                21168              -181670               -90609
      2648                21176              -130674              -161679
      2649                21184              -136754                41322
      2650                21192              -102694               -39423
      2651                21200              -232279               -51564
      2652                21208               103137                35207
      2653                21216               -27561              -123867
      2654                21224               -48138                57090
      2655                21232              -107717               -79054
      2656                21240                98893               -65239
      2657                21248                54567              -149049
      2658                21256              -128933               -69632
      2659                21264                52422               -90831
      2660                21272                35572              -127291
      2661                21280               -97791                57650
      2662                21288                70542              -107817
      2663                21296              -129526               -93105
      2664                21304               -73123               -14742
      2665                21312              -209914               124948
      2666                21320              -130842              -200847
      2667                21328               -28439               -37894
      2668                21336              -177775                28225
      2669                21344               -80572              -175502
      2670                21352                14852               -35437
      2671                21360               -18904              -235673
      2672                21368              -138305                -3258
      2673                21376                -9187              -236316
      2674                21384               -47449              -210135
      2675                21392              -155714               -69767
      2676                21400                 1259               -77595
      2677                21408               -56657               -30783
      2678                21416              -121179                35149
      2679                21424                -7480              -203953
      2680                21432              -119899               -97792
      2681                21440              -113437               -52467
      2682                21448               -37158              -177401
      2683                21456               -25552                14780
      2684                21464              -117057              -292604
      2685                21472                47442                 -203
      2686                21480              -176953               -74480
      2687                21488               -28209              -159020
      2688                21496                -3714                93373
      2689                21504               210721               -85614
      2690                21512               -70971              -141298
      2691                21520                19779              -125577
      2692                21528              -171732                48359
      2693                21536               -46371               -48688
      2694                21544               175512              -104203
      2695                21552               -29087                -4430
      2696                21560                37077                59997
      2697                21568               -86593              -113923
      2698                21576               -72766              -140116
      2699                21584               -95638               -32541
      2700                21592              -135353              -177439
      2701                21600               -94601              -236527
      2702                21608                -5631              -121066
      2703                21616               -53640                 2996
      2704                21624                42388              -211021
      2705                21632                -6609               -44079
      2706                21640               -72356               -62582
      2707                21648              -106528                19984
      2708                21656              -159922                97410
      2709                21664                49841               -36148
      2710                21672               -65944                34519
      2711                21680               -83768              -115418
      2712                21688              -104737               -95186
      2713                21696               -99622              -166956
      2714                21704               -85553              -191960
      2715                21712               -71753               -17271
      2716                21720               -37210               -41072
      2717                21728              -160186               -85486
      2718                21736                59476              -191393
      2719                21744              -100840              -143003
      2720                21752                23332               -28990
      2721                21760               -89489              -139597
      2722                21768              -110846               -88963
      2723                21776              -170488                20185
      2724                21784               -53343               -94065
      2725                21792                76619               104831
      2726                21800               -72925              -104559
      2727                21808               -28294               -11172
      2728                21816               -94074               -42953
      2729                21824              -148734              -164176
      2730                21832               -29556              -118609
      2731                21840               -37468              -204851
      2732                21848              -149371               -51112
      2733                21856                65801               -47616
      2734                21864               -12651               112166
      2735                21872               -68595              -100431
      2736                21880                -4272              -153703
      2737                21888                13019               -81469
      2738                21896              -125634              -164387
      2739                21904                47112              -180927
      2740                21912                -3279               -88576
      2741                21920               -75155                25431
      2742                21928                22769              -116961
      2743                21936              -117446               -52193
      2744                21944                16851              -153485
      2745                21952              -144065               -36085
      2746                21960              -127480               -68466
      2747                21968                 9559                47331
      2748                21976                72966               -79699
      2749                21984               -57659                -6364
      2750                21992               -14766              -156493
      2751                22000                14143              -117895
      2752                22008               -43417               -57452
      2753                22016                 3346               -35517
      2754                22024              -136703              -147176
      2755                22032               -16849               -39795
      2756                22040               -11771              -124464
      2757                22048               -52122               -69181
      2758                22056              -160305               -94506
      2759                22064               -48356              -110958
      2760                22072               -49162               -15507
      2761                22080              -107325               -54226
      2762                22088                -6089              -141152
      2763                22096                36883                -4411
      2764                22104               -68856              -161825
      2765                22112              -134852               -35619
      2766                22120              -111706              -104825
      2767                22128              -167422              -193616
      2768                22136                34779               -92789
      2769                22144               -73041               -64434
      2770                22152               -93212               -75632
      2771                22160               -83412              -137020
      2772                22168               -59750              -159736
      2773                22176               -52666               -32991
      2774                22184               120783               -34962
      2775                22192                 5676                -7307
      2776                22200               -71622               -49515
      2777                22208               -54409               106394
      2778                22216                97879               -74556
      2779                22224               -80603               -94835
      2780                22232              -181397              -180322
      2781                22240               -92188               -92207
      2782                22248                44845                62583
      2783                22256                26125               -42853
      2784                22264              -159540              -147498
      2785                22272              -267428               -54579
      2786                22280               -97071                47378
      2787                22288               -39048               -38233
      2788                22296               -98418               -74536
      2789                22304               -77745               -65156
      2790                22312              -125495              -121054
      2791                22320               -51210              -142082
      2792                22328              -166418              -127672
      2793                22336               -36889              -109295
      2794                22344               -91816                21308
      2795                22352               -58032               -90407
      2796                22360              -143819              -114615
      2797                22368                -4946               -72602
      2798                22376               -58905              -187112
      2799                22384               -30163              -135887
      2800                22392               -14113               -48617
      2801                22400              -224235               -51325
      2802                22408                -2399              -153376
      2803                22416                -3928              -168631
      2804                22424              -161298              -148578
      2805                22432               -28478              -185403
      2806                22440              -106310               -67032
      2807                22448                33695               -79970
      2808                22456              -130753               -82838
      2809                22464               -47214              -102184
      2810                22472              -189754               -79057
      2811                22480               -37525              -127284
      2812                22488               -62175              -123664
      2813                22496               -62886               -67855
      2814                22504               -33187              -107124
      2815                22512              -141724               -81442
      2816                22520               -64197                 7467
      2817                22528               -87985                69218
      2818                22536              -105469              -220734
      2819                22544                24133               -25924
      2820                22552              -128922              -124295
      2821                22560                -7128                21427
      2822                22568               -53433              -196851
      2823                22576               -76760              -108507
      2824                22584                -4685              -180289
      2825                22592               -97779              -135019
      2826                22600               -88406               -13187
      2827                22608               -19147               -82800
      2828                22616               -18438              -161470
      2829                22624               -14616               -40753
      2830                22632               -17237               -72618
      2831                22640                 6289               -47900
      2832                22648               -90973               -40598
      2833                22656               -80825               -23002
      2834                22664              -125024              -147742
      2835                22672               -91854               -93491
      2836                22680               -28306                85655
      2837                22688               -79306               -47416
      2838                22696               -62309                58546
      2839                22704              -152996              -197639
      2840                22712              -148127                34488
      2841                22720              -127601                34401
      2842                22728              -140520               -55565
      2843                22736              -113625               -62339
      2844                22744               -43701              -251841
      2845                22752               -66394                68539
      2846                22760               -89030               -10344
      2847                22768               -62216               -80619
      2848                22776               -50546                56879
      2849                22784              -192243              -127166
      2850                22792               -63192              -168973
      2851                22800               -62062                79600
      2852                22808               -69187              -146655
      2853                22816                22596               -83758
      2854                22824              -136317               -53650
      2855                22832               -54382              -159985
      2856                22840               -55898               -63496
      2857                22848               -55032               -88829
      2858                22856                -4266               -39163
      2859                22864              -125830               -88965
      2860                22872               -76232               -80514
      2861                22880                17462              -136098
      2862                22888               -90227               -79764
      2863                22896               -26691               -69124
      2864                22904               -27425              -105958
      2865                22912              -129049               -25373
      2866                22920              -120733              -111056
      2867                22928              -193635               -94167
      2868                22936                 9181               -90327
      2869                22944              -147069               -24929
      2870                22952               -18701               -55346
      2871                22960              -143136              -134516
      2872                22968              -119107                25924
      2873                22976               -63274               -58293
      2874                22984               -37151              -157752
      2875                22992               -75665              -113728
      2876                23000                37702               -64476
      2877                23008               -39404               -56435
      2878                23016              -152202              -161990
      2879                23024               -79798                96661
      2880                23032               -90071                93266
      2881                23040                13326              -212818
      2882                23048               -25781              -135587
      2883                23056                  -53               -62908
      2884                23064              -113503                34293
      2885                23072              -137349              -224120
      2886                23080                51997               -36498
      2887                23088               115377               -49732
      2888                23096              -187140              -140972
      2889                23104               -45732                33306
      2890                23112              -160815               -58705
      2891                23120               -36527                53180
      2892                23128               -49288              -101469
      2893                23136              -181453               -31333
      2894                23144                71855              -111875
      2895                23152              -104972              -243857
      2896                23160               -67435               -17788
      2897                23168               -59816              -120201
      2898                23176               -94081              -106183
      2899                23184                 8152               -44113
      2900                23192                19931               -38972
      2901                23200               -29533               -36614
      2902                23208               -71366               -66051
      2903                23216              -138220              -135356
      2904                23224               -13147              -169573
      2905                23232                55224              -156542
      2906                23240              -124216               -54707
      2907                23248              -164771               -97045
      2908                23256               -43351              -161779
      2909                23264              -144626               -22335
      2910                23272               -34382              -158376
      2911                23280              -162575              -145010
      2912                23288                16301               -93877
      2913                23296               -41368                20785
      2914                23304              -139218               -48676
      2915                23312               -70996              -102916
      2916                23320              -115890                32562
      2917                23328               -98926              -122233
      2918                23336               -41013              -178881
      2919                23344                96927                32976
      2920                23352              -205957              -125770
      2921                23360              -130446              -151126
      2922                23368                -7078              -210004
      2923                23376               -88003              -122777
      2924                23384                60487               -30875
      2925                23392                58130              -223871
      2926                23400               -27699               -12043
      2927                23408              -221711                57727
      2928                23416               -78303                26146
      2929                23424               -62508                 1816
      2930                23432              -125737              -128733
      2931                23440              -187872                28654
      2932                23448                11514               -72889
      2933                23456                18107                -8756
      2934                23464                76350               -44922
      2935                23472               -27759              -259485
      2936                23480              -145501               -52781
      2937                23488                -4341              -159449
      2938                23496              -111786               -38581
      2939                23504                33077              -112594
      2940                23512              -152724                13861
      2941                23520               -23450               -68991
      2942                23528               -29371               -89968
      2943                23536              -168950              -219459
      2944                23544               -38494               -27708
      2945                23552              -110789               -78059
      2946                23560              -151510                 4199
      2947                23568                20525              -228172
      2948                23576                -8794              -122152
      2949                23584                44910              -144796
      2950                23592               -73867              -187050
      2951                23600               -45115               -72327
      2952                23608               -40569               -72820
      2953                23616              -125128              -265504
      2954                23624                67207              -122987
      2955                23632               -36456               -90352
      2956                23640              -162839               -96016
      2957                23648              -105994               -66682
      2958                23656               -13480               -62355
      2959                23664               -30889                68036
      2960                23672               -14342               -70218
      2961                23680               -85203                 7955
      2962                23688               -58599                -5195
      2963                23696              -178485               -14183
      2964                23704               -21617               -47141
      2965                23712              -167287               -84763
      2966                23720                47845              -138111
      2967                23728                72974              -156674
      2968                23736                -8963                15293
      2969                23744              -117610               -49193
      2970                23752              -210125               -58588
      2971                23760                30652                 -890
      2972                23768               -92918               -61521
      2973                23776              -194522              -101929
      2974                23784                  755              -146590
      2975                23792               -95031                 -509
      2976                23800              -103257                34676
      2977                23808              -110078               -74175
      2978                23816               -55153              -121642
      2979                23824               -73612                13260
      2980                23832               -63619               -34904
      2981                23840               -28308               -76284
      2982                23848              -157166              -146943
      2983                23856                31824               -67178
      2984                23864               -65643                43693
      2985                23872               -53699              -181177
      2986                23880                 4562              -132524
      2987                23888              -150135              -175780
      2988                23896                44099              -104332
      2989                23904               -18930               -64638
      2990                23912                 7290               -53922
      2991                23920              -107390              -132222
      2992                23928               -61545              -125183
      2993                23936                -8521               -98464
      2994                23944              -141681               -48861
      2995                23952               -34598               -20460
      2996                23960              -120774              -152282
      2997                23968              -116864              -160559
      2998                23976               -12778               -36596
      2999                23984               -80313               -71095
      3000                23992                48993               -37791
      3001                24000              -158360               -22295
      3002                24008               -68978               -72456
      3003                24016               -78552                -6129
      3004                24024              -137376                59380
      3005                24032               -52988              -212096
      3006                24040               -31693              -109301
      3007                24048                63823                23748
      3008                24056               -59929               -32120
      3009                24064               -60725               -71364
      3010                24072                62479               -71229
      3011                24080                85540                11870
      3012                24088               -93637              -269656
      3013                24096              -144606              -121012
      3014                24104                 3370               -71283
      3015                24112               -54903              -145116
      3016                24120               -23808              -154647
      3017                24128              -143394              -144932
      3018                24136              -140772               -22557
      3019                24144               -93628               -61747
      3020                24152               -31177              -133591
      3021                24160              -105890              -105932
      3022                24168               -66893               -59880
      3023                24176              -103201               -37302
      3024                24184               -97134               -67290
      3025                24192               -83071               -79013
      3026                24200              -128140              -111229
      3027                24208              -102555               -17623
      3028                24216                42488              -146532
      3029                24224                13508               -80221
      3030                24232               -36027                -9071
      3031                24240               100104              -174808
      3032                24248               -50108                -6135
      3033                24256              -201547               -23650
      3034                24264               -67434              -157808
      3035                24272               -51947              -179993
      3036                24280               -45347              -116364
      3037                24288              -104631                16210
      3038                24296              -101659               -49577
      3039                24304               -66330               -35735
      3040                24312               -85919               -99795
      3041                24320               -42479               -99464
      3042                24328                38179               -73067
      3043                24336                70331                11816
      3044                24344               -85070              -197720
      3045                24352              -142087               -30087
      3046                24360               -72157               -58562
      3047                24368              -197047                -9822
      3048                24376               -95154              -175568
      3049                24384              -195958                 1623
      3050                24392               -19912               -31158
      3051                24400              -142995              -155923
      3052                24408               -27262              -123966
      3053                24416                55541              -127533
      3054                24424              -128755              -174605
      3055                24432               -74646              -165355
      3056                24440               -93946              -119845
      3057                24448                59135               -98777
      3058                24456               -40640               -37832
      3059                24464              -185369              -115527
      3060                24472               -63428                87715
      3061                24480               -78603                 8300
      3062                24488               -47285                -5820
      3063                24496               -15479               -47972
      3064                24504              -103125              -132285
      3065                24512               -38721               -12726
      3066                24520              -106910              -116416
      3067                24528               -43302              -103002
      3068                24536               -48807              -172261
      3069                24544               -50032               -37873
      3070                24552               -98846               -41568
      3071                24560              -201271              -152365
      3072                24568               -13501               -16224
      3073                24576              -254644               -44013
      3074                24584               -37164                14107
      3075                24592              -163851              -142365
      3076                24600               -82183               -13849
      3077                24608               -43373              -202559
      3078                24616                -5511               -71443
      3079                24624              -123055              -159697
      3080                24632                26815               -31889
      3081                24640              -181390               -22118
      3082                24648              -157184              -250764
      3083                24656              -148985              -142784
      3084                24664              -229174              -221248
      3085                24672              -206124               -97111
      3086                24680              -166632                18239
      3087                24688              -111983                  895
      3088                24696                 1378              -296893
      3089                24704               -98675               -61231
      3090                24712               -11756               -19976
      3091                24720                16141               -81947
      3092                24728              -135368               -56580
      3093                24736              -248415              -207768
      3094                24744              -173566              -106699
      3095                24752              -108691               -21638
      3096                24760                36551               -45028
      3097                24768               -54663                17891
      3098                24776                90914               -80048
      3099                24784              -131166              -122256
      3100                24792              -167914               -75834
      3101                24800                -7228              -208504
      3102                24808                81125               -77382
      3103                24816               -75850              -204585
      3104                24824               -44067                 5156
      3105                24832                 -631                24739
      3106                24840              -114286               -56675
      3107                24848               -21986              -103100
      3108                24856              -122972              -218845
      3109                24864                18706                  364
      3110                24872               -19986               -41584
      3111                24880                36811              -122218
      3112                24888              -104193               -21194
      3113                24896               -87637               -90577
      3114                24904              -120478               -22982
      3115                24912               -23486               -77077
      3116                24920               -19795                19016
      3117                24928              -117246              -162150
      3118                24936               -89813               -44654
      3119                24944              -182350              -147742
      3120                24952              -129413              -189326
      3121                24960              -148015               -87168
      3122                24968              -161534              -167124
      3123                24976              -124695                 -256
      3124                24984               -78356                 3825
      3125                24992               -79531              -147536
      3126                25000              -256849               -38136
      3127                25008               -24296              -156922
      3128                25016               -32692               -65607
      3129                25024              -180868              -148432
      3130                25032              -181531               -42202
      3131                25040               -42032                45144
      3132                25048                52800              -168055
      3133                25056              -186104               -32902
      3134                25064                 2646              -121764
      3135                25072              -165137               -58061
      3136                25080               -37442              -141420
      3137                25088              -260576              -219064
      3138                25096               -63436              -131246
      3139                25104               -57733              -209304
      3140                25112               -27429               -70564
      3141                25120              -107301                -2414
      3142                25128               -68664              -217514
      3143                25136              -146654               -89528
      3144                25144                22578               -30430
      3145                25152                 2265              -195730
      3146                25160               -68303              -255405
      3147                25168               -90792              -230054
      3148                25176              -118055              -163422
      3149                25184              -210401               -19389
      3150                25192              -265606               -88885
      3151                25200                90416              -124829
      3152                25208              -239109              -176297
      3153                25216              -155818                28044
      3154                25224              -191209               -66285
      3155                25232               -12932              -115534
      3156                25240               -95511              -170318
      3157                25248              -167319              -131610
      3158                25256               -80823               -49246
      3159                25264              -159986              -290728
      3160                25272              -134968               -66400
      3161                25280              -128940              -123429
      3162                25288              -142424               -52595
      3163                25296               -19188              -121388
      3164                25304               -68450              -244145
      3165                25312                85841               -81415
      3166                25320              -100312              -127391
      3167                25328               -67426               -79802
      3168                25336               -12428               -68429
      3169                25344               -64165              -101645
      3170                25352              -102336               -46094
      3171                25360                 2066                20055
      3172                25368               -42283               -30511
      3173                25376                49162               -61792
      3174                25384               -12339              -151645
      3175                25392              -190908               -43014
      3176                25400                31375               -47640
      3177                25408              -109602               -84934
      3178                25416              -117210               -12922
      3179                25424              -301767               -55295
      3180                25432              -153059               -80529
      3181                25440               -85838                -1753
      3182                25448               -22701               -59225
      3183                25456                28509               -22750
      3184                25464               -88077              -180794
      3185                25472              -107558                98174
      3186                25480               105929               -95528
      3187                25488                81728              -174721
      3188                25496               -97026               -99543
      3189                25504               -31448                 7357
      3190                25512              -126837               -49194
      3191                25520              -110737               -20320
      3192                25528                61624               -29221
      3193                25536              -102482               -63050
      3194                25544               -28841               -89078
      3195                25552               -45408               -28447
      3196                25560                55433               -37489
      3197                25568              -142282              -135407
      3198                25576                 9812               -58077
      3199                25584               -46838               -26228
      3200                25592              -107562              -140368
      3201                25600              -117185              -100558
      3202                25608               -18034              -154057
      3203                25616               -30806              -110210
      3204                25624                -5932                -2737
      3205                25632              -130492              -113208
      3206                25640              -111087               -13114
      3207                25648              -120814              -178994
      3208                25656               -92771              -177202
      3209                25664               -90612               -63365
      3210                25672               -30858               -10330
      3211                25680               -46344              -111014
      3212                25688              -150046               -98799
      3213                25696               -66409              -155522
      3214                25704               -64048              -134662
      3215                25712               -91491                -4034
      3216                25720                39413               -65246
      3217                25728               -84125               -48210
      3218                25736               -68886               -81756
      3219                25744              -210560               -60425
      3220                25752               -26093              -110711
      3221                25760               -82971              -149436
      3222                25768               -29836              -125781
      3223                25776              -136159               -55348
      3224                25784               -51195               -70498
      3225                25792              -351954              -276178
      3226                25800                27502               -43484
      3227                25808               -80108               -59793
      3228                25816              -224596               -39348
      3229                25824               -74377                73495
      3230                25832               -70539              -115871
      3231                25840                24075                 3582
      3232                25848              -138815              -126969
      3233                25856               -24457               -92975
      3234                25864              -226762               -59753
      3235                25872               -49759               -60484
      3236                25880              -164773              -154914
      3237                25888               -39184               -13873
      3238                25896               -29291              -147084
      3239                25904               -80700              -127766
      3240                25912               -58044               -56198
      3241                25920                14874              -110680
      3242                25928              -105584               -54499
      3243                25936               -46729              -245222
      3244                25944               -30444               -84525
      3245                25952               -66903              -109432
      3246                25960                21851              -188200
      3247                25968               -82680               -30913
      3248                25976                -6899               -89337
      3249                25984               -74419                 -881
      3250                25992               -67713              -209410
      3251                26000               -18647               -15833
      3252                26008               -62606              -126350
      3253                26016                28660                -3942
      3254                26024                -8006               -65772
      3255                26032               -59852               -17421
      3256                26040               -72084               -52038
      3257                26048                37032               -84603
      3258                26056              -231619              -165219
      3259                26064              -180887                -9590
      3260                26072              -149213               -57496
      3261                26080                -5059              -242999
      3262                26088               -37737               -39181
      3263                26096               -80058               -66660
      3264                26104               -94626              -131432
      3265                26112              -107026              -191936
      3266                26120              -166466              -302410
      3267                26128              -178099               -40094
      3268                26136              -155872              -137004
      3269                26144              -149458               -52829
      3270                26152              -207357              -112827
      3271                26160               -33220               -87129
      3272                26168              -106832               -69159
      3273                26176                 1988              -104650
      3274                26184               -32194              -227216
      3275                26192                   10               -99180
      3276                26200              -165945                62885
      3277                26208               -18867              -177770
      3278                26216               -87733               -81351
      3279                26224               -84403              -134904
      3280                26232                72161                39753
      3281                26240              -125629               -82142
      3282                26248              -153188                54164
      3283                26256              -190798              -121721
      3284                26264               -54458               -50622
      3285                26272               -65316               -77618
      3286                26280               -22710              -142440
      3287                26288               117727              -108352
      3288                26296               -10224               -54191
      3289                26304              -168496              -131156
      3290                26312              -181144               -40753
      3291                26320               -22385               -95996
      3292                26328                 7878               -64501
      3293                26336                13726               -22839
      3294                26344              -141275              -115647
      3295                26352               -97783               -51469
      3296                26360               -16605                 5489
      3297                26368              -154890               -95714
      3298                26376              -195222                12982
      3299                26384                65127              -177404
      3300                26392              -197850               -22327
      3301                26400               -28787              -114804
      3302                26408              -125374              -163807
      3303                26416               -17395               -90047
      3304                26424               -12175                41559
      3305                26432               -66632               -72867
      3306                26440                -5877                 7807
      3307                26448                21553              -107463
      3308                26456                28903              -162359
      3309                26464                -8921               -39645
      3310                26472                15206              -115626
      3311                26480              -240746              -163872
      3312                26488               -38472              -149866
      3313                26496               -32404              -248507
      3314                26504               -35749              -116026
      3315                26512               -82853               -89843
      3316                26520              -124063              -173881
      3317                26528                 3111               -54983
      3318                26536              -124407               -11151
      3319                26544               -69403              -196101
      3320                26552              -221795              -206396
      3321                26560               -67121               -82704
      3322                26568                27555              -186173
      3323                26576              -161500              -114876
      3324                26584               -11568              -116268
      3325                26592              -113671               -62759
      3326                26600                  757               -70107
      3327                26608              -121301               -93303
      3328                26616                19737              -236838
      3329                26624                19894              -123919
      3330                26632               141683               -10837
      3331                26640               -57535              -194990
      3332                26648              -157604               -93141
      3333                26656               -53427              -134704
      3334                26664              -199781              -181255
      3335                26672              -125978              -233928
      3336                26680               -26106               -72510
      3337                26688               -24049                59487
      3338                26696              -116981               -94534
      3339                26704               -48134              -156580
      3340                26712              -217779               -83141
      3341                26720               -93061               -39214
      3342                26728                 5611              -200287
      3343                26736              -189083               -19718
      3344                26744              -160394               -64214
      3345                26752               -96152               -10332
      3346                26760               -41632               -66976
      3347                26768               -51742              -217465
      3348                26776                33226              -163765
      3349                26784               -69351               -48821
      3350                26792              -126532               -39119
      3351                26800              -209803                34696
      3352                26808              -180668               -57413
      3353                26816              -134955                 8012
      3354                26824               -89154               -72799
      3355                26832                 7872               -87766
      3356                26840               -25959              -247364
      3357                26848                89719               -77188
      3358                26856               -45611              -170144
      3359                26864               -52819               -51586
      3360                26872              -135974              -139956
      3361                26880              -156846              -102909
      3362                26888               -21686              -171102
      3363                26896               -10729              -106736
      3364                26904                37669              -137622
      3365                26912               -10022               -90718
      3366                26920               -52665              -216115
      3367                26928              -107079                39362
      3368                26936              -187123               -67971
      3369                26944                30482                98863
      3370                26952                50889               -12715
      3371                26960                93391              -141106
      3372                26968               -71086              -204800
      3373                26976              -141831              -134876
      3374                26984              -116074               -14531
      3375                26992                70308               -37200
      3376                27000              -115608               -13584
      3377                27008                56873               -65720
      3378                27016               -12567                17191
      3379                27024               -65987               -94602
      3380                27032                 1389               -80023
      3381                27040               -60335                 9826
      3382                27048              -299211              -179577
      3383                27056                22305               -67095
      3384                27064              -104278               -59811
      3385                27072              -118283                17705
      3386                27080               -87538              -154927
      3387                27088              -111020              -151943
      3388                27096              -234548               -43512
      3389                27104                -5560               -91360
      3390                27112               -62365                27123
      3391                27120              -101389                36494
      3392                27128              -214737               -26669
      3393                27136               -81193              -184766
      3394                27144              -212361               -91792
      3395                27152               -45452               -57557
      3396                27160               -15887               -97348
      3397                27168                    0                    0
      3398                27176                    0                    0
      3399                27184                    0                    0
      3400                27192                    0                    0
      3401                27200                    0                    0
      3402                27208                    0                    0
      3403                27216                    0                    0
      3404                27224                    0                    0
      3405                27232                    0                    0
      3406                27240                    0                    0
      3407                27248                    0                    0
      3408                27256                    0                    0
      3409                27264                    0                    0
      3410                27272                    0                    0
      3411                27280                    0                    0
      3412                27288                    0                    0
      3413                27296                    0                    0
      3414                27304                    0                    0
      3415                27312                    0                    0
      3416                27320                    0                    0
      3417                27328                    0                    0
      3418                27336                    0                    0
      3419                27344                    0                    0
      3420                27352                    0                    0
      3421                27360                    0                    0
      3422                27368                    0                    0
      3423                27376                    0                    0
      3424                27384                    0                    0
      3425                27392                    0                    0
      3426                27400                    0                    0
      3427                27408                    0                    0
      3428                27416                    0                    0
      3429                27424                    0                    0
      3430                27432                    0                    0
      3431                27440                    0                    0
      3432                27448                    0                    0
      3433                27456                    0                    0
      3434                27464                    0                    0
      3435                27472                    0                    0
      3436                27480                    0                    0
      3437                27488                    0                    0
      3438                27496                    0                    0
      3439                27504                    0                    0
      3440                27512                    0                    0
      3441                27520                    0                    0
      3442                27528                    0                    0
      3443                27536                    0                    0
      3444                27544                    0                    0
      3445                27552                    0                    0
      3446                27560                    0                    0
      3447                27568                    0                    0
      3448                27576                    0                    0
      3449                27584                    0                    0
      3450                27592                    0                    0
      3451                27600                    0                    0
      3452                27608                    0                    0
      3453                27616                    0                    0
      3454                27624                    0                    0
      3455                27632                    0                    0
      3456                27640                    0                    0
      3457                27648                    0                    0
      3458                27656                    0                    0
      3459                27664                    0                    0
      3460                27672                    0                    0
      3461                27680                    0                    0
      3462                27688                    0                    0
      3463                27696                    0                    0
      3464                27704                    0                    0
      3465                27712                    0                    0
      3466                27720                    0                    0
      3467                27728                    0                    0
      3468                27736                    0                    0
      3469                27744                    0                    0
      3470                27752                    0                    0
      3471                27760                    0                    0
      3472                27768                    0                    0
      3473                27776                    0                    0
      3474                27784                    0                    0
      3475                27792                    0                    0
      3476                27800                    0                    0
      3477                27808                    0                    0
      3478                27816                    0                    0
      3479                27824                    0                    0
      3480                27832                    0                    0
      3481                27840                    0                    0
      3482                27848                    0                    0
      3483                27856                    0                    0
      3484                27864                    0                    0
      3485                27872                    0                    0
      3486                27880                    0                    0
      3487                27888                    0                    0
      3488                27896                    0                    0
      3489                27904                    0                    0
      3490                27912                    0                    0
      3491                27920                    0                    0
      3492                27928                    0                    0
      3493                27936                    0                    0
      3494                27944                    0                    0
      3495                27952                    0                    0
      3496                27960                    0                    0
      3497                27968                    0                    0
      3498                27976                    0                    0
      3499                27984                    0                    0
      3500                27992                    0                    0
      3501                28000                    0                    0
      3502                28008                    0                    0
      3503                28016                    0                    0
      3504                28024                    0                    0
      3505                28032                    0                    0
      3506                28040                    0                    0
      3507                28048                    0                    0
      3508                28056                    0                    0
      3509                28064                    0                    0
      3510                28072                    0                    0
      3511                28080                    0                    0
      3512                28088                    0                    0
      3513                28096                    0                    0
      3514                28104                    0                    0
      3515                28112                    0                    0
      3516                28120                    0                    0
      3517                28128                    0                    0
      3518                28136                    0                    0
      3519                28144                    0                    0
      3520                28152                    0                    0
      3521                28160                    0                    0
      3522                28168                    0                    0
      3523                28176                    0                    0
      3524                28184                    0                    0
      3525                28192                    0                    0
      3526                28200                    0                    0
      3527                28208                    0                    0
      3528                28216                    0                    0
      3529                28224                    0                    0
      3530                28232                    0                    0
      3531                28240                    0                    0
      3532                28248                    0                    0
      3533                28256                    0                    0
      3534                28264                    0                    0
      3535                28272                    0                    0
      3536                28280                    0                    0
      3537                28288                    0                    0
      3538                28296                    0                    0
      3539                28304                    0                    0
      3540                28312                    0                    0
      3541                28320                    0                    0
      3542                28328                    0                    0
      3543                28336                    0                    0
      3544                28344                    0                    0
      3545                28352                    0                    0
      3546                28360                    0                    0
      3547                28368                    0                    0
      3548                28376                    0                    0
      3549                28384                    0                    0
      3550                28392                    0                    0
      3551                28400                    0                    0
      3552                28408                    0                    0
      3553                28416                    0                    0
      3554                28424                    0                    0
      3555                28432                    0                    0
      3556                28440                    0                    0
      3557                28448                    0                    0
      3558                28456                    0                    0
      3559                28464                    0                    0
      3560                28472                    0                    0
      3561                28480                    0                    0
      3562                28488                    0                    0
      3563                28496                    0                    0
      3564                28504                    0                    0
      3565                28512                    0                    0
      3566                28520                    0                    0
      3567                28528                    0                    0
      3568                28536                    0                    0
      3569                28544                    0                    0
      3570                28552                    0                    0
      3571                28560                    0                    0
      3572                28568                    0                    0
      3573                28576                    0                    0
      3574                28584                    0                    0
      3575                28592                    0                    0
      3576                28600                    0                    0
      3577                28608                    0                    0
      3578                28616                    0                    0
      3579                28624                    0                    0
      3580                28632                    0                    0
      3581                28640                    0                    0
      3582                28648                    0                    0
      3583                28656                    0                    0
      3584                28664                    0                    0
      3585                28672                    0                    0
      3586                28680                    0                    0
      3587                28688                    0                    0
      3588                28696                    0                    0
      3589                28704                    0                    0
      3590                28712                    0                    0
      3591                28720                    0                    0
      3592                28728                    0                    0
      3593                28736                    0                    0
      3594                28744                    0                    0
      3595                28752                    0                    0
      3596                28760                    0                    0
      3597                28768                    0                    0
      3598                28776                    0                    0
      3599                28784                    0                    0
      3600                28792                    0                    0
      3601                28800                    0                    0
      3602                28808                    0                    0
      3603                28816                    0                    0
      3604                28824                    0                    0
      3605                28832                    0                    0
      3606                28840                    0                    0
      3607                28848                    0                    0
      3608                28856                    0                    0
      3609                28864                    0                    0
      3610                28872                    0                    0
      3611                28880                    0                    0
      3612                28888                    0                    0
      3613                28896                    0                    0
      3614                28904                    0                    0
      3615                28912                    0                    0
      3616                28920                    0                    0
      3617                28928                    0                    0
      3618                28936                    0                    0
      3619                28944                    0                    0
      3620                28952                    0                    0
      3621                28960                    0                    0
      3622                28968                    0                    0
      3623                28976                    0                    0
      3624                28984                    0                    0
      3625                28992                    0                    0
      3626                29000                    0                    0
      3627                29008                    0                    0
      3628                29016                    0                    0
      3629                29024                    0                    0
      3630                29032                    0                    0
      3631                29040                    0                    0
      3632                29048                    0                    0
      3633                29056                    0                    0
      3634                29064                    0                    0
      3635                29072                    0                    0
      3636                29080                    0                    0
      3637                29088                    0                    0
      3638                29096                    0                    0
      3639                29104                    0                    0
      3640                29112                    0                    0
      3641                29120                    0                    0
      3642                29128                    0                    0
      3643                29136                    0                    0
      3644                29144                    0                    0
      3645                29152                    0                    0
      3646                29160                    0                    0
      3647                29168                    0                    0
      3648                29176                    0                    0
      3649                29184                    0                    0
      3650                29192                    0                    0
      3651                29200                    0                    0
      3652                29208                    0                    0
      3653                29216                    0                    0
      3654                29224                    0                    0
      3655                29232                    0                    0
      3656                29240                    0                    0
      3657                29248                    0                    0
      3658                29256                    0                    0
      3659                29264                    0                    0
      3660                29272                    0                    0
      3661                29280                    0                    0
      3662                29288                    0                    0
      3663                29296                    0                    0
      3664                29304                    0                    0
      3665                29312                    0                    0
      3666                29320                    0                    0
      3667                29328                    0                    0
      3668                29336                    0                    0
      3669                29344                    0                    0
      3670                29352                    0                    0
      3671                29360                    0                    0
      3672                29368                    0                    0
      3673                29376                    0                    0
      3674                29384                    0                    0
      3675                29392                    0                    0
      3676                29400                    0                    0
      3677                29408                    0                    0
      3678                29416                    0                    0
      3679                29424                    0                    0
      3680                29432                    0                    0
      3681                29440                    0                    0
      3682                29448                    0                    0
      3683                29456                    0                    0
      3684                29464                    0                    0
      3685                29472                    0                    0
      3686                29480                    0                    0
      3687                29488                    0                    0
      3688                29496                    0                    0
      3689                29504                    0                    0
      3690                29512                    0                    0
      3691                29520                    0                    0
      3692                29528                    0                    0
      3693                29536                    0                    0
      3694                29544                    0                    0
      3695                29552                    0                    0
      3696                29560                    0                    0
      3697                29568                    0                    0
      3698                29576                    0                    0
      3699                29584                    0                    0
      3700                29592                    0                    0
      3701                29600                    0                    0
      3702                29608                    0                    0
      3703                29616                    0                    0
      3704                29624                    0                    0
      3705                29632                    0                    0
      3706                29640                    0                    0
      3707                29648                    0                    0
      3708                29656                    0                    0
      3709                29664                    0                    0
      3710                29672                    0                    0
      3711                29680                    0                    0
      3712                29688                    0                    0
      3713                29696                    0                    0
      3714                29704                    0                    0
      3715                29712                    0                    0
      3716                29720                    0                    0
      3717                29728                    0                    0
      3718                29736                    0                    0
      3719                29744                    0                    0
      3720                29752                    0                    0
      3721                29760                    0                    0
      3722                29768                    0                    0
      3723                29776                    0                    0
      3724                29784                    0                    0
      3725                29792                    0                    0
      3726                29800                    0                    0
      3727                29808                    0                    0
      3728                29816                    0                    0
      3729                29824                    0                    0
      3730                29832                    0                    0
      3731                29840                    0                    0
      3732                29848                    0                    0
      3733                29856                    0                    0
      3734                29864                    0                    0
      3735                29872                    0                    0
      3736                29880                    0                    0
      3737                29888                    0                    0
      3738                29896                    0                    0
      3739                29904                    0                    0
      3740                29912                    0                    0
      3741                29920                    0                    0
      3742                29928                    0                    0
      3743                29936                    0                    0
      3744                29944                    0                    0
      3745                29952                    0                    0
      3746                29960                    0                    0
      3747                29968                    0                    0
      3748                29976                    0                    0
      3749                29984                    0                    0
      3750                29992                    0                    0
      3751                30000                    0                    0
      3752                30008                    0                    0
      3753                30016                    0                    0
      3754                30024                    0                    0
      3755                30032                    0                    0
      3756                30040                    0                    0
      3757                30048                    0                    0
      3758                30056                    0                    0
      3759                30064                    0                    0
      3760                30072                    0                    0
      3761                30080                    0                    0
      3762                30088                    0                    0
      3763                30096                    0                    0
      3764                30104                    0                    0
      3765                30112                    0                    0
      3766                30120                    0                    0
      3767                30128                    0                    0
      3768                30136                    0                    0
      3769                30144                    0                    0
      3770                30152                    0                    0
      3771                30160                    0                    0
      3772                30168                    0                    0
      3773                30176                    0                    0
      3774                30184                    0                    0
      3775                30192                    0                    0
      3776                30200                    0                    0
      3777                30208                    0                    0
      3778                30216                    0                    0
      3779                30224                    0                    0
      3780                30232                    0                    0
      3781                30240                    0                    0
      3782                30248                    0                    0
      3783                30256                    0                    0
      3784                30264                    0                    0
      3785                30272                    0                    0
      3786                30280                    0                    0
      3787                30288                    0                    0
      3788                30296                    0                    0
      3789                30304                    0                    0
      3790                30312                    0                    0
      3791                30320                    0                    0
      3792                30328                    0                    0
      3793                30336                    0                    0
      3794                30344                    0                    0
      3795                30352                    0                    0
      3796                30360                    0                    0
      3797                30368                    0                    0
      3798                30376                    0                    0
      3799                30384                    0                    0
      3800                30392                    0                    0
      3801                30400                    0                    0
      3802                30408                    0                    0
      3803                30416                    0                    0
      3804                30424                    0                    0
      3805                30432                    0                    0
      3806                30440                    0                    0
      3807                30448                    0                    0
      3808                30456                    0                    0
      3809                30464                    0                    0
      3810                30472                    0                    0
      3811                30480                    0                    0
      3812                30488                    0                    0
      3813                30496                    0                    0
      3814                30504                    0                    0
      3815                30512                    0                    0
      3816                30520                    0                    0
      3817                30528                    0                    0
      3818                30536                    0                    0
      3819                30544                    0                    0
      3820                30552                    0                    0
      3821                30560                    0                    0
      3822                30568                    0                    0
      3823                30576                    0                    0
      3824                30584                    0                    0
      3825                30592                    0                    0
      3826                30600                    0                    0
      3827                30608                    0                    0
      3828                30616                    0                    0
      3829                30624                    0                    0
      3830                30632                    0                    0
      3831                30640                    0                    0
      3832                30648                    0                    0
      3833                30656                    0                    0
      3834                30664                    0                    0
      3835                30672                    0                    0
      3836                30680                    0                    0
      3837                30688                    0                    0
      3838                30696                    0                    0
      3839                30704                    0                    0
      3840                30712                    0                    0
      3841                30720                    0                    0
      3842                30728                    0                    0
      3843                30736                    0                    0
      3844                30744                    0                    0
      3845                30752                    0                    0
      3846                30760                    0                    0
      3847                30768                    0                    0
      3848                30776                    0                    0
      3849                30784                    0                    0
      3850                30792                    0                    0
      3851                30800                    0                    0
      3852                30808                    0                    0
      3853                30816                    0                    0
      3854                30824                    0                    0
      3855                30832                    0                    0
      3856                30840                    0                    0
      3857                30848                    0                    0
      3858                30856                    0                    0
      3859                30864                    0                    0
      3860                30872                    0                    0
      3861                30880                    0                    0
      3862                30888                    0                    0
      3863                30896                    0                    0
      3864                30904                    0                    0
      3865                30912                    0                    0
      3866                30920                    0                    0
      3867                30928                    0                    0
      3868                30936                    0                    0
      3869                30944                    0                    0
      3870                30952                    0                    0
      3871                30960                    0                    0
      3872                30968                    0                    0
      3873                30976                    0                    0
      3874                30984                    0                    0
      3875                30992                    0                    0
      3876                31000                    0                    0
      3877                31008                    0                    0
      3878                31016                    0                    0
      3879                31024                    0                    0
      3880                31032                    0                    0
      3881                31040                    0                    0
      3882                31048                    0                    0
      3883                31056                    0                    0
      3884                31064                    0                    0
      3885                31072                    0                    0
      3886                31080                    0                    0
      3887                31088                    0                    0
      3888                31096                    0                    0
      3889                31104                    0                    0
      3890                31112                    0                    0
      3891                31120                    0                    0
      3892                31128                    0                    0
      3893                31136                    0                    0
      3894                31144                    0                    0
      3895                31152                    0                    0
      3896                31160                    0                    0
      3897                31168                    0                    0
      3898                31176                    0                    0
      3899                31184                    0                    0
      3900                31192                    0                    0
      3901                31200                    0                    0
      3902                31208                    0                    0
      3903                31216                    0                    0
      3904                31224                    0                    0
      3905                31232                    0                    0
      3906                31240                    0                    0
      3907                31248                    0                    0
      3908                31256                    0                    0
      3909                31264                    0                    0
      3910                31272                    0                    0
      3911                31280                    0                    0
      3912                31288                    0                    0
      3913                31296                    0                    0
      3914                31304                    0                    0
      3915                31312                    0                    0
      3916                31320                    0                    0
      3917                31328                    0                    0
      3918                31336                    0                    0
      3919                31344                    0                    0
      3920                31352                    0                    0
      3921                31360                    0                    0
      3922                31368                    0                    0
      3923                31376                    0                    0
      3924                31384                    0                    0
      3925                31392                    0                    0
      3926                31400                    0                    0
      3927                31408                    0                    0
      3928                31416                    0                    0
      3929                31424                    0                    0
      3930                31432                    0                    0
      3931                31440                    0                    0
      3932                31448                    0                    0
      3933                31456                    0                    0
      3934                31464                    0                    0
      3935                31472                    0                    0
      3936                31480                    0                    0
      3937                31488                    0                    0
      3938                31496                    0                    0
      3939                31504                    0                    0
      3940                31512                    0                    0
      3941                31520                    0                    0
      3942                31528                    0                    0
      3943                31536                    0                    0
      3944                31544                    0                    0
      3945                31552                    0                    0
      3946                31560                    0                    0
      3947                31568                    0                    0
      3948                31576                    0                    0
      3949                31584                    0                    0
      3950                31592                    0                    0
      3951                31600                    0                    0
      3952                31608                    0                    0
      3953                31616                    0                    0
      3954                31624                    0                    0
      3955                31632                    0                    0
      3956                31640                    0                    0
      3957                31648                    0                    0
      3958                31656                    0                    0
      3959                31664                    0                    0
      3960                31672                    0                    0
      3961                31680                    0                    0
      3962                31688                    0                    0
      3963                31696                    0                    0
      3964                31704                    0                    0
      3965                31712                    0                    0
      3966                31720                    0                    0
      3967                31728                    0                    0
      3968                31736                    0                    0
      3969                31744                    0                    0
      3970                31752                    0                    0
      3971                31760                    0                    0
      3972                31768                    0                    0
      3973                31776                    0                    0
      3974                31784                    0                    0
      3975                31792                    0                    0
      3976                31800                    0                    0
      3977                31808                    0                    0
      3978                31816                    0                    0
      3979                31824                    0                    0
      3980                31832                    0                    0
      3981                31840                    0                    0
      3982                31848                    0                    0
      3983                31856                    0                    0
      3984                31864                    0                    0
      3985                31872                    0                    0
      3986                31880                    0                    0
      3987                31888                    0                    0
      3988                31896                    0                    0
      3989                31904                    0                    0
      3990                31912                    0                    0
      3991                31920                    0                    0
      3992                31928                    0                    0
      3993                31936                    0                    0
      3994                31944                    0                    0
      3995                31952                    0                    0
      3996                31960                    0                    0
      3997                31968                    0                    0
      3998                31976                    0                    0
      3999                31984                    0                    0
      4000                31992                    0                    0
      4001                32000                    0                    0
      4002                32008                    0                    0
      4003                32016                    0                    0
      4004                32024                    0                    0
      4005                32032                    0                    0
      4006                32040                    0                    0
      4007                32048                    0                    0
      4008                32056                    0                    0
      4009                32064                    0                    0
      4010                32072                    0                    0
      4011                32080                    0                    0
      4012                32088                    0                    0
      4013                32096                    0                    0
      4014                32104                    0                    0
      4015                32112                    0                    0
      4016                32120                    0                    0
      4017                32128                    0                    0
      4018                32136                    0                    0
      4019                32144                    0                    0
      4020                32152                    0                    0
      4021                32160                    0                    0
      4022                32168                    0                    0
      4023                32176                    0                    0
      4024                32184                    0                    0
      4025                32192                    0                    0
      4026                32200                    0                    0
      4027                32208                    0                    0
      4028                32216                    0                    0
      4029                32224                    0                    0
      4030                32232                    0                    0
      4031                32240                    0                    0
      4032                32248                    0                    0
      4033                32256                    0                    0
      4034                32264                    0                    0
      4035                32272                    0                    0
      4036                32280                    0                    0
      4037                32288                    0                    0
      4038                32296                    0                    0
      4039                32304                    0                    0
      4040                32312                    0                    0
      4041                32320                    0                    0
      4042                32328                    0                    0
      4043                32336                    0                    0
      4044                32344                    0                    0
      4045                32352                    0                    0
      4046                32360                    0                    0
      4047                32368                    0                    0
      4048                32376                    0                    0
      4049                32384                    0                    0
      4050                32392                    0                    0
      4051                32400                    0                    0
      4052                32408                    0                    0
      4053                32416                    0                    0
      4054                32424                    0                    0
      4055                32432                    0                    0
      4056                32440                    0                    0
      4057                32448                    0                    0
      4058                32456                    0                    0
      4059                32464                    0                    0
      4060                32472                    0                    0
      4061                32480                    0                    0
      4062                32488                    0                    0
      4063                32496                    0                    0
      4064                32504                    0                    0
      4065                32512                    0                    0
      4066                32520                    0                    0
      4067                32528                    0                    0
      4068                32536                    0                    0
      4069                32544                    0                    0
      4070                32552                    0                    0
      4071                32560                    0                    0
      4072                32568                    0                    0
      4073                32576                    0                    0
      4074                32584                    0                    0
      4075                32592                    0                    0
      4076                32600                    0                    0
      4077                32608                    0                    0
      4078                32616                    0                    0
      4079                32624                    0                    0
      4080                32632                    0                    0
      4081                32640                    0                    0
      4082                32648                    0                    0
      4083                32656                    0                    0
      4084                32664                    0                    0
      4085                32672                    0                    0
      4086                32680                    0                    0
      4087                32688                    0                    0
      4088                32696                    0                    0
      4089                32704                    0                    0
      4090                32712                    0                    0
      4091                32720                    0                    0
      4092                32728                    0                    0
      4093                32736                    0                    0
      4094                32744                    0                    0
      4095                32752                    0                    0
      4096                32760                    0                    0
      4097                32768                    0                    0
      4098                32776                    0                    0
      4099                32784                    0                    0
      4100                32792                    0                    0
      4101                32800                    0                    0
      4102                32808                    0                    0
      4103                32816                    0                    0
      4104                32824                    0                    0
      4105                32832                    0                    0
      4106                32840                    0                    0
      4107                32848                    0                    0
      4108                32856                    0                    0
      4109                32864                    0                    0
      4110                32872                    0                    0
      4111                32880                    0                    0
      4112                32888                    0                    0
      4113                32896                    0                    0
      4114                32904                    0                    0
      4115                32912                    0                    0
      4116                32920                    0                    0
      4117                32928                    0                    0
      4118                32936                    0                    0
      4119                32944                    0                    0
      4120                32952                    0                    0
      4121                32960                    0                    0
      4122                32968                    0                    0
      4123                32976                    0                    0
      4124                32984                    0                    0
      4125                32992                    0                    0
      4126                33000                    0                    0
      4127                33008                    0                    0
      4128                33016                    0                    0
      4129                33024                    0                    0
      4130                33032                    0                    0
      4131                33040                    0                    0
      4132                33048                    0                    0
      4133                33056                    0                    0
      4134                33064                    0                    0
      4135                33072                    0                    0
      4136                33080                    0                    0
      4137                33088                    0                    0
      4138                33096                    0                    0
      4139                33104                    0                    0
      4140                33112                    0                    0
      4141                33120                    0                    0
      4142                33128                    0                    0
      4143                33136                    0                    0
      4144                33144                    0                    0
      4145                33152                    0                    0
      4146                33160                    0                    0
      4147                33168                    0                    0
      4148                33176                    0                    0
      4149                33184                    0                    0
      4150                33192                    0                    0
      4151                33200                    0                    0
      4152                33208                    0                    0
      4153                33216                    0                    0
      4154                33224                    0                    0
      4155                33232                    0                    0
      4156                33240                    0                    0
      4157                33248                    0                    0
      4158                33256                    0                    0
      4159                33264                    0                    0
      4160                33272                    0                    0
      4161                33280                    0                    0
      4162                33288                    0                    0
      4163                33296                    0                    0
      4164                33304                    0                    0
      4165                33312                    0                    0
      4166                33320                    0                    0
      4167                33328                    0                    0
      4168                33336                    0                    0
      4169                33344                    0                    0
      4170                33352                    0                    0
      4171                33360                    0                    0
      4172                33368                    0                    0
      4173                33376                    0                    0
      4174                33384                    0                    0
      4175                33392                    0                    0
      4176                33400                    0                    0
      4177                33408                    0                    0
      4178                33416                    0                    0
      4179                33424                    0                    0
      4180                33432                    0                    0
      4181                33440                    0                    0
      4182                33448                    0                    0
      4183                33456                    0                    0
      4184                33464                    0                    0
      4185                33472                    0                    0
      4186                33480                    0                    0
      4187                33488                    0                    0
      4188                33496                    0                    0
      4189                33504                    0                    0
      4190                33512                    0                    0
      4191                33520                    0                    0
      4192                33528                    0                    0
      4193                33536                    0                    0
      4194                33544                    0                    0
      4195                33552                    0                    0
      4196                33560                    0                    0
      4197                33568                    0                    0
      4198                33576                    0                    0
      4199                33584                    0                    0
      4200                33592                    0                    0
      4201                33600                    0                    0
      4202                33608                    0                    0
      4203                33616                    0                    0
      4204                33624                    0                    0
      4205                33632                    0                    0
      4206                33640                    0                    0
      4207                33648                    0                    0
      4208                33656                    0                    0
      4209                33664                    0                    0
      4210                33672                    0                    0
      4211                33680                    0                    0
      4212                33688                    0                    0
      4213                33696                    0                    0
      4214                33704                    0                    0
      4215                33712                    0                    0
      4216                33720                    0                    0
      4217                33728                    0                    0
      4218                33736                    0                    0
      4219                33744                    0                    0
      4220                33752                    0                    0
      4221                33760                    0                    0
      4222                33768                    0                    0
      4223                33776                    0                    0
      4224                33784                    0                    0
      4225                33792                    0                    0
      4226                33800                    0                    0
      4227                33808                    0                    0
      4228                33816                    0                    0
      4229                33824                    0                    0
      4230                33832                    0                    0
      4231                33840                    0                    0
      4232                33848                    0                    0
      4233                33856                    0                    0
      4234                33864                    0                    0
      4235                33872                    0                    0
      4236                33880                    0                    0
      4237                33888                    0                    0
      4238                33896                    0                    0
      4239                33904                    0                    0
      4240                33912                    0                    0
      4241                33920                    0                    0
      4242                33928                    0                    0
      4243                33936                    0                    0
      4244                33944                    0                    0
      4245                33952                    0                    0
      4246                33960                    0                    0
      4247                33968                    0                    0
      4248                33976                    0                    0
      4249                33984                    0                    0
      4250                33992                    0                    0
      4251                34000                    0                    0
      4252                34008                    0                    0
      4253                34016                    0                    0
      4254                34024                    0                    0
      4255                34032                    0                    0
      4256                34040                    0                    0
      4257                34048                    0                    0
      4258                34056                    0                    0
      4259                34064                    0                    0
      4260                34072                    0                    0
      4261                34080                    0                    0
      4262                34088                    0                    0
      4263                34096                    0                    0
      4264                34104                    0                    0
      4265                34112                    0                    0
      4266                34120                    0                    0
      4267                34128                    0                    0
      4268                34136                    0                    0
      4269                34144                    0                    0
      4270                34152                    0                    0
      4271                34160                    0                    0
      4272                34168                    0                    0
      4273                34176                    0                    0
      4274                34184                    0                    0
      4275                34192                    0                    0
      4276                34200                    0                    0
      4277                34208                    0                    0
      4278                34216                    0                    0
      4279                34224                    0                    0
      4280                34232                    0                    0
      4281                34240                    0                    0
      4282                34248                    0                    0
      4283                34256                    0                    0
      4284                34264                    0                    0
      4285                34272                    0                    0
      4286                34280                    0                    0
      4287                34288                    0                    0
      4288                34296                    0                    0
      4289                34304                    0                    0
      4290                34312                    0                    0
      4291                34320                    0                    0
      4292                34328                    0                    0
      4293                34336                    0                    0
      4294                34344                    0                    0
      4295                34352                    0                    0
      4296                34360                    0                    0
      4297                34368                    0                    0
      4298                34376                    0                    0
      4299                34384                    0                    0
      4300                34392                    0                    0
      4301                34400                    0                    0
      4302                34408                    0                    0
      4303                34416                    0                    0
      4304                34424                    0                    0
      4305                34432                    0                    0
      4306                34440                    0                    0
      4307                34448                    0                    0
      4308                34456                    0                    0
      4309                34464                    0                    0
      4310                34472                    0                    0
      4311                34480                    0                    0
      4312                34488                    0                    0
      4313                34496                    0                    0
      4314                34504                    0                    0
      4315                34512                    0                    0
      4316                34520                    0                    0
      4317                34528                    0                    0
      4318                34536                    0                    0
      4319                34544                    0                    0
      4320                34552                    0                    0
      4321                34560                    0                    0
      4322                34568                    0                    0
      4323                34576                    0                    0
      4324                34584                    0                    0
      4325                34592                    0                    0
      4326                34600                    0                    0
      4327                34608                    0                    0
      4328                34616                    0                    0
      4329                34624                    0                    0
      4330                34632                    0                    0
      4331                34640                    0                    0
      4332                34648                    0                    0
      4333                34656                    0                    0
      4334                34664                    0                    0
      4335                34672                    0                    0
      4336                34680                    0                    0
      4337                34688                    0                    0
      4338                34696                    0                    0
      4339                34704                    0                    0
      4340                34712                    0                    0
      4341                34720                    0                    0
      4342                34728                    0                    0
      4343                34736                    0                    0
      4344                34744                    0                    0
      4345                34752                    0                    0
      4346                34760                    0                    0
      4347                34768                    0                    0
      4348                34776                    0                    0
      4349                34784                    0                    0
      4350                34792                    0                    0
      4351                34800                    0                    0
      4352                34808                    0                    0
      4353                34816                    0                    0
      4354                34824                    0                    0
      4355                34832                    0                    0
      4356                34840                    0                    0
      4357                34848                    0                    0
      4358                34856                    0                    0
      4359                34864                    0                    0
      4360                34872                    0                    0
      4361                34880                    0                    0
      4362                34888                    0                    0
      4363                34896                    0                    0
      4364                34904                    0                    0
      4365                34912                    0                    0
      4366                34920                    0                    0
      4367                34928                    0                    0
      4368                34936                    0                    0
      4369                34944                    0                    0
      4370                34952                    0                    0
      4371                34960                    0                    0
      4372                34968                    0                    0
      4373                34976                    0                    0
      4374                34984                    0                    0
      4375                34992                    0                    0
      4376                35000                    0                    0
      4377                35008                    0                    0
      4378                35016                    0                    0
      4379                35024                    0                    0
      4380                35032                    0                    0
      4381                35040                    0                    0
      4382                35048                    0                    0
      4383                35056                    0                    0
      4384                35064                    0                    0
      4385                35072                    0                    0
      4386                35080                    0                    0
      4387                35088                    0                    0
      4388                35096                    0                    0
      4389                35104                    0                    0
      4390                35112                    0                    0
      4391                35120                    0                    0
      4392                35128                    0                    0
      4393                35136                    0                    0
      4394                35144                    0                    0
      4395                35152                    0                    0
      4396                35160                    0                    0
      4397                35168                    0                    0
      4398                35176                    0                    0
      4399                35184                    0                    0
      4400                35192                    0                    0
      4401                35200                    0                    0
      4402                35208                    0                    0
      4403                35216                    0                    0
      4404                35224                    0                    0
      4405                35232                    0                    0
      4406                35240                    0                    0
      4407                35248                    0                    0
      4408                35256                    0                    0
      4409                35264                    0                    0
      4410                35272                    0                    0
      4411                35280                    0                    0
      4412                35288                    0                    0
      4413                35296                    0                    0
      4414                35304                    0                    0
      4415                35312                    0                    0
      4416                35320                    0                    0
      4417                35328                    0                    0
      4418                35336                    0                    0
      4419                35344                    0                    0
      4420                35352                    0                    0
      4421                35360                    0                    0
      4422                35368                    0                    0
      4423                35376                    0                    0
      4424                35384                    0                    0
      4425                35392                    0                    0
      4426                35400                    0                    0
      4427                35408                    0                    0
      4428                35416                    0                    0
      4429                35424                    0                    0
      4430                35432                    0                    0
      4431                35440                    0                    0
      4432                35448                    0                    0
      4433                35456                    0                    0
      4434                35464                    0                    0
      4435                35472                    0                    0
      4436                35480                    0                    0
      4437                35488                    0                    0
      4438                35496                    0                    0
      4439                35504                    0                    0
      4440                35512                    0                    0
      4441                35520                    0                    0
      4442                35528                    0                    0
      4443                35536                    0                    0
      4444                35544                    0                    0
      4445                35552                    0                    0
      4446                35560                    0                    0
      4447                35568                    0                    0
      4448                35576                    0                    0
      4449                35584                    0                    0
      4450                35592                    0                    0
      4451                35600                    0                    0
      4452                35608                    0                    0
      4453                35616                    0                    0
      4454                35624                    0                    0
      4455                35632                    0                    0
      4456                35640                    0                    0
      4457                35648                    0                    0
      4458                35656                    0                    0
      4459                35664                    0                    0
      4460                35672                    0                    0
      4461                35680                    0                    0
      4462                35688                    0                    0
      4463                35696                    0                    0
      4464                35704                    0                    0
      4465                35712                    0                    0
      4466                35720                    0                    0
      4467                35728                    0                    0
      4468                35736                    0                    0
      4469                35744                    0                    0
      4470                35752                    0                    0
      4471                35760                    0                    0
      4472                35768                    0                    0
      4473                35776                    0                    0
      4474                35784                    0                    0
      4475                35792                    0                    0
      4476                35800                    0                    0
      4477                35808                    0                    0
      4478                35816                    0                    0
      4479                35824                    0                    0
      4480                35832                    0                    0
      4481                35840                    0                    0
      4482                35848                    0                    0
      4483                35856                    0                    0
      4484                35864                    0                    0
      4485                35872                    0                    0
      4486                35880                    0                    0
      4487                35888                    0                    0
      4488                35896                    0                    0
      4489                35904                    0                    0
      4490                35912                    0                    0
      4491                35920                    0                    0
      4492                35928                    0                    0
      4493                35936                    0                    0
      4494                35944                    0                    0
      4495                35952                    0                    0
      4496                35960                    0                    0
      4497                35968                    0                    0
      4498                35976                    0                    0
      4499                35984                    0                    0
      4500                35992                    0                    0
      4501                36000                    0                    0
      4502                36008                    0                    0
      4503                36016                    0                    0
      4504                36024                    0                    0
      4505                36032                    0                    0
      4506                36040                    0                    0
      4507                36048                    0                    0
      4508                36056                    0                    0
      4509                36064                    0                    0
      4510                36072                    0                    0
      4511                36080                    0                    0
      4512                36088                    0                    0
      4513                36096                    0                    0
      4514                36104                    0                    0
      4515                36112                    0                    0
      4516                36120                    0                    0
      4517                36128                    0                    0
      4518                36136                    0                    0
      4519                36144                    0                    0
      4520                36152                    0                    0
      4521                36160                    0                    0
      4522                36168                    0                    0
      4523                36176                    0                    0
      4524                36184                    0                    0
      4525                36192                    0                    0
      4526                36200                    0                    0
      4527                36208                    0                    0
      4528                36216                    0                    0
      4529                36224                    0                    0
      4530                36232                    0                    0
      4531                36240                    0                    0
      4532                36248                    0                    0
      4533                36256                    0                    0
      4534                36264                    0                    0
      4535                36272                    0                    0
      4536                36280                    0                    0
      4537                36288                    0                    0
      4538                36296                    0                    0
      4539                36304                    0                    0
      4540                36312                    0                    0
      4541                36320                    0                    0
      4542                36328                    0                    0
      4543                36336                    0                    0
      4544                36344                    0                    0
      4545                36352                    0                    0
      4546                36360                    0                    0
      4547                36368                    0                    0
      4548                36376                    0                    0
      4549                36384                    0                    0
      4550                36392                    0                    0
      4551                36400                    0                    0
      4552                36408                    0                    0
      4553                36416                    0                    0
      4554                36424                    0                    0
      4555                36432                    0                    0
      4556                36440                    0                    0
      4557                36448                    0                    0
      4558                36456                    0                    0
      4559                36464                    0                    0
      4560                36472                    0                    0
      4561                36480                    0                    0
      4562                36488                    0                    0
      4563                36496                    0                    0
      4564                36504                    0                    0
      4565                36512                    0                    0
      4566                36520                    0                    0
      4567                36528                    0                    0
      4568                36536                    0                    0
      4569                36544                    0                    0
      4570                36552                    0                    0
      4571                36560                    0                    0
      4572                36568                    0                    0
      4573                36576                    0                    0
      4574                36584                    0                    0
      4575                36592                    0                    0
      4576                36600                    0                    0
      4577                36608                    0                    0
      4578                36616                    0                    0
      4579                36624                    0                    0
      4580                36632                    0                    0
      4581                36640                    0                    0
      4582                36648                    0                    0
      4583                36656                    0                    0
      4584                36664                    0                    0
      4585                36672                    0                    0
      4586                36680                    0                    0
      4587                36688                    0                    0
      4588                36696                    0                    0
      4589                36704                    0                    0
      4590                36712                    0                    0
      4591                36720                    0                    0
      4592                36728                    0                    0
      4593                36736                    0                    0
      4594                36744                    0                    0
      4595                36752                    0                    0
      4596                36760                    0                    0
      4597                36768                    0                    0
      4598                36776                    0                    0
      4599                36784                    0                    0
      4600                36792                    0                    0
      4601                36800                    0                    0
      4602                36808                    0                    0
      4603                36816                    0                    0
      4604                36824                    0                    0
      4605                36832                    0                    0
      4606                36840                    0                    0
      4607                36848                    0                    0
      4608                36856                    0                    0
      4609                36864                    0                    0
      4610                36872                    0                    0
      4611                36880                    0                    0
      4612                36888                    0                    0
      4613                36896                    0                    0
      4614                36904                    0                    0
      4615                36912                    0                    0
      4616                36920                    0                    0
      4617                36928                    0                    0
      4618                36936                    0                    0
      4619                36944                    0                    0
      4620                36952                    0                    0
      4621                36960                    0                    0
      4622                36968                    0                    0
      4623                36976                    0                    0
      4624                36984                    0                    0
      4625                36992                    0                    0
      4626                37000                    0                    0
      4627                37008                    0                    0
      4628                37016                    0                    0
      4629                37024                    0                    0
      4630                37032                    0                    0
      4631                37040                    0                    0
      4632                37048                    0                    0
      4633                37056                    0                    0
      4634                37064                    0                    0
      4635                37072                    0                    0
      4636                37080                    0                    0
      4637                37088                    0                    0
      4638                37096                    0                    0
      4639                37104                    0                    0
      4640                37112                    0                    0
      4641                37120                    0                    0
      4642                37128                    0                    0
      4643                37136                    0                    0
      4644                37144                    0                    0
      4645                37152                    0                    0
      4646                37160                    0                    0
      4647                37168                    0                    0
      4648                37176                    0                    0
      4649                37184                    0                    0
      4650                37192                    0                    0
      4651                37200                    0                    0
      4652                37208                    0                    0
      4653                37216                    0                    0
      4654                37224                    0                    0
      4655                37232                    0                    0
      4656                37240                    0                    0
      4657                37248                    0                    0
      4658                37256                    0                    0
      4659                37264                    0                    0
      4660                37272                    0                    0
      4661                37280                    0                    0
      4662                37288                    0                    0
      4663                37296                    0                    0
      4664                37304                    0                    0
      4665                37312                    0                    0
      4666                37320                    0                    0
      4667                37328                    0                    0
      4668                37336                    0                    0
      4669                37344                    0                    0
      4670                37352                    0                    0
      4671                37360                    0                    0
      4672                37368                    0                    0
      4673                37376                    0                    0
      4674                37384                    0                    0
      4675                37392                    0                    0
      4676                37400                    0                    0
      4677                37408                    0                    0
      4678                37416                    0                    0
      4679                37424                    0                    0
      4680                37432                    0                    0
      4681                37440                    0                    0
      4682                37448                    0                    0
      4683                37456                    0                    0
      4684                37464                    0                    0
      4685                37472                    0                    0
      4686                37480                    0                    0
      4687                37488                    0                    0
      4688                37496                    0                    0
      4689                37504                    0                    0
      4690                37512                    0                    0
      4691                37520                    0                    0
      4692                37528                    0                    0
      4693                37536                    0                    0
      4694                37544                    0                    0
      4695                37552                    0                    0
      4696                37560                    0                    0
      4697                37568                    0                    0
      4698                37576                    0                    0
      4699                37584                    0                    0
      4700                37592                    0                    0
      4701                37600                    0                    0
      4702                37608                    0                    0
      4703                37616                    0                    0
      4704                37624                    0                    0
      4705                37632                    0                    0
      4706                37640                    0                    0
      4707                37648                    0                    0
      4708                37656                    0                    0
      4709                37664                    0                    0
      4710                37672                    0                    0
      4711                37680                    0                    0
      4712                37688                    0                    0
      4713                37696                    0                    0
      4714                37704                    0                    0
      4715                37712                    0                    0
      4716                37720                    0                    0
      4717                37728                    0                    0
      4718                37736                    0                    0
      4719                37744                    0                    0
      4720                37752                    0                    0
      4721                37760                    0                    0
      4722                37768                    0                    0
      4723                37776                    0                    0
      4724                37784                    0                    0
      4725                37792                    0                    0
      4726                37800                    0                    0
      4727                37808                    0                    0
      4728                37816                    0                    0
      4729                37824                    0                    0
      4730                37832                    0                    0
      4731                37840                    0                    0
      4732                37848                    0                    0
      4733                37856                    0                    0
      4734                37864                    0                    0
      4735                37872                    0                    0
      4736                37880                    0                    0
      4737                37888                    0                    0
      4738                37896                    0                    0
      4739                37904                    0                    0
      4740                37912                    0                    0
      4741                37920                    0                    0
      4742                37928                    0                    0
      4743                37936                    0                    0
      4744                37944                    0                    0
      4745                37952                    0                    0
      4746                37960                    0                    0
      4747                37968                    0                    0
      4748                37976                    0                    0
      4749                37984                    0                    0
      4750                37992                    0                    0
      4751                38000                    0                    0
      4752                38008                    0                    0
      4753                38016                    0                    0
      4754                38024                    0                    0
      4755                38032                    0                    0
      4756                38040                    0                    0
      4757                38048                    0                    0
      4758                38056                    0                    0
      4759                38064                    0                    0
      4760                38072                    0                    0
      4761                38080                    0                    0
      4762                38088                    0                    0
      4763                38096                    0                    0
      4764                38104                    0                    0
      4765                38112                    0                    0
      4766                38120                    0                    0
      4767                38128                    0                    0
      4768                38136                    0                    0
      4769                38144                    0                    0
      4770                38152                    0                    0
      4771                38160                    0                    0
      4772                38168                    0                    0
      4773                38176                    0                    0
      4774                38184                    0                    0
      4775                38192                    0                    0
      4776                38200                    0                    0
      4777                38208                    0                    0
      4778                38216                    0                    0
      4779                38224                    0                    0
      4780                38232                    0                    0
      4781                38240                    0                    0
      4782                38248                    0                    0
      4783                38256                    0                    0
      4784                38264                    0                    0
      4785                38272                    0                    0
      4786                38280                    0                    0
      4787                38288                    0                    0
      4788                38296                    0                    0
      4789                38304                    0                    0
      4790                38312                    0                    0
      4791                38320                    0                    0
      4792                38328                    0                    0
      4793                38336                    0                    0
      4794                38344                    0                    0
      4795                38352                    0                    0
      4796                38360                    0                    0
      4797                38368                    0                    0
      4798                38376                    0                    0
      4799                38384                    0                    0
      4800                38392                    0                    0
      4801                38400                    0                    0
      4802                38408                    0                    0
      4803                38416                    0                    0
      4804                38424                    0                    0
      4805                38432                    0                    0
      4806                38440                    0                    0
      4807                38448                    0                    0
      4808                38456                    0                    0
      4809                38464                    0                    0
      4810                38472                    0                    0
      4811                38480                    0                    0
      4812                38488                    0                    0
      4813                38496                    0                    0
      4814                38504                    0                    0
      4815                38512                    0                    0
      4816                38520                    0                    0
      4817                38528                    0                    0
      4818                38536                    0                    0
      4819                38544                    0                    0
      4820                38552                    0                    0
      4821                38560                    0                    0
      4822                38568                    0                    0
      4823                38576                    0                    0
      4824                38584                    0                    0
      4825                38592                    0                    0
      4826                38600                    0                    0
      4827                38608                    0                    0
      4828                38616                    0                    0
      4829                38624                    0                    0
      4830                38632                    0                    0
      4831                38640                    0                    0
      4832                38648                    0                    0
      4833                38656                    0                    0
      4834                38664                    0                    0
      4835                38672                    0                    0
      4836                38680                    0                    0
      4837                38688                    0                    0
      4838                38696                    0                    0
      4839                38704                    0                    0
      4840                38712                    0                    0
      4841                38720                    0                    0
      4842                38728                    0                    0
      4843                38736                    0                    0
      4844                38744                    0                    0
      4845                38752                    0                    0
      4846                38760                    0                    0
      4847                38768                    0                    0
      4848                38776                    0                    0
      4849                38784                    0                    0
      4850                38792                    0                    0
      4851                38800                    0                    0
      4852                38808                    0                    0
      4853                38816                    0                    0
      4854                38824                    0                    0
      4855                38832                    0                    0
      4856                38840                    0                    0
      4857                38848                    0                    0
      4858                38856                    0                    0
      4859                38864                    0                    0
      4860                38872                    0                    0
      4861                38880                    0                    0
      4862                38888                    0                    0
      4863                38896                    0                    0
      4864                38904                    0                    0
      4865                38912                    0                    0
      4866                38920                    0                    0
      4867                38928                    0                    0
      4868                38936                    0                    0
      4869                38944                    0                    0
      4870                38952                    0                    0
      4871                38960                    0                    0
      4872                38968                    0                    0
      4873                38976                    0                    0
      4874                38984                    0                    0
      4875                38992                    0                    0
      4876                39000                    0                    0
      4877                39008                    0                    0
      4878                39016                    0                    0
      4879                39024                    0                    0
      4880                39032                    0                    0
      4881                39040                    0                    0
      4882                39048                    0                    0
      4883                39056                    0                    0
      4884                39064                    0                    0
      4885                39072                    0                    0
      4886                39080                    0                    0
      4887                39088                    0                    0
      4888                39096                    0                    0
      4889                39104                    0                    0
      4890                39112                    0                    0
      4891                39120                    0                    0
      4892                39128                    0                    0
      4893                39136                    0                    0
      4894                39144                    0                    0
      4895                39152                    0                    0
      4896                39160                    0                    0
      4897                39168                    0                    0
      4898                39176                    0                    0
      4899                39184                    0                    0
      4900                39192                    0                    0
      4901                39200                    0                    0
      4902                39208                    0                    0
      4903                39216                    0                    0
      4904                39224                    0                    0
      4905                39232                    0                    0
      4906                39240                    0                    0
      4907                39248                    0                    0
      4908                39256                    0                    0
      4909                39264                    0                    0
      4910                39272                    0                    0
      4911                39280                    0                    0
      4912                39288                    0                    0
      4913                39296                    0                    0
      4914                39304                    0                    0
      4915                39312                    0                    0
      4916                39320                    0                    0
      4917                39328                    0                    0
      4918                39336                    0                    0
      4919                39344                    0                    0
      4920                39352                    0                    0
      4921                39360                    0                    0
      4922                39368                    0                    0
      4923                39376                    0                    0
      4924                39384                    0                    0
      4925                39392                    0                    0
      4926                39400                    0                    0
      4927                39408                    0                    0
      4928                39416                    0                    0
      4929                39424                    0                    0
      4930                39432                    0                    0
      4931                39440                    0                    0
      4932                39448                    0                    0
      4933                39456                    0                    0
      4934                39464                    0                    0
      4935                39472                    0                    0
      4936                39480                    0                    0
      4937                39488                    0                    0
      4938                39496                    0                    0
      4939                39504                    0                    0
      4940                39512                    0                    0
      4941                39520                    0                    0
      4942                39528                    0                    0
      4943                39536                    0                    0
      4944                39544                    0                    0
      4945                39552                    0                    0
      4946                39560                    0                    0
      4947                39568                    0                    0
      4948                39576                    0                    0
      4949                39584                    0                    0
      4950                39592                    0                    0
      4951                39600                    0                    0
      4952                39608                    0                    0
      4953                39616                    0                    0
      4954                39624                    0                    0
      4955                39632                    0                    0
      4956                39640                    0                    0
      4957                39648                    0                    0
      4958                39656                    0                    0
      4959                39664                    0                    0
      4960                39672                    0                    0
      4961                39680                    0                    0
      4962                39688                    0                    0
      4963                39696                    0                    0
      4964                39704                    0                    0
      4965                39712                    0                    0
      4966                39720                    0                    0
      4967                39728                    0                    0
      4968                39736                    0                    0
      4969                39744                    0                    0
      4970                39752                    0                    0
      4971                39760                    0                    0
      4972                39768                    0                    0
      4973                39776                    0                    0
      4974                39784                    0                    0
      4975                39792                    0                    0
      4976                39800                    0                    0
      4977                39808                    0                    0
      4978                39816                    0                    0
      4979                39824                    0                    0
      4980                39832                    0                    0
      4981                39840                    0                    0
      4982                39848                    0                    0
      4983                39856                    0                    0
      4984                39864                    0                    0
      4985                39872                    0                    0
      4986                39880                    0                    0
      4987                39888                    0                    0
      4988                39896                    0                    0
      4989                39904                    0                    0
      4990                39912                    0                    0
      4991                39920                    0                    0
      4992                39928                    0                    0
      4993                39936                    0                    0
      4994                39944                    0                    0
      4995                39952                    0                    0
      4996                39960                    0                    0
      4997                39968                    0                    0
      4998                39976                    0                    0
      4999                39984                    0                    0
      5000                39992                    0                    0
