# Supplementary material for: Probing decoherence in molecular 4f qubits
Source: Chem Sci. 2024 Oct 30;15(48):20328–37. doi: 10.1039/d4sc05304d (PMC11575486; doi:10.1039/d4sc05304d)
Supplement: SC-015-D4SC05304D-s001 [file SC-015-D4SC05304D-s001.zip › data_archive/perpendicular_0p001pct/T2/4480_60K_T2]

     index            Time [ns]         Intensity []         Intensity []

         1                    0               976215               -76733
         2                    8               809066               -96993
         3                   16               821870              -262950
         4                   24               916256              -119905
         5                   32               911270              -121662
         6                   40              1013714              -309406
         7                   48               853655              -142194
         8                   56               809753              -140706
         9                   64               981491              -188710
        10                   72               896036              -136820
        11                   80               901818               -47124
        12                   88               930151               -77767
        13                   96               745895               -61816
        14                  104               817527              -210871
        15                  112               898131               -69016
        16                  120               910690              -217393
        17                  128               994363              -226582
        18                  136               838206              -241645
        19                  144              1024127              -105907
        20                  152               995739               -96713
        21                  160               780311              -155300
        22                  168               891796              -313330
        23                  176               863281              -131651
        24                  184               938858              -152559
        25                  192               812259              -220341
        26                  200               889547              -154452
        27                  208               821464               -63620
        28                  216               720538              -142748
        29                  224               920403              -234239
        30                  232               876992              -163604
        31                  240               832357              -236254
        32                  248               834923              -160795
        33                  256               883762              -284083
        34                  264               709543              -336955
        35                  272               822316               -76749
        36                  280               798082              -115541
        37                  288               815979              -321009
        38                  296               708001              -137708
        39                  304               681452              -142083
        40                  312               889979              -201504
        41                  320               797950              -133632
        42                  328               795200              -174476
        43                  336               875510              -158568
        44                  344               859477              -201117
        45                  352               773133              -100081
        46                  360               827487              -143183
        47                  368               734527              -102687
        48                  376               705317              -190960
        49                  384               744044              -147051
        50                  392               742616                27323
        51                  400               625878              -170241
        52                  408               685287              -293503
        53                  416               669886              -273118
        54                  424               736537              -139145
        55                  432               658544               -80827
        56                  440               725531              -105507
        57                  448               772809              -119830
        58                  456               576521              -114293
        59                  464               642532              -220273
        60                  472               567667              -130377
        61                  480               595411              -245061
        62                  488               719486              -100336
        63                  496               590245              -187896
        64                  504               535793              -224190
        65                  512               554531              -140508
        66                  520               608583               -92545
        67                  528               549748              -140885
        68                  536               714343              -247007
        69                  544               535215              -101372
        70                  552               666570              -174890
        71                  560               646064              -141885
        72                  568               621250              -220302
        73                  576               438338              -263442
        74                  584               626912              -290920
        75                  592               597074               -82111
        76                  600               491214               -38866
        77                  608               626018               -53318
        78                  616               453280               -88257
        79                  624               577205              -148237
        80                  632               615844              -189095
        81                  640               647822              -102956
        82                  648               432204              -134083
        83                  656               564514              -188669
        84                  664               517496              -118717
        85                  672               553468              -285003
        86                  680               523472               -87394
        87                  688               497012              -170903
        88                  696               454832               -79460
        89                  704               438337              -138697
        90                  712               560596              -109017
        91                  720               433151              -130328
        92                  728               451026              -151008
        93                  736               520372              -184542
        94                  744               527591              -194700
        95                  752               383748                 7524
        96                  760               328700              -109434
        97                  768               536997              -286548
        98                  776               439743              -183297
        99                  784               540442                 2300
       100                  792               439047              -183671
       101                  800               451912              -182254
       102                  808               472757               -93372
       103                  816               520435              -288173
       104                  824               503635              -219619
       105                  832               408160              -140122
       106                  840               443391              -304340
       107                  848               378739              -168177
       108                  856               495479              -334830
       109                  864               403279              -179396
       110                  872               307722              -231541
       111                  880               454619                 -551
       112                  888               421471              -159933
       113                  896               458630              -397377
       114                  904               536493              -138927
       115                  912               382628               -95668
       116                  920               464742                29112
       117                  928               228259              -151283
       118                  936               446071               -48055
       119                  944               359148              -120784
       120                  952               444804               -60962
       121                  960               437238              -159878
       122                  968               441712              -154854
       123                  976               436510              -157841
       124                  984               379229              -155124
       125                  992               287206               -58910
       126                 1000               449763              -111065
       127                 1008               268964              -182774
       128                 1016               326616               -18343
       129                 1024               484079               -91724
       130                 1032               337261                31822
       131                 1040               338673               -35058
       132                 1048               335211                45891
       133                 1056               245239              -128923
       134                 1064               373206               -84281
       135                 1072               418712               -96217
       136                 1080               230944              -122491
       137                 1088               218307              -350176
       138                 1096               388383               -84519
       139                 1104               403450              -226007
       140                 1112               201141              -136335
       141                 1120               326176              -127131
       142                 1128               223939                -8176
       143                 1136               344464               -40816
       144                 1144               226257              -150772
       145                 1152               209964              -109489
       146                 1160               290915              -206610
       147                 1168               219731               -31934
       148                 1176               360892              -104012
       149                 1184               318394              -187326
       150                 1192               318891              -140439
       151                 1200               126529              -118996
       152                 1208               299680               -81333
       153                 1216               222152              -151496
       154                 1224               196633                -9204
       155                 1232               197912               -94594
       156                 1240               273161              -180115
       157                 1248               396431              -142843
       158                 1256               227876               -71314
       159                 1264               376151              -160025
       160                 1272               261513              -152772
       161                 1280               203252                -8988
       162                 1288               130659              -246036
       163                 1296               189021                37574
       164                 1304               218947              -111178
       165                 1312               412395               -95503
       166                 1320               211448              -177231
       167                 1328               282407              -151908
       168                 1336               180276              -183332
       169                 1344               346587               118225
       170                 1352               195208               -65295
       171                 1360               224517               -58165
       172                 1368               161269              -164392
       173                 1376               304310              -138589
       174                 1384               310342                26272
       175                 1392               151254              -200467
       176                 1400               232371              -241586
       177                 1408               237084               -98701
       178                 1416               262463               -75188
       179                 1424               234660              -263050
       180                 1432               171394              -223426
       181                 1440               172236              -116742
       182                 1448               311979              -128011
       183                 1456               231514              -288382
       184                 1464               223593              -239800
       185                 1472               229731               -61085
       186                 1480                84824              -185907
       187                 1488               167903              -143641
       188                 1496               204316               -94798
       189                 1504               181281              -118370
       190                 1512               262690              -212643
       191                 1520               218316              -192632
       192                 1528               196600              -228603
       193                 1536               267427              -222685
       194                 1544               358634               -43734
       195                 1552               173052               -65548
       196                 1560                44124               -12600
       197                 1568               318083               -43435
       198                 1576               210977              -116724
       199                 1584               179045               -32005
       200                 1592               224522                61563
       201                 1600               118266              -146022
       202                 1608               149077               -66897
       203                 1616               101230               -89366
       204                 1624               161140               -34087
       205                 1632               234662               -63069
       206                 1640               114765              -122545
       207                 1648               243051              -293263
       208                 1656               177772               -97882
       209                 1664                77927              -229441
       210                 1672               129403              -167409
       211                 1680               162047              -113145
       212                 1688               143397              -103753
       213                 1696               136077              -140084
       214                 1704               112745              -113221
       215                 1712               129386                44277
       216                 1720               -15811              -200675
       217                 1728               161844              -145297
       218                 1736               154394              -145508
       219                 1744               168140               -72251
       220                 1752               198620              -211678
       221                 1760               158201               -96701
       222                 1768                70566              -148028
       223                 1776                58113              -141810
       224                 1784                33463              -184460
       225                 1792               191912               -28311
       226                 1800                86975               -42317
       227                 1808               162096               -28656
       228                 1816               123597                 9384
       229                 1824                82264               -21364
       230                 1832                88285               -55544
       231                 1840               184085              -296417
       232                 1848               173745              -104940
       233                 1856                19957              -160740
       234                 1864               166003               -23717
       235                 1872               104623               -86046
       236                 1880                98196              -128458
       237                 1888                20625              -123504
       238                 1896               290343               -32005
       239                 1904               109584              -157531
       240                 1912               -17100              -100442
       241                 1920               124485              -115675
       242                 1928                44470               -94945
       243                 1936                53446               -78765
       244                 1944                74432               -52471
       245                 1952                40683              -175599
       246                 1960               301507              -118765
       247                 1968                66820              -165933
       248                 1976                72033               -29584
       249                 1984                89262               -80143
       250                 1992                81543               -97710
       251                 2000                43648                11823
       252                 2008               -61071              -151925
       253                 2016                22500              -107104
       254                 2024               103088                -4243
       255                 2032               252795              -176172
       256                 2040                20175              -116090
       257                 2048                68457               -32604
       258                 2056               138352              -101169
       259                 2064               157113                28187
       260                 2072               116800              -145155
       261                 2080               103431              -108957
       262                 2088               145885               -54143
       263                 2096               104460              -142110
       264                 2104                45166               -98365
       265                 2112               -52044               -26366
       266                 2120                93902              -148973
       267                 2128               -49317              -127436
       268                 2136               153221              -110188
       269                 2144                -5236               -21361
       270                 2152                84257               -75922
       271                 2160                58582               -77675
       272                 2168                59918               -80747
       273                 2176                49504                 2144
       274                 2184                83947              -143460
       275                 2192               117978              -170101
       276                 2200                85453              -203462
       277                 2208                19950              -139941
       278                 2216                81694              -132581
       279                 2224                85658                 4891
       280                 2232               -82063              -266284
       281                 2240               255275              -165463
       282                 2248               -39475               -16987
       283                 2256               -19546              -180266
       284                 2264               220650              -113237
       285                 2272                59902              -193647
       286                 2280                85373              -230228
       287                 2288               153488               -38582
       288                 2296               129604               -13830
       289                 2304               181846              -139353
       290                 2312               145830              -283511
       291                 2320               -42244              -139773
       292                 2328               210990              -171878
       293                 2336               106459              -139333
       294                 2344                57001              -162101
       295                 2352                46554               -62746
       296                 2360                 -498               -66537
       297                 2368               176557              -125236
       298                 2376               -85235                -3677
       299                 2384               156434              -148731
       300                 2392                -7415              -133467
       301                 2400               134351               -94015
       302                 2408               107502                 3166
       303                 2416                  503              -218128
       304                 2424                -2594              -152320
       305                 2432                62242               -94756
       306                 2440              -140993               -71229
       307                 2448               235413               -66794
       308                 2456                -4612                21759
       309                 2464               -28731                -3221
       310                 2472               149915               -79099
       311                 2480                -6716              -164098
       312                 2488               -32979              -156313
       313                 2496               -43144               101969
       314                 2504               147658                46375
       315                 2512               -40653                -1234
       316                 2520               -75596               -63413
       317                 2528                 -204              -101820
       318                 2536               -40612              -210904
       319                 2544               145738               -33026
       320                 2552                51527               -47535
       321                 2560              -121195                  164
       322                 2568                67172              -105506
       323                 2576               -73076              -127328
       324                 2584               -29376               -92906
       325                 2592               169387                15963
       326                 2600                98147              -145829
       327                 2608               -69855               -56986
       328                 2616               -76693              -140597
       329                 2624               -21412              -164363
       330                 2632               -30108              -100460
       331                 2640                28624              -156703
       332                 2648              -101594              -147749
       333                 2656                 9308              -122340
       334                 2664               -15320              -149542
       335                 2672               -60436                -5922
       336                 2680                38108               -43528
       337                 2688                 3518                15337
       338                 2696                12706              -246598
       339                 2704                32740              -135709
       340                 2712               -95373              -210606
       341                 2720              -194462                17995
       342                 2728                92977              -191876
       343                 2736                 3320              -126947
       344                 2744               -83496              -111611
       345                 2752               -22713              -124096
       346                 2760                -1805              -106974
       347                 2768                72875               -19321
       348                 2776               -88998              -193086
       349                 2784               -37761               -12604
       350                 2792               -38128               -43888
       351                 2800                14400              -145869
       352                 2808              -183818              -235461
       353                 2816                35937               -61763
       354                 2824               -51408               -96365
       355                 2832              -135241               -16434
       356                 2840               156481              -157829
       357                 2848                53190              -153633
       358                 2856                14641                 4773
       359                 2864               -28279               -82459
       360                 2872               -46428               -50436
       361                 2880               -65938                13610
       362                 2888               101226               -42741
       363                 2896               -48651               -77600
       364                 2904              -163690              -181575
       365                 2912               -76597               -86728
       366                 2920               148749              -105754
       367                 2928                30388                46804
       368                 2936               -55797              -108432
       369                 2944                86563              -193753
       370                 2952                82634               -94244
       371                 2960              -101590                47439
       372                 2968                10196               -71893
       373                 2976              -204548              -167665
       374                 2984               -56350              -229584
       375                 2992                17475              -200235
       376                 3000                73744              -194637
       377                 3008               108544               -63182
       378                 3016                19565               -63787
       379                 3024                16752               -62256
       380                 3032               -54094              -144188
       381                 3040              -130947                11965
       382                 3048                 7941              -121424
       383                 3056                93935               -91352
       384                 3064               -32885               -77605
       385                 3072               -96815               -93315
       386                 3080              -138767              -100899
       387                 3088               142051               -88720
       388                 3096               -23448               -31053
       389                 3104                57323              -109799
       390                 3112               -31482                36470
       391                 3120                  487               -91875
       392                 3128                 8472              -205977
       393                 3136               -23205               -34964
       394                 3144                33390                41514
       395                 3152              -127465              -240969
       396                 3160               -73137              -106522
       397                 3168                43978              -144403
       398                 3176               -66871               -74734
       399                 3184                80373               -48011
       400                 3192              -106668               -79260
       401                 3200                55055              -158155
       402                 3208              -149950              -113725
       403                 3216              -101376              -104841
       404                 3224               -74402               -58239
       405                 3232                 4007              -214189
       406                 3240                41053              -193384
       407                 3248               -69655               -19065
       408                 3256                25528               -97139
       409                 3264                36749              -206969
       410                 3272               122635              -159199
       411                 3280               142458              -145250
       412                 3288              -146613                -3879
       413                 3296              -165007              -190627
       414                 3304                99441               -72871
       415                 3312               126120              -140663
       416                 3320               178854              -231069
       417                 3328              -118991                 4820
       418                 3336                54002              -124431
       419                 3344               -17471              -102756
       420                 3352               -48319              -173939
       421                 3360               -17710              -140964
       422                 3368              -130515              -217154
       423                 3376                19639              -106402
       424                 3384               -10692              -125702
       425                 3392               133626              -109001
       426                 3400                49164                47195
       427                 3408               -79388                15817
       428                 3416               179545               -99735
       429                 3424               -46490              -135230
       430                 3432                87795                 1800
       431                 3440                24507              -188766
       432                 3448              -146112              -216544
       433                 3456                26831               -29511
       434                 3464                50810                 7558
       435                 3472               -94336              -151030
       436                 3480                 -754               -85115
       437                 3488                67757               -61046
       438                 3496                 3971               -10418
       439                 3504               -62706               -58015
       440                 3512                -6377               -86368
       441                 3520                55889              -113238
       442                 3528               -83703              -126277
       443                 3536               112641               -10700
       444                 3544                 8393              -231174
       445                 3552              -115758              -169883
       446                 3560                75656              -161710
       447                 3568               -33509               -62546
       448                 3576              -173247              -170274
       449                 3584               -63250              -110911
       450                 3592               -94379               -84284
       451                 3600               179977               -47955
       452                 3608               -68821              -142004
       453                 3616                53035                14541
       454                 3624               -57509              -154264
       455                 3632               -77656              -107833
       456                 3640               -77491              -135615
       457                 3648               110767               -48801
       458                 3656                15192              -125904
       459                 3664              -112493              -124419
       460                 3672               -48870                31622
       461                 3680                -9601              -131441
       462                 3688               -50170                22215
       463                 3696                 4277              -178758
       464                 3704               -73459              -148319
       465                 3712               -86474               -86117
       466                 3720                52792               -57617
       467                 3728               -13036              -103445
       468                 3736                84738               -38727
       469                 3744               157575              -181977
       470                 3752               -17870              -158643
       471                 3760               -41233              -186242
       472                 3768              -144510              -166640
       473                 3776               -41646               -74497
       474                 3784              -133974              -161510
       475                 3792               -88885                35326
       476                 3800               -41689               -47646
       477                 3808               -38584               -42197
       478                 3816               -86448               -77510
       479                 3824                73338              -103913
       480                 3832              -239256              -165272
       481                 3840               -60888               -15961
       482                 3848               -20394              -162757
       483                 3856               -50708              -109488
       484                 3864                28655              -107395
       485                 3872               -53813              -224592
       486                 3880               -21845               -20050
       487                 3888               -48854              -126484
       488                 3896               -92685              -195092
       489                 3904                71955              -207186
       490                 3912                 2465               -76061
       491                 3920               -12520               -25413
       492                 3928               -13735               -99882
       493                 3936               -62010              -141250
       494                 3944               -46541                38669
       495                 3952                34863              -164461
       496                 3960              -120648              -179865
       497                 3968               -73883               -81964
       498                 3976               -91801              -170463
       499                 3984                -2349              -145058
       500                 3992                82411              -122131
       501                 4000              -102310               -56703
       502                 4008                 6408                40443
       503                 4016              -151491               -98724
       504                 4024                -1383                12092
       505                 4032               -22021              -100342
       506                 4040               -57091               -25679
       507                 4048               -29039              -157698
       508                 4056              -183516                29652
       509                 4064              -173530              -149682
       510                 4072                13417              -223538
       511                 4080               -84940               -22110
       512                 4088              -146666              -163074
       513                 4096              -145742              -139532
       514                 4104              -152571                14741
       515                 4112               -37537              -136743
       516                 4120              -148494               -62949
       517                 4128                -2153              -213849
       518                 4136              -114319              -111083
       519                 4144              -131604              -127028
       520                 4152                -2486              -112274
       521                 4160               -71498              -200695
       522                 4168               -94319              -208877
       523                 4176              -128054               -72886
       524                 4184               -87797               -81981
       525                 4192                62548                25962
       526                 4200               -67050               -51138
       527                 4208              -122169              -142251
       528                 4216              -135377                -5940
       529                 4224              -165467              -183204
       530                 4232              -168646              -252945
       531                 4240              -194954              -239123
       532                 4248              -305196              -151462
       533                 4256              -192488              -198547
       534                 4264               -86497               -95693
       535                 4272                37242               -39034
       536                 4280               -20931              -193368
       537                 4288              -122918              -151618
       538                 4296               -45705              -140017
       539                 4304               -82611               -93301
       540                 4312                 2067               -37219
       541                 4320                26757              -123941
       542                 4328               -17910              -258176
       543                 4336              -105362              -161905
       544                 4344               -11004              -125039
       545                 4352              -173956               -52101
       546                 4360               -81924                18181
       547                 4368               -59857               -35999
       548                 4376               -22600               -79425
       549                 4384               -20893               -56730
       550                 4392              -101051              -150658
       551                 4400               -64165              -128587
       552                 4408               -29250              -221194
       553                 4416              -192895               -81454
       554                 4424                41164               -76980
       555                 4432               -77344               -80641
       556                 4440              -149185              -212282
       557                 4448                16274              -135100
       558                 4456                 1339               -76741
       559                 4464              -192441               -43027
       560                 4472              -188287               -26395
       561                 4480                  563              -195700
       562                 4488               -59241              -193227
       563                 4496              -122772               -32859
       564                 4504               -94289              -160068
       565                 4512                -8398              -206787
       566                 4520              -169781              -102292
       567                 4528               109285               -33272
       568                 4536              -153352                -7844
       569                 4544              -169568              -153453
       570                 4552               108896               -67199
       571                 4560                17933               -87496
       572                 4568                11355               -93367
       573                 4576               -81760               -77394
       574                 4584              -112506              -113293
       575                 4592              -103337                 6279
       576                 4600                26793                28644
       577                 4608                50560              -133341
       578                 4616               -91663               -98856
       579                 4624              -122033               -49560
       580                 4632               -71037               -25869
       581                 4640               -89954              -144833
       582                 4648               -47146               -34739
       583                 4656              -127767              -180600
       584                 4664                17648               -27244
       585                 4672              -161500               -44017
       586                 4680              -159786              -164023
       587                 4688                92165              -107768
       588                 4696               -97957              -120125
       589                 4704                83119              -146809
       590                 4712                64975              -132060
       591                 4720                  545               -86379
       592                 4728              -143389               -95479
       593                 4736                15591              -117730
       594                 4744              -133678              -119410
       595                 4752              -185229               -95261
       596                 4760              -168317              -140955
       597                 4768               -55569              -118448
       598                 4776               -72561               -82837
       599                 4784               -11696               -39821
       600                 4792              -259165              -163035
       601                 4800              -196888                 1046
       602                 4808               -61711              -257347
       603                 4816              -144208               -96453
       604                 4824              -103886                -7903
       605                 4832               -76057              -203003
       606                 4840               -37550               -38417
       607                 4848                47759              -109337
       608                 4856              -176246              -173569
       609                 4864              -208876               -67280
       610                 4872                  768              -222433
       611                 4880               -50746              -177834
       612                 4888               -32114              -100644
       613                 4896               -18533               -40742
       614                 4904               -30409              -200304
       615                 4912              -148014               -73413
       616                 4920              -220028              -125319
       617                 4928               -71539              -207715
       618                 4936              -122842               -94091
       619                 4944               -76481                 6945
       620                 4952                61987               -60398
       621                 4960              -119773              -223032
       622                 4968               -63371               -59426
       623                 4976              -116297               -94865
       624                 4984               -43377                 4814
       625                 4992               -48730                34409
       626                 5000               -41517              -193860
       627                 5008              -131005              -139467
       628                 5016              -120463               -79549
       629                 5024              -141795              -126874
       630                 5032               -69674              -183661
       631                 5040                90683              -110070
       632                 5048                 1417              -152348
       633                 5056              -160349               -49082
       634                 5064              -117681               -97747
       635                 5072               -32871              -174940
       636                 5080               -76910               -30903
       637                 5088              -128358                46126
       638                 5096               -27786              -125742
       639                 5104               -36848                 1581
       640                 5112               -68803                -4220
       641                 5120               -61476                 9051
       642                 5128               -26178              -141789
       643                 5136              -119955              -111854
       644                 5144              -174352               -58601
       645                 5152               -22431               -94705
       646                 5160              -195100               -13405
       647                 5168                -9902              -142651
       648                 5176               -80196              -165900
       649                 5184              -181020               -37630
       650                 5192               -90676              -193731
       651                 5200               -76045                 3214
       652                 5208                22952              -101541
       653                 5216              -116884               -36485
       654                 5224              -105345               -45093
       655                 5232              -157544               -38547
       656                 5240               -68880               -72862
       657                 5248                44250               -80725
       658                 5256               -64906               -97779
       659                 5264              -236773              -184989
       660                 5272              -245294              -257555
       661                 5280                75351              -107512
       662                 5288                41944               -74365
       663                 5296               -33582               -91431
       664                 5304                78017               -22026
       665                 5312              -136193              -120131
       666                 5320               -54927              -210119
       667                 5328              -125700              -176599
       668                 5336                17704               -68218
       669                 5344              -137384              -191638
       670                 5352               -58448              -139777
       671                 5360               -52197              -167085
       672                 5368              -100179               -85703
       673                 5376              -114257              -140048
       674                 5384                39474                89325
       675                 5392               -33170               -42068
       676                 5400              -154375               -32499
       677                 5408              -107068               -62902
       678                 5416              -126692              -103589
       679                 5424              -104094               -49029
       680                 5432               -96209               -97576
       681                 5440              -135540               -17144
       682                 5448              -112446               -66709
       683                 5456               -61615               -73102
       684                 5464               -59992              -103844
       685                 5472               -71912                38982
       686                 5480               -23112              -245721
       687                 5488                41030               -18571
       688                 5496              -126894              -121530
       689                 5504                -8525                68835
       690                 5512              -260345               -10255
       691                 5520               -59590               -67414
       692                 5528               -56865               -97039
       693                 5536               -88636               -38936
       694                 5544              -201043                 5720
       695                 5552               -88854              -168922
       696                 5560                -1408               -11316
       697                 5568               -26098               -20680
       698                 5576               -83752               -79236
       699                 5584              -159804                 9832
       700                 5592               -58775              -124173
       701                 5600               -14663              -201714
       702                 5608              -134096              -307937
       703                 5616               -20756              -145600
       704                 5624               -27588              -177141
       705                 5632              -128757              -198279
       706                 5640              -139941              -161142
       707                 5648               -85476               -86229
       708                 5656              -219108               -43947
       709                 5664              -120658               -73525
       710                 5672              -191121               -63900
       711                 5680               -40438              -128910
       712                 5688               -61113              -146420
       713                 5696                -4690              -269319
       714                 5704               -79948                 4059
       715                 5712              -106611                16541
       716                 5720              -185725               -89143
       717                 5728               -24403                -5195
       718                 5736              -116293              -267188
       719                 5744                18337              -191376
       720                 5752              -105135               -21833
       721                 5760               -12431                -2846
       722                 5768               -64646              -128284
       723                 5776               -91105               -54331
       724                 5784              -123603               -81432
       725                 5792              -112370               -52485
       726                 5800              -193253              -143808
       727                 5808               -30597               -99189
       728                 5816              -125220              -183258
       729                 5824               -22309              -161986
       730                 5832              -114640               -41037
       731                 5840               -89111              -218531
       732                 5848               -81227               -77735
       733                 5856               -56021               -49427
       734                 5864              -118834                17403
       735                 5872                -7389              -104429
       736                 5880              -227537              -161464
       737                 5888               -54047              -168820
       738                 5896              -127378              -146255
       739                 5904               -59203              -131502
       740                 5912               -87426                33631
       741                 5920              -178653              -168855
       742                 5928               -46700                13019
       743                 5936                74400              -106088
       744                 5944               -81761              -237492
       745                 5952               -46647               -93562
       746                 5960               -11569               -78876
       747                 5968               -80870              -179976
       748                 5976              -116854               -61999
       749                 5984                12030              -206626
       750                 5992              -132329               -67069
       751                 6000              -112901               -53576
       752                 6008                -6677               -94251
       753                 6016               -71123              -127933
       754                 6024              -223874              -129904
       755                 6032              -174075               -35651
       756                 6040                 7012              -178614
       757                 6048               -14982               -21584
       758                 6056               -14152               -73533
       759                 6064                19141              -129553
       760                 6072               -17591               -69874
       761                 6080                 8548              -125224
       762                 6088                -2157              -114396
       763                 6096              -131249               -45146
       764                 6104               -36790              -141732
       765                 6112              -126978              -133481
       766                 6120               -28682              -190445
       767                 6128              -125767               -21725
       768                 6136              -152128              -191891
       769                 6144               -42138               -67606
       770                 6152              -106497               -62470
       771                 6160              -228946              -104822
       772                 6168              -156094              -101248
       773                 6176              -107873              -104038
       774                 6184              -136217               -33685
       775                 6192               -90232                17136
       776                 6200               -29743              -123223
       777                 6208                16736              -170957
       778                 6216               -56577                26063
       779                 6224               -78685               -60915
       780                 6232               -15891              -173123
       781                 6240              -106920              -128069
       782                 6248               -90693              -168398
       783                 6256              -173934              -146556
       784                 6264                23581              -249058
       785                 6272              -207720              -196811
       786                 6280              -134006               -88087
       787                 6288              -158198               -86514
       788                 6296              -129121              -165943
       789                 6304                34306               -85467
       790                 6312               -78780              -110990
       791                 6320               -58861              -143448
       792                 6328              -111334               -84458
       793                 6336               -12375              -126194
       794                 6344               -14918              -154321
       795                 6352                13305              -149466
       796                 6360              -113427              -162789
       797                 6368               -97645               -79114
       798                 6376               -76313               -32588
       799                 6384              -142062               -63464
       800                 6392                -8946               -99590
       801                 6400               -86261               -27950
       802                 6408               -40886               -50317
       803                 6416               -87446               -34381
       804                 6424              -161477              -153653
       805                 6432               -88372               -45205
       806                 6440               -83789              -188864
       807                 6448               -51667               -91539
       808                 6456              -163078              -142245
       809                 6464                 1630                33446
       810                 6472              -108781               -76713
       811                 6480                -9443              -135380
       812                 6488               -98762               -26514
       813                 6496                63603              -106937
       814                 6504               -98917                10530
       815                 6512               -64388               -28368
       816                 6520               -46776               -29438
       817                 6528               108035                19687
       818                 6536              -233167               -94512
       819                 6544               -77645              -199029
       820                 6552                21442               -50992
       821                 6560               -88494              -140171
       822                 6568              -226734               -69538
       823                 6576              -167408              -303296
       824                 6584              -138391              -175616
       825                 6592                -5100                -4602
       826                 6600               -43920               -87798
       827                 6608               -94149              -168417
       828                 6616              -159146              -269033
       829                 6624              -117762               -80234
       830                 6632              -223938              -139453
       831                 6640              -150786              -109739
       832                 6648               -80164               -50860
       833                 6656                43839              -137981
       834                 6664               -89175              -197405
       835                 6672               -31057               -50837
       836                 6680              -139364              -157106
       837                 6688              -269849              -204321
       838                 6696              -144169                -9187
       839                 6704              -110134               -65091
       840                 6712              -116137               -98640
       841                 6720              -237937              -170266
       842                 6728              -139735               -79905
       843                 6736              -116925               -76441
       844                 6744               -45534               -96515
       845                 6752              -140102              -194449
       846                 6760               -54261               -81606
       847                 6768              -123915              -169454
       848                 6776              -134776                13355
       849                 6784               -59461              -107508
       850                 6792              -229354              -193929
       851                 6800              -118273              -150666
       852                 6808               -43893                28768
       853                 6816               -45047               -10557
       854                 6824               -51627              -238595
       855                 6832               -60195               -87545
       856                 6840                 6831              -101750
       857                 6848                74690              -215659
       858                 6856               -80309              -140401
       859                 6864                10821               -65353
       860                 6872               -25234               -58119
       861                 6880              -187017              -233224
       862                 6888                 8947              -157903
       863                 6896               -32153              -144965
       864                 6904               -25599               -71439
       865                 6912              -103054              -111692
       866                 6920                 3316              -200153
       867                 6928              -108500               -84106
       868                 6936              -143740               -67432
       869                 6944               -78475              -133030
       870                 6952              -121822              -165575
       871                 6960              -170035                 6973
       872                 6968              -104317              -162168
       873                 6976              -163234               -20524
       874                 6984              -111640                22671
       875                 6992               -57860              -120006
       876                 7000              -153798              -268965
       877                 7008                45315               -33509
       878                 7016               -93373              -122568
       879                 7024              -130262              -116769
       880                 7032              -116141               -87583
       881                 7040                53602              -106117
       882                 7048              -133348               -90341
       883                 7056                 5068              -124973
       884                 7064               -56806              -156861
       885                 7072               -81891               -61454
       886                 7080               -94437               -62241
       887                 7088               -45696              -128907
       888                 7096                 8493              -104637
       889                 7104              -181971              -136418
       890                 7112              -153930              -226321
       891                 7120               -94790               -30448
       892                 7128              -153667               -61424
       893                 7136               -52751               -50840
       894                 7144               -92316                20861
       895                 7152               -33466              -168274
       896                 7160              -153148              -215359
       897                 7168                22955              -157564
       898                 7176              -127666                91648
       899                 7184                20284                14340
       900                 7192              -135264                93635
       901                 7200               -73680               -27598
       902                 7208               -77627              -134891
       903                 7216               -47148              -191091
       904                 7224              -152657              -104716
       905                 7232               -22124              -147247
       906                 7240              -113248                 5107
       907                 7248                82141              -104733
       908                 7256              -124814               -38377
       909                 7264              -241313               -62795
       910                 7272                 1382                48242
       911                 7280              -127433              -135619
       912                 7288               -97367               -28762
       913                 7296              -252011              -203286
       914                 7304              -131814              -122084
       915                 7312              -187750               -35410
       916                 7320              -144289               -85080
       917                 7328              -194546               -71158
       918                 7336               -83407              -194102
       919                 7344              -143658              -195600
       920                 7352              -101134              -103582
       921                 7360              -160679              -100369
       922                 7368              -105895              -125460
       923                 7376              -153070              -280979
       924                 7384                37709               -41914
       925                 7392               -39330               -68107
       926                 7400              -196124               -91602
       927                 7408              -149012               -15992
       928                 7416              -226808               -75731
       929                 7424               -97507              -278384
       930                 7432              -123689               -65229
       931                 7440              -170365               -63705
       932                 7448              -106102              -150159
       933                 7456              -119696              -108756
       934                 7464              -105439               -78514
       935                 7472              -126056              -152776
       936                 7480              -175644              -179568
       937                 7488               -85332              -194318
       938                 7496               -96070               -94191
       939                 7504               -65840               -24628
       940                 7512               -28418              -143952
       941                 7520                64681              -195533
       942                 7528               -49133               -47114
       943                 7536               -89861              -106164
       944                 7544              -138235              -136071
       945                 7552               -41364              -245588
       946                 7560              -236584              -109969
       947                 7568               -29208               -33954
       948                 7576               -53030              -110570
       949                 7584                -2117               -35653
       950                 7592              -185861              -117869
       951                 7600              -399113              -198457
       952                 7608               -17091                -3080
       953                 7616               -40673               174501
       954                 7624                68534              -186974
       955                 7632               -49845              -113926
       956                 7640               -93404               -50783
       957                 7648              -119773                37994
       958                 7656               -70958              -226986
       959                 7664               -41816              -125623
       960                 7672              -171236              -149788
       961                 7680                14814               -90935
       962                 7688              -197120              -189829
       963                 7696                -9987               -67890
       964                 7704              -122101               -56365
       965                 7712                60647              -263757
       966                 7720              -191978               -98543
       967                 7728              -121126              -109360
       968                 7736               -55916              -164364
       969                 7744              -164714              -160692
       970                 7752               -52241               -29108
       971                 7760               -53471               -94622
       972                 7768               -61888              -148515
       973                 7776              -124370              -171089
       974                 7784               165424               -64129
       975                 7792               -27827                19196
       976                 7800               -58446               -10218
       977                 7808               -95843               -61734
       978                 7816              -140545                16284
       979                 7824               -68235              -229932
       980                 7832               -92323              -128059
       981                 7840              -105518                94854
       982                 7848              -133184              -200645
       983                 7856              -169971              -144434
       984                 7864               -32170               -68348
       985                 7872                78193               -90263
       986                 7880              -206634               -82656
       987                 7888               -42053              -106785
       988                 7896              -166257              -228774
       989                 7904                40286                79414
       990                 7912                23326              -101248
       991                 7920                 6833               -70525
       992                 7928              -134136              -140848
       993                 7936              -143982               -13043
       994                 7944               -74452              -260241
       995                 7952               -53715               -92779
       996                 7960               -94136              -111427
       997                 7968              -207459                44128
       998                 7976                48740              -120958
       999                 7984               -84420              -140137
      1000                 7992              -123844               -81793
      1001                 8000              -137411               -73900
      1002                 8008               -50663               -24623
      1003                 8016              -173170              -101734
      1004                 8024               -27639               -65637
      1005                 8032              -112385              -148911
      1006                 8040              -127833              -151695
      1007                 8048               -55600               -81309
      1008                 8056               -93321              -182148
      1009                 8064              -113198              -101564
      1010                 8072               -31076              -108972
      1011                 8080              -190198               -72613
      1012                 8088               -73327              -150383
      1013                 8096              -123687               -65641
      1014                 8104               -60222               -55365
      1015                 8112               -62420              -131533
      1016                 8120              -199516              -171450
      1017                 8128              -149678              -234250
      1018                 8136               -52412              -151074
      1019                 8144               -57701              -211963
      1020                 8152               -94810              -125894
      1021                 8160               -27496               -31013
      1022                 8168              -225687               -48520
      1023                 8176                11955               -52778
      1024                 8184              -204714                 4425
      1025                 8192              -356407                 8659
      1026                 8200               -87390              -124855
      1027                 8208              -109099              -268707
      1028                 8216               102103              -120905
      1029                 8224               -21518                33504
      1030                 8232               -83633              -118097
      1031                 8240              -211513              -144876
      1032                 8248              -193284                13532
      1033                 8256               -86767                 6387
      1034                 8264              -103564               -21696
      1035                 8272                46862              -137298
      1036                 8280               -27169              -110907
      1037                 8288              -208981               -78447
      1038                 8296              -157362               -48362
      1039                 8304               -31893              -142461
      1040                 8312              -222948               -47941
      1041                 8320              -125494              -121425
      1042                 8328               -90613              -101859
      1043                 8336               -48050               -68299
      1044                 8344              -144093               -99796
      1045                 8352               -74722               -21092
      1046                 8360              -145435               -42633
      1047                 8368                16597              -206041
      1048                 8376                 -110              -133659
      1049                 8384              -110676              -116765
      1050                 8392              -112849              -114085
      1051                 8400              -123471              -119426
      1052                 8408              -181286               -54519
      1053                 8416                17209                68755
      1054                 8424                10067               -29202
      1055                 8432                17615              -136953
      1056                 8440               -73455              -191518
      1057                 8448                34201                 -275
      1058                 8456                 7307              -186831
      1059                 8464              -111906               -71910
      1060                 8472              -106963               -54711
      1061                 8480               -94352              -189798
      1062                 8488               -55672               -77872
      1063                 8496               -60028              -111665
      1064                 8504                24868               -84920
      1065                 8512              -169326              -120180
      1066                 8520               -75197                21764
      1067                 8528               -71574              -155579
      1068                 8536               -38354               153951
      1069                 8544                28722               -83280
      1070                 8552               -89639              -155867
      1071                 8560              -138845                -4147
      1072                 8568               -91537                19525
      1073                 8576              -149751               -62610
      1074                 8584              -182672               -84083
      1075                 8592               -52811                 3947
      1076                 8600              -183901                 -759
      1077                 8608               -60981              -145911
      1078                 8616              -151057              -121639
      1079                 8624              -137788               -27565
      1080                 8632               121649                20407
      1081                 8640              -195281              -245565
      1082                 8648                 -251                 4694
      1083                 8656               -32869               -95974
      1084                 8664               -32101               -24064
      1085                 8672                16916              -142601
      1086                 8680               -54375                61730
      1087                 8688               -43574              -129524
      1088                 8696               -97989               -67679
      1089                 8704               -87132              -125236
      1090                 8712              -130364               -85477
      1091                 8720               -87826               -54510
      1092                 8728               -33452              -255043
      1093                 8736              -100397               -32760
      1094                 8744               -10199              -167225
      1095                 8752               -69567                -8652
      1096                 8760              -247839              -178374
      1097                 8768              -151555              -126657
      1098                 8776               -91084               -42601
      1099                 8784              -178660               -78029
      1100                 8792                18600              -168623
      1101                 8800              -112039               -87985
      1102                 8808              -166160              -137296
      1103                 8816                53272              -162610
      1104                 8824               -50744              -128507
      1105                 8832               -12773              -110598
      1106                 8840              -121467              -182001
      1107                 8848                29928              -112958
      1108                 8856              -147793               -79172
      1109                 8864               -66618               108443
      1110                 8872              -131603              -114853
      1111                 8880              -211209              -282679
      1112                 8888               -58325               -69127
      1113                 8896              -129873              -176232
      1114                 8904              -112201               -39531
      1115                 8912              -249247              -175263
      1116                 8920               -63260               -18268
      1117                 8928              -171355              -274784
      1118                 8936              -196420              -108614
      1119                 8944                32345              -107431
      1120                 8952               -57741               -44657
      1121                 8960               -66728               -66070
      1122                 8968               -69955              -149875
      1123                 8976              -149083              -117909
      1124                 8984              -207777              -213554
      1125                 8992              -184014              -142242
      1126                 9000               -11786               -30041
      1127                 9008              -206175              -197313
      1128                 9016              -243066              -206660
      1129                 9024              -116402               -92328
      1130                 9032               -85747              -163316
      1131                 9040              -103203               -89586
      1132                 9048               -97591              -178588
      1133                 9056              -121891              -107357
      1134                 9064               -73582                10336
      1135                 9072              -116136                23749
      1136                 9080               -73805              -289727
      1137                 9088              -173266               -54209
      1138                 9096              -143195                81906
      1139                 9104               -68829                16842
      1140                 9112              -124708              -107078
      1141                 9120                88807               -32513
      1142                 9128               114289              -136890
      1143                 9136               -86789              -162814
      1144                 9144              -154392              -144791
      1145                 9152                 7217               -79700
      1146                 9160                15557               -56168
      1147                 9168              -215330              -164924
      1148                 9176              -202133               -51489
      1149                 9184              -115863              -103118
      1150                 9192               -63379              -112893
      1151                 9200              -184375                27929
      1152                 9208               -48334               -83563
      1153                 9216               -71934               -12944
      1154                 9224              -105121                13671
      1155                 9232              -241334                -2621
      1156                 9240               -50405               -91124
      1157                 9248              -132836               -22079
      1158                 9256              -310192                43552
      1159                 9264              -134381                -4967
      1160                 9272               -41079              -159673
      1161                 9280              -107764              -136569
      1162                 9288               -71487               -59442
      1163                 9296                63309               -79930
      1164                 9304               -94348               -19773
      1165                 9312              -105430               -87605
      1166                 9320                70211               -65209
      1167                 9328                33887                87981
      1168                 9336              -115965               -95526
      1169                 9344              -100333              -138919
      1170                 9352               -73751              -181482
      1171                 9360                87772               -89906
      1172                 9368                26097               -83627
      1173                 9376               -37721              -125059
      1174                 9384               -58344               -18937
      1175                 9392              -195742                46684
      1176                 9400                 1517                23517
      1177                 9408              -117837              -101336
      1178                 9416                63183               -34829
      1179                 9424               -52938               -45666
      1180                 9432              -175332              -133157
      1181                 9440              -168731              -126242
      1182                 9448                 4636               -29037
      1183                 9456               -83717               -90143
      1184                 9464              -143869               -52660
      1185                 9472               -25616                24022
      1186                 9480              -113642                22315
      1187                 9488              -120820                 2951
      1188                 9496                -3645              -152169
      1189                 9504               -71306              -175980
      1190                 9512               -90404               -75478
      1191                 9520              -184791               -91546
      1192                 9528              -237538              -139367
      1193                 9536               -81392               -92327
      1194                 9544                 5673              -141246
      1195                 9552              -106639               -20976
      1196                 9560                23320               -53662
      1197                 9568              -125644               -52718
      1198                 9576                74350               -30559
      1199                 9584               -74885                29447
      1200                 9592              -173966              -154869
      1201                 9600               -14585                -5559
      1202                 9608              -158486              -155294
      1203                 9616               -94317               -42863
      1204                 9624              -189092               -55970
      1205                 9632              -170403              -260054
      1206                 9640               -40900              -143580
      1207                 9648              -141052               -63693
      1208                 9656                 8128              -191848
      1209                 9664              -144816               -47883
      1210                 9672               -73464               -72133
      1211                 9680               -25397                 2859
      1212                 9688              -129666              -187311
      1213                 9696              -158501              -107138
      1214                 9704              -119803               -91891
      1215                 9712                11214               -38162
      1216                 9720                30935              -130516
      1217                 9728                -1410              -215733
      1218                 9736               -34860               -51740
      1219                 9744              -138000               -47216
      1220                 9752               -77966              -109224
      1221                 9760              -109876              -122001
      1222                 9768               -97403               -23621
      1223                 9776                 4496              -238197
      1224                 9784               -49892              -173511
      1225                 9792               -39500               -70293
      1226                 9800               -43864               -73726
      1227                 9808              -109608              -145394
      1228                 9816               -75650                 4982
      1229                 9824              -180914              -151841
      1230                 9832               -26690              -141335
      1231                 9840               -90569              -153787
      1232                 9848               -43909                -8664
      1233                 9856              -183053              -126478
      1234                 9864               -41644               -43075
      1235                 9872                56942                43957
      1236                 9880                87970              -146553
      1237                 9888              -194440               -30641
      1238                 9896               -76677              -162379
      1239                 9904              -109162               -79944
      1240                 9912               -40943               -32971
      1241                 9920                 6813               -65050
      1242                 9928               -89802               -20845
      1243                 9936               -38949              -140767
      1244                 9944               -32605              -229694
      1245                 9952                99835               -61020
      1246                 9960               -18183               -85440
      1247                 9968              -126865               -28072
      1248                 9976                -2936              -213857
      1249                 9984               -79134              -303029
      1250                 9992               -49773              -139254
      1251                10000               -37420              -107860
      1252                10008               -42476                22930
      1253                10016              -135359              -156167
      1254                10024              -247615               -76364
      1255                10032               -22249              -241311
      1256                10040              -161679                -3521
      1257                10048               -56581               -54760
      1258                10056              -152729               -62084
      1259                10064                53571               -33706
      1260                10072              -116291               -17343
      1261                10080              -118059              -148061
      1262                10088               -48422              -125923
      1263                10096              -214289               -29687
      1264                10104              -102929              -165200
      1265                10112               -32309               127013
      1266                10120                37106               -34377
      1267                10128                32545              -127321
      1268                10136               -48558              -160940
      1269                10144               -64770              -150958
      1270                10152               160767               -23269
      1271                10160              -287946                -3874
      1272                10168              -139119               -92906
      1273                10176               -33610              -196867
      1274                10184              -140418              -175848
      1275                10192               -80269               -23605
      1276                10200               -65521               -49032
      1277                10208              -131846               -85548
      1278                10216              -146930               -91967
      1279                10224              -124475               -52032
      1280                10232              -200840               -40384
      1281                10240              -189905                53829
      1282                10248               -58375               -68448
      1283                10256               -39713              -166056
      1284                10264                29052              -185260
      1285                10272               -52873                36545
      1286                10280               -60887              -220560
      1287                10288              -128773              -274793
      1288                10296                80014              -106579
      1289                10304              -202962              -166672
      1290                10312               -21845               -55865
      1291                10320              -121776               -37081
      1292                10328              -235668               -42825
      1293                10336                67223               -44659
      1294                10344               -85951               -99193
      1295                10352                56217              -122703
      1296                10360               -28714               -48734
      1297                10368                98250               -98854
      1298                10376               -77683               -83700
      1299                10384              -203337               -60036
      1300                10392               -94664               -91123
      1301                10400               -32097               -53555
      1302                10408                12493              -148879
      1303                10416                38871                43836
      1304                10424                38584              -186429
      1305                10432                 6184               -21282
      1306                10440                -4631               -88447
      1307                10448              -143628              -168699
      1308                10456                17527                 -671
      1309                10464                 6359               -83708
      1310                10472              -178450                27847
      1311                10480               -58753              -152493
      1312                10488               -98361               -97240
      1313                10496              -106955                 5008
      1314                10504              -104115               113962
      1315                10512                34303               -66320
      1316                10520               -43091               -62326
      1317                10528              -146228              -149795
      1318                10536              -128218               -22409
      1319                10544               -26831               -43838
      1320                10552              -187849               -91558
      1321                10560                24924              -132920
      1322                10568               -31332               -67989
      1323                10576              -223976              -121467
      1324                10584              -113803              -128923
      1325                10592               -89289               -73714
      1326                10600                27641               -72875
      1327                10608                -8220                10659
      1328                10616               -91602              -156181
      1329                10624              -153966              -105791
      1330                10632               -50502              -121824
      1331                10640               -87701              -229717
      1332                10648               -16354              -164704
      1333                10656              -174851               -76757
      1334                10664                78190              -118623
      1335                10672                49475              -106657
      1336                10680                 6942              -198361
      1337                10688              -208906               -22093
      1338                10696               -95183              -131527
      1339                10704              -130500               -40316
      1340                10712                15464              -187081
      1341                10720              -229812              -118740
      1342                10728              -139088               -59247
      1343                10736              -117571              -125170
      1344                10744                 1533               -67268
      1345                10752              -120264               -40653
      1346                10760              -112149              -123083
      1347                10768              -105412               -71349
      1348                10776                10265                11019
      1349                10784              -152037              -138475
      1350                10792              -152445               -64495
      1351                10800              -121729              -116800
      1352                10808                -1467              -138839
      1353                10816              -188345               -97683
      1354                10824              -202660              -129901
      1355                10832              -109825               121800
      1356                10840              -145893              -182838
      1357                10848              -210696              -145362
      1358                10856              -120983              -110446
      1359                10864               -69414                -9955
      1360                10872               -11640               -81988
      1361                10880              -207695               -64531
      1362                10888              -137306               -92974
      1363                10896               -90271              -139600
      1364                10904               -59126                -3373
      1365                10912               -96680                -3483
      1366                10920              -190020               -35516
      1367                10928               -97916              -127079
      1368                10936                24342               -79840
      1369                10944               -74712              -155030
      1370                10952                18644              -187501
      1371                10960              -173632                 9597
      1372                10968              -159073                 2363
      1373                10976              -111553              -183155
      1374                10984               -89061              -109655
      1375                10992              -107519              -196746
      1376                11000                41687              -179973
      1377                11008               -35112               -20227
      1378                11016              -150082              -100572
      1379                11024              -132163               -92524
      1380                11032                10198              -178021
      1381                11040               -65696               -86771
      1382                11048              -119694              -216871
      1383                11056               -84815               -80726
      1384                11064               -97085              -133614
      1385                11072                15029               -11547
      1386                11080               -87706              -120646
      1387                11088               -35020               -35464
      1388                11096              -135184              -110213
      1389                11104              -172836               -91749
      1390                11112              -168943               100535
      1391                11120               -92599                39534
      1392                11128              -210196              -161345
      1393                11136               -30905              -109404
      1394                11144                62744               -71298
      1395                11152              -112817              -220017
      1396                11160              -111931               -80454
      1397                11168                42846              -151057
      1398                11176              -145096               -67465
      1399                11184               -77515              -176344
      1400                11192               -49488               -73375
      1401                11200                67282               -80405
      1402                11208              -111945               -89491
      1403                11216               -50779               -69130
      1404                11224               -44609                34205
      1405                11232              -175310                -1545
      1406                11240              -106890              -180178
      1407                11248               -31303                   17
      1408                11256                -8570              -100931
      1409                11264                -3813              -180347
      1410                11272                -3801                38906
      1411                11280              -130697                16729
      1412                11288              -107787               -20649
      1413                11296               -61278              -189620
      1414                11304               -14744               -29016
      1415                11312              -130168              -119393
      1416                11320               -28949              -109290
      1417                11328              -164585                15809
      1418                11336              -103672                11462
      1419                11344               -76487              -191495
      1420                11352              -146938              -183146
      1421                11360                14526                25154
      1422                11368               -21333              -114063
      1423                11376                25699               -86342
      1424                11384                31227                22163
      1425                11392                84053                 5666
      1426                11400               -75331              -103823
      1427                11408              -109735              -121333
      1428                11416               -32448              -135433
      1429                11424              -176975               -91820
      1430                11432               -73090               -12216
      1431                11440              -183054              -124493
      1432                11448              -108676               -84550
      1433                11456                 5838               -15215
      1434                11464               -65780              -150263
      1435                11472              -137030                85846
      1436                11480                79882              -106062
      1437                11488               -34820              -125010
      1438                11496              -210495              -107393
      1439                11504                 6319                -1970
      1440                11512                58895               -75613
      1441                11520              -170226              -119462
      1442                11528               -46447               -42471
      1443                11536               -58575               -87756
      1444                11544               107640               -54380
      1445                11552              -209259               -88329
      1446                11560                15623                30648
      1447                11568               -80572               -53376
      1448                11576               -57223               -26201
      1449                11584               -87386              -156283
      1450                11592              -108293               -17178
      1451                11600              -136129              -161790
      1452                11608               -69281               -68953
      1453                11616                54645               -63957
      1454                11624               -97733               -57332
      1455                11632              -123451              -213327
      1456                11640                39280                20179
      1457                11648              -187074               -57527
      1458                11656              -145489               -40244
      1459                11664              -149880                -5417
      1460                11672              -112863               -78570
      1461                11680               -16982               -55969
      1462                11688              -106957               -94722
      1463                11696               -38147               -49709
      1464                11704               -97798              -179453
      1465                11712               -71881               -82617
      1466                11720               -36116               -63510
      1467                11728               -13180                16150
      1468                11736              -259308                -9533
      1469                11744              -116527               -19052
      1470                11752               -23051               -94353
      1471                11760              -272403              -150520
      1472                11768              -330439                -2316
      1473                11776              -108817              -167757
      1474                11784              -118671               -98873
      1475                11792              -107703               -57440
      1476                11800               -37070              -165825
      1477                11808               -53578              -122947
      1478                11816              -172751               -27303
      1479                11824              -101452              -215295
      1480                11832              -101097              -152932
      1481                11840              -133559              -108565
      1482                11848               -27939                71029
      1483                11856               -28071              -142946
      1484                11864               -75422              -203944
      1485                11872               -88188               -41717
      1486                11880              -188860               -46307
      1487                11888              -111329               -75213
      1488                11896                74980              -146601
      1489                11904              -103018               -93965
      1490                11912               -69789              -145642
      1491                11920              -150271              -166132
      1492                11928              -146483                88852
      1493                11936               -96537                13118
      1494                11944               -62827              -119653
      1495                11952              -100796               -61163
      1496                11960              -155068              -182415
      1497                11968               -78631              -152700
      1498                11976               -62416               -74379
      1499                11984              -132441              -174931
      1500                11992                 3822               -10077
      1501                12000                -3171              -127029
      1502                12008               -96100               -73784
      1503                12016               -59428              -152444
      1504                12024              -164630               -70092
      1505                12032                 5125               -93561
      1506                12040               -73001              -171616
      1507                12048              -144007               -15019
      1508                12056               -21973               -64831
      1509                12064               -12340                  211
      1510                12072               -23609              -188705
      1511                12080              -154902              -262448
      1512                12088              -127108              -147490
      1513                12096               -51395               -42178
      1514                12104               -52722               -98116
      1515                12112               -14162               -73933
      1516                12120               -93658               -16003
      1517                12128                92486              -125229
      1518                12136               -98629               -40906
      1519                12144               -84443              -141515
      1520                12152               -42374               -57142
      1521                12160                54531                86204
      1522                12168              -121442              -111140
      1523                12176                46546              -110011
      1524                12184              -213983              -155858
      1525                12192              -228756                33650
      1526                12200                31013               -94627
      1527                12208               -58736               -18073
      1528                12216                -2478              -121787
      1529                12224               -25961               -95052
      1530                12232               -85569               -11411
      1531                12240               -39361              -124248
      1532                12248                 6611                -5673
      1533                12256              -112238              -127150
      1534                12264               -70214               -66285
      1535                12272              -120271               -86211
      1536                12280              -175756                -1299
      1537                12288              -221862              -191396
      1538                12296              -172923               -31746
      1539                12304              -159000              -180758
      1540                12312              -161278                  -67
      1541                12320                89912                 1772
      1542                12328               -69677                 3219
      1543                12336               -62287               -62158
      1544                12344                87200              -134342
      1545                12352               -55213               -39465
      1546                12360               -89338              -120957
      1547                12368                43043              -110831
      1548                12376              -186283               -19950
      1549                12384                35355                72250
      1550                12392               -42484               -80868
      1551                12400              -141255                29811
      1552                12408                21857               -59296
      1553                12416              -109987              -214214
      1554                12424               -28734              -144666
      1555                12432               -70164               -78257
      1556                12440              -182300              -138159
      1557                12448                -4751                14387
      1558                12456              -211411               -11950
      1559                12464               111077               -42620
      1560                12472               -34140              -130249
      1561                12480               -68624               -66828
      1562                12488              -147323               -81802
      1563                12496               112175              -201898
      1564                12504              -113280                14522
      1565                12512               -95812               -62454
      1566                12520              -231957              -146897
      1567                12528              -142131               -45782
      1568                12536               -57339               -31252
      1569                12544              -144670               143621
      1570                12552               -52302              -108609
      1571                12560               -59279               -75640
      1572                12568               -41768               -71477
      1573                12576              -216388                -7505
      1574                12584                49159              -175750
      1575                12592               -79470              -147046
      1576                12600              -125137                56469
      1577                12608               -73009               -53680
      1578                12616                60133               -22369
      1579                12624                74803                  364
      1580                12632              -124984               -47650
      1581                12640                28398               -29221
      1582                12648               -12080               -55355
      1583                12656              -205993              -161503
      1584                12664              -162468              -189202
      1585                12672              -100653               -79355
      1586                12680               -71469               -21584
      1587                12688               -99901               -17612
      1588                12696              -139382              -171612
      1589                12704                -1413               -69363
      1590                12712                -2857               -91164
      1591                12720               -98209               -22190
      1592                12728               -98829               -75431
      1593                12736               -56907              -108512
      1594                12744               -67448               -68702
      1595                12752              -156586              -133592
      1596                12760              -109389               -32412
      1597                12768               -96003               -54278
      1598                12776               -65518                  687
      1599                12784              -110311               -62564
      1600                12792               -11370              -128981
      1601                12800               -86951              -112781
      1602                12808              -144381              -235395
      1603                12816              -151851              -109898
      1604                12824                16351              -144589
      1605                12832              -155962              -194939
      1606                12840                26684              -112876
      1607                12848               -50293               -90857
      1608                12856               -83258                 7494
      1609                12864                21495              -130382
      1610                12872                18255                  331
      1611                12880               -77171               -83086
      1612                12888              -146861              -166816
      1613                12896                40501               -57071
      1614                12904               -16047               -37692
      1615                12912               -29864              -140070
      1616                12920               -79610               -71120
      1617                12928              -126313               -50996
      1618                12936               -31512              -102915
      1619                12944               -36998               -71764
      1620                12952              -164661               -39265
      1621                12960               -51968                68415
      1622                12968               -22064               127184
      1623                12976              -199156              -159322
      1624                12984               198768              -145246
      1625                12992                14214               -97128
      1626                13000                 9099              -232422
      1627                13008              -153166              -165932
      1628                13016               -48957               -33764
      1629                13024              -132466                23335
      1630                13032               -47834               -64713
      1631                13040                -1643               -97358
      1632                13048               -70179                48311
      1633                13056               -17740              -176762
      1634                13064              -258426              -224831
      1635                13072               120535              -113100
      1636                13080              -148181               -25946
      1637                13088              -166378                13051
      1638                13096               -93753                 8913
      1639                13104              -162296               -86023
      1640                13112              -117739              -163649
      1641                13120               -32518               -80111
      1642                13128               -22966               -62261
      1643                13136                14595               -51735
      1644                13144               -33311               -13562
      1645                13152              -123439              -129511
      1646                13160                 5934              -105899
      1647                13168               -27612                15060
      1648                13176                 7957              -126005
      1649                13184                27747              -127436
      1650                13192                39099               -25717
      1651                13200              -122893               -14550
      1652                13208                -5005              -166332
      1653                13216               -68798                20718
      1654                13224                31071               -51720
      1655                13232               -97246                17311
      1656                13240              -234657               -40762
      1657                13248               -73741              -142493
      1658                13256               -77333              -118924
      1659                13264               -11346               -84654
      1660                13272              -164124               -85158
      1661                13280              -164033              -173190
      1662                13288               -53839                25586
      1663                13296                13345              -151554
      1664                13304              -117230                19961
      1665                13312               -84247              -169440
      1666                13320               -71805              -172890
      1667                13328              -114808                65075
      1668                13336              -129374              -102072
      1669                13344               -53760              -148842
      1670                13352               -76828              -104324
      1671                13360                63265               -80709
      1672                13368               -40472                 3225
      1673                13376               -24374              -218790
      1674                13384              -121343              -207944
      1675                13392              -101681               -81247
      1676                13400               -90000               -74490
      1677                13408              -175947               -46128
      1678                13416                13286               -96179
      1679                13424               -80952               -88638
      1680                13432              -253922               -35750
      1681                13440               -36938              -102224
      1682                13448                43332               -71316
      1683                13456               -67672              -250920
      1684                13464               -97663               -75947
      1685                13472                58347               -80137
      1686                13480              -151631                28367
      1687                13488               -65817               -47183
      1688                13496              -119434                26399
      1689                13504               -56356              -143889
      1690                13512                99935              -214790
      1691                13520               -67332                18447
      1692                13528              -126979              -142114
      1693                13536               -39096              -220746
      1694                13544              -144415               -69482
      1695                13552               -17625              -181155
      1696                13560               -68311               -83232
      1697                13568              -237529              -137780
      1698                13576              -158344                56526
      1699                13584               -57662               -77513
      1700                13592              -162001              -163773
      1701                13600              -134186              -174858
      1702                13608                42375              -134541
      1703                13616              -142452               -74700
      1704                13624              -182961               -83763
      1705                13632               -67478               -36681
      1706                13640               -81680                -3002
      1707                13648               -95772                -6990
      1708                13656              -131343              -120227
      1709                13664               -58884               -91430
      1710                13672              -144491              -166670
      1711                13680               -46130               -21072
      1712                13688              -134523              -180489
      1713                13696               -35955               -96803
      1714                13704              -155562              -230249
      1715                13712              -138132              -260371
      1716                13720              -173779               -96338
      1717                13728              -158793              -123226
      1718                13736                15107              -187239
      1719                13744                  895              -152228
      1720                13752              -147942               -71918
      1721                13760              -132192                19277
      1722                13768              -214054                11878
      1723                13776              -111038               -49550
      1724                13784              -123712               -19378
      1725                13792              -110595              -169105
      1726                13800              -186025               -98974
      1727                13808               -31444              -104188
      1728                13816              -269066              -119810
      1729                13824                43012               -92107
      1730                13832               -74547              -105530
      1731                13840                24872               -42033
      1732                13848               -55019               -54880
      1733                13856               -23238              -134379
      1734                13864              -230415              -140587
      1735                13872                28308              -132756
      1736                13880              -109075              -133174
      1737                13888               -41921               134589
      1738                13896              -125185               -45404
      1739                13904              -259750               -48066
      1740                13912               -59566                -9192
      1741                13920              -146154               -40438
      1742                13928              -107452              -150513
      1743                13936                 5993              -132351
      1744                13944              -193991               -33568
      1745                13952               -93815               -39879
      1746                13960               -30032              -100654
      1747                13968              -106743               -51762
      1748                13976              -152516               -89159
      1749                13984                70267              -169904
      1750                13992               -32389               -39617
      1751                14000                 2672              -125048
      1752                14008               102834               -28253
      1753                14016                71834                 -653
      1754                14024               -83328                46161
      1755                14032              -125787                64467
      1756                14040               -15255                -4211
      1757                14048               -26452               -27086
      1758                14056              -104515               -18106
      1759                14064               -35055                -6971
      1760                14072                32593              -116655
      1761                14080               -23385              -136162
      1762                14088               -43677               -53710
      1763                14096               -76034               -84676
      1764                14104              -177937              -152519
      1765                14112                25228               -42162
      1766                14120              -106122              -113275
      1767                14128                92452              -115323
      1768                14136              -303019              -145991
      1769                14144              -112129               -88596
      1770                14152               -24399              -100369
      1771                14160                    7               -60486
      1772                14168              -129093               -33533
      1773                14176               -73689              -174438
      1774                14184              -133493                72914
      1775                14192                36603               -26268
      1776                14200              -168867               -89078
      1777                14208                -3009               -12249
      1778                14216              -119934              -110510
      1779                14224               -36535               -86939
      1780                14232                10252               -88166
      1781                14240                38912              -139648
      1782                14248              -205724                35470
      1783                14256              -107971              -157104
      1784                14264              -197828              -173050
      1785                14272               -20867                12034
      1786                14280               -25243                42078
      1787                14288               -42499                -3431
      1788                14296              -188935               -60084
      1789                14304               -94875               -63659
      1790                14312                99319              -124710
      1791                14320              -101750               -55263
      1792                14328              -108645               131304
      1793                14336               -64094              -101009
      1794                14344               -70264              -148146
      1795                14352               -33214               -60787
      1796                14360                15478                45176
      1797                14368               -97842               -99191
      1798                14376                92303               -37882
      1799                14384                63173               -60831
      1800                14392              -221129              -144568
      1801                14400              -209437              -105939
      1802                14408               -37415               -70880
      1803                14416                47712               -46933
      1804                14424                -6898               -70902
      1805                14432               -82551              -128504
      1806                14440               -47658               -95726
      1807                14448              -217258                 7794
      1808                14456               -73329                24159
      1809                14464                33811               -64476
      1810                14472                34645               -88750
      1811                14480              -168759               -66185
      1812                14488               -18872               -14639
      1813                14496                 1205                23045
      1814                14504               -92425                -6227
      1815                14512               -10814                26590
      1816                14520               -50642               -48996
      1817                14528               -23847                25473
      1818                14536              -242120                57338
      1819                14544               -29482               -84515
      1820                14552               -90772               -13686
      1821                14560               -35189               -27980
      1822                14568                35647              -144258
      1823                14576               -28833               -90369
      1824                14584              -131470               -80278
      1825                14592               -97603               -37464
      1826                14600              -111795              -106837
      1827                14608               -84165              -156311
      1828                14616                23786               -47898
      1829                14624               -32698              -157883
      1830                14632                22981              -144404
      1831                14640              -140446              -205178
      1832                14648              -170292              -168114
      1833                14656               -96060              -149494
      1834                14664                39689                27259
      1835                14672              -137811              -225793
      1836                14680                82093               -67085
      1837                14688              -227143                51897
      1838                14696              -105764               -96899
      1839                14704                -2929              -120339
      1840                14712               -76632              -103847
      1841                14720               -91960                41016
      1842                14728               -24775               -97866
      1843                14736               -33479                13338
      1844                14744              -180977              -213923
      1845                14752               -41882              -102535
      1846                14760               -43420               -33209
      1847                14768                77601              -142192
      1848                14776               -16317              -200973
      1849                14784              -120638                84422
      1850                14792                98938               -55409
      1851                14800              -141771              -141378
      1852                14808                39219               -46668
      1853                14816               -12384              -174477
      1854                14824              -224100               -15769
      1855                14832              -116956              -161436
      1856                14840               -84866                24508
      1857                14848                43076               -76744
      1858                14856              -119390               -50774
      1859                14864                -2181              -246718
      1860                14872               -61436              -114822
      1861                14880              -114798              -132151
      1862                14888                26637              -169711
      1863                14896               -63701               -47789
      1864                14904                48443              -125562
      1865                14912              -101195                35789
      1866                14920               -82648               -44276
      1867                14928               -32889                85216
      1868                14936               -79540              -127302
      1869                14944              -101530                31357
      1870                14952               -55608               -74055
      1871                14960                -7623              -145126
      1872                14968               -81690               -68999
      1873                14976                 1468              -102948
      1874                14984               -45742              -123006
      1875                14992                81964               -60922
      1876                15000               -65248               -86977
      1877                15008                -1849              -162022
      1878                15016               -20423               -45364
      1879                15024               -31990              -130138
      1880                15032               -98016              -123155
      1881                15040              -139533               -87474
      1882                15048              -115839               -28071
      1883                15056              -226482                14093
      1884                15064              -122281              -112127
      1885                15072               -87435               -74301
      1886                15080               -38572              -119241
      1887                15088              -121841              -225505
      1888                15096              -101844               -94866
      1889                15104              -113344              -155248
      1890                15112               -24119              -143638
      1891                15120               -21602               -57440
      1892                15128               -29573                11935
      1893                15136              -139112               -24910
      1894                15144               -85581               -30012
      1895                15152               -71010                49887
      1896                15160              -144592              -187516
      1897                15168              -115173               -88892
      1898                15176                12895               -21591
      1899                15184              -111131              -182909
      1900                15192                10987               -49465
      1901                15200              -121040               -10588
      1902                15208              -223801               -57267
      1903                15216                65449              -134387
      1904                15224                55439               -66224
      1905                15232               122265              -216616
      1906                15240               -12250                46311
      1907                15248               -98360              -100287
      1908                15256                 1176               -39593
      1909                15264               -13460               -27409
      1910                15272              -107203               -51295
      1911                15280               -22992              -200287
      1912                15288               -97162              -126522
      1913                15296               -94411              -224425
      1914                15304               -51825               -94372
      1915                15312               -18820              -108772
      1916                15320              -131779               -19084
      1917                15328                41433              -143321
      1918                15336              -117800                36341
      1919                15344                 1639              -182832
      1920                15352              -166816               -45504
      1921                15360               -93678              -121943
      1922                15368               -81946                51110
      1923                15376               -65988               -66560
      1924                15384               -56364               -76508
      1925                15392               -78852               -15460
      1926                15400                53547              -120924
      1927                15408              -146177               -62054
      1928                15416               -86790               -57325
      1929                15424               -16283               -39574
      1930                15432              -108503                40892
      1931                15440               -98158                -5076
      1932                15448               -74161              -161669
      1933                15456                 7526               -35824
      1934                15464               -81998               -19242
      1935                15472               -49186                50169
      1936                15480               -67097               -62470
      1937                15488              -158334              -102944
      1938                15496              -120620              -154872
      1939                15504              -168794               -35314
      1940                15512                31311               -72999
      1941                15520               -53619                 7587
      1942                15528                -5620               -82603
      1943                15536                31442               -95186
      1944                15544               -66726               -59712
      1945                15552              -136699              -119918
      1946                15560               -43754               -76753
      1947                15568               -49873              -116693
      1948                15576               -82037              -161659
      1949                15584              -126605                38408
      1950                15592               -86776              -227487
      1951                15600               -42737              -177280
      1952                15608              -117709              -120899
      1953                15616              -166870               -77447
      1954                15624              -150361               -73441
      1955                15632              -151223                19010
      1956                15640                11765              -233174
      1957                15648               -91980               -67180
      1958                15656              -138930                23698
      1959                15664               -44756                13846
      1960                15672                62309              -111376
      1961                15680              -185162               -26131
      1962                15688              -110495              -157157
      1963                15696              -150869              -195074
      1964                15704               -12149               -36277
      1965                15712                72632              -114991
      1966                15720              -125996              -114392
      1967                15728               -44099               -45874
      1968                15736               -56027              -116993
      1969                15744              -111493                73500
      1970                15752               -60261               -24980
      1971                15760              -122869              -133803
      1972                15768                74414              -208822
      1973                15776              -139937                73563
      1974                15784               -19797                64606
      1975                15792               129931               -87507
      1976                15800                 2773              -124092
      1977                15808                52583               -82122
      1978                15816              -155656               -67272
      1979                15824               -18713              -110997
      1980                15832               -93791              -164088
      1981                15840                14786               -72030
      1982                15848              -112622              -115751
      1983                15856               -84546               -83934
      1984                15864               -61466                16311
      1985                15872              -122603               -39107
      1986                15880              -239435               -68218
      1987                15888               -36769              -121155
      1988                15896              -111882               -69528
      1989                15904               -25927              -137589
      1990                15912               -60945                28232
      1991                15920               -23377              -162829
      1992                15928               101980               -94069
      1993                15936               -14583                22279
      1994                15944               -21368                10594
      1995                15952                 4917               -85657
      1996                15960              -174010              -107208
      1997                15968              -119428              -158872
      1998                15976              -139257              -103825
      1999                15984               -36355              -175812
      2000                15992              -128113               -88120
